# Supplementary material for: Functional rescue and AI analysis of a human inactivating GPCR mutation using a small molecule
Source: EMBO Mol Med. 2026 Jan 8;18(2):725–58. doi: 10.1038/s44321-025-00369-2 (PMC12905377; doi:10.1038/s44321-025-00369-2)
Supplement: Supplementary file 3 — Source data Fig. 1 [file 44321_2025_369_MOESM3_ESM.zip]

Archive with 13 entries (6 files):
- Figure 1/
- Figure 1/Figure 1A/
- Figure 1/Figure 1A/Figure 1A.xlsx
- Figure 1/Figure 1B/
- Figure 1/Figure 1B/Figure 1B.xlsx
- Figure 1/Figure 1C/
- Figure 1/Figure 1C/Figure 1C.PNG
- Figure 1/Figure 1D/
- Figure 1/Figure 1D/Figure 1D.PNG
- Figure 1/Figure 1E/
- Figure 1/Figure 1E/Figure 1E.PNG
- Figure 1/Figure 1F/
- Figure 1/Figure 1F/Figure 1F.xlsx
