# Supplementary material for: Functional rescue and AI analysis of a human inactivating GPCR mutation using a small molecule
Source: EMBO Mol Med. 2026 Jan 8;18(2):725–58. doi: 10.1038/s44321-025-00369-2 (PMC12905377; doi:10.1038/s44321-025-00369-2)
Supplement: Supplementary file 3 — Source data Fig. 1 [file 44321_2025_369_MOESM3_ESM.zip › Figure 1/Figure 1A/Figure 1A.xlsx]

## Sheet: Figure 1A
	WT									Het											Hom
Days	Male 1	Male 2	Male 3	Male 4	Male 5	Male 6	Male 7			Male 1	Male 2	Male 3	Male 4	Male 5	Male 6	Male 7	Male 8	Male 9			Male 1	Male 2	Male 3	Male 4	Male 5	Male 6
24	13.2	12.9	12.7	12.7	12.4	13.1	10.89			11.9	12.3	10.9	11.9	13.1	13.5	8.56	9.74	9.39			8.7	9.4	8.6	8.9	8.13	9
26	14.3	13.6	13.2	13.6	13.2	13.9	12.16			13.4	13.6	11.1	12.7	13.7	14.2	10.22	11.31	10.87			9.6	10.3	9.7	10.4	9.42	10.63
28	14.9	14.2	13.9	13.8	13.7	14.5	14.16			14.2	14.5	12	14.6	14.5	14.8	11.63	13.18	12.73			11.2	11.6	10.6	11.2	10.95	12.13
30	15.7	15.6	14.9	15.2	14.8	16.2	16.19			14.9	15.9	13.5	15.6	15.1	16.4	13.82	15.35	13.6			12.6	12.4	11.5	12.3	12.59	13.06
32	17.3	17.5	16.7	17.6	17.6	18.2	17.83			16.5	17.2	13.9	16.8	17.8	17.6	15.17	16.84	15.76			13.7	13.9	12.7	13.5	14.1	14.38
34	19.2	19.7	18.9	19.4	19.6	20.4	19.34			17.9	18.5	14.3	18.4	19.7	19.4	17.15	18.28	18.18			14.9	15.2	13.9	14.8	15.73	17.02
36	21.2	20.9	21.3	20.4	21.3	21.5	19.89			20.2	19.2	15.4	20.5	21.4	22.6	18.26	19.83	18.83			16.5	17.6	15.4	16.9	16.26	17.83
38	21.3	20.9	21.5	20.9	21.4	21.5	20.72			21	21.5	16.8	20.4	21.6	22.8	19.43	20.67	19.34			17.5	18.7	16.6	17.2	17.36	18.47
40	21.4	21.1	21.5	21.4	21.3	21.4	20.84			21.1	21.4	16.9	20.8	21.9	22.4	19.47	21.05	19.88			18.5	18.9	17.5	18.2	17.82	18.58
42	21.3	20.9	21.4	21.4	21.5	21.4	21.01			21.1	21.5	17.6	20.9	21.7	22.6	20.23	21.8	19.99			18.4	19.2	17.6	18.4	18.92	18.9

## Sheet: Description
	This table reports body weights (in grams) of male mice immediately after weaning at the inidicated time-points (days after birth).
