# Supplementary material for: Functional rescue and AI analysis of a human inactivating GPCR mutation using a small molecule
Source: EMBO Mol Med. 2026 Jan 8;18(2):725–58. doi: 10.1038/s44321-025-00369-2 (PMC12905377; doi:10.1038/s44321-025-00369-2)
Supplement: Supplementary file 3 — Source data Fig. 1 [file 44321_2025_369_MOESM3_ESM.zip › Figure 1/Figure 1B/Figure 1B.xlsx]

## Sheet: Figure 1B
	WT									Het											Hom
Days	Male 1	Male 2	Male 3	Male 4	Male 5	Male 6	Male 7			Male 1	Male 2	Male 3	Male 4	Male 5	Male 6	Male 7	Male 8	Male 9			Male 1	Male 2	Male 3	Male 4	Male 5	Male 6
24	8.2	7.6	9.5	8.9	8.5	9.2	10			9.1	8.5	8.9	8.5	8.4	8.7	9	8	8.73			8.4	7.9	6.9	7.4	8.5	8.65
26	9.8	8.5	10.2	9.4	9.7	10.2	11			10.2	9.2	9.6	9.1	9.4	9.7	10.5	10	9.46			9.4	8.4	7.9	8.6	9	9.37
28	11.6	11.2	12.3	11.9	11.5	12.4	12			11.5	10.8	11.4	11.8	10.9	11.4	11.5	11	10.81			10.2	9.1	8.4	8.9	9.5	10.83
30	13.2	12.9	13.4	12.8	13.4	14.1	12.5			13.2	12.7	13.6	13.4	12.4	12.7	13.5	12	12.05			11.2	10.8	9.4	10.2	10	11.26
32	13.8	13.5	14.2	13.5	13.8	14.5	12.5			14.2	13.8	14.7	14.2	13.1	13.4	14	13.5	12.54			12.5	11.7	10.9	11.9	11	12.06
34	14.6	14.5	14.9	14.7	14.5	15.2	14			15.2	14.7	15.7	15.8	13.8	14.7	14.5	14.5	13.65			13.1	12.7	11.4	12.6	11.5	13.29
36	15.6	15.2	15.8	15.6	15.4	15.9	15			15.8	15.1	15.8	16.2	14.9	15.1	15.5	15	14.62			13.8	13.4	12.5	13.4	12	14.16
38	16.2	15.8	16.4	16.4	16.2	16.7	16			16.7	15.8	16.4	16.9	15.7	16.8	16	16	15.18			14.2	14.8	13.9	13.5	13	14.44
40	16.4	16.2	16.5	16.4	16.5	16.8	16.5			16.4	15.9	16.6	16.8	16.2	17.2	16.5	17	15.6			14.9	15.2	14.7	13.9	13.5	14.69
42	16.9	17.1	17.2	16.8	16.7	17.2	17			16.7	16.2	16.8	16.8	16.4	17.4	17.5	17	16.15			14.8	15.4	14.2	14.9	14	14.85

## Sheet: Description
	This table reports anogenital distances (in mm) of male mice immediately after weaning at the inidicated time-points (days after birth).
