# Supplementary material for: Functional rescue and AI analysis of a human inactivating GPCR mutation using a small molecule
Source: EMBO Mol Med. 2026 Jan 8;18(2):725–58. doi: 10.1038/s44321-025-00369-2 (PMC12905377; doi:10.1038/s44321-025-00369-2)
Supplement: Supplementary file 3 — Source data Fig. 1 [file 44321_2025_369_MOESM3_ESM.zip › Figure 1/Figure 1F/Figure 1F.xlsx]

## Sheet: Figure 1F
	WT	Het	Hom
	232.984	244.374	217.725
	258.082	223.131	268.2
	222.017	206.141	242.171

## Sheet: Description
		This table lists the seminiferous tubule diameters (mm) of adult male mice.
