# Supplementary material for: Functional rescue and AI analysis of a human inactivating GPCR mutation using a small molecule
Source: EMBO Mol Med. 2026 Jan 8;18(2):725–58. doi: 10.1038/s44321-025-00369-2 (PMC12905377; doi:10.1038/s44321-025-00369-2)
Supplement: Supplementary file 4 — Source data Fig. 2 [file 44321_2025_369_MOESM4_ESM.zip]

Archive with 9 entries (5 files):
- Figure 2/
- Figure 2/Figure 2A/
- Figure 2/Figure 2A/Figure 2A.tif
- Figure 2/Figure 2A/Figure 2A.xlsx
- Figure 2/Figure 2B/
- Figure 2/Figure 2B/Figure 2B.tif
- Figure 2/Figure 2B/Figure 2B.xlsx
- Figure 2/Figure 2C/
- Figure 2/Figure 2C/Figure 2C.xlsx
