# Supplementary material for: Functional rescue and AI analysis of a human inactivating GPCR mutation using a small molecule
Source: EMBO Mol Med. 2026 Jan 8;18(2):725–58. doi: 10.1038/s44321-025-00369-2 (PMC12905377; doi:10.1038/s44321-025-00369-2)
Supplement: Supplementary file 4 — Source data Fig. 2 [file 44321_2025_369_MOESM4_ESM.zip › Figure 2/Figure 2A/Figure 2A.xlsx]

## Sheet: Figure 2A
	Columns (cells)
Rows (frames)
	0.0444445	0.020634	0.0141757	-0.00354115	0.0447851	-0.00910838	0.0236808	-0.0010326	0.00862059	0.0194877	0.00367493	0.00936022	0.0283129	0.0266785	0.0108637	-0.00877903	-0.0124153	-0.00921192	-0.000197694	0.0270728	-0.0187413	0.0209358	0.0479089	-0.0310047	0.00921659	0.015192	0.0311624	0.0247619	-0.00718359	0.0438168	0.0481234	0.0309466	0.00709171	0.00793085	-0.00960784	-0.00421303	0.0307929	0.00761984	0.0133469	0.0167078	-0.00428048	0.00893752	0.00823312	0.0364637	0.015621	0.00820102	0.0516478	0.0159461	-0.0184195
	0.000554398	0.0109108	0.0296042	0.00715305	0.0195753	-0.0099693	0.0012813	0.00957165	0.0214506	0.0140298	0.0281757	-0.013393	0.0228613	0.0447763	-0.0126608	-0.0008134	-0.0174279	0.00375247	-0.0206544	0.0153586	0.00618189	0.0172293	0.0363894	-0.0229136	0.0254709	0.0227788	0.0153958	0.0393371	0.00571826	0.00390499	0.0385418	0.0489147	0.0198618	0.0391652	0.00153171	-0.0100546	-0.00238261	-0.00244161	0.0162596	-0.0138544	0.00605466	0.0332568	-0.00145843	0.00953331	0.00728981	0.00627987	0.0113897	0.00948716	-0.00476557
	0.037761	0.00927229	0.0119448	0.0266912	0.0266147	0.00197232	0.00840426	0.0154766	-0.0219256	0.00585015	0.0034754	0.00404318	0.035993	0.00597203	0.0218411	-0.00257609	0.00470002	-0.00850456	0.0160531	-0.0011972	0.0116167	0.064584	0.0325544	-0.0237954	0.0130828	-0.00452451	0.0266552	0.0405544	0.0207391	0.0461166	0.0182119	0.0123817	0.00949783	0.0226225	0.0293535	0.00604474	0.0257961	0.0100612	0.0102248	0.0148175	0.0142772	0.017087	0.0114306	0.0203692	0.01827	0.0103731	0.0125326	0.00530861	0.00321447
	0.00373565	0.023249	0.0130826	-0.0159425	0.0151635	-0.00646675	0.0112033	-0.000787658	0.0106076	0.00505945	0.0167504	0.00146448	0.0460408	1.88692e-05	-0.0148474	-0.00221075	0.0356274	0.010283	-0.0066895	0.0124461	-0.0374671	0.0271719	0.017635	0.0343509	0.0242699	0.0205197	0.0380069	0.0350883	0.00407531	0.0455638	0.0223779	0.0360532	0.0367894	0.0190249	-0.0121746	0.0315046	0.0503324	0.021957	0.0152792	0.0179012	0.0331953	0.00730052	0.0100085	0.00502014	0.00843415	0.00752815	0.00906966	0.00776334	0.0118772
	0.0346099	0.000859387	0.00163235	0.0312347	-0.0230088	0.00479853	0.0122813	2.42668e-05	0.00252575	-0.00116898	0.0195385	0.00418321	0.0107554	0.0160053	0.0379227	0.0253892	-0.000292335	-0.0333486	0.00532947	0.0100012	-0.0102079	0.0255702	0.0345387	0.0171147	0.00803596	0.0326642	-0.0023453	0.0179024	0.00241315	0.054924	0.0154952	0.0153109	0.0344258	0.0152979	0.022202	0.0136872	0.0114941	0.0240753	0.00983786	0.00372234	0.0193171	0.0314179	0.0395446	0.00736807	0.00996841	0.00348295	0.0312727	-0.0220996	0.012703
	0.0140212	0.008447	0.0133557	-0.0152224	0.00196973	-0.00495678	0.0236792	0.0122454	0.0141106	0.0122322	0.00835986	-0.00557669	0.013017	0.0324082	-0.00853902	-0.00383656	0.0398935	0.0123064	0.000278117	-0.00239585	-0.00432817	0.00230726	0.0278688	-0.0373306	-0.00340566	0.0213309	0.00915228	0.0391327	0.0351034	0.0301968	0.000909389	0.026823	0.0494205	0.0423167	-0.00115763	0.0170785	0.0112574	0.0203787	-0.0025258	0.0415622	0.0164342	0.0132082	0.0409883	0.00447956	-0.0109067	0.038665	-0.000660336	0.0053551	0.0106146
	0.0042488	0.0105214	-0.00715737	0.0132697	-0.000223222	-0.00363896	0.0123494	0.000255509	-0.0101871	-0.00446348	0.00260688	0.0074963	0.0511174	0.0362912	0.010579	-0.0194208	0.0371184	0.0399649	0.02576	0.00238463	0.00833131	0.00915958	0.0323708	0.0248346	0.00975085	0.0189307	0.0201961	0.0222828	0.0154238	0.0412424	0.0200759	0.0109533	0.0309156	0.0250415	0.0236188	0.00293489	0.0205933	0.0175278	0.00584976	0.0124144	0.0290487	0.0165656	0.0135972	0.0235284	0.013999	0.0243396	-0.00343939	0.0345818	-0.00589131
	0.028463	0.00168049	0.00714357	0.0257226	-0.0180435	0.0081751	0.0104435	0.0306769	0.00809637	-0.00706489	0.00988723	-0.00082629	0.0468937	-0.00260218	0.000360543	-0.0156274	0.0189506	-0.0195382	-0.00113181	0.0131299	0.0388735	0.0425924	-0.0136815	-0.0193912	0.00323088	0.021861	0.0312886	0.0503219	0.0371291	0.0206253	0.00868678	0.0163207	0.0139733	0.025953	-0.00594823	0.0314072	-0.0134135	0.0293566	0.0122768	0.0251337	0.0112927	0.0244404	0.0265255	0.00637515	0.0174033	0.0251394	0.00701501	0.0173382	0.00947415
	0.00508471	0.00843953	0.0277435	-0.0315605	0.0539296	-0.005469	0.0313818	-0.0112382	0.0135354	0.00542344	0.00965756	-0.0128343	0.0357934	0.00987684	0.00386766	-0.00824959	0.0225635	-0.0234549	0.00443126	0.000262567	-0.00137767	0.0228269	0.0418865	-0.0149255	0.00139476	0.0309897	0.0412368	0.0231108	0.019492	-0.0053955	0.00643804	0.0501465	0.0332861	0.00917472	-0.0214961	0.00767528	0.0078553	0.0306615	0.0245483	0.0234009	0.0252133	0.0231383	0.00163778	0.0134171	0.0265746	0.0049179	0.000312244	-0.014288	0.019296
	0.0350496	0.00666879	0.0132622	0.0217642	0.00786315	0.00114861	0.00352399	0.015284	-0.00406522	0.00618626	0.00177615	-0.00769559	0.0507348	0.0120308	0.0606036	-0.0358408	-0.0149357	-0.0106742	0.0183173	0.0138979	-0.0124496	0.0149426	0.0530223	-0.0153625	0.0213044	0.0147771	0.020345	0.0109607	0.0281521	0.00198169	0.00096917	0.0309726	0.014266	0.0116034	-0.0282939	0.00639321	0.024479	0.0211894	0.0124919	0.0130685	0.0267331	0.0152085	0.00724324	0.0230862	0.0152869	0.0205777	-0.00556764	-0.0175752	-0.00475813
	0.0338883	-8.62253e-05	-0.00308788	0.0328548	0.0163994	-0.000226526	0.00536822	-0.0051644	0.01214	-0.00306816	0.00493312	-0.00828782	0.0474863	0.0106554	-0.00259756	0.0427363	0.0156514	0.00403218	-0.00289891	0.0025467	-0.0373415	0.0748593	-0.0223254	0.0314138	0.0283675	-0.000411146	0.0375345	0.0149737	0.0207273	0.0453932	0.00701734	0.0176892	0.0130814	0.0182786	0.0135714	0.00236953	0.03156	0.0110915	0.0160571	0.0105192	0.00634715	0.0126945	-0.0018611	0.0258203	0.00848419	0.00112087	0.0137909	-0.00528958	0.0299633
	0.0331634	-0.00873177	-0.00672785	0.0559542	-0.00230357	0.00816054	-0.00779875	0.00861411	-0.00753811	-0.000436406	-0.0109917	-0.004948	0.0574819	0.00178906	0.0401913	-0.0226477	-0.00249233	0.0213315	0.0204297	0.0130268	0.0203025	0.113032	4.35074e-05	0.0220048	0.0177185	-4.881e-05	0.0264226	0.0346022	0.0219572	0.0332766	-0.00805512	0.006894	0.0356478	0.00948479	-0.0171528	0.00627026	0.0293519	0.0144041	0.00900737	0.00420492	-0.00928359	-0.00409091	0.0107085	0.0327245	0.00759646	0.0112071	0.0160691	0.00218652	0.00229466
	0.0492914	-0.00051561	0.0187064	0.0419187	0.0118719	0.00403251	0.00523818	0.0223288	0.00253002	0.00058659	0.0152174	-0.0103828	0.0438518	-0.0263438	0.0273841	0.0173476	-0.00316072	-0.0141678	0.00536106	-0.0148554	-0.0158296	0.0911192	-0.0453787	0.0105385	0.0294035	0.00257844	0.0100744	0.0202417	0.00541067	0.047945	0.00473018	0.0162079	0.0132207	0.0097732	-0.00547077	-0.0165603	0.0161577	0.0181431	0.00658666	0.0106336	-0.00337104	0.0132852	0.0152938	0.0118146	0.00800105	0.00191823	-0.0223429	-0.00656267	-0.00808066
	0.0496144	0.00112725	0.00719884	-0.0149834	0.0592843	0.00784421	0.00615537	0.0151837	-0.00277149	0.00761336	0.0195866	0.0169826	0.032387	0.0114008	-0.000117266	-0.00594981	-0.0109059	0.0145835	-0.0188865	-0.0128657	0.00175832	0.0547241	-0.0313552	0.0143049	0.00508926	-0.000920775	0.0144349	-0.00138248	-0.00281353	0.0387028	-0.0181122	0.00137789	-0.00741829	0.0044653	-0.0169566	-0.002853	-0.023948	0.0200894	-0.0242562	-0.0104923	0.0149137	-0.00269609	0.0192419	0.00484282	-0.0248918	-0.00335994	0.011133	-0.00981206	0.00734729
	-0.00559182	-0.00731336	0.00225116	0.0579871	-0.0136781	0.00433978	-0.00317123	-0.0175033	-0.0102663	0.0106338	0.00367853	-0.00210351	0.0324281	0.0109094	-0.0126998	-0.0307791	0.0265226	-0.0139341	0.0274103	0.0328822	-0.00688664	0.0990355	-0.00332744	0.0339591	0.0131141	0.0159085	0.0289149	0.0252424	-0.00317278	0.0544192	0.017172	0.0116327	0.0135404	0.0478673	-0.000137813	-0.00965111	-0.00961028	0.0124413	0.0100692	0.00394219	-0.00626474	-0.0057811	0.00281636	0.0140793	0.00418109	0.0128379	-0.00530255	-0.00124854	0.000945916
	0.031526	0.0266799	0.0031134	-0.0488701	0.0251369	0.00195703	0.0413297	0.00125897	0.0169857	0.00987418	0.0177957	0.00539962	0.0544195	0.0390917	0.0187622	-0.03226	-0.00191328	-0.0145005	0.0317868	0.0283387	-0.00207373	0.0525446	-0.0120341	-0.0459045	-0.000423994	0.00769011	0.0287116	0.0188106	0.0100823	0.00831156	0.0159582	-0.0233311	0.0167418	-0.0149838	-0.0257134	0.0216156	0.000369087	0.00473926	-0.00159834	-0.000738105	0.00909786	0.00914739	0.015808	0.00817462	0.00782566	-0.00108317	-0.0180235	-0.0146512	-0.015363
	0.0109289	0.0179859	0.00942553	0.0827334	0.0333314	0.010956	0.0478535	-0.00087816	0.0147033	0.012312	0.0100881	-0.0087109	0.0278472	0.0404184	0.0526662	-0.00764386	0.00810636	-0.0315472	-0.00175515	0.0497668	-0.00907452	0.012092	-0.0132341	0.0204235	0.0132821	0.00781951	0.015019	0.0285165	0.0112536	-0.0303803	0.00553014	0.00465161	0.0135725	0.0151223	0.00649798	0.00664515	0.00448383	0.0211162	-0.00356867	-0.00323176	0.00992782	-0.000727241	0.0193455	0.0220611	0.00207767	0.0143302	-0.00857169	-0.00270854	0.00658217
	-0.0123474	0.0241881	-0.0188984	0.0434026	-0.0149116	0.00106103	-0.00158626	-0.0108008	-0.00510997	0.027768	0.0038866	0.00661507	0.042833	-0.0245607	0.0209395	0.000534615	0.0148351	-0.0177028	0.00533603	-0.0160211	-0.0156603	0.0486664	-0.0212709	-0.0158367	0.00315138	0.00988383	0.0453584	0.0252788	0.00241424	0.0157664	0.0335356	0.0215493	0.00777469	0.00955439	-0.0120576	-0.00340647	-0.0188714	0.0159393	-0.00107254	0.00969635	0.0176364	0.014317	0.0338221	0.0188521	0.00475978	-0.00278314	-0.00171676	0.00346964	0.0291616
	0.0166579	0.0270912	0.0060938	0.00138794	-0.00359417	0.00842541	0.045275	0.00854376	0.010372	0.0128254	0.0297931	0.00333418	0.0220922	0.0415292	0.0593872	-0.0249329	0.0498339	-0.00140735	0.00149366	0.0143883	-0.000109724	0.0244138	-0.00320012	-0.0363032	0.0222515	0.000702498	0.0013208	0.0211563	0.0382748	0.0142722	-0.00257249	0.0137849	0.0146612	0.0143291	-0.0116337	-0.000895083	-0.0046755	-0.0121752	-0.00336351	-0.0030754	-0.00126331	-0.00164706	0.0282341	0.0198179	0.0139833	-0.00664004	0.0198265	0.000899374	-0.00809835
	0.0215859	0.00559145	0.00303377	0.0293298	-0.0276478	0.0109266	0.0291673	0.0197023	0.00422463	0.0105543	0.00792766	-0.0102631	0.0630868	0.0260398	0.0335771	0.0151572	-0.00196392	0.00235051	0.000253629	0.0365127	-0.00429555	0.0273997	0.00863515	-0.0130828	0.0294092	-0.00369685	0.0544094	0.008972	0.00707539	0.012194	-0.000922005	-0.00197752	0.000675842	0.00966948	0.00993066	-0.00682979	0.0122057	0.0038867	-0.00225105	-0.000697541	0.0166721	0.0181881	0.0165219	0.026963	0.0135657	-0.000319096	-0.0173791	0.00484517	0.00887667
	0.0028227	0.0240826	0.0161031	0.0225336	-0.0168582	0.0144145	0.0441144	0.0141215	0.00962127	0.0236575	0.0180888	0.012807	0.0569606	0.0243985	0.0284888	-0.00630626	-0.00606067	0.0173995	-0.0155658	0.00305903	0.0165002	0.0318565	0.0365494	-0.0496836	0.00369589	-0.0232352	0.0409391	0.0298581	0.0147232	0.0213753	0.0101362	-0.00536589	0.0169593	-0.0119422	-0.0457852	-0.0248625	0.0127318	0.029941	-0.00630834	0.0331673	-0.00691592	-0.00827768	0.0114907	0.00858873	-0.00517657	-0.000838142	-0.0111014	-0.011425	0.0373846
	0.0243119	-0.0135912	-0.00288856	0.00836897	-0.0657975	0.00489324	-0.00667309	0.0120329	0.00857777	0.0162836	0.0105772	0.00522612	0.00751197	0.0191825	0.0346755	-0.034295	0.0121017	0.0312502	0.00361254	0.0198902	0.00299179	0.032882	-0.0143208	0.0101435	0.00419928	0.00880744	0.0461041	0.0177431	0.0129106	-0.0192982	-0.00371527	0.0196134	0.00948519	-0.00193325	-0.0164351	-0.0220288	0.00899675	0.018549	-0.0144662	-0.0198595	0.00681253	-0.00356279	0.0210338	-0.00274113	0.0104969	-0.00726985	0.00430345	-0.0230575	0.0117224
	0.0183757	0.0260274	0.0269593	0.0187142	0.0169117	0.00288384	-0.00459261	0.00894579	0.00239951	0.0208094	0.0143057	2.54984e-05	0.042408	0.0146597	0.0212433	-0.0102871	0.0459108	0.000247113	0.025713	0.021453	-0.00704118	0.0365219	-0.0308507	-0.00684839	0.00996728	0.00391579	0.0225176	0.00916715	0.00501925	0.0170629	-0.00311961	0.0193386	0.0338664	0.0171011	-0.0301143	-0.0110537	-0.00414975	0.0150646	-0.0153758	-0.00103461	0.00960624	0.00742106	-0.0141327	0.0194974	0.00268186	-0.00422425	0.00625862	0.0147551	0.0116818
	-0.00298228	0.0327871	0.0213178	0.0371264	0.0196228	-0.00351751	0.00998715	0.00695996	0.00392064	0.0202084	-0.0135433	0.00291543	0.0484808	0.032746	-0.00203692	0.0283198	0.0269628	-0.012304	-0.00289445	0.00954877	-0.000721771	0.00176669	0.0189678	0.0522342	0.0204523	-0.00858133	0.0313637	0.00919631	-0.00915598	0.0376014	0.0121843	0.0151416	0.0310294	-0.025933	-0.0159616	1.54679e-05	0.00635413	-0.00134143	-0.0021399	0.00137549	0.0367419	0.00333668	0.0296639	0.0184146	0.0130806	0.00976983	0.0141649	0.0372286	-0.00243646
	0.0577266	0.0324876	0.0283938	0.00432056	0.0160016	-0.00330904	0.0209105	-0.00432964	0.00434848	0.0235869	0.0124162	-0.00500965	0.0249977	0.044285	0.0377335	0.0263685	-0.0193017	0.0408009	0.00842199	0.0255147	0.00301283	0.0532576	-0.0373457	-0.00226222	0.0155176	-0.00156607	0.0291386	0.0180809	0.0410491	0.0321149	0.000795823	0.00964662	0.0452014	0.00431127	-0.021874	-0.00758207	-0.00630306	-0.00629048	-0.00932725	0.0241384	0.0139093	-0.0026856	0.0126784	0.0195883	0.0124335	0.00733662	-0.00673237	0.0198007	0.00335609
	0.0442755	0.0524217	0.0335526	0.0432891	0.0409074	-0.0119872	-0.00776508	0.00559269	-0.00387928	0.00476384	0.0087488	-0.0131701	0.0150011	-0.0039466	0.0476829	0.021745	-0.00290986	-0.0157487	0.0159082	-0.00368134	0.0128645	0.0464684	-0.020366	-0.00755054	0.0148098	0.0104019	0.0210768	0.0283714	-0.00347886	0.0451303	0.0206847	-0.0192078	0.0407869	0.0269926	0.0176988	-0.00147433	0.0018451	-0.0038335	-0.0208961	-0.00528504	0.00280655	0.0162139	0.0262973	0.00171849	-0.00778258	0.000731601	0.012109	-0.000536986	0.00783781
	0.0337986	0.0141858	0.0144406	0.0276275	0.0294173	0.00185905	0.00699149	0.00051391	0.00848269	0.00505472	0.00337134	-0.0069618	-0.00163216	0.00954398	0.0564621	-0.034432	0.00455598	0.0126089	0.00823846	0.00239266	0.0146626	0.00273103	0.0750014	-0.00368531	-0.00581483	0.00725956	0.0301347	-0.00433754	0.00546131	0.0305028	0.0198438	0.0219361	-0.0051933	0.0175912	-0.0138772	-0.0204704	0.0175937	0.00256488	-0.00794128	0.00553082	-0.00168809	0.0034711	0.017694	0.00471046	0.00810851	-0.00241786	-0.00476935	0.0189905	0.0117629
	0.0138603	0.000579836	0.0199171	-0.0172964	0.0723864	0.0260265	0.0249129	0.00203533	0.002618	0.0176022	0.0108569	-0.00652248	0.0468185	-0.00213754	0.0358935	0.0108035	-0.0232958	0.0129253	0.021933	-0.0261139	0.014268	0.0155855	-0.0143026	-0.0370576	0.00480732	0.0193953	0.011929	0.0243268	0.0176475	0.00797538	0.0148161	0.0218261	0.00519342	0.0165208	0.0223356	0.000714532	-0.0107448	0.00361942	-0.00546148	-0.000533578	0.0181856	-0.000521263	0.0268679	0.00516353	0.011185	-0.00109011	-0.0197508	0.0114378	0.0195177
	0.00732185	0.0104615	0.00628904	-0.000216694	0.0811808	0.00892767	0.033138	0.0203754	0.000629564	0.00490916	0.0225388	-0.0121731	0.0400013	0.0449191	0.0482572	0.0102352	0.0134039	0.0275605	0.0405844	0.0124717	0.00853461	-0.0062113	0.0596716	0.0336562	-0.000858118	-0.000617129	0.020227	0.0179502	0.00722686	-0.0158517	0.0166627	-0.00781069	0.0230752	-0.00233625	0.00867598	-0.000858656	-0.0158385	-0.0111935	-0.00309813	-0.0043877	-0.004824	0.00460179	0.0170436	0.0170422	-0.00228265	0.0199214	-0.0268651	0.00951143	0.0332912
	0.0353998	-0.0143722	0.00766371	0.00831094	0.0178146	0.0169311	-0.0142434	0.0182291	0.0140846	0.0126021	0.00912454	-0.0266663	0.0427116	-0.0151424	0.0126743	0.012714	-0.00419664	0.0206986	0.0434417	0.0208168	0.0172707	-0.00632941	-0.0355592	-0.0102178	0.0078789	0.00567582	0.027335	0.0130388	0.0201988	-0.0251433	0.0314915	0.0154139	0.0127725	0.0398567	-0.0215934	-0.000788107	-0.029077	-0.00584973	0.0114521	0.00147724	-0.000375216	0.0229212	0.0152604	0.00293389	0.0117562	0.00226711	0.00477461	-0.00753139	0.0234865
	0.028743	0.0350695	0.0064628	0.0627245	0.0161047	0.0144031	0.0247025	-0.0156912	-0.00573237	0.00948974	0.00513895	-0.00231833	0.0515892	-0.0128164	0.0423582	0.020321	-0.0049305	-0.0306292	0.0300333	0.0133803	-0.00491038	0.0130648	0.0248757	0.0270073	0.00207972	0.00334671	0.031492	0.00216295	0.0279649	0.018308	-0.00184909	0.00352087	0.00061599	0.0317498	-0.00448845	-0.00575607	0.00789297	-0.00268359	-0.0182436	-0.016132	0.00625053	0.011775	0.0198815	0.00135078	0.00148099	-0.00231497	0.00816753	0.00879012	-0.0087977
	0.0703031	0.00741728	0.0116641	0.018584	-0.00901697	0.0126876	0.0157506	-0.00823112	-0.00651416	0.0412056	0.0222983	-0.0155839	0.0496431	0.00800398	0.00645374	0.00996088	-0.0134739	0.0210058	0.0213744	-0.0102274	-0.0019369	-0.0369444	-0.0245757	-0.0323898	0.00146729	0.00689219	0.0263047	0.0280317	0.0160856	0.00089934	-0.000686186	-0.00116487	0.0310931	0.00605483	0.0130241	0.00554023	-0.0272115	0.00190169	0.00450996	0.0214186	-0.00230792	0.0101748	0.0274344	0.000961413	-0.00131444	0.0139246	0.0287829	-0.00551646	0.0121296
	0.00401979	0.0293974	-0.00143034	0.0157282	0.078174	0.0117577	0.0254306	-0.00392613	0.0141327	0.0228961	0.00938438	-0.000999886	0.0329081	0.0186882	0.0411339	-0.049599	0.0140472	0.0448188	0.00872716	-0.0308169	-0.00370441	0.0103131	-0.0290932	0.00791499	0.00797145	0.00878814	0.0202057	0.0300387	0.0196434	0.00593941	0.0039114	0.0225511	0.00460946	0.0252443	0.00520564	-0.0317197	0.00176454	0.0035508	-0.00215763	0.025843	0.0039328	0.0145831	0.0110314	-0.0043623	0.0116958	0.0195807	0.00580853	-0.00292245	0.0116771
	0.0312588	0.031879	0.000781393	0.0739248	-0.043596	0.00600419	0.0151437	-0.0122141	0.017781	0.0262377	0.0073626	-0.011083	0.00414573	-0.0185124	0.0197599	0.0300306	0.0145054	-0.0105607	0.00321357	0.00591881	-0.000369369	-0.0142076	0.013352	-0.0134367	0.00443036	0.00901931	0.0124106	0.0162507	0.0260105	0.0178064	-0.0157087	-0.00584145	0.0292399	-0.0211924	0.0174762	-0.00649443	0.0177075	0.0208339	-0.00217351	0.00924624	0.0153098	-0.0116348	-0.00639255	0.012163	0.0110598	-0.00245322	0.00865599	0.0259012	0.0065808
	0.0452242	0.0205701	0.0172303	0.0247216	0.0485329	0.0080558	-0.0020964	0.0074139	0.010494	0.0172249	0.0109556	-0.0114527	0.0380818	0.0109765	0.0326617	-0.00832551	0.0116834	0.00419884	0.00378937	0.00895955	-0.0115993	0.0210811	0.0499692	0.0734653	0.0292276	0.0167117	0.031817	-0.00634451	0.0271086	0.00784773	0.0201809	0.0309885	0.0123139	0.03241	0.00507737	-0.00515527	-0.00748946	0.0114995	-0.0227171	0.00921423	0.0152611	0.0111608	0.032272	0.00573398	-0.00355792	-0.00366284	0.0111541	-0.00380064	0.0123694
	0.0141928	0.0004988	0.0259343	0.0586048	-0.0463296	0.0151292	0.0144384	-0.00447293	0.00192364	0.0149606	0.0106285	-0.017684	0.025431	-0.027024	-0.00747433	-0.0459501	-0.0155026	-0.00437018	0.00494056	-0.0215809	-0.0141461	0.0158813	0.0218798	-0.00251406	-0.00857804	0.00968974	0.00992265	0.0109796	-0.00274038	0.00854852	0.0196889	-0.0138111	0.0115404	-0.0143438	-0.040409	-0.00593481	0.00827453	0.0157214	-0.0257753	0.00137441	0.0192601	0.00695906	0.0040896	0.00839244	-0.015306	0.00565708	0.0298256	-0.00718697	-0.0073393
	0.0261832	0.00359701	0.0143533	0.0385394	0.00827166	0.0141067	0.0110716	0.0146631	0.00888903	0.00372619	0.0176252	-3.80608e-05	0.030083	0.03561	0.0390476	0.0120046	0.0141433	0.0177445	0.00876013	0.0194837	0.0175767	-0.000370232	0.00245501	-0.0181016	0.00779237	0.021688	-0.00613825	0.028467	0.00291154	0.0133926	-0.0013908	0.00478847	0.0138248	0.00148788	0.0094608	0.0130365	0.0116101	0.000574487	0.0162008	0.0297143	0.0293413	0.0243159	0.0482043	0.0132537	0.00376712	-0.00385924	0.0233798	-0.00217852	-0.00341911
	0.0227734	0.0327598	0.0264783	0.019243	0.0306797	0.00653025	-0.0189658	0.00883468	0.011635	0.00724302	0.01836	-0.00433	0.0548413	0.00666436	0.0404933	-0.0267044	-0.00641946	0.00162131	0.0354525	-0.0151717	-0.00252465	0.0137632	-0.0434987	0.0466048	0.0130642	0.0175878	0.0213121	0.0277345	0.0146075	0.0244193	0.00844983	0.00440232	0.010786	-0.0126416	-0.0172025	-0.0070226	0.00993033	-0.0106024	-0.0108964	0.0156525	-0.00360836	0.0195368	0.0147847	0.0113414	-0.00188666	-0.000482065	0.00401312	-0.0086995	0.0261514
	0.0344753	0.0221673	0.0102714	0.0477498	-0.00222415	0.0184871	-0.00526438	0.00694235	0.00482768	0.00551185	0.00554793	-0.0151402	0.0574043	0.0158043	0.00263809	0.00709053	-0.0231733	-0.023196	0.00896124	0.00487967	-0.000903489	-0.00842988	0.00790589	0.0210553	0.0190666	0.0217451	0.0233838	0.00784727	0.00786407	0.0295566	0.00663258	0.0181664	0.00870544	0.00828825	0.0253654	0.00271524	0.0313948	-0.00565778	-0.00231818	-0.00285291	0.0132008	0.00711922	0.0268149	0.0175561	0.00427088	-0.0175076	-0.0222028	-0.0157077	-0.00797987
	-0.0129468	0.0160779	-0.0011025	0.0500949	0.0151549	-0.0146783	0.0240477	-0.0132761	-0.00331972	0.0119021	0.0151584	0.0103137	0.0310885	0.0266353	-0.0357694	0.0326425	0.0536734	-0.0217245	0.000353745	0.0370292	0.036511	0.0281509	0.00496041	0.0653227	0.00217558	-0.00284163	0.025701	0.0120503	0.0263531	0.0206059	0.0117651	0.00895116	0.00162466	-0.0211295	0.0124976	-0.0034917	-0.0174622	0.0107699	-0.00466704	-0.0131669	-0.00651397	0.0216777	-0.00500566	0.000649236	-0.00311945	0.0198989	0.00101325	0.0267363	0.000306669
	-0.000289672	0.0440565	0.039071	0.0557052	0.0366144	0.00501338	0.0554675	-0.000712368	0.0150472	0.0323753	0.0215093	-0.00592841	0.0269595	0.000805876	0.0182774	0.0354092	-0.0358594	-0.0246544	0.000742324	-0.01455	0.0037215	0.000462397	-0.014755	-0.0559117	0.014118	0.0191216	0.0114377	0.0148727	0.0268506	-0.00451959	0.0165192	-0.0051814	0.00804821	0.000599644	0.0258922	0.00129343	-0.0408869	0.00552683	0.0126181	0.00187906	0.0138596	0.00928019	0.0104588	-0.00752291	0.00256932	-0.000924528	0.00415398	-0.00717464	0.00550765
	0.00245178	0.0210391	-0.0124473	0.0174619	-0.0165117	0.000696713	-0.00875169	0.0204868	0.00416901	-0.00809862	0.0219579	0.0130101	-0.0162521	0.0099252	0.0085576	-0.0332198	0.0164992	-0.0185784	0.00690171	0.0353261	0.0197194	0.0192888	-0.0198308	0.0168743	0.011205	0.0162737	0.0124439	0.0202571	0.0293069	-0.0320189	0.00108783	-0.0126003	-0.00596501	0.00314141	-0.0163256	-0.00201512	0.0250194	0.00314436	0.000949595	0.0150829	-0.00153087	0.0202742	0.00377901	0.0162007	0.00712996	-0.00939658	0.00497736	0.000639494	0.00154223
	0.0183626	0.0374129	0.0178309	0.037052	-0.0211159	-0.000896312	0.0300351	0.0190752	0.0235699	0.0288634	0.020815	-0.0206932	0.0290841	0.0285076	0.0171793	-0.00648629	-0.0107223	0.0123335	-0.0138012	-0.0176674	-0.00464539	0.0318564	-0.00295485	-0.00969296	0.0192849	0.01056	-0.000205947	-0.00402398	0.0193981	-0.00124032	-0.029582	-0.0122533	0.0250648	-0.0258642	-0.00170572	-0.0111206	0.00418238	-0.00798353	0.00398816	0.00562111	-0.00985659	0.000697777	0.00791192	0.0184158	-0.0102454	0.00637939	0.0172693	0.0145606	0.00882334
	0.0210631	0.00741116	0.0282018	-0.0154394	0.0103916	0.0183358	0.0349577	0.00497043	0.00558223	0.0145024	0.0169017	-0.0137387	0.0430846	-0.00285699	-0.00495354	0.0130195	0.0537154	0.0315848	-0.00361769	-0.00728402	-0.0176743	0.0407255	0.0104651	0.024728	0.0195827	0.0227346	0.0105582	0.0273226	0.00213809	0.0412615	0.0242294	0.00867541	0.00906197	0.00557527	-0.018527	0.0100344	-0.0179514	0.0149315	-0.00728936	0.0171293	0.000366647	-0.00608708	0.00767249	-0.000840883	-0.00954196	0.00116094	-0.00530879	0.00317651	0.00706775
	0.02281	-0.0185016	-0.0290142	0.0594518	-0.0640933	0.0134608	-0.0209139	0.0264742	-0.00952909	0.00782155	-2.98566e-05	0.00427959	0.00570844	-0.0111437	-0.0149106	-0.00458091	0.0235786	-0.0190529	0.0146228	0.0129095	0.0128524	0.0262836	-0.0349626	0.0570526	0.0280085	0.0305458	0.0072415	0.0281225	0.0345076	0.00768763	-0.00501211	0.0141394	0.00486045	-0.00483367	0.000568669	-0.0151651	0.00175625	-0.00537657	0.00735311	-0.00391965	0.00199465	-0.00619094	0.00813073	0.00248822	-0.000516852	0.00875395	-0.00882848	0.00947637	-0.00575457
	0.0279912	-0.00310596	-0.00923754	0.0225487	0.0191536	0.00483364	0.00689365	-0.000443684	-0.0162915	-0.00468301	-0.00514391	0.000163463	-0.00871827	-0.0178235	-0.0196374	-0.045332	-0.0189845	-0.0125808	0.0166654	0.00994655	-0.00843544	0.0321808	-0.0136891	0.0118449	0.0116608	0.0117135	-0.00858228	0.000420958	0.0137741	0.0229087	0.0153558	-0.0292504	-0.0012169	0.0388087	-0.0138629	-0.00784878	0.00691968	-0.00451162	0.0092991	-0.00540421	-0.00972679	0.0208598	0.00467368	-0.00576343	0.0119556	-0.0123962	0.0367889	0.00706118	0.0126433
	0.0299335	0.0147741	0.00560422	-0.0268262	0.0158324	-0.00352545	0.0261834	-0.0169711	-0.000469367	0.000878443	-0.0129972	0.00605738	0.00762398	-0.00947001	0.0750207	-0.0431444	0.00218543	-0.0242087	-0.00227782	0.0384305	0.000105684	0.00592219	0.00140444	-0.0021784	0.0285177	0.0278869	0.00783812	-0.0120784	0.0351863	0.0446792	0.0125928	-0.00961839	0.0220795	0.0193639	-0.000190077	0.00258776	-0.0207456	0.0117296	0.00189458	0.0040029	0.0123449	0.0298788	0.00291393	0.00865416	0.00543201	0.0133607	0.0396367	-0.0180585	0.00309375
	0.00564296	0.000114321	0.0184053	-0.000439777	0.0260268	0.0234819	0.036357	-0.0022762	0.00719224	0.0180069	0.0261794	-0.000562863	0.0356888	0.00739876	0.0539346	0.0085548	0.0542763	0.00882885	0.0126215	0.000449981	-0.00221563	-0.0286689	-0.0400433	-0.0561729	-0.00389293	-0.00253022	-0.00932665	0.0088118	0.0113222	0.00341924	0.0181639	0.00964625	-0.00168443	0.00671784	0.0356955	-0.00668328	0.0128246	-0.0136968	-0.0085031	0.000180492	0.000308174	0.00968714	-0.009638	0.00965784	-0.000409883	-0.00317864	0.0264817	0.0103675	0.00748329
	-0.00333171	-0.0125792	-0.0239695	0.0187814	-0.0391727	-0.00917509	-0.00788215	-0.000170638	-0.00814565	-0.00273984	-0.00152413	0.0214812	-0.0192377	0.00569107	-0.00637845	-0.00958295	0.0116076	-0.0120835	-0.00747235	0.0217598	0.0108298	0.0352852	-0.0268389	0.00481585	0.0142098	0.0405042	0.00560327	0.0230372	0.00375421	-0.0109345	0.0220997	0.0109308	0.0140881	0.0240792	0.0211345	0.00101659	-0.012429	-0.0109805	-0.015708	-0.0182813	0.00894992	0.0102466	0.0115021	0.0265946	0.00705222	0.0224009	-0.0170114	0.0272301	-0.00890308
	0.0289965	0.0117039	-0.0096256	0.0116135	0.0197174	-0.00991434	0.00726884	-0.00756023	0.000905023	0.00754553	0.00690918	0.0124934	-0.00448535	-0.00858509	0.00676177	-0.010297	-0.024329	0.0180684	0.00135576	0.0166193	0.0101265	0.0436	0.0294643	0.00536521	0.0145556	0.0177952	0.0269945	0.012603	0.0243136	-0.0186129	0.00305285	0.0102188	0.00746386	0.00722585	0.00036893	-0.0180532	-0.0109169	-0.0108599	-0.0129985	0.00820407	0.00261778	0.0104682	0.00745569	0.000802879	0.0181601	-0.00863664	0.00557654	-0.000536444	-0.016778
	0.0442678	-0.00772098	-0.0126734	0.0193466	-0.0447197	0.00518618	0.0350246	0.00807561	0.00348859	0.00836951	0.0057378	0.0162421	0.00196475	-0.0213742	0.0359738	-0.00854804	0.0377007	0.00446839	-0.00378029	0.0183672	0.00231217	0.0103744	0.00632806	0.0564862	0.00323381	0.0085934	0.0238186	0.0153627	0.025734	0.0191694	0.00370139	0.00135169	-0.0303493	-0.00395048	-0.00223109	0.0120433	-0.0127935	0.0208069	0.0186744	-0.00439566	-0.00150004	0.0244591	0.0308619	0.00637807	0.00254848	0.00207672	0.0238314	-0.0123302	-0.0019508
	0.0391905	-0.0118467	-0.00678785	-0.012906	-0.00768141	-0.00475377	0.0116431	0.00599219	-0.0234124	0.0117474	-0.00359512	0.00804969	0.00471765	-0.00607084	-0.0197482	-0.00734386	0.0214183	-0.0138065	-0.00410604	0.0194053	0.0124155	0.0133028	-0.0100976	0.0749031	0.0147322	-0.00218028	0.00147429	0.023564	0.0154531	0.0494514	0.00851447	-0.00196287	0.0109401	0.013804	0.0106775	0.000347437	-0.00715604	-0.00350227	-0.00551144	0.000821264	0.0149745	-0.0117683	0.0270508	0.010116	0.0177377	-0.00462536	0.0266976	0.0191017	0.00974012
	0.0258563	0.0031555	-0.00284324	-0.00713609	0.0210084	0.00097055	-0.016401	0.00293857	-0.0144815	0.00690332	0.0125636	0.00985886	-0.00479781	0.0118892	-0.041745	0.0129942	0.0282894	-0.0281356	0.00105558	0.0069975	-0.0226189	-0.00917288	-0.0126783	-0.00142511	-0.00308505	0.0187696	0.00392209	-0.0124927	-0.00944868	0.0224998	-0.0018973	-0.00833244	0.0096973	-0.0173867	-0.00562287	0.0140401	-0.00384013	-0.00301275	0.0039397	0.0310121	0.0139033	0.00761583	0.0175895	0.0216092	0.00941658	-0.00355539	-0.0310307	0.00879458	-0.0146811
	0.0314581	0.03007	0.0137061	0.0345019	0.0229824	0.0155137	0.038071	0.0195189	0.00517847	0.0206423	0.0113655	-0.00429475	0.0397941	-0.00376245	0.0477503	0.0260634	-0.00387946	0.0374152	-0.012305	-0.0172752	0.0194183	0.0209582	-0.0128684	0.026557	0.00276447	0.011956	-0.0190013	0.0304008	0.0347131	-0.00932819	0.00244735	-0.0115543	-0.0127443	0.0425699	0.0275143	0.0170275	-0.00610184	-0.0028499	-0.00880867	0.0126338	0.0155731	0.0190052	0.0149931	-0.00108292	0.00292533	-0.00659221	0.00086278	0.00358668	-0.0102726
	0.0456946	0.0412126	0.0115888	0.0940685	0.0404265	0.0110576	-0.00913131	0.0297994	0.00554607	0.0389354	0.00865364	-0.0125107	0.0426379	0.0107871	0.024297	-0.0348018	0.00259587	0.000585369	0.0146963	0.00251767	0.00307792	0.0108399	-0.00990765	0.0313276	0.0204205	0.000277205	0.0157005	0.0318359	0.00662097	0.00395903	0.00530521	0.00733055	0.00445821	0.0377448	-0.0175545	-0.004528	0.025927	-0.00877358	0.00267144	-0.000790187	-0.0227469	0.0103731	0.0203518	-0.000117618	-0.000534578	0.00880744	0.00381718	0.0303831	0.00598155
	-0.0163488	0.000425146	0.0336161	0.0080573	0.0220833	-0.00169856	0.0193074	-0.0144495	0.0190895	0.0172249	0.0169234	-0.0105706	0.0120996	-0.00450406	0.0176527	-0.009558	0.0260267	0.0238584	-0.000298231	0.00116415	-0.0106299	0.01408	-0.0242463	0.00689955	0.0069668	0.0186791	0.0058359	0.0281152	0.0236481	0.03193	-0.0178129	0.0239857	0.00702555	0.0242677	0.00582132	-0.0338131	-0.0228795	0.00348024	-0.00397721	-0.0217961	0.0110599	0.0207004	0.000680557	0.0295931	0.00391781	0.00625843	0.00706021	0.0325343	0.0125271
	0.00907573	0.0255882	0.0478884	0.0342424	0.0288406	0.0143101	0.00778371	-0.0118335	0.00798345	0.0173301	0.0273774	-0.0152361	0.0377633	0.0198993	0.0625846	0.00226719	0.00284658	0.0147745	-0.0111698	0.0143603	-0.0028927	0.028973	-0.0252352	0.008922	-0.00353255	0.00841462	0.0132982	0.0423648	0.0216891	0.0339761	0.011141	-0.00182456	-0.000439216	-0.00841371	-0.00521275	-0.00601684	-0.00875435	0.0116661	-0.00968169	-0.00511607	0.0184478	0.00400141	0.0221139	0.0151234	0.00788549	0.000775992	0.0304422	-0.00547791	-0.000864214
	0.0106169	-0.00311846	-0.0251082	0.0226195	-0.00580551	0.0169467	-0.0256868	0.00890434	0.00624028	-0.0143095	-0.003682	0.00453341	0.00325328	0.00660895	0.0135626	0.00510359	-0.00540797	-0.0107379	0.0177256	-0.000265388	0.00140023	0.0318932	0.000922105	-0.00612973	0.01082	0.0224131	0.0106493	0.0349747	0.0177313	-0.0131786	-0.00683028	-0.00681835	0.0160084	-0.0017161	0.00942153	-0.0198708	-0.022299	0.0012157	0.0112485	0.0158353	0.0269944	0.00580463	0.0135858	0.0249588	0.0168613	-0.00410042	-0.00620315	-0.00438891	0.00106557
	0.0278929	0.0298522	0.0146337	0.0277115	0.0042872	0.00156259	0.0200873	0.0175869	0.00225475	0.00205662	0.015575	0.012193	-0.0117406	0.00298597	0.0487913	-0.0175329	-0.00143088	-0.00908568	-0.00263212	0.0527975	0.0413322	0.0316252	0.0141613	0.0594108	0.000953632	0.0191698	-0.0107715	0.013829	0.0309014	-0.00455349	-0.00761404	0.0103603	-0.000470485	-0.00529637	0.0490466	0.0178636	0.00300514	-0.0157676	0.00656732	0.00870118	-0.00710704	0.0246639	0.00556486	-0.0043702	-0.00243769	-0.00184312	-0.00114748	-0.014496	-0.0131589
	0.0051095	-0.00945602	0.0117817	-0.0291676	-0.0031315	-0.00651215	-0.00796082	0.000196803	0.0258477	0.00288103	-0.00229015	0.00285187	0.00419921	0.0121508	0.00493285	-0.0123011	-0.0132367	-0.00250727	0.0279368	0.019524	0.0175145	-0.0232451	0.0524312	-0.0278584	0.00887394	0.0101496	0.00263365	0.0227351	0.0155684	0.0327598	0.0169623	0.0230315	0.00253241	0.0425994	0.00750291	0.00251109	0.0118686	0.00450936	-0.00233484	0.0193452	-0.00328014	0.00904971	0.0211713	0.0290091	0.00841724	0.0037135	0.0293818	0.0069734	0.0178738
	0.0480491	-0.00864171	0.0112023	0.0403108	0.0102349	0.00518653	-0.0218263	-0.00607993	-0.0079263	-0.00473599	-0.00298926	0.0123879	0.0174172	0.0216203	0.0167833	0.000598528	-0.0155182	0.0104914	-0.00852691	0.0159143	-0.00681768	-0.0259045	0.0209444	0.0112605	0.00485754	0.0331359	0.00168603	0.0141224	0.042123	-0.022835	0.00743657	0.0256875	0.0113412	0.000913381	-0.00173186	-0.0149	0.0212703	-0.0176964	-0.00388547	-0.00899318	0.0152094	0.00245897	0.00579428	0.000876169	-0.00293391	0.0087612	0.0308838	-0.0093732	0.00121678
	0.0131762	-0.0018303	-0.02659	0.0420182	0.0570638	0.0114048	-0.0122802	-0.00435673	-0.00117691	0.0121106	0.0129581	0.0142771	-0.00647872	0.016469	-0.0435674	-0.0212715	0.0272958	-0.0213589	0.00495317	0.0189479	0.0230216	0.0214784	0.0353141	0.0364204	-0.0026126	0.0313665	-0.0138365	0.0273868	0.0233281	0.0259453	0.0153652	0.0105962	0.0253064	0.0139579	-0.0036169	-0.0249455	-0.0189047	0.0175927	0.0113667	0.0266724	0.0517166	-0.00854158	0.0158279	0.0223717	0.00774149	-0.0034678	0.0274738	-0.00624744	-0.012109
	0.0239046	-0.0100684	0.0031434	-0.0202213	-0.0606748	0.00211679	-0.00986097	0.00378838	0.0161891	0.0039972	0.0120345	0.00364311	0.024251	0.0264727	0.00626804	-0.00183518	0.00237221	0.0170538	0.0130461	0.0214279	-0.00368604	0.00910185	0.0239833	0.0467978	0.0125608	0.021597	-0.0158956	0.000343249	0.0196781	0.0156775	0.00132492	0.0225272	0.00523856	-0.00419401	-0.0103693	-0.0128135	0.0339265	0.00712256	0.0208728	0.0201417	0.000648955	-0.0108205	-0.00503017	-0.00816802	0.0303778	-0.0153004	0.0250625	0.00731009	-0.0123016
	0.0134811	-0.00551635	-0.013675	0.0224675	-0.00627469	0.0139349	-0.00566172	-0.00898593	-0.0116558	-0.0032022	-0.00641372	0.0211129	-0.0109922	0.034475	-0.00197318	-0.00706923	0.0612735	0.0035351	0.0190886	0.0371145	0.0219817	0.00701955	-0.00383553	0.0561014	0.0147513	-0.0163892	-0.0033517	0.0299703	0.000425281	0.0387572	0.00491345	0.00575581	0.00138527	0.0277245	0.0252362	-0.0109011	0.00878853	0.00579872	-0.00179672	0.00697258	0.0121813	0.00851345	0.024034	0.0220891	0.0082642	-0.00859973	-0.00124932	0.0215875	-0.0126812
	-0.008393	-0.00322936	-0.0122396	-0.0100762	-0.00324316	0.0183705	0.0034192	0.00909847	-0.00733327	-0.0236261	0.0021211	0.00716822	0.0116091	0.022904	-0.0213583	-0.0205058	-0.0038955	-0.013116	0.0141941	0.0201816	0.0333412	0.0211808	-0.0181546	0.00274326	0.00958679	0.00901375	0.0219154	0.0131884	0.00373175	0.00466983	-0.00324035	0.0201793	0.0218764	0.0208399	-0.00134522	-0.0146172	-0.0270387	0.00350813	-0.000269677	0.00177911	-0.0116818	0.0138098	0.00784635	-0.0104492	-0.00152029	-0.0122821	0.0479708	0.0410297	-0.0109492
	0.0125894	-0.00635946	-0.0118809	0.04412	0.0166248	0.0111076	0.00578179	0.0118329	0.000291906	-0.0082234	0.000823879	-0.00181917	0.00300395	0.0200008	0.0653669	0.024626	0.00801261	0.00231993	-0.00936281	0.0180499	-0.0128877	0.018852	0.036376	-0.000559523	0.0164374	0.0085023	0.00219898	0.0213241	0.019176	0.00839761	-0.013482	0.0114764	-0.0138289	0.0197139	0.0133339	0.0152235	0.0251695	-0.00129986	0.0114129	0.0295591	0.00272641	0.00668227	0.027289	0.0181139	0.0188452	-0.00996119	-0.0199517	0.0187751	0.00383789
	0.0296975	0.0274272	-0.00725497	0.0396919	0.0495094	0.00918661	0.027179	-0.0111739	0.00308803	0.00171593	0.0122852	-0.00270707	0.0291117	0.0172	0.0405208	-0.0487864	-0.00168252	-0.0116899	-0.0273251	0.0532036	0.0101384	0.0147054	-0.00351919	0.0401101	0.000134429	0.0080088	0.0193305	0.00989197	0.0230459	0.000408531	0.0168205	-0.00354783	0.0254069	0.0292648	-0.00973719	0.0113535	-0.0121465	0.00846267	0.00405321	0.00561958	0.00702644	0.00627542	0.0190094	0.00365559	-0.00552142	-0.00522537	-0.00291555	0.012794	-0.00360147
	0.0400087	0.0261756	0.00345847	0.00414725	0.0103352	-0.00758473	0.0205187	-0.0013379	0.0194805	0.000137463	0.00654694	0.00479611	0.0115515	0.00550505	-0.00373458	0.00997141	0.00453976	-0.0147282	-0.00848155	0.0293131	-0.00382748	0.00570544	0.00199561	-0.00734683	-0.00110375	0.0125178	0.000544243	0.0176688	0.0228214	0.0335411	-0.0142984	0.0137903	0.00662288	-0.00786885	0.0184085	-0.0353829	-0.00737785	0.000225256	0.00803781	-0.00509401	-0.0109635	0.0195601	0.000277619	0.0052903	-0.00241548	-3.20722e-05	0.00506859	-0.00506506	0.0189357
	-0.0515678	-0.0158419	-0.00389577	0.0493102	0.085234	-0.00455431	-0.00280259	-0.000149899	-0.000290876	-0.0024134	-0.00516762	-0.000631547	0.0105313	0.0102836	-0.00930236	-0.00216017	0.0175418	-0.0187665	-0.0158322	0.0162308	0.000536562	-0.00484292	-0.00578437	0.0209506	0.0191468	-0.00133104	-0.0142673	0.0238103	0.00978272	0.019107	-0.000675132	0.0136141	0.00242575	0.0277657	0.0297911	-0.00104597	0.00148226	0.0297325	-0.00778924	0.0159468	-0.00866983	0.0181684	0.0161356	7.19142e-05	0.0060294	-0.0203732	-0.00629429	0.00754697	-0.0161602
	0.0170642	0.00516148	0.00156603	0.0466197	-0.0493237	0.00453811	0.0267897	0.0169935	0.00750971	-0.00768323	0.00642761	0.000760796	0.00476151	0.0204723	0.0135312	0.00936695	0.0125765	-0.0341051	0.0102371	0.0547498	-0.0069915	0.0209582	0.00633733	0.018505	0.0161972	0.0094122	0.015933	0.0208242	0.0410458	0.0137534	-0.00416213	0.0368638	0.0240005	0.0114173	0.0282019	0.0203247	0.00790925	0.0182457	-0.00493284	0.0252167	0.0145508	0.0247567	0.022524	-0.0204198	0.000992065	-0.00360009	0.00592871	-0.0311691	-0.0141227
	0.0300921	0.0275351	0.0129461	0.0307308	0.00837162	-0.00198197	-0.0122904	-0.0128202	0.00212259	-0.00545316	-0.00270896	-0.00338119	0.00858417	0.034283	0.0158721	0.000361982	-0.0237873	-0.00482672	-0.0088621	0.0424166	-0.0147422	0.0223509	0.0560252	0.0257259	0.0242695	0.0197487	0.00541598	0.010845	0.00680054	0.0508172	0.0172647	0.0292508	0.0151445	0.0189978	0.00889367	-0.00918581	-0.00274877	-0.0124253	-0.0265979	0.0154256	-0.0112498	0.00176615	0.0136781	0.00759858	0.00463857	-0.00596194	0.0337089	0.0102545	-0.016964
	-0.026752	-0.0157122	0.0158313	-0.0322481	0.00563706	0.0113933	-0.00345855	-0.00169697	-0.00845762	0.00907414	0.0107502	-0.00330469	-0.0183988	0.020475	0.0377561	0.00861373	-0.000307384	0.00418862	-0.00420922	0.0302285	0.0301732	6.05057e-05	0.00676909	-0.0109741	0.00779988	0.0149261	0.0114091	0.0194497	0.0449148	0.0116788	-0.0131458	0.014409	-0.00412287	0.00643555	0.000928546	0.0111535	0.0332612	0.0235777	-0.000572	-0.0167283	-0.0116536	-0.00825174	0.0274546	0.0160535	0.0149499	0.00953293	0.0245074	-0.00573593	0.0118172
	0.0161905	-0.0142907	-0.0270974	0.015759	-0.000935498	0.00432524	-0.0237889	0.000808825	-0.00304546	-0.000911708	0.0138897	0.0039825	0.029183	0.00260193	-0.0241391	0.0119576	0.00212345	-0.0298592	-0.00330574	0.0246976	0.0118608	0.00502535	0.0206051	0.0176388	0.0113252	0.00763296	0.0218761	0.0143147	0.0203563	-0.016773	-0.0144664	0.0210126	0.00306166	-0.0140651	0.0361407	0.00716638	-0.0010856	-0.00183914	0.00184463	0.0198768	0.00519565	-5.85559e-05	-0.0017014	0.01199	-0.00574649	-0.00330854	0.00839144	0.0158103	0.000938489
	0.0210503	1.24743e-05	0.00249258	0.0370646	0.00531697	0.0127603	-0.0051467	-0.000285023	-0.00467275	-0.00891118	0.00924202	0.00859813	-0.0155061	-0.00120372	0.0163956	0.0141907	0.0168562	-0.00354802	-0.0160912	-0.0141431	-0.00254261	-0.0222468	0.0102184	0.0538856	0.0239015	0.00765436	0.0169389	0.00805244	0.0249446	0.0157529	0.00646005	0.0184546	-0.0224512	0.0623789	-0.00577462	-0.00367416	-0.0132597	0.0162277	-0.0142717	-0.0159739	0.0143079	0.000862616	0.0146255	-0.0200579	0.00835696	-0.000815901	0.00161726	0.0232551	0.0141054
	0.00743091	0.0203916	-0.00623146	0.0302102	0.0184895	-0.00442892	0.00843616	-0.0142815	-0.00599721	-0.00810677	0.00617114	0.00223356	-0.00960647	-0.0148091	-0.00853082	-0.0022131	0.000658181	-0.0170789	-0.0182887	0.0265183	0.0032858	-0.0102669	-2.48439e-05	0.04262	0.0328042	0.0233996	-0.00319773	0.0220275	0.0209522	0.0147811	0.00827409	0.0223047	-0.00341848	-0.0288779	0.00337606	0.0044082	0.0386572	-0.0223327	0.0194331	-0.00143618	0.00119739	-0.00961892	-0.00223383	-0.00645971	-0.0218734	0.00186846	-0.00250831	0.0258096	0.000376891
	0.0215161	0.00218323	-0.00784707	-0.035086	-0.00205119	0.000483319	-0.0256529	-0.00078391	-0.00293143	0.00126741	-0.00203817	-0.00386496	-0.00926842	0.038964	-0.0290946	0.0284793	0.00347165	-0.0250044	0.00347051	0.0164996	0.0128591	0.00635276	-0.0336743	0.00995931	0.0125677	0.00866358	0.00748135	0.0225145	0.0261633	0.0149066	0.00853624	0.0209672	0.0329781	-0.00802604	0.0461127	0.0313285	0.009405	-0.00291891	-0.0145959	-0.00625544	-9.65068e-06	0.0102541	0.0225994	0.00239918	-0.0108328	0.00134782	0.0175831	-0.00261224	-0.0127581
	0.0311594	0.06496	0.00320349	0.0112374	-0.0309335	-0.00848173	-0.0242119	0.0175225	0.00210863	-0.00552256	0.00378059	0.0198278	-0.00749249	0.0101306	0.0294031	-0.0128312	0.0240611	-0.0425331	-0.00746689	0.00921661	0.0151674	0.0377069	-0.0327317	0.065611	0.013065	0.00665541	0.0184664	0.00787253	0.00911781	0.00436044	-0.00834256	0.0323694	-6.88715e-05	-0.0282097	0.0282496	0.0141223	-0.00196189	-0.00227432	-0.00772469	0.00124336	0.0153956	0.00696289	-0.00351682	0.00343665	-0.00755104	-0.00854941	0.00822272	0.00636047	-0.0233819
	0.0160182	0.0168952	0.0080404	0.00436135	-0.0278308	0.00626367	0.0374468	-0.0276966	0.0116693	0.0326699	0.014615	-0.00369641	0.0462148	0.0159233	0.0172456	-0.00716194	0.0216629	0.00468091	-0.0293665	0.00200302	-0.0261218	0.00323434	0.0213899	0.0691549	0.0268885	0.00649206	0.00100951	0.0256682	0.0152999	0.00577396	0.0123608	0.00636405	0.00645102	0.0107262	0.028525	-0.0172362	-0.00886395	0.00245931	0.0076015	0.0176398	0.0112243	-0.00528657	-0.00234633	-0.000327289	-0.0076873	-0.00522501	0.010766	0.00205605	0.00767839
	-2.39382e-05	0.0293139	0.0358536	0.0752154	-0.016614	0.0160926	0.0230074	0.0314735	0.0215785	0.00847952	0.00978267	-0.00866471	0.0285258	0.00931809	0.0365566	0.0198347	0.0143828	0.000233176	-0.0122351	-0.0176621	0.0295172	-0.0399043	0.00428474	0.015935	0.0199233	0.017767	0.0385002	0.0151657	0.0366375	-0.00440041	0.0225976	-0.031513	0.00276357	-0.00597049	-0.00230347	0.0104514	-0.0197593	-0.0106456	0.0132103	0.032306	0.0254679	-0.0102302	0.0178668	0.0117017	0.0161311	0.00868004	0.0390031	0.0155074	-0.0157838
	0.00846826	-0.00807795	-0.0313666	0.0295779	0.00446733	-0.000163385	0.00755292	-0.0043945	0.00327298	-0.00272369	0.00996367	0.0026579	-0.00396198	0.00493006	0.0275768	0.00494928	0.0431451	-0.0106351	0.00308622	0.0333581	-0.00680427	0.0145176	-0.0285691	0.0104415	0.0113042	0.00620451	-0.014003	0.0329331	0.0191993	0.0179152	0.00604908	0.0274894	-0.00562782	-0.0108343	-0.00241211	-0.00117597	0.0282841	0.00313541	0.0133253	0.00318055	0.000310551	-0.000195063	-0.00553022	0.000116993	0.0129448	-0.0120469	0.0323928	-0.0150838	-0.00610595
	-0.00488668	0.00381526	-0.00334458	0.0624768	-0.0255283	-0.00635196	-0.0100122	0.0201128	-0.000625202	-0.0198484	0.0132255	0.00812606	-0.0122804	0.0122275	-0.0121315	-0.0154162	-0.0034408	-0.0128726	0.00574488	0.00292709	0.0216426	0.00786467	0.00967324	0.00322573	0.0113318	-0.00418637	0.0239285	0.0191139	0.0152618	-0.0020025	-0.0127558	-0.00503336	0.011427	-0.000556406	0.0192003	0.0143962	-0.0179557	0.0159111	-0.0176166	0.00826973	-0.00526394	-0.00612255	0.0135632	0.0164991	0.0132499	0.00136303	0.0229566	0.00819664	-0.0236886
	0.0357745	0.0262715	0.0192479	0.070377	-0.0065732	0.010754	0.0188041	-0.00516086	0.0043964	0.00154329	0.0306921	-0.0171133	0.0100459	-0.0272473	0.0345993	0.000970494	-0.0268613	0.0240068	-0.00165642	-0.0102578	0.0278277	0.0137769	-0.0042854	0.00929432	0.0106039	0.00647661	0.0150084	0.01746	0.0150943	0.00121524	0.0339794	0.0207039	0.00865518	-0.00760314	0.0164098	0.00181651	0.014799	-0.0125879	-0.00249781	0.00456439	0.00363414	0.0222663	-0.00462701	-0.0151694	-0.0133096	0.00897438	1.53456e-05	-0.00308485	-0.0223692
	-0.0307919	0.0170069	-0.0057529	-0.0225151	-0.00594416	-0.00792184	-0.0113812	-0.0101589	-0.00717118	-0.00250046	0.00150996	0.0216237	-0.00134693	0.00902564	-0.0220943	-0.00152091	0.00402869	-0.00943103	-0.0120616	0.0224768	0.0267786	0.0350636	-0.0253153	0.0310081	0.0132551	0.00327592	-0.00105856	-0.0023512	0.0170772	0.015519	0.0166326	-0.0101317	-0.0108138	0.0166465	0.00842761	0.0172894	0.00666593	0.00474574	-0.0169921	-0.0123767	0.00360116	0.00105242	-0.00148496	-0.0155048	0.0103108	0.00907951	-0.0124468	0.0143053	-0.0129208
	0.0300758	0.0148392	0.000720416	-0.00622605	-0.00591748	-0.000954671	-0.0267829	0.0151979	-0.00270074	-0.010049	0.015625	0.00887555	-0.00933899	-0.00480789	0.0173232	-0.00845071	0.0333193	-0.00786422	-0.00250833	0.0273182	0.0131605	0.016949	-0.0316895	0.0504833	0.0181019	0.00997237	0.0105026	0.0419797	0.0282367	0.0547315	0.00626226	0.029447	-0.010252	0.0145774	0.0192704	0.011869	-0.0151296	0.00669597	-0.00737834	0.0150973	0.0166623	0.0099856	-0.00510101	0.0186025	-0.00925819	0.0195966	0.0491009	-0.00601344	0.0141279
	0.0166741	0.00137832	-0.0105482	0.0285961	0.0419211	-0.00822661	0.0176734	-0.000175188	-0.0111071	-0.00479751	-0.0117269	0.00699735	-0.00495224	0.0109692	0.021432	-0.0138687	-0.00420006	0.00501573	0.00745354	0.0253427	-0.0166886	0.0065463	-0.0268533	0.00899251	-0.000558449	0.00855222	0.0104778	0.0260216	0.034962	-0.00227598	0.0175094	0.00205772	0.00429401	-3.35906e-05	0.0257784	0.0111433	-0.00564865	-0.000291752	0.0164421	0.0120622	0.000690794	0.0025979	0.00602492	-0.000690728	0.0157685	0.00503172	0.013494	0.0148333	-0.00199302
	0.00728164	0.00178795	0.012357	-0.0528384	0.0156023	0.00629885	0.00245084	-0.00348637	0.0110975	-0.0141385	0.0115314	0.0138335	-0.0010725	0.014417	0.0398542	-0.0346256	0.0169954	0.0190768	-0.00093837	0.00798183	-0.0182976	0.0647033	-0.046708	0.0227125	0.00996204	0.0253974	0.0135153	-0.00596549	0.0178694	-0.013249	0.0123267	0.00864319	0.0223979	0.00601629	-0.00135149	0.00413258	0.000293324	0.00535073	0.000507667	0.0157899	-0.00598548	0.000674209	-0.00860717	-0.0168076	0.00506479	-0.0162509	0.00553242	0.0136337	-0.0177023
	0.0395491	0.00248004	-0.0110006	0.0266841	-0.0400509	-0.0124714	0.0159	-0.0118217	0.0146869	-0.00339374	-0.00110053	0.0127756	-0.0201346	0.0154336	0.0296053	0.0125656	0.0603763	-0.0220846	0.00424212	0.0328567	-0.000632097	0.0212213	-0.0162868	0.0610127	0.0155856	-0.000357143	-0.00133454	0.0360524	0.0112686	-0.0282265	-0.00120786	0.0209301	0.00481795	0.0214229	0.0171653	0.0232581	0.0096	0.0221123	-0.000955548	0.0219391	0.0087709	0.0107274	0.00491185	0.00539459	0.00838496	0.00631475	0.00130499	-0.0145656	-0.026626
	0.0263304	0.0104431	0.00878224	-0.0221933	0.0162032	0.0170546	-0.0129833	0.00813688	-0.0167631	-0.0136504	0.0212164	0.0179619	0.00585108	0.0134018	-0.0237551	0.00105729	0.0333612	-0.0107682	0.0399662	0.0163549	0.0148317	-0.00941537	0.0243368	0.000219516	0.00143767	0.00745553	0.0084373	0.0210278	0.0141075	-0.00290579	-0.00377465	-0.0223418	0.0084036	-0.0363562	-0.0109807	0.00693827	0.00778315	0.0110836	0.0129285	0.00155239	0.000307308	-0.0120441	0.0274447	-0.00595639	-0.010335	0.00195244	0.0102357	0.0334789	0.0127841
	0.0113336	-0.00322195	-0.0146966	0.0140728	0.0215748	-0.00105288	0.00544391	-0.00947879	-0.00330772	0.000804191	0.00468458	0.00355794	0.00885624	-0.00358986	0.0224337	0.00306182	0.0105815	-0.0340271	0.000131635	0.0109496	-0.00903686	0.0277573	0.0160947	-0.00550663	0.00990666	-0.000568734	0.0130514	0.00247091	0.0269831	-0.0357277	0.0238186	0.0366452	-0.00573851	0.000252707	0.0163464	0.0021272	0.0175201	0.010577	0.0188543	0.0298749	-0.00949266	7.84396e-05	0.00671691	0.0145682	-0.00916278	-0.00195284	-0.0217281	0.0125121	0.00630394
	0.0132031	0.0175663	-0.00163044	-0.038562	0.0229299	0.00705767	-0.00900625	0.00582511	-0.0274466	0.00993292	0.0177464	0.0189058	-0.0119183	0.0233634	-0.00934976	0.00250172	-0.0151978	-0.0187959	0.00905179	-0.00197704	-0.000574947	0.0351254	0.0506871	0.104041	0.0254623	0.0166809	0.00648001	0.0173565	0.00581924	0.028463	0.0141762	0.017378	0.0111928	-0.000226468	0.0155625	0.020614	0.0258645	0.00888276	-0.00910511	0.0230649	-0.00077749	0.0163053	0.0382145	0.0119933	0.00627078	-0.015219	0.017273	-0.00282473	0.0107155
	0.0227176	-0.00154365	0.00208611	0.0417684	-0.056476	0.00847264	0.00599215	-0.0139647	-0.00686965	0.0080627	0.0141896	0.00382293	-0.0176179	-0.0306021	-0.00322947	0.00182864	0.00659584	-0.0110964	0.000346154	0.0302137	-0.0105587	0.0410048	0.0580724	0.0421051	0.0108891	0.00508467	0.00422282	0.00300366	0.017272	0.0531111	0.0231597	0.0150696	0.0224586	0.00291807	0.0197152	-0.00454412	-0.00731905	-0.00372694	0.0040143	-0.00587207	-0.00749224	0.00857488	0.0187138	0.015805	-0.0127921	0.0103838	-0.00394828	-0.0103567	-0.0153952
	0.0111444	0.0216399	0.00532304	0.00204991	0.0135383	0.00917278	0.00676013	0.0179039	-0.0151532	-0.00147735	0.00257346	0.00927219	-0.00406034	0.0139452	0.0171857	-0.0203994	0.0135067	-0.00558073	-0.00632521	0.00163453	-0.0155709	0.0152422	-0.0173834	0.0211462	0.00879555	-0.0155932	0.0145917	-0.000364387	0.00943844	-0.0428305	0.028873	0.0163872	-0.00283935	-0.00197104	0.00229082	0.00149975	0.0221538	-0.00919557	0.00114929	0.00489395	-0.0135277	-0.00105228	0.00342296	-0.00832063	-0.0134801	0.0118953	0.0494322	-0.0227193	-0.00518726
	0.0102887	0.0142867	-0.0100287	0.0108242	0.0443825	0.0051243	0.0429369	0.0101986	0.0132785	-0.00385757	0.00108064	0.000574891	-0.00686407	-0.000457046	0.0413328	0.0264803	0.0158263	-0.0253229	0.0149734	0.0288365	0.00947402	-0.0367891	0.0353058	0.0359062	0.0242235	0.00943697	0.00803713	0.0124977	0.0134737	-0.0132051	0.00925979	0.00827481	0.0384435	4.37556e-05	0.00582679	0.0135004	0.0135292	0.00436819	-0.00198731	-0.00153231	-0.0152117	-0.00164925	-0.00237738	0.0300638	-0.0115459	0.0294066	0.00634363	-0.0273657	0.0245933
	0.0292073	0.0197303	-0.000536526	-0.00487571	-0.00427905	-0.0090758	0.0118883	-0.00515429	0.00500833	0.00588091	0.0150537	0.00509037	0.00727862	0.0285092	0.0416537	0.0241176	0.0250157	-0.0254501	0.0100698	0.00844063	-0.0235213	-0.0167789	0.0182147	0.0404945	0.0239856	0.000707178	-0.00627866	-0.0166241	0.00747587	0.02213	0.0202679	-0.00597968	0.0086798	-0.0132093	0.0180582	-0.0180402	0.00761102	0.0198827	-0.0113087	-0.0244451	-0.000956542	-0.00990452	0.00334846	0.00394342	0.00137047	0.0157211	0.00474584	-0.00565366	-0.0018751
	0.0165032	0.00773582	-0.00849038	0.0107362	0.0283489	-0.0103049	0.0180196	0.000188677	-0.00498578	0.00159004	0.0102022	0.00723555	0.0100403	0.0226488	-0.00334811	-0.0208181	0.0245473	0.0182403	-0.00571753	0.027752	0.0173338	0.0302122	-0.00842646	0.0312587	0.0210729	0.0175338	0.00565051	0.00938275	0.0157057	0.00459129	0.00989764	-0.0190297	0.00871549	0.0225658	0.0127908	0.00932955	0.022743	0.00827639	-0.00692114	-0.0142812	0.00648832	0.0134577	0.00738949	0.00948592	0.000271029	0.00271878	0.0170667	-0.0181075	-0.0297963
	0.020401	0.0378469	-0.00596488	-0.00215223	0.0141026	0.00453844	0.0021156	0.00893901	-0.000571862	0.0182262	0.00871915	0.00878115	0.00211774	-0.00805172	0.0375054	-0.0355943	-0.00502838	0.0394768	0.0130234	0.0387896	-0.00180776	0.00947041	-0.037757	-0.00451103	-0.000787352	0.0120006	0.0160668	0.00597497	-0.00226745	0.0494148	0.0147904	0.00287787	0.00307805	0.0364198	0.00928125	0.0200304	0.00335267	-0.0061326	-0.0153838	-0.00471407	-0.00754506	0.00553186	0.00509678	0.00777511	0.0021985	0.028475	0.0257448	-0.00240299	0.0410034
	-0.00358964	0.0344813	-0.00723733	0.0154037	0.046353	-0.00613342	0.015779	-0.00700728	0.00548758	0.00905858	-0.00424233	0.0189089	0.0224752	0.0363152	-0.00571189	-0.0214762	0.00168885	0.0144536	-0.00695874	0.055397	-0.00824676	0.0284274	0.0171323	0.0386498	0.02511	0.0205348	0.00187802	0.0146751	0.00663489	0.0249095	0.00583358	0.0230609	0.0159757	0.0276333	0.0215141	-0.00332005	-0.025792	0.00136121	0.00315649	0.0249946	-0.0107962	0.017395	-0.0129751	-0.0125023	0.01228	0.0120454	0.0185504	0.00877428	-0.012448
	0.00915299	-0.00457739	0.00138501	0.0325676	0.0576299	0.00568503	-0.029697	0.0137405	-0.0133451	0.00854587	0.00371882	-0.00485969	0.00768115	0.014908	-0.00369427	0.0125221	0.0154829	-0.00979764	-0.0108781	0.010131	0.00406319	-0.00519547	-0.0467804	0.0380608	0.0158967	-0.0115081	-0.00211095	-0.00253751	-0.0172516	0.00941761	0.023918	0.00525705	-0.010111	-0.00373849	0.00131302	0.00342686	-0.00830151	0.0144661	0.00866759	0.00506309	0.00224292	0.0148712	0.00793675	-0.0133952	0.00573977	0.014671	-0.00415345	-0.00752294	-0.00413596
	0.00287042	-0.0209322	0.0107564	0.0316725	0.0677545	-0.00439973	0.00284884	-0.00352947	0.00588687	0.0210347	0.00585385	0.016567	-0.0451646	0.0123695	-0.0050425	0.0201903	-0.000565927	-0.0248135	-0.00563351	-0.00224883	0.0151182	0.0479285	-0.0101538	-0.0171784	0.0150372	0.00513908	0.000736111	0.0195826	0.0156611	0.00595509	0.0241932	0.0267116	-0.00346303	-0.00123909	-0.00112835	0.0164411	0.0157358	-0.00283399	-0.0079462	0.0111512	-0.00699719	-0.00238914	-0.0140417	0.00779491	0.00260501	0.0105535	0.0153786	0.0194871	0.0223015
	0.021948	-0.0163855	-0.0138528	-0.004233	-0.00550542	0.00898285	0.00679677	0.00476042	-0.00938609	0.00964167	-0.00234646	0.00589135	0.0277645	0.00237502	-0.0149746	-0.0117583	0.00314745	-0.0305297	-0.0199588	0.027646	-0.0105133	0.0563513	0.011356	0.0545746	0.0205528	0.00740199	0.0175604	0.00493533	0.0175618	-0.00985964	0.000985419	0.00601142	0.0315789	-0.0115078	0.0491691	0.0444971	-0.00223292	0.00989959	-0.00766544	0.00204597	0.00979699	-0.00928913	0.01605	0.0168077	0.0172754	0.0127458	0.0140779	-0.00881089	0.0075328
	-0.0133208	0.00590023	-0.016935	-0.0284213	-0.0905651	-0.000766907	0.0164384	-0.00193363	-0.0169382	0.00212861	0.00151408	0.00159628	0.00278362	-0.0016061	-0.0132215	0.0136035	0.000611697	0.00143533	0.0129979	0.0253887	0.00989022	0.0406467	0.0228778	0.0708882	0.0319153	0.00188594	-0.0132183	0.0103389	-0.0117359	0.041562	0.0125047	0.0142195	0.00728808	0.0365085	0.00831421	0.00551139	0.0186052	-0.00685265	0.000921802	-0.00348305	-0.00816085	0.0209245	0.0330634	0.0143911	0.0137112	0.00990931	-0.0131058	0.000217123	0.0109581
	0.00282144	0.000779846	-0.000190235	0.00732652	-0.0475318	0.0101436	-0.00314424	0.000351402	0.000366919	0.00635472	0.0107755	0.0252843	0.00555872	-0.00166455	0.0311632	-0.0111342	-0.0186023	-0.00884696	-0.0084216	0.03181	0.00853438	0.017273	0.000895608	0.0347094	0.0133639	0.00239687	-0.00230489	0.0162542	0.00526901	-0.0236666	0.0225173	0.0205399	-0.0186034	-0.00153838	0.0339634	-0.000402391	-0.010846	-0.00419768	0.0135485	0.0137578	-0.000226566	0.0263324	0.00971821	0.00759082	0.00548813	0.0176505	0.00958754	0.0048916	-0.00319682
	0.0240584	0.00183033	0.00772049	0.0142585	0.0153905	0.00884928	0.0104719	-0.0230638	-0.0190159	0.00361646	4.91622e-05	0.0183186	0.0060951	0.00747392	0.0309754	-0.009928	-0.00407033	-0.000294023	0.0127254	0.000439998	-0.000748505	0.0370181	0.0150071	0.0789713	-0.00890092	0.0175053	0.00541272	0.00639776	0.0117837	0.0387329	0.0183017	-0.0172402	0.00970146	-0.000607571	0.0155063	0.0198793	0.00202085	-0.00342592	-0.00818821	0.00171451	-0.0247502	0.016047	0.0226062	0.0279945	0.0156572	0.00402532	-0.00395974	0.0162642	0.00769152
	0.0117515	0.0210258	0.00166919	0.00342544	-0.06693	0.00787874	-0.0294903	-0.0173647	-0.01105	-0.00548321	0.00803542	0.00915368	-0.00860165	0.0360554	0.00984476	-0.0203804	-0.0195494	-0.016108	-0.00137612	0.0122913	-0.0114967	0.0387713	0.0046418	0.0591088	0.00782575	-0.000385088	0.00266042	0.0171911	0.0284779	-0.0057969	-0.0024846	0.010893	-0.0110237	0.0233603	-0.00826849	-0.0120735	0.0242888	0.00861305	0.000960138	0.0227287	0.00991682	0.00903235	-0.00210978	-0.0126067	0.0118216	0.00971997	0.0289255	0.012098	-0.0290915
	0.0169953	0.0264818	0.0101561	-0.00979257	-0.0342796	0.0196077	0.0298065	0.0317585	0.00946768	0.0246084	0.0237084	-0.0217795	0.00397054	-0.00285399	0.0458737	-0.000565301	0.0199056	0.0178426	-0.00190006	-0.0127976	0.0177728	0.010811	0.00640874	0.0243887	0.00887297	0.00571597	0.0142259	0.0104493	0.00927195	-0.00771224	0.00324565	-0.00914746	0.00345234	0.016973	0.0235817	0.0176212	0.00294086	-0.00919852	-0.0110462	0.00659406	0.00425205	-0.00133534	-0.00766005	0.0118388	0.0193047	-0.00306251	0.0145884	0.0108549	0.00894926
	0.00907166	0.027046	0.00573684	0.0343318	0.0202581	0.0180829	0.0363903	0.00820554	0.00246542	0.0260874	0.0120602	-0.00731053	0.0284701	-0.000643019	0.0114843	-0.00820729	0.0158373	0.0291992	0.00777437	-0.0093414	0.0130943	-0.0269712	-0.00142221	-0.0248272	0.000528345	0.0199534	-8.29617e-05	0.00276948	0.0229031	-0.0314477	0.0145456	0.0046244	-0.00488241	0.0253082	0.0195142	-0.00158253	0.0131708	0.00811791	-0.00267562	0.0140386	-0.00557846	0.00373008	0.0179096	0.00241095	0.0162122	-0.00678609	0.0190303	-0.00923278	-0.0317398
	0.00337088	0.0399744	0.0234672	0.0253566	0.0499417	0.0155786	0.0416088	-0.00318425	0.0122797	0.0109436	0.0106953	-0.0169573	0.056461	0.041268	0.0442024	-0.0363178	0.0163592	0.0119309	-0.021331	0.0088026	0.0119472	0.00713716	-0.0200364	0.0599939	-0.00546761	0.0257089	0.00128707	0.0167982	0.0349443	0.0152977	0.00569602	-0.00304316	-0.00146871	0.0124895	0.0183492	0.00833844	0.00482942	0.00661679	0.0137629	0.0172472	0.00400525	-0.0155409	-0.000777735	0.00625976	-0.00285726	0.00552506	0.0466064	-0.000727067	-0.00643433
	0.00966802	0.0295273	0.00881809	0.0511421	-0.0314971	0.00768695	0.0437572	0.00610097	0.0147246	0.0385417	0.0133219	-0.018453	0.0325117	0.00118116	0.0349807	-0.00618141	-0.00606786	0.00627148	0.0139497	-0.0376505	0.000570346	-0.0398786	0.0341554	0.0289401	0.00388057	0.00245159	0.000507412	0.00912501	0.0259282	0.0180321	0.0111181	0.00701737	0.00807782	-0.0152486	-0.00542504	0.000381134	0.0165545	-0.00132976	0.0187554	0.00577067	0.0258587	0.014434	-0.00838836	0.00489512	-0.000881027	0.0152468	0.00541582	0.00531741	-0.0123127
	0.00342166	0.0321574	0.00581078	-0.0352614	0.0320107	0.00453902	0.057424	0.0149837	0.00937645	0.0239939	0.000840006	-0.00236694	0.0320913	-0.00616069	-0.00986806	-0.016318	0.0381772	0.00312051	0.0133033	-0.0338326	0.00673347	-0.0158633	-0.0264401	-0.0157166	0.0266967	0.00246602	0.00239192	0.035047	0.0255083	0.00706961	0.0148908	0.039388	0.0106249	-0.0196758	0.00620749	0.0031741	0.0159983	-0.00373625	-0.00551403	-0.00881931	0.0170671	0.0104516	0.0260484	0.00234113	0.00256933	-0.00273395	0.00557849	0.0236938	-0.0343392
	0.0242009	0.0259662	0.0326723	-0.00417342	-0.0203064	0.0229698	0.0198624	-0.0253233	0.0206506	0.0123687	0.0119975	-0.0175561	0.0247377	0.0311993	0.00446745	-0.0292965	0.0105678	-0.0160486	-0.0196016	-0.000400919	0.000102888	-0.0216276	-0.0494129	0.0668448	0.00415231	0.0130215	-0.00163587	0.0204336	0.0291613	0.0104893	0.0228232	0.0515143	0.000848575	0.0306064	0.0103774	-0.00211559	-0.0113652	-0.0278284	0.0063257	-0.00703396	0.0127205	0.0118011	0.0146168	0.00307953	0.0135146	0.00374079	-3.85734e-06	0.00631671	-0.0245291
	0.0173224	0.0282829	0.00757599	0.00844861	0.00307246	0.0107398	0.0317204	-0.0101522	0.016456	0.0186093	0.0161215	-0.0112438	0.0561722	-0.00212374	0.0385615	0.00918051	0.0111859	0.037532	-0.00632086	-0.00476162	0.010307	0.0111723	0.0328646	-0.0181401	0.0177854	0.00594604	0.0117173	0.00754788	0.013101	-0.0259883	0.00835804	0.0326008	0.00386319	0.0186189	0.0145231	0.0186981	0.0119858	0.00540933	-0.0147487	0.00205358	0.0174411	-0.0110255	0.0161407	0.00267868	0.00436715	0.00399342	-0.0104133	-0.0244315	-0.0202038
	0.0189279	0.0479851	0.0169316	0.0439541	0.064254	0.0102023	0.0376803	0.00956725	0.00709961	0.0310165	0.0162198	-0.0110313	0.0373689	-0.0333595	0.0290624	0.0101253	-0.0302037	0.00132895	0.0165416	-0.00523036	-0.00624619	-0.0508649	-0.0232181	0.0165962	0.0162219	0.0086902	0.0182264	0.0128112	-0.0080967	0.0377584	0.00818011	0.00987505	-0.00442569	-0.00275135	0.0155141	0.0225376	-0.0096455	0.00195311	0.0128059	-0.00242141	0.0103805	-0.0110124	-0.00960856	0.0151384	0.00244022	0.000717391	0.0187047	-0.0077496	-0.0138171
	-0.00465283	-0.0147329	-0.00122933	-0.0407244	-0.020619	0.0132539	0.00660765	0.00014631	0.0130399	0.0103482	-0.0103451	0.0174473	-0.00857228	-0.0322798	-0.0550713	-0.00754834	0.0216237	-0.0221114	-0.00780076	-0.00275893	0.0102621	-0.00223313	0.0139258	0.00891902	-0.00133141	-0.0053433	0.0013505	0.00603309	0.036606	0.0463227	0.00191769	-0.00611715	-0.0224784	-0.000390515	0.0206336	0.0215589	-0.0266836	-0.0011715	-0.00141576	0.00435753	0.000671586	0.00112283	0.0177457	0.0172199	0.00384028	0.00214656	-0.0179676	-0.0240248	-0.0269757
	0.00634306	0.00951905	0.0190196	0.0331233	0.0573349	0.00273723	0.00378854	0.0154478	-0.00579381	0.00604706	0.00861115	-0.0136219	0.0354882	0.0146366	0.0285953	-0.022248	0.00869134	0.0043565	-0.0121525	-0.0225962	-0.00530952	-0.0298099	-0.00943873	0.0322544	0.0307677	-0.00582336	0.00488973	0.0167328	0.0197508	0.00288527	-0.0150724	-0.028027	-0.0200214	0.0065789	0.010126	-0.00518349	-0.00394499	-0.00618706	-0.00437322	0.0252765	-0.00501127	0.0149211	0.0256504	-0.00280243	0.00849759	0.00588588	-0.0230196	0.00736967	-0.000557458
	-0.00108545	0.0396942	0.0280676	0.0654388	-0.00615885	0.0140736	0.0296024	0.0100277	0.0117382	0.00226835	-0.00420664	-0.0174831	0.0177008	0.00408421	0.0388764	-0.00320743	-0.00433451	0.0181349	-0.0276614	-0.0266731	-0.00118393	-0.00613032	-0.0296667	0.0110583	0.0258943	0.0119571	0.0144379	-0.00131132	0.0207508	0.00613215	0.0068129	0.00755777	0.0242997	0.0182694	-0.0155725	0.00444194	-0.00394922	0.0107132	0.0184214	0.0235218	-0.0139933	0.0232975	-0.0160997	0.00934586	0.0118119	0.00951221	-0.00191063	-0.0128487	-0.00491239
	0.025751	0.0493438	0.00306471	-0.00110768	0.084789	0.0176293	0.0142595	0.00459127	0.00370864	0.0374929	0.0134375	-0.0119857	-0.00292016	0.0335852	0.0610119	0.00845845	0.00163933	-0.045089	-0.00352737	-0.00675544	0.00730384	0.00224484	-0.0171103	0.0469686	0.0150796	0.000960963	-0.00113983	0.0113187	0.0247908	0.048532	0.025363	0.0195395	0.00213147	0.0154308	0.00200937	0.00389364	0.00154688	0.0105572	0.0427688	0.013193	0.0083007	0.0091168	0.0262738	0.0284416	0.000229624	-0.0146209	0.00514516	-0.0118484	-0.0137164
	0.000845922	0.024232	0.0101461	0.103318	0.0934046	-0.00106873	0.0421384	0.00765036	0.00742835	0.0139668	0.024414	-0.027987	-0.00205153	0.0324672	0.0217875	0.00535718	0.0396431	-0.0372606	0.00205021	-0.0168932	0.00605131	0.00752715	-0.0358597	0.000238305	0.0143005	0.00835088	0.00364258	0.0126502	0.0186724	0.0456562	-0.000767902	0.00949938	0.0141678	0.0293752	0.0105787	-0.0114733	-0.00499328	-0.0129669	0.00474699	0.0162342	-0.0167644	0.00713519	0.0110051	0.0155444	0.0130706	-0.0101811	0.015474	-0.0123735	0.00932983
	-0.00653092	0.0337579	0.0323408	0.012358	0.0870139	0.0025194	0.0221168	-0.0130119	0.00934041	0.0271879	0.0256386	-0.00124827	0.00566023	-0.024845	0.0173366	-0.00834312	-0.0211737	0.0249162	0.00894507	-0.0465098	0.00988518	0.00352166	0.0419573	0.0572563	0.0226046	0.0305759	0.0187745	-0.0029538	-0.00311814	0.0319423	0.00765903	0.0062672	0.0227378	0.0129772	9.25096e-05	0.00517342	0.0146072	-0.00066238	0.0032373	0.0164677	0.00610556	-0.00871448	-0.008445	0.0192922	0.0114431	-0.0036832	0.0395358	0.0300153	-0.0138869
	-0.00267679	0.0415924	0.0182601	0.0852002	-0.0197149	0.0148151	0.032697	0.018206	0.00956501	0.0236431	0.0120069	-0.0289642	0.0150607	-0.02857	0.0396228	-0.0124688	0.000986831	0.0127358	0.0152555	-0.0337581	0.00623011	0.0709089	0.0144061	0.0202352	-0.001642	0.00873912	-0.0132472	-0.00176823	0.0255969	0.0291028	0.0224084	0.00228068	-0.00786104	0.0250152	0.0153361	0.00512913	0.0342665	0.00797874	-0.0194692	-0.00702335	0.00493482	0.0171396	0.0313222	0.00637234	-0.000598702	0.00979616	0.0175869	-0.00378135	1.55293e-05
	0.00649871	0.016354	0.0471211	0.0495462	0.0183883	0.0131907	0.0027728	-0.00735883	0.0156311	0.0245391	0.024668	-0.00821103	0.0146824	-0.0113607	-0.0229363	-0.00542365	0.00625374	0.0121969	0.0129321	9.04176e-05	-0.0333722	-0.00689629	-0.0167718	-0.00647912	0.0136308	0.00701568	0.0196982	0.00395607	0.0128216	0.00118384	-0.0248417	0.0165748	0.0200549	0.00606855	0.0104856	0.0218714	0.0197175	-0.00118132	0.0196261	-0.00250791	0.00652872	0.0117323	0.0233342	0.0388146	0.00145955	0.00403797	0.0214364	-0.00119901	-0.0224377
	0.0258228	0.0306562	0.0174788	0.03138	-0.0375986	0.0142315	0.0129831	0.0187756	0.00895125	0.0269253	0.025801	-0.0220978	0.0682349	-0.0189931	0.0608466	0.00204945	0.0027333	0.0188974	-0.00879664	-0.00172608	-0.0132712	0.0141953	-0.0105331	0.0163695	0.0126454	0.00321447	0.0183639	0.0135521	0.0213371	0.0504146	0.00769575	0.0126435	-0.0176962	-0.0087505	-0.0144432	-0.00131113	-0.0102191	0.00801334	0.0139665	-0.0189397	0.0277707	0.00985536	0.0279933	-0.0136981	0.00601985	0.000783733	0.0163498	-0.011662	-0.0121356
	0.00828112	0.00618945	0.0231485	0.0201882	-0.0127623	0.0203206	0.0502254	0.0125204	0.0201914	0.0193589	0.016411	-0.005477	0.0186072	-0.0184743	0.0194793	-0.00338622	0.0285647	0.0213934	0.00710749	-0.00943337	-0.0116574	0.00103004	-0.029475	0.0516099	0.0164918	-0.00366038	-0.00127102	0.0123773	0.0175049	0.0016269	0.00754882	0.0111754	0.0328745	-0.00452895	-0.0030651	-0.00535975	0.00434696	-0.00298578	0.00836895	0.00813058	0.00113585	0.0118059	0.0039447	0.0131453	-0.00839383	0.00196455	-0.00184996	0.00854988	-0.0103511
	0.0105315	0.00288793	0.0114609	-0.0115788	-0.00664171	0.012225	-0.00532317	0.0125923	-0.00305841	0.0127229	0.0138196	0.0176964	-0.0159798	0.0323924	0.0210153	-0.027749	0.0379702	-0.0235173	0.0311374	0.0219022	0.0259645	0.0349203	0.00956482	0.0210528	0.00990461	0.00908117	-0.00117502	-0.0172493	0.0127553	0.0146785	0.0216415	0.0261563	-0.00348482	0.0137614	-0.0168143	-0.0100872	0.00198504	-0.000651197	1.87396e-05	0.0148399	-0.0105137	0.0114015	0.0100348	0.0146987	0.00395551	0.00876645	-0.00662876	-0.0128206	-0.00755879
	0.0348635	-9.57109e-05	-0.000635424	0.0374529	0.00255488	0.000488884	-0.00806098	-0.0170222	0.0020293	-0.0145553	-0.0033461	0.000466448	-0.00865149	-0.00646019	0.0131396	-0.0147	0.0246339	0.00340604	0.00389402	0.0187106	-0.00282782	0.00365489	-0.0038881	0.0283446	0.0202806	0.0122734	0.0165753	0.00956058	-0.000600819	-0.0148094	0.0392258	-0.000120343	-0.00584859	0.0119335	0.0334403	0.0107444	0.00134937	0.00891253	-0.00255545	0.00855737	0.00753285	0.000912136	0.0236621	0.013561	0.00239032	-0.00224258	0.0150943	-0.00982517	-0.0160978
	-0.0002191	0.0183359	0.0279895	0.0815111	-0.0495796	0.00233139	0.00676727	0.00534046	0.00221611	-0.00296386	0.0113682	-0.00307682	0.00972908	0.00788593	0.021932	0.0159792	-0.0240458	-0.00517978	0.0167026	0.0322704	-0.00559073	-0.012467	-0.0183217	-0.0156019	0.0104074	0.0219217	0.0104849	0.00249609	-0.00410122	0.00735753	-0.0202425	0.0201051	-0.0154295	0.00358547	0.0209213	0.0101863	-0.0101151	0.0150537	0.00175296	0.0280541	-0.00253091	-0.00120509	0.00979471	0.0288606	0.00976277	-0.00777368	-0.0275427	0.00107083	0.00770395
	-0.013832	0.025138	0.0063806	0.0612213	0.0482168	0.00221656	0.00111467	0.00608286	0.0188706	-0.0131324	0.00199336	-0.000501162	0.0145138	0.0185587	0.0389732	-0.016152	0.0167477	0.00764435	0.00040098	-0.00198753	0.00507791	0.0128264	0.0361591	0.007709	0.0252712	0.0156284	-0.000998231	-0.000891378	-0.0142749	0.0360836	-0.0258382	-0.0071178	-0.00401488	0.013597	0.0308518	0.0012015	0.00849195	-0.0108998	-0.0227577	0.0153557	0.00891178	0.00807669	-0.00294173	0.00544154	-0.0161277	-0.00540821	0.000969183	0.00441352	-0.0131688
	-0.00828179	-0.0315831	0.0045098	0.000197367	-0.0143522	-0.00256263	-0.0173176	-0.0139835	-0.0163102	0.0252397	0.0111793	0.00292844	-0.0138457	0.00941148	0.0233648	-0.0338945	-0.0364597	0.0161976	-0.0180131	0.012893	0.0135353	0.0176404	0.0287434	0.0817555	0.0270138	0.0112641	-0.00150199	0.0162435	0.0223073	-0.0357716	0.00428784	0.0350795	0.00530461	-0.00203514	0.0149271	0.0111034	0.00894162	0.0143404	0.0105336	-0.0120923	0.00878368	0.00680663	0.00598839	-0.0147825	0.00029293	0.00949275	-0.00210907	-0.0135771	0.0063728
	0.0403148	0.0185382	0.0149226	0.00320249	-0.0165067	0.00738217	0.0148534	0.0218308	0.00575156	0.00447266	0.00278039	0.0111628	0.0198126	0.0121214	0.0227056	0.0149483	-0.0315604	-0.00311088	-0.00976243	0.0311459	0.000779798	-0.0198311	-0.0209254	0.0400055	-0.00739726	0.0350494	0.00934026	-0.00114911	0.0189109	-0.0165152	0.00569463	0.0217078	-0.0143083	-0.0184739	0.00256144	0.0076798	-0.0171741	-0.00510246	-0.000630818	0.0338812	0.00170447	0.00936311	0.0124521	0.00529217	0.00509475	-0.0116226	0.0351087	0.0487822	-0.0320366
	0.0260104	0.0313899	-0.000955021	0.0158485	0.00793922	-0.02168	-0.0125146	-0.00858394	0.00501723	-0.0123437	0.00642717	0.0100002	0.0176898	0.038517	-0.00500288	0.0253358	0.0183762	0.0102057	-0.0125763	0.0154002	-0.00672914	-0.0127625	-0.00805868	-0.0193177	0.0100124	-0.00101087	0.0162506	0.0155465	0.0138093	0.00883155	0.004895	0.0116077	-0.00806738	0.00417241	0.0288786	0.00798073	0.0112956	0.00809079	0.0137824	0.0111189	0.0211105	0.00780642	0.0234545	0.00179902	-0.000121025	-0.0120988	-0.00877729	0.0100034	-0.0210484
	0.0322417	0.0143401	-0.0234823	0.00488898	0.015712	0.00478534	-0.0186617	0.0246229	0.0148213	-0.00322961	0.00412975	0.0037618	-0.0206605	0.0126787	-0.0116554	-0.0264499	0.0142354	0.0157148	0.0094331	0.0151532	0.0172472	-0.00988788	-0.00421023	0.07298	-0.00953163	0.000753722	0.0139484	0.0181692	0.00189444	0.030382	-0.00583577	0.0157698	-0.005402	0.0120191	0.0113227	0.00982165	0.00104966	-0.000850466	0.00633052	-0.0153308	0.0058222	0.0116857	0.0332066	0.0117101	0.013857	-0.00555823	0.0103334	-0.00570853	-0.0177212
	0.0344129	0.000176189	-0.0173583	-0.0144205	0.0225556	0.00531594	0.00646143	0.00480588	0.00290142	-0.00297977	-0.00836626	0.00110299	0.00854017	0.0417648	-0.0274086	-0.00168026	0.00415378	-0.014272	-0.00138111	-0.00306443	-0.0101444	-0.0036107	0.0251131	0.0462948	0.00341496	0.0233334	0.0119558	0.0117371	0.0219946	0.0230369	0.00177877	0.0108362	0.00120973	-0.015398	0.032419	0.00554484	0.0159176	0.0216243	0.0228709	0.00981875	0.00580349	0.00461755	0.00990406	0.00897081	0.0316308	-0.000829138	-0.0194947	-0.0112963	-0.0272527
	0.0486922	0.0275261	0.00226868	-0.00163651	0.00379454	-0.0022865	0.0271742	0.00820259	0.00173894	0.00940435	0.00305208	0.0107522	0.0411624	-0.0183951	0.00344171	-0.0058701	-0.00135013	-0.0189163	0.00134787	0.016786	-0.0122815	0.0285751	-0.00264342	0.0426446	0.0184017	0.00126276	0.0113893	-0.0185261	0.0191544	-0.0115114	-0.0182598	-0.00340898	-0.0189194	0.0319752	0.0152994	0.02507	-0.0105787	0.0100116	0.00743292	0.0158264	-0.00319442	-0.00482329	0.0178335	0.0156005	0.0115577	-0.0119772	-0.0228286	0.00531196	-0.00494387
	0.00326239	0.00950317	0.0128058	0.0280521	-0.0821723	0.00356758	-0.00757184	0.00141013	0.00621209	-0.00268743	-0.00438357	0.0006874	0.0048945	0.0339971	0.0318202	-0.0261919	0.0233952	-0.0119289	-0.00131572	0.00291376	0.00332363	0.0282339	-0.0237873	0.0466958	0.00638444	0.0134799	0.00209296	-0.0120317	0.0375496	0.0113377	0.020955	-0.0224196	-0.00314606	0.0243492	0.0341583	0.00456352	-0.0133615	0.0128211	0.017524	-0.00142285	0.000877711	-0.004973	0.0059581	0.00856402	0.00451574	-0.00852502	0.0190631	0.00132152	-0.0241726
	0.0209458	0.0201146	0.0075551	0.0550852	0.0122758	0.00323473	0.0139383	0.00360642	-0.0266675	0.01344	0.0065674	-0.00460573	-0.000502003	0.0130244	0.0206364	-0.0168858	0.0411665	0.00810436	0.0275853	0.00945633	-0.00618544	0.0238747	0.0233223	0.0648478	0.00608577	0.0343389	0.0314102	0.00698265	0.0297275	0.0101044	0.00632295	0.0156922	0.0130298	-0.0111923	-0.00183483	0.0060997	0.018949	0.0069863	0.0119422	0.00685052	0.0112128	0.0132813	0.00645862	-0.0109293	0.0104931	-0.0105945	-0.0054645	-0.00535423	-0.0279088
	0.0128346	-0.00686784	-0.0224531	0.0310464	0.00398926	0.00868481	0.0174252	2.38901e-05	0.0130051	0.00138129	0.00683269	0.00911816	0.0108988	-0.00971651	0.0212538	-0.0394681	0.0132532	-0.0158244	-0.00382369	-0.00874571	-0.0170834	-0.0496498	0.0159309	-0.00248967	0.0199079	-0.00608787	0.00210444	0.0087973	0.00263487	0.0303781	0.00447042	0.0264326	0.00251962	0.0226107	0.0236881	0.0112751	0.0247662	-0.00241005	-0.00149804	0.00608566	-0.00347719	-0.00860517	-0.000688155	0.0128537	-0.014136	-0.00780211	0.000118398	0.0023634	-0.0177884
	0.0133723	0.00665595	0.0161896	0.051396	0.0100556	0.0116293	0.0265004	-0.0124182	-0.0168982	0.0143627	0.0218008	-0.00232796	-0.00129542	0.0156636	-0.0125493	0.00176855	-0.023589	-0.0124199	-0.00795104	-0.00380679	-0.00184483	-0.0209838	-0.0161059	0.0546923	0.0103185	0.0161852	0.0183675	0.0114532	0.00966193	0.0150835	0.000632662	0.0374953	0.0102243	-0.0084788	0.0228096	0.0116455	0.00453265	0.000426343	-0.0150369	0.00540448	0.00311857	0.00421861	0.0124441	0.00607029	0.0139164	-0.00673485	0.00948337	-0.0220359	-0.0153519
	0.0185781	0.00858263	-0.00824742	0.0255414	-0.0306592	0.00399267	0.0120817	-0.010922	0.00744784	0.00653871	0.00893121	0.00153157	-0.00688067	0.00285455	0.00364574	-0.000941072	0.0325801	0.00827519	-0.00364338	0.00404921	-0.00442096	0.0239021	-0.00557032	0.0707783	0.0162457	0.0322113	0.0111241	-0.0156641	-0.0021552	-0.0226597	0.0245311	0.0055656	0.0118061	-0.0246753	0.0128284	0.0448966	0.00322688	-0.00918041	0.0157532	0.024361	0.00636588	0.00480603	-0.0145284	0.0161916	0.0249968	-0.00704154	-0.0313503	0.0154382	-0.0171797
	-0.0122438	-0.00780767	-0.00326181	0.0449495	0.0640578	0.00624262	9.30481e-05	0.00541716	0.00738044	0.000116929	0.00664689	0.00460039	0.0019287	8.16686e-05	-0.0358864	0.00824983	-0.0194572	-0.00311049	0.0232257	0.0298999	-0.00809714	0.000843118	-0.000496337	-0.0191298	0.00348307	0.0315935	-0.00463236	0.00333115	0.00122282	0.0416817	0.00362601	0.0128175	0.00653099	0.0156314	0.00983686	-0.0152209	-0.026684	-0.00407824	-0.00304536	0.00526965	0.0154474	-0.0186251	-0.00616871	0.0165529	0.0225691	-0.0152329	-0.030383	0.0109585	-0.00608222
	-0.0247248	0.00998099	0.0114202	-0.0160003	-0.031602	0.0165559	0.0428981	-0.00435232	0.00310362	-0.00583195	0.00217917	0.0053387	-0.00588271	0.0224752	0.0386326	-0.0213899	0.0385956	0.00165401	0.00738279	0.0138322	0.0123446	-0.00231001	0.0149061	-0.00870918	0.0182339	-0.0013552	0.00424815	-0.00422999	-0.00147365	-0.0190009	0.00414082	0.0196594	0.0047275	0.0263139	0.0105486	-0.0111029	-0.000556955	0.002973	0.0294304	0.00991337	0.0322467	0.0076839	0.0246917	-0.0124918	-0.00385975	0.0108085	0.00640831	-0.00114866	-0.0082212
	0.0373005	0.0168404	-0.00410344	0.0642216	-0.0152652	0.00982825	0.0242739	0.0120215	0.00455938	0.00255263	0.00407576	0.0106196	-0.00918848	0.0242753	0.0233409	0.00391865	0.00578337	0.0140931	-0.0089006	0.0240543	0.0279316	-0.0169244	0.0143551	0.0367747	-0.00851958	0.0269041	-0.00577609	-0.00615103	0.00324099	0.00216687	0.00759146	0.0209814	0.0335045	0.0248487	0.0283769	0.00678546	-0.000796189	0.00482194	-0.00454359	0.00677393	0.0113508	0.00288016	0.00745271	-0.0158498	0.0112597	-0.00478142	0.00811677	0.0136914	-0.0191633
	-0.0199027	0.00511481	0.0151161	0.0551641	0.0995565	-0.014256	0.0122909	0.0111728	0.00741918	0.00780633	0.0166753	-0.00966829	0.000299452	-0.00958851	0.0146128	0.0186445	0.0175684	-0.0196052	-0.0112043	-0.00760251	0.0147875	0.0205081	0.00768085	0.0427126	0.00137227	0.0375268	0.003129	0.0140053	0.00963787	0.0290998	0.0338234	0.0313903	0.00646107	0.00812252	-0.00578723	-0.000147194	-0.00895084	-0.0127464	-0.0170886	-0.00842106	0.00299846	-0.00828547	-0.0172938	0.0142052	-0.00670883	0.00478186	-0.00859266	0.0189987	-0.00263855
	0.0406593	0.00764922	-0.00488049	0.0478406	0.011953	0.0117159	0.0220559	-0.0147152	0.00328353	0.0150213	-0.00329688	-0.00395709	-0.0107024	-0.00610637	0.00334499	-0.0194793	0.0170488	-0.0153109	-0.00418048	0.00608656	0.0214818	0.0471669	0.00827254	0.0424546	0.0127849	0.0134521	0.0118458	-0.019197	-0.00131385	0.000936894	0.00557116	0.0167144	0.00519814	0.00697925	0.00575421	-0.00786746	-0.0149159	-0.0151441	0.019716	0.0182187	-0.0255421	0.0176153	0.00713385	0.00348456	0.00615499	0.00517986	-0.00111506	0.011192	0.00889509
	0.0554734	0.00844197	0.000728706	0.0353179	0.0183047	0.00503151	0.00892788	-0.0210322	0.00360475	0.0250494	0.0171387	0.00521342	0.0376859	0.0242554	-0.00985403	-0.00833463	-0.0169988	-0.0384241	0.00559705	0.0284537	0.00196771	0.00165142	0.0106007	-0.00446344	0.0227423	0.0161343	0.000331017	-0.00772052	-0.00256273	0.00437207	0.00564506	0.0175005	-0.0237924	0.0449627	0.00409938	0.0121128	0.00365882	-0.00199319	0.0121805	0.0121271	0.0109634	0.0133523	0.0205809	-0.0022957	-0.0038	-0.00194155	0.00107711	0.0103266	-0.0120708
	0.029027	0.0240558	0.0104027	0.0686464	0.0252382	0.0129694	-0.0136061	0.00397539	0.00934156	0.0100306	0.00719446	0.0144088	-0.00423097	0.0081726	-0.0155968	-0.00731553	0.00973191	-0.0323337	-0.0145955	0.0186102	0.0109469	-0.0114071	0.048336	-0.0241072	0.00284744	-0.00212007	0.00587672	-0.00542374	0.0181297	0.0358997	0.00804753	0.0452412	-0.0107358	0.014848	0.0299992	0.00927667	0.0299062	0.01629	-0.00574863	0.0129811	-0.0185476	0.00874548	0.00776548	-0.00209189	0.0155575	-0.0209641	0.0132835	-0.00134997	-0.00425733
	0.0414999	0.0142258	0.0134106	0.054394	0.0223638	0.00134297	0.0189866	0.00272503	0.00858756	0.0050919	0.0160499	0.0142378	-0.0175046	0.0420827	-0.0017897	-0.0169335	0.0156982	-0.0446678	-0.00508197	0.0467561	0.0373017	0.00187514	0.0187587	0.0619867	0.0185177	0.0185247	0.0105107	-0.00265261	0.00944423	0.0455964	0.00583584	0.0140465	0.00897955	-0.00210842	0.0333826	-0.00685305	0.0212968	-0.00727392	0.000349863	-0.00999412	-0.00294474	0.00898105	-0.00831757	0.00902289	0.00642291	-0.00654206	-0.0240688	-0.0232151	-0.0272199
	0.0273389	0.0274539	-0.0108964	-0.0024934	0.0165898	0.0193031	-0.0228819	0.007527	-0.000422195	0.0129611	0.00579807	0.00299575	0.00492388	0.0116953	0.0155295	0.0233818	-0.0316453	-0.0236592	0.0141779	0.0328839	-0.00112753	-0.0298469	-0.0472444	-0.0243046	0.0298495	0.00434291	0.00171699	-0.00480839	-0.00987529	0.0198341	0.00731494	0.0110208	-0.0134704	0.0332773	0.0547287	0.00213127	-0.0114914	0.0112257	-0.00241252	0.00399497	0.0265751	-0.000936865	0.0210618	0.00138691	0.0226736	-0.00190192	-0.0267004	-0.0118592	-0.000315453
	0.00380941	0.0203961	-0.00350135	0.0112756	-0.0369709	0.0131682	0.0272023	0.0177716	-0.00587073	0.00452002	-0.00164557	0.00840226	0.00193097	0.0105134	0.0395249	-0.00566546	0.0034122	-0.0232998	0.00329555	0.0151353	-0.0189004	0.052534	0.00552862	-0.00290917	0.00223175	0.00747345	0.000353377	0.00763268	0.00645795	0.0306592	0.00763645	0.0123652	-0.00757288	0.0288993	0.0164717	-0.00259573	0.00975904	-0.00343525	-0.00650566	0.0237722	0.00874663	-0.00834053	-0.0125235	-0.0196966	0.000463796	-0.00715529	-0.0103614	-0.00491838	-0.00639882
	0.018851	0.0214212	-0.00815133	0.0156518	-0.0060999	0.0060995	0.00865103	-0.0188576	0.0125729	0.00238966	0.010555	0.0112145	-0.00186021	-0.0257174	-0.0101634	0.0473153	0.0140941	0.00321595	-0.0145758	0.00881684	-0.00592008	0.00487962	0.00521385	0.0595835	0.000893603	-0.00019522	0.0147754	0.0105113	-0.0131978	0.0138617	0.00704665	0.0197561	0.017057	0.00387168	0.00296723	0.0260781	0.0330188	0.0182506	0.00698148	-0.00800506	0.00750398	0.00997905	0.0395717	0.00176071	0.00636907	-0.0106204	-0.00745527	0.029644	-0.0307797
	0.0150172	0.0318113	-0.00425522	0.0532974	0.0499237	0.00616478	-0.00124494	-0.00462491	0.00265866	0.00503428	0.00142579	0.00688935	0.0181344	0.0201238	0.00403049	0.00113067	0.00595908	-0.00623961	0.0208829	0.0110506	-0.0137204	-0.0504084	0.0349438	-0.000952726	0.0218144	0.00124194	-0.0036811	-0.0291684	-0.0116964	0.0534704	-0.00547387	0.0240438	0.0277977	-0.011527	0.028158	0.0172243	0.0133487	-0.00776328	0.0110271	0.00838766	0.00926427	-0.00450339	-0.00649256	-0.00156383	0.0100029	-0.00711278	-0.0269557	0.0111612	0.0078077
	0.000456118	0.0368329	0.0232129	0.0607688	0.0182348	0.0137133	0.0113697	0.0184044	-0.000944155	0.010042	0.00171099	0.00101586	0.00520035	0.014468	0.0375843	-0.019629	-0.0248901	0.0100115	0.0163075	-0.00360317	0.000875835	0.0304543	0.000687834	-0.0493726	0.0143198	-0.0187706	-0.00135249	-0.00264957	0.00672659	-0.00574189	0.0368683	0.0327395	0.00999824	0.00161038	0.031586	0.00170114	-0.000507402	-0.0132558	-0.00937928	0.0205793	-0.0106824	-0.000222372	0.0172662	0.00559226	0.00900224	0.0015833	0.000416361	-0.000270061	-0.00820729
	-0.0157433	-0.00964693	0.0113152	-0.00804637	0.0241579	-0.00923556	0.00212422	-0.00125848	0.0262585	0.0175122	0.00416345	0.00984408	-0.000702908	0.0229472	0.029398	-0.0429004	-0.00696893	0.011876	0.00470774	-0.000331356	-0.00356019	-0.00227039	0.0363598	-0.00850929	0.0119911	-0.00439891	-0.0133054	0.00937007	-0.00367041	0.0137264	0.0184977	0.0226161	0.0126932	-0.02482	0.0102079	0.00490209	0.0350614	0.0112014	0.0100064	0.00364344	0.0304557	0.0125803	0.0250542	0.0273765	-0.00147306	-0.0169926	-0.00427841	-0.00396436	0.0135309
	0.0214168	0.00904394	0.02341	0.0208216	-0.00831998	0.0181169	-0.00295112	-0.00208235	-0.00576711	-0.00352128	0.00629444	0.0200536	0.00936276	0.0130743	0.0281631	-0.0298865	0.021107	-0.0279437	-0.00556831	0.0104956	0.0124289	-0.0458259	-0.0376911	0.0365213	0.013689	-0.00494442	0.00898823	-0.0161785	0.0197421	0.0183392	0.0218441	0.0240773	0.0286942	0.00185634	0.0242101	-0.00226893	0.0362966	0.0143898	0.000361122	0.00648129	-0.002218	0.00593323	0.0128873	0.006946	-0.000249348	0.00421407	0.00260384	0.0218285	-0.00584475
	0.0221416	0.0275452	0.00445004	-0.0229401	-0.0341597	0.0155086	0.0249908	0.00210276	0.00376817	0.0127067	-0.00966227	-0.00770054	0.0111838	0.0131012	0.0471742	0.00254143	-0.0186002	-0.0129918	-0.000291026	-0.0131052	-0.00461412	-0.00303321	0.0113476	-0.0174138	-0.0118836	-0.00110407	0.00364642	0.000476757	0.0272158	0.0386235	-0.00564547	0.00796255	0.0175483	0.0109927	0.0102277	0.0101439	0.0311698	0.00658626	-0.00366668	0.00341163	-0.000304065	-0.00284412	0.0173814	-0.00519523	0.0179808	-0.00200026	-0.00486635	0.0291249	0.00348654
	0.0421555	-0.00626904	-0.00415311	-0.0162484	0.0286109	0.0022231	-0.0189453	-0.024703	-0.00762028	0.0160809	0.0148698	0.000155469	-0.0397981	-0.000628261	-0.0417093	0.00317772	0.00902926	0.0141	-0.00105929	0.0238869	0.000359143	0.0260192	-0.0412861	-0.0162298	0.0110741	0.0185993	-0.000557844	0.0134638	0.000399588	0.00976729	0.0101892	-0.00731177	-0.000481841	0.0117093	0.0177552	0.00930567	-0.00195736	0.00544134	0.0251345	0.00703278	0.031515	0.0123715	0.0134662	0.0200945	-0.00458097	-0.0104014	-0.00856298	-0.0044231	-0.00577514
	0.0272639	0.0206321	0.00119823	-0.0119926	-0.0431504	0.00386855	-0.0131123	0.0103767	0.0143262	0.0079594	-0.00601397	0.00973391	0.00438059	0.00808908	0.0086124	0.0173452	0.0316007	0.0110974	0.0274047	0.0147068	0.00723011	-0.00109936	-0.000296583	0.0275627	0.00742236	0.00269657	0.0161041	-0.00532706	-0.00166783	9.41646e-05	0.00537854	-0.00175583	0.0110262	0.00707103	0.0463653	0.00168071	0.00122831	0.00916653	-0.00515999	0.00551806	0.0216858	0.00404256	0.0378333	0.0227484	0.00631965	-0.0169822	0.000163953	-0.00906111	-0.0192392
	0.0189653	0.0111198	0.0246166	0.0478432	-0.0108688	0.0212018	-0.0010141	0.000739843	-0.00408511	-0.0142977	0.01335	0.0300227	-0.0240674	0.00455202	-0.0115182	0.0103456	-0.0244391	-0.00460795	0.00265174	0.0263318	0.00130486	-0.00160161	0.0214618	-0.00216641	0.0117029	-0.00637282	0.0061458	-0.00691558	0.0320013	0.0514895	0.0239099	0.0329159	-0.00461602	0.0234832	0.0247403	0.0109085	-0.00598286	-0.00633831	0.00946821	-0.00437235	0.00751684	-0.00219116	-0.0139465	0.0245088	-0.0122712	-0.0222765	0.00793531	0.012752	-0.00533338
	0.0254761	0.00689382	-0.00154483	-0.000147075	0.0324094	0.0094798	0.0218898	0.00330289	-0.00197283	0.00490587	0.021945	-0.00277834	0.00883285	0.0120454	0.020426	0.0124539	0.014065	0.0226982	0.00758294	0.0057354	0.0113155	0.0191353	-0.0324391	-0.00141886	0.0149129	-0.00823042	0.0124489	0.00338468	0.0106629	0.0200799	0.00835989	-0.00362974	-0.0147652	-0.0302765	0.00466802	0.00237365	-0.00606715	0.00171877	0.0150938	0.021248	-0.00932044	-8.19389e-05	0.0172566	0.0127965	0.00271385	-0.0157417	-0.000531257	0.0400924	-0.0133016
	0.0222077	0.00921677	-0.00775245	-0.0238048	0.060783	0.0108641	0.00449086	0.00918806	0.0105385	0.00418448	0.0119316	0.017986	0.00186104	-0.0111722	0.00811969	-0.012295	0.00202032	-0.0242709	0.0236947	-0.00151458	-0.0153892	0.0129997	0.0313173	-0.0130103	0.0210398	-0.000538763	0.00020343	0.0126858	0.0254677	0.0270052	-0.0147422	0.000163815	0.0233864	0.0129228	0.0130503	0.0156378	-0.00578044	0.0184726	0.0213894	0.00862805	-0.0154696	0.00107273	0.0176256	0.0139451	-0.0119887	-0.022915	-0.00770765	0.00153339	-0.0169501
	-0.0052349	0.0120592	0.000368706	0.0648766	-0.0142303	-0.00284797	-0.0107732	0.0128743	0.00258835	0.00694097	-0.00816896	0.00444995	0.0166913	0.0361499	0.0147912	0.00897968	0.044249	0.00195164	0.0141508	-0.000213884	0.0369937	-0.00859371	-0.0183177	-0.0126011	0.0110499	0.0140135	0.036461	-0.00964767	0.0168765	0.0177727	-0.00212328	0.0168546	0.0196882	-0.0248019	0.0350882	0.00210221	0.0234284	0.017872	0.0142374	0.00439615	0.0155948	0.0225062	0.0389622	0.0211532	-0.00464691	-0.00552554	-0.0113328	-0.00420924	0.000834731
	0.0396063	0.00142993	0.0393821	0.0318638	0.00770285	0.0176121	0.0188862	-0.000871822	-0.00609132	0.00925197	0.0196019	0.0291902	0.0169936	0.0129127	0.0269867	-0.00634416	0.0350308	-0.0441716	-0.0185345	0.0156266	-0.00142874	-0.0136803	0.00980023	0.0267592	0.0102525	0.0175768	0.00528221	0.00499597	0.0208233	0.013756	-0.00250384	-0.0156941	0.00895904	0.0175789	0.0227327	0.0097193	0.0335428	0.0108116	0.00272547	0.00195483	-0.000367698	0.00622562	0.00667563	0.0176833	-0.00158079	0.0203754	0.0235803	0.0136928	0.001959
	-0.00869583	0.0177803	0.0202077	0.0192003	-0.0206781	0.0106097	0.0104167	0.00621753	0.0121586	-0.00417041	0.00900506	0.0152784	0.0101701	-0.0104459	0.0173642	0.0237794	0.00943155	-0.0299166	-0.00148997	0.0093666	0.00820399	0.0497085	0.00525776	0.0187385	0.00226819	0.0216008	0.000478257	-0.0017667	0.0035254	0.0204747	-0.0108746	0.00319698	0.00172919	0.00969955	0.0171266	0.018263	0.00657137	0.0098986	-0.000291101	0.00155673	-0.0104071	-0.0020168	0.0203022	0.00565379	-0.000901783	0.019337	-0.00900741	0.0188948	-0.0131265
	0.0117289	0.0158794	0.0240706	0.0317879	0.0461568	0.00798128	-0.0206111	0.000360392	0.0145911	0.000252113	0.0094374	0.000482638	-0.0212131	0.00959097	0.0111743	-0.0217083	0.0343409	-0.0210319	-0.0115101	0.044525	0.00115213	-0.0211349	0.0141068	0.0132939	0.00542735	0.00659465	0.0197959	0.0108917	0.023547	0.00684671	0.00794467	0.021862	-0.00592019	0.00886353	0.0325092	0.0179291	0.0200361	-0.0098164	0.00510101	0.00971327	-0.00166102	0.0417317	0.0177869	-0.00572669	0.00169237	0.0131092	0.0105618	0.00737653	0.00215996
	0.0223945	0.0364309	0.0201559	0.0217567	0.0365336	0.00304906	-0.000225332	0.0249397	0.00202848	-0.0097848	0.0049265	0.000535845	0.00920771	0.0241132	0.0220393	0.0335287	-0.00271302	0.013472	0.00494496	0.00915974	0.0127028	-0.0110039	-0.0418728	-0.0161	0.00712628	-0.00767882	0.00183677	0.00981295	0.0194297	0.0379121	0.00417653	0.0369062	-0.0014585	0.0148247	0.0100401	0.0228335	0.0117845	0.0036535	0.00847009	0.00137176	0.0165523	0.00651271	0.0219443	0.0078338	-0.00631588	0.00607772	-0.0354405	-0.0100386	-0.00669678
	-0.036413	0.0102783	0.00553358	-0.0241558	-0.0175093	0.00841667	0.0154669	0.0151552	0.00790131	0.00498976	0.0118955	0.0204446	0.00940214	0.0278759	0.0127722	-0.00991736	0.0233824	0.0119764	-0.0329593	0.0123135	-0.00601763	-0.0322387	0.00129162	0.0410292	0.0181778	-0.00918591	0.017449	-0.0148657	-0.00601136	-0.0155566	0.000479409	0.0254946	0.0088448	-0.0029708	0.0244855	-0.0346923	0.0167524	-0.00180568	-0.00285243	0.00211314	-0.0379277	0.011953	-0.0125759	0.0108596	-0.00437749	0.00434722	0.00402303	-0.00168487	-0.00229465
	0.0156041	0.0388503	0.0119158	0.0281995	-0.0108984	-0.0123159	0.0226559	0.00291388	0.003039	0.0187497	0.0141773	0.0186763	0.0309959	0.0379364	0.017559	0.0464683	0.00918117	0.00723016	0.0200602	0.00962976	-0.0283624	-0.0139359	-0.0266091	0.04193	0.0121181	0.0144222	-0.00170246	0.000703217	-0.00147903	0.0208403	-0.00626398	-0.0064833	-0.00989845	0.00433757	0.0400313	0.0167021	0.0268888	0.0041144	-0.00256444	0.0152482	-0.0272476	-0.00314195	0.0175721	0.0285288	0.0120933	-0.00763044	0.019272	0.0165707	-0.0149025
	-0.00220358	0.0187287	0.0342785	0.00233677	0.038558	-0.00585948	0.0471839	0.00106964	0.00064094	0.00152246	0.00962997	0.0164758	0.0143747	0.0156706	0.0228779	-0.0177635	-0.0234462	-0.00124291	-0.0235346	0.0107606	-0.0105518	-0.0536786	0.010315	0.0878874	-0.00808917	0.0131918	-0.0116506	0.0109796	-0.0140969	0.0111394	0.015148	-0.00927297	0.00590969	-0.000893836	-0.0222164	-0.00656144	0.0194501	0.000694092	0.0012384	0.00169184	0.0198362	0.011907	0.00668494	-0.0140405	-0.00569299	0.00884304	-0.00309109	0.00718233	-0.0265537
	-0.00189015	0.0102289	0.0225212	0.014202	-0.0260365	0.00672489	-0.00507859	0.00960727	0.00638591	0.00567085	-0.00387717	0.000425667	0.0038789	-0.0321264	0.0013154	-0.0243977	0.045755	-0.00883178	0.0056639	0.0168091	-0.00247007	0.0121248	0.0087734	0.0194706	-0.00122365	0.00813634	0.0100301	-0.0151286	0.0136099	-0.0143216	-0.00792893	-0.00943119	0.00513327	0.0218132	0.0404007	0.0210901	-0.0184687	0.00159191	-0.00562844	0.024936	0.0359583	-0.000105176	0.00449013	-0.0159078	-0.00290927	0.00385618	-0.0129313	0.00321401	-0.0217668
	0.0155513	-0.00568026	0.00460076	0.00695338	0.00015154	0.0271931	0.01191	-0.00801962	-0.00575865	0.00635968	0.00558155	0.0147922	-0.00689404	-0.0106482	-0.0346134	-0.0155044	0.0213315	-0.021322	0.0157431	0.0231995	0.0048697	-0.012876	-0.00185063	0.0234082	0.0111975	0.0180315	0.014444	0.0134679	0.00399858	-0.0015895	0.0196604	0.0120132	0.0367656	0.0155068	0.0235158	0.000406836	0.00580776	0.00109179	-0.0123132	-0.00203463	3.3059e-05	0.0143686	0.0183412	-9.21724e-05	0.00842647	-0.0103476	-0.00608005	-0.00454595	-0.0397031
	0.0394185	0.00663636	0.0233801	-0.00615586	0.0428475	0.0116684	0.0421662	0.0098707	0.01012	0.0170827	0.0093523	-0.00225066	0.0290554	-0.00129106	-0.00516323	-0.0263413	-0.00320772	0.0137747	0.0214135	0.0233859	0.0121679	-0.00730365	0.0242346	0.0310376	-0.0116067	0.00951904	-0.00927767	-0.0150483	0.000637328	0.0278124	0.0231431	0.0070247	-0.00967432	0.0140389	0.0229744	0.0182357	-0.0137173	-0.00491322	0.00669853	0.00421669	0.011028	0.00665325	0.000775979	0.0135669	0.0134503	-0.0331385	-0.0152002	0.0203096	-0.0308725
	0.0152292	-0.0115018	0.00575982	0.0372351	0.0390132	-0.00453767	0.0139661	0.0215163	0.00281164	0.0311127	0.00817406	0.00233106	0.0478815	0.024067	0.0294743	0.0221128	-0.000364626	-0.0128211	-0.0116175	0.00131773	0.0146451	0.0335857	0.00305305	0.0760809	-0.00249437	-0.00693483	0.0125528	0.00918506	-0.00981192	-0.0397541	-0.00841762	0.0150854	-0.0123302	0.0127889	-0.00876122	0.00271348	0.00826241	0.00371103	0.0129474	0.0122201	0.00353275	0.00478382	0.0231414	0.0019379	0.0131019	-0.0170028	0.00198132	-0.0143894	-0.0184072
	0.00418393	0.0193972	0.0262279	-0.00837107	-0.0136661	0.0070811	0.010159	0.00522076	0.0206113	0.0143871	0.000915767	0.0031084	0.0169199	-0.00640191	-0.0156427	0.00163484	-0.0116734	-0.0128508	0.0129311	-0.014962	0.0131715	-0.0204171	0.00707316	0.0407131	0.0339221	0.013539	-0.00613724	0.00303488	0.000776951	-0.00849385	0.0211611	-0.00683969	0.0200431	0.00175869	0.0346657	-0.011429	0.0323479	0.0182435	0.00806669	0.0187635	0.0122372	-0.00043869	0.00342806	0.00992784	-0.00663106	-0.0150694	0.023528	-0.0177618	-0.0155294
	0.00998818	0.0437515	0.00899042	0.0249849	0.0375249	0.000575671	0.00415054	-0.00310459	0.00405315	-0.000943948	0.0198714	-0.00307151	0.0115865	-0.0222081	0.0133582	0.00682893	0.032563	0.00572275	-0.000619509	0.00218513	0.00905846	0.0234415	-0.0174812	0.0576717	0.0250532	0.00934806	-0.00630931	0.00968054	-0.00875571	0.016004	-0.00614187	0.0107558	0.050457	0.0449563	0.00136685	0.013578	0.00862802	0.00185507	-0.00386724	0.00892968	-0.0102081	-0.00129332	0.00066149	0.0314446	0.00796042	-0.0115356	0.014736	-0.0151958	-0.0069849
	0.0460599	0.0174479	-0.00245402	-0.0411331	0.0424996	-0.00258804	-0.0158748	0.0125131	0.0158667	0.00191506	0.00708401	0.00550569	-0.00657113	0.0195693	-0.000794899	0.0238246	0.0467721	0.0224823	-0.00428896	-0.00856577	0.0117536	0.0300484	0.0256097	0.00100147	0.0113787	0.0167173	0.0188768	0.00905096	-0.0066821	0.0277803	-0.0138657	0.0201078	0.00688492	0.024744	0.0338412	0.00182997	0.00124593	0.0152565	0.0011248	-0.00566564	0.0138026	0.00308101	0.032438	0.00426855	-0.0150322	-0.00903296	-0.028157	0.00530024	-0.00506765
	0.0183286	0.00418761	-0.0045484	-0.0126463	0.0545299	0.00536287	-0.0158791	-0.0105705	0.0043568	0.00763868	0.00342277	-0.00379012	0.0176733	0.00972703	0.0244167	-0.00306902	0.00433784	-0.00119955	0.000481299	-0.0122956	0.000359789	0.0257824	-0.0114725	-0.00474436	-0.00998438	0.0367832	0.00172358	0.021829	0.0124849	-0.0135364	0.0168609	0.0419684	0.0354258	0.00339321	0.0431726	0.0258318	-0.00229877	0.0305644	0.0169148	0.00998798	-0.00234937	0.00242636	0.0137216	0.0211575	-0.0076754	0.0101151	-0.00664818	0.0279306	-0.000732105
	-0.025639	0.0138791	0.0160616	0.016263	0.0211173	0.00609845	-0.0180186	-0.0209517	0.00371602	0.011925	0.00680383	0.0130773	0.0238314	0.00545057	0.00759752	0.0136757	0.0112279	0.0359212	0.00125651	0.0137869	0.00227287	0.0358457	0.0333813	-0.03377	0.0159561	0.000402185	0.0258585	-0.00131228	0.00306706	0.0239913	-0.00646423	0.0150025	0.0159789	0.0251903	0.028974	0.0104126	-0.00194719	0.000492982	-0.0102011	0.0229103	-0.00428426	-0.00566142	0.00821581	0.0243717	0.00213567	0.00764138	-0.0277387	0.017383	0.0128141
	0.0304059	0.0129992	-0.0092302	0.0361458	0.00770853	0.00822415	0.000817252	0.0102416	-0.00337873	0.0109138	0.0173497	0.00962241	-0.00278199	-0.00127683	-0.00190955	0.00884753	0.0144472	-0.00314589	-0.0153587	0.00845404	0.00882658	-0.0122911	0.0139869	-0.0141355	0.0153681	0.0292537	0.0128128	0.0155996	0.00298721	-0.00397204	0.0145159	0.00864249	0.0388213	-0.00424677	-0.011128	0.00331236	-0.00875555	0.016425	0.00355207	-0.024212	0.0209466	-0.00492189	-0.000950101	-0.00395016	0.0023987	0.00941216	-0.0292425	-0.00609801	-0.0127838
	-0.0165048	0.0154246	0.017495	-0.0211996	0.0172642	0.00773715	0.0316511	0.0147862	-0.00293475	0.0175726	0.0158201	0.00863976	0.00208454	0.0155101	0.0462117	-0.0142336	-0.00359074	-0.00808947	0.00116085	-0.0026066	-0.0047138	0.0126588	0.026495	-0.00662761	0.0349333	0.0077352	0.0162805	0.0128718	0.0179893	0.00462755	-0.00184282	0.0108442	-0.00360175	-0.0119611	0.0260214	0.0160167	-0.0194152	0.0246687	0.00524542	-0.00998409	-0.00896043	0.00721317	0.0153015	0.0104663	0.00728991	0.0210577	-0.00402836	0.00147752	-0.000983744
	0.0440425	0.00123334	0.0199796	0.0208687	0.0343197	-0.00112467	0.0159375	-0.00503059	0.0139841	0.00208447	0.00986939	-0.00231999	0.033445	0.0250272	0.00624415	0.00256608	-0.0202983	-0.0158641	-0.00777365	0.0214164	-0.00532457	0.0174283	0.0279126	0.0309001	0.00276169	-0.0104864	0.0327489	-0.00364224	0.0278326	0.0207509	0.00442323	0.00551484	0.0266208	0.0141065	0.0187344	-0.00308836	-0.0262025	0.008619	-0.00239465	0.00381563	-0.0129628	0.00565894	0.000635855	-0.0122884	0.0125468	0.000146166	-0.0120534	0.0079819	0.00263917
	0.0503206	0.0332676	0.0094498	0.0260228	0.0361758	0.0110462	-0.0228708	0.0111673	-0.00711249	0.00977605	0.0100787	0.0047229	0.00606983	-0.00591385	0.0057769	0.00339469	0.0405899	0.000795333	0.0275847	0.0354701	-0.00395948	0.0586877	-0.0177694	-0.0214794	0.00437324	-0.00633723	0.0183946	-0.00373801	0.013991	-0.00330781	0.0167885	0.0136736	0.00637217	0.0283992	0.0135265	0.0105011	0.020817	0.0164209	0.00064509	-0.011562	-0.0141483	0.00668849	0.0129109	-0.00715792	-0.012617	-0.00466878	-0.0268409	-0.0150165	-0.0178154
	0.0111315	0.0123486	0.00994586	0.0300779	0.0595567	0.00137022	-0.00132019	0.0117387	0.00849729	0.00875844	0.0121005	0.0151205	0.0223245	0.011028	0.040336	0.0426737	-0.0323424	-0.0194152	-0.00807092	0.0205514	-0.0100394	0.0278322	-0.016068	0.00506524	0.0114715	0.03762	0.0142813	-0.0092596	0.0174261	0.0275032	0.0195554	0.0111385	0.00478249	0.0079748	0.0381931	0.0217213	0.0169036	0.0165086	0.00483429	0.0286484	0.0119772	0.0158571	0.0091887	0.016738	0.0101965	0.00727065	0.0111497	0.00185809	-0.00819802
	0.00496692	0.0196024	0.0145916	-0.00156453	0.00960113	0.00761474	0.00422422	-0.00767737	0.00813068	-0.00216196	0.0234165	0.00436027	0.0212174	0.0163963	0.0203971	-0.0285805	-0.00241068	0.00434855	0.029162	-0.0157968	-0.014976	-0.0186156	-0.0587522	0.00419178	0.027784	0.00944699	0.0233279	-0.000439664	0.0328001	0.0134809	0.0224244	0.0322872	0.0446902	0.0463882	0.0103222	0.0177113	-0.00843158	0.000644768	0.0307472	0.019656	-0.00163991	0.0370079	0.0016946	0.0173729	0.00498408	0.00794549	-0.0181192	0.0180932	-0.00807676
	-0.00469211	0.0080285	0.00338166	-0.00591831	-0.0207122	0.00807486	-0.0154976	0.0143404	0.0177787	0.0171803	0.00757927	0.0259664	0.007788	-0.00762696	0.0124721	-0.0176643	0.0149517	-0.0028408	0.0164234	0.00293918	0.023812	0.0199313	0.0204878	0.0251734	0.0153216	-0.00722461	0.0312238	0.00950622	-0.000352359	0.0399243	0.00757616	0.00467557	0.0263223	0.032136	-0.00846583	0.0381026	0.0406845	0.0139308	0.00642957	0.00305065	0.014754	0.017264	0.00969677	0.00673565	0.00485306	0.0113442	-0.0130651	0.0238206	-0.0285832
	0.0270308	0.0119735	-0.00382787	-0.0169417	-0.00386382	0.00327981	-0.000302438	0.00928218	0.0147856	0.00793046	0.0122213	0.00587002	0.00597786	-0.0159909	0.0124903	-0.00830232	-0.0152483	0.00870443	0.0169813	-0.0100017	0.0340398	-0.0117836	-0.000555831	0.0260202	0.0217216	0.00429853	0.0259203	-0.0236555	0.0199719	0.00134304	0.0122517	0.0196386	0.0251016	0.0388622	0.0371102	0.0211494	-0.021477	0.00691351	0.00047538	-0.00741909	-0.000778843	0.0145342	0.0134441	-0.0071557	0.0192463	-0.00488079	-0.0275112	0.0163812	-0.00882362
	-0.00194351	0.0377074	-0.012475	-0.0144134	-0.00592575	0.00285775	0.0363408	0.0291682	0.0145228	0.00833795	0.0243245	0.00431232	0.029085	0.0107623	-0.0355784	-0.0270106	0.000197099	0.019767	-0.0157102	-0.00257764	0.0250562	-0.0239302	0.00495636	-0.0101406	0.0303289	0.00294783	0.0178729	-0.00517177	0.00892148	0.0152208	0.0334799	0.0142752	0.0354709	0.0274453	0.021512	-0.0199787	0.00541015	0.00469809	0.000245293	0.0160856	-0.00519618	0.00518467	0.0047557	0.0145739	-0.00290647	-0.00865908	-0.00160678	-0.0111356	0.00464586
	0.0155283	0.0111211	-0.0133087	-0.0105033	0.0309542	0.0187174	0.0274947	0.00733839	0.00842446	-0.00045004	0.0165316	0.013391	0.0248032	-0.00193887	0.000790414	0.03066	0.02349	0.00353732	0.0312348	-0.00166987	0.0178711	-0.0157304	-0.0290801	0.0343565	0.0303909	0.0014074	0.00451618	0.000539818	-0.0148037	-0.0247428	0.0256462	0.0300629	0.0159394	0.0195878	0.00376821	0.0257233	0.0246239	0.00395965	0.00722038	0.0196365	-0.0132137	0.0132794	0.0192709	0.0304339	0.00236712	-0.0066602	-0.0195713	0.0232003	-0.0286978
	0.0325163	0.0334969	-0.000226463	-0.0117263	0.0159457	0.0242408	-0.0110902	-0.00623895	0.00167462	0.00837439	0.0180458	0.00790493	-0.00631011	0.0487066	0.0155104	-0.012178	0.0037092	0.019795	-0.000272806	0.0281806	0.0139304	-0.0263324	0.0428571	0.0231197	0.0266035	-0.000185973	0.0161416	-0.00995134	0.02192	-0.00729162	0.0384177	0.0236508	0.0258253	0.0280054	0.0278754	0.0277209	-0.000197222	0.0191635	0.00867671	-0.000592082	0.0374995	0.0129551	-0.00871716	0.00182234	0.00393153	0.01563	-0.0110601	0.0278254	-0.0424963
	0.0107292	0.036849	0.0223886	-0.00511401	0.0368214	0.00428397	0.00521301	0.0199427	0.0135368	0.00690407	-0.00233904	0.00265737	0.0269409	-0.0218239	0.00809465	-0.0115449	0.0120167	-0.0269411	0.00474372	0.0165204	0.0144978	-0.0308984	-0.00307969	0.0344113	-0.00527815	0.00651196	0.0216349	0.0152779	-0.0143353	-0.0280376	0.015825	0.00459936	0.0310826	0.0451533	0.00821148	0.0122253	-0.00828168	0.02078	0.00809175	0.0318009	-0.00236218	0.0261921	-0.00848023	0.00354543	-0.0135856	0.00341648	0.0123672	0.0322116	-0.00711732
	0.0027216	0.0108332	0.0130435	0.00510893	-0.023567	0.0154258	-0.00578831	0.00343209	0.0262319	0.0139664	-0.00345467	0.00582848	0.0285435	-0.00750404	-0.0116875	-0.00155223	0.025049	-0.0126661	0.010901	0.0292855	0.00967428	0.00592761	0.00460064	0.00858366	0.0138078	-0.00280501	0.0152302	0.0186442	0.0134537	0.00144396	0.0457042	0.0111651	0.0216385	0.0177162	0.0379017	0.029638	0.0273803	0.0267539	0.000194593	-0.0160854	0.0213784	0.0142871	0.00524195	0.0014826	0.00237135	0.00167866	0.00619823	0.00751757	-0.0264586
	0.00606721	0.0089856	0.0361841	-0.0128064	-0.0421723	0.016859	-0.0125352	-0.00325838	0.0133457	0.00761788	8.90943e-05	0.00406161	-0.0134332	0.036505	0.0585	-0.019696	6.67619e-05	0.0123798	0.043037	0.0304234	-0.00913422	-0.0401911	-0.0143224	0.0187279	0.0163284	0.006031	0.0145316	-0.00514235	0.000864867	0.0227951	0.0446367	0.0175054	0.0370705	0.0145278	0.0185081	0.0042285	0.00694049	0.00255212	0.0137406	-0.00557081	-0.00798004	0.0010276	0.021681	0.016352	0.0030795	-0.00173815	-0.0208189	0.00230494	0.00722038
	0.0276161	-0.0122611	0.00188394	-0.0198504	-0.0387432	0.00805882	0.0278196	0.0063029	0.00721706	0.0104634	0.0125364	0.0190143	0.0325486	-0.0173504	0.0116624	-0.0269636	0.0182463	-0.0145908	0.000132415	0.0229437	0.0188813	-0.0190566	-0.0233238	0.0486296	0.0213749	0.0323829	0.0440355	-0.0206202	-0.00608901	0.0111244	0.0171793	-0.0127799	0.0425332	0.0542825	0.00432297	0.00524145	0.0273093	0.00620415	0.013272	0.0258828	0.00866364	0.0127482	0.0132665	0.000432706	-0.00041617	-0.0137732	0.0221642	-0.00699337	-0.0217938
	0.0251401	0.0253288	0.0107743	0.0235307	0.0351864	0.000908761	0.0235916	-0.00298563	0.0134851	0.00465465	0.00130976	0.000116273	0.00958478	-0.0233963	0.0261836	-0.0338341	-0.0126542	0.00601632	0.015407	0.0012552	0.00399857	-0.0225421	0.0380727	0.0135981	0.020462	0.0165805	0.0165886	-0.0190831	0.0106465	0.00384885	0.0288171	0.0204887	0.0163401	-0.00414647	0.065037	0.00634482	0.0312294	0.00357326	0.0265646	0.00415606	-0.0233582	0.0320322	0.0219409	0.00534809	0.0108986	0.00099667	-0.00803669	-0.00923965	-0.0210028
	-0.0346617	0.00712295	0.0210907	0.020269	-0.0395574	0.0165432	-0.00676092	0.0297395	0.00979841	0.00213808	0.014278	0.0186189	0.0132895	0.00304893	-0.00521357	0.0209355	-0.0028156	0.0111896	0.0155107	0.0203063	-0.00719489	0.00390534	-0.0268138	0.0278047	0.0261414	-0.00499426	0.0194728	-0.00443116	0.00155151	0.0219117	0.0217202	0.00604971	0.0233682	0.0296754	0.0308346	0.0227603	0.0120588	0.0215942	0.0273688	0.035698	0.00669349	5.72753e-05	0.0129223	0.00933345	0.0211139	0.00294711	0.0105348	-0.0405545	-0.00783958
	0.0215112	-0.0339561	-0.00348483	0.00354833	0.0297394	0.0183669	-0.027232	0.020432	0.0130216	0.0126263	0.00413754	-0.0024778	-0.031202	0.0242831	0.00199199	-0.00535031	-0.0108445	-0.012164	-0.0330399	0.0381162	0.0129369	-0.0360713	-0.0373627	0.0281427	0.0325915	0.0389831	0.033249	0.0126005	0.00843147	0.0251444	0.0218484	0.0313706	0.023231	0.00179761	0.0218257	0.0114216	0.0107879	0.0157278	-0.00885436	0.0395221	0.0229823	-0.000503628	0.000326215	-0.00724614	0.00492859	0.0183017	0.0323944	-0.0207045	-0.0283195
	0.0503484	0.00371698	0.0309017	0.038709	0.0921694	0.00637498	0.0117055	0.00375546	0.00548061	0.0281389	0.0148991	-0.00432581	-0.000191958	0.00234859	0.019872	0.00917018	0.00796198	0.04199	0.0023723	0.0196342	0.0105329	0.0459437	0.0203535	0.058118	0.0293162	-0.00414482	0.043211	-0.0100667	0.017189	0.0036097	0.0525661	-0.00230463	0.0239561	0.033876	0.0325413	0.00893153	0.0162168	-0.00911664	0.0126707	0.0183127	-0.0307878	0.0182318	0.00313035	-0.0049251	0.00504134	0.000806931	0.0108982	-0.00261415	-0.00376049
	-0.0159505	0.0507723	-0.00751478	0.036182	0.0344837	0.0125667	0.0360427	0.000267806	0.0203858	0.00645696	0.0166222	0.00969201	0.00402447	-0.0101555	-0.0257256	-0.00259656	0.0234792	0.010607	-0.0171404	-0.00703868	-0.00433543	0.0365695	-0.0388446	-0.00133509	0.0333843	-0.0105541	0.0141668	0.00024814	0.00348566	0.0380462	0.0196326	0.037524	0.0371043	0.0157402	0.0154165	0.035605	0.00832496	0.00416117	0.00612271	-0.0134763	-0.00443278	0.0154995	0.0187936	0.00349549	-0.0106482	-0.000258952	0.0256023	-0.0384162	-0.017654
	0.0151594	0.00964934	0.00557937	-0.0317654	0.074462	0.0176551	0.0389184	0.00337335	0.0222166	-0.00650479	0.0107639	0.00614578	0.0203411	0.0150945	0.040216	-0.0190244	-0.0117151	-0.0102402	0.00653747	0.0391751	0.0197454	-0.00993856	-0.0450757	0.0394609	0.0270699	0.0207644	0.0272249	0.0163368	-0.0162177	0.0228728	0.0263946	0.0300431	0.00714837	0.0256385	0.0176661	0.0198008	0.0185155	-0.00957746	-0.00531412	-0.000308344	0.0130695	0.0113814	0.026067	0.00816608	0.0115214	0.00210367	0.0117636	-0.0110265	-0.00896473
	-0.0386933	0.00853846	0.00260211	0.0237361	-0.0853297	0.0228246	-0.00115743	0.00784504	0.00930367	0.0101603	0.00278465	0.00699575	-0.022909	-0.00104424	0.0189601	0.0128191	-0.0166578	0.00338659	-0.00603627	0.0280738	-0.0095548	0.0125567	-0.0258938	-0.00414414	0.0202639	0.00017727	0.0323639	-0.00806493	0.00645255	0.0302325	0.0469214	0.0112668	0.0217163	0.0156255	0.0541817	0.0188333	0.04965	-0.00178541	-0.0257949	-0.00545385	0.0118973	0.00894777	-0.0018221	0.031797	0.0198545	0.0084704	0.00298108	-0.00935545	-0.0108061
	0.0457238	0.0433146	0.0149517	-0.00837868	-0.0227319	0.00174592	0.00750625	0.00707863	0.00114642	-0.00264821	0.0120663	0.00177195	0.0129822	0.000385251	0.0092334	-0.0133024	0.0433925	0.00618006	0.0128629	0.00105292	0.0308477	0.0130251	0.0298058	-0.0316098	0.0396877	0.00238165	0.0319746	0.00225616	-0.00658326	0.0341682	0.0429738	-0.0138687	0.034329	0.0185381	0.0473636	0.0284156	0.0015244	0.00950353	0.0125535	0.028908	0.0185209	0.0191668	0.00257514	0.0182816	0.00908512	-0.0167773	0.0106242	0.0105548	-0.0164722
	0.0126166	0.0171735	0.00522801	0.0279243	-0.0154018	0.00837272	0.0406032	0.0110792	-0.0114477	0.0130398	0.0125574	0.0223791	0.0348669	0.0069991	0.00961414	-0.0215046	-0.0213619	0.00455696	-0.000631976	-0.00170542	0.0327038	-0.0219055	-0.0121795	0.0196087	0.0468442	0.0144324	0.024025	-0.00869284	0.00976389	0.0281401	0.0563372	0.00270859	-0.00632223	0.0349302	0.036452	0.0218292	0.00658573	-0.0186806	0.0123381	-0.00554021	0.016778	0.0188032	0.0121472	0.00786551	0.0207976	1.0643e-05	-0.0062568	-0.0156008	-0.0140579
	0.00619748	0.0383817	0.00108831	-0.0140246	0.0462934	-0.002903	0.0221742	0.0160304	0.012324	0.00388833	0.00840531	-0.00081412	-0.0011375	0.013512	0.0207451	-0.0330953	-0.00906397	-0.00995754	0.0124306	-0.00713781	0.00790789	0.0536392	0.00782378	0.0049607	0.0459255	-0.00369897	0.0278079	0.0173436	0.00282972	0.0698987	0.0499776	0.0305195	0.0258887	0.0354888	0.00768422	-0.00941022	0.00252099	0.0151045	0.00766355	-0.00897592	0.0342132	0.0152359	0.0178885	-0.00652015	0.00430638	0.00369378	0.0155798	0.0222309	-0.00303589
	0.0187938	0.0370261	0.00536106	-0.0103097	-0.0153989	0.0167733	-0.00601858	-0.00549798	-0.00793174	-0.0105565	0.0141212	0.00479521	0.00294763	0.0299119	0.0316509	-0.00916632	-0.0308153	-0.0213819	8.49181e-05	-0.00826295	0.0209665	0.0589368	0.00227284	0.00615772	0.0390577	-0.00163201	0.00633032	0.00224103	0.0166722	-0.000809119	0.0487306	0.00495066	0.0342825	-0.0135185	0.0275356	0.0226038	0.0225677	0.0119128	0.00783658	-0.00951646	0.0144149	0.000675921	0.018753	0.00766143	0.0209725	-0.000788747	0.0180403	-0.0170388	-0.0243923
	-0.0192821	0.0252309	0.0202271	0.0451211	-0.015311	-0.00584272	-0.0163568	0.0203115	0.00769923	0.0137531	0.016282	-0.0115581	-0.00837892	-0.037358	0.00587018	-7.62431e-06	0.022586	-0.00941641	0.0270746	0.0185858	0.0151439	0.0580278	-0.0652488	0.00466476	0.0297283	0.0134509	0.0302388	0.00813788	0.0162604	0.0277197	0.0533952	0.049484	0.0100266	0.00230921	0.0319982	0.0187012	-0.00654469	-0.00300831	0.0159047	0.0019846	0.0184559	0.0123434	0.0268368	0.017193	0.0236798	-0.00531451	0.0270028	0.0291628	-0.038168
	-0.00328313	0.0484382	-0.0151907	0.000627394	-0.0172059	0.00374868	0.00579829	0.0172484	0.0122173	0.00642476	0.010238	-0.0152593	-0.00809698	-0.0141657	-0.0185062	0.0247959	0.0355256	0.00721413	0.0223546	0.0210917	-0.00239378	0.0714458	0.0281777	-0.0151758	0.0406643	0.0058435	0.0225739	-0.0056407	0.0318427	0.00829196	0.052201	0.0130829	0.0413833	0.0508109	0.0281739	0.0111156	0.00366043	-0.0190758	-0.00249173	0.0049205	0.0131274	0.00756205	0.00543572	-0.00859163	0.00690624	0.00594762	0.0500614	-0.0124013	-0.0177985
	0.00951381	0.0257526	-0.00137551	-0.0124316	0.0451705	-0.00142199	-0.0190273	0.0144483	0.019492	0.0206637	0.00598259	0.0183943	0.0126594	0.0319733	-0.026057	0.0143107	-0.0153778	0.00937722	0.00878894	0.0095821	-0.00485712	0.000392265	0.0223002	0.0245834	0.0503153	0.0312146	0.0359695	0.0181269	-0.00685232	-0.0156884	0.0396527	-2.40375e-05	0.00541892	0.017632	0.0545591	0.0275711	0.0106598	0.0144409	0.0201504	0.0136253	0.0209109	0.00605751	-0.00462833	0.0145275	0.0100089	-0.0082471	0.000335064	-0.0214226	0.00316883
	0.00224114	0.0463948	0.00161389	-0.0384853	0.00771134	0.00255168	0.0239834	0.00412633	0.0214996	0.0274299	0.00539228	0.00913014	0.0147462	0.0268968	0.0634503	0.0116709	0.00785409	-0.0224917	-0.00904774	0.0178655	0.00830096	0.034155	-0.0366857	-0.0115683	0.0428749	-0.0123344	0.02656	-0.00724395	0.0116757	-0.0152587	0.038892	0.0283155	0.0347603	0.0150729	0.073083	0.0389448	-0.00897038	0.0111037	0.0297644	-0.0324728	0.0160142	0.0169514	0.00466066	0.0174844	0.00768238	0.00347773	0.0357343	-0.00718283	-0.00434738
	-0.000119794	0.0453255	0.0216814	-0.0177293	0.0155433	0.0165123	0.0186341	0.00867811	0.0389687	0.00585998	-0.00475198	-0.00395596	0.040751	-0.0154201	0.000906796	0.0318767	-0.0369161	-0.00376374	0.00753114	-0.0043319	0.0141834	0.0242398	-0.0314924	0.0381832	0.0383435	0.0536669	0.0064467	0.00551559	0.00761008	0.000770651	0.0359162	0.00586838	0.024507	0.0315119	0.00227543	0.019094	-0.00922989	0.0106552	0.0267055	0.0269254	0.0316235	0.0202708	0.00808164	0.02262	0.00939139	-0.0115994	0.0211175	-0.0285345	-0.0348095
	-0.00293891	0.0194295	-0.00587413	-0.00542199	-0.00580616	0.0154894	-0.0221811	-0.00889875	0.00658173	0.0182692	-0.00146297	-0.00446143	0.0186189	0.0348933	0.0162541	-0.00857597	0.0275365	0.00306213	-0.0336758	0.00180776	-0.00900971	-0.0157741	-0.0130241	0.0285981	0.0294884	0.0191598	0.012418	0.000579815	-0.0145922	0.00544874	0.0512139	0.00236939	0.00735086	0.0254263	0.00494052	0.0172649	0.0250956	0.00294237	0.00927231	0.0359467	0.0310176	0.0157923	0.00837029	0.00030353	0.0287134	-0.0136011	0.02125	-0.00131899	-0.020477
	0.0371916	-0.00589959	0.0124522	0.0100381	0.0282318	0.0145579	-0.0198174	-0.00781222	-0.00432178	0.0168582	0.00575685	0.00783644	0.00243323	-0.0181109	-0.0146358	-0.00990639	0.0136144	-0.0530428	0.0220893	-0.0287111	0.0163855	0.0453728	-0.0225822	0.00507765	0.051268	-0.00113652	0.0300329	0.00337589	0.0123831	-0.0148648	0.075226	0.0126044	0.0363026	0.0117706	0.0290286	0.00736839	-0.00733634	0.0061749	-0.00296997	0.00160493	0.0385721	0.0174323	0.00181837	0.0232278	0.00303412	0.00521858	-0.0200315	-0.0364424	-0.0168718
	0.0104032	0.04646	0.00120945	0.0502357	-0.0120634	-0.00372104	0.0269317	-0.00139383	-0.000729335	0.00156798	0.00981969	-0.00490885	-0.0128148	-0.00718073	0.0032864	0.0405361	-0.00620705	-0.0111284	0.00496039	0.000250811	0.0190908	0.0047576	-0.0332235	0.0178997	0.0293024	0.01996	0.00419312	-0.0141804	-0.00162668	-0.0150188	0.0681114	0.0515468	0.0519634	0.0634769	0.0131439	-0.000228129	0.0111073	0.00607708	0.00227254	0.00516137	0.00647397	0.0221011	0.0222228	0.00658539	0.000475439	-0.00559208	-0.0155749	-0.021225	-0.0101163
	0.0027694	-0.00409433	0.00851698	-0.00305773	-0.00150288	0.0107412	0.00902218	-0.015304	0.0196678	0.00807624	0.0133928	0.00246457	0.024761	-0.00771786	-0.00654186	0.00738772	-0.00279575	0.00537348	0.0143149	0.0152954	0.00434384	-0.0259835	0.0489821	-0.00718188	0.0497475	0.0213948	0.0196889	0.0178491	0.00633649	-0.00305235	0.065296	0.0168907	0.0178172	0.0221141	0.0197148	0.00162063	-0.0348989	-0.0055843	0.0165683	-0.00249847	0.0195809	-0.00688406	0.0142674	0.0311506	0.00249835	-0.00687414	-0.0142451	0.00998153	-0.0324476
	-0.0109537	0.0242455	0.00992482	0.0465688	-0.0132707	0.0208179	0.0177368	0.00844162	0.0245298	0.00371171	-0.0115104	0.019214	-0.00196007	-0.0125018	0.0235186	0.0304466	-0.0152087	0.0279862	-0.0148698	-0.00321845	-0.0108005	0.00106	-0.0211465	0.0321842	0.0439755	-0.00608117	0.0317033	0.0220414	-0.00353856	-0.0139138	0.0563166	0.0272646	0.0432813	0.0298461	0.0210623	0.0214584	-9.35955e-05	0.0110104	0.00980447	-0.0229131	0.019118	0.0227543	0.0392909	0.00181233	0.00301287	0.00735506	-0.00784259	0.00535402	-0.01065
	0.00632072	0.00592976	0.00590607	-0.0276312	0.013789	0.0204144	-0.00266293	-0.00424474	0.01202	-0.00926344	-0.00190091	0.00702263	0.0173299	0.018013	-0.0262703	0.00870171	0.0149713	0.00142355	-0.00379714	0.0156976	0.0178748	0.000426538	0.0215956	0.00923816	0.0793519	0.0225736	0.0401037	0.00911596	-0.00770769	0.0588553	0.0658444	0.0189307	0.0130736	0.0345207	0.0150823	-0.00153702	-0.0204364	0.00520692	0.0123183	-0.0171647	0.0249653	0.0249644	-0.0108549	0.00267994	0.0217606	-0.000607965	-0.00429489	0.0207657	-0.0309978
	0.00178165	-0.0138982	0.0161397	0.00637618	-0.0208557	0.0157406	0.0137293	0.0055054	0.0142994	-0.00455272	0.012811	-0.00801097	0.00979372	-0.0151283	0.0359221	0.000730134	-0.00813348	0.00767851	0.00543723	0.0136321	-0.0163299	0.0268537	0.0018047	0.0356788	0.0627482	0.0109621	0.0211729	0.00368125	0.0018137	-0.00961615	0.0544728	0.0413248	0.0297535	0.00762496	0.0572144	0.0195228	0.0295108	-0.017249	0.0150689	0.00835125	0.0104583	0.0332241	0.0130562	0.018037	0.0191768	-0.0116773	-0.028537	-0.0148793	-0.0276397
	-0.00474457	0.0234673	0.00802413	0.0248702	0.0317153	0.00815103	0.0133802	0.00780189	0.0133204	0.0212354	-0.000185834	0.0224543	0.0210619	0.0486114	0.00323063	0.00830894	-0.0143522	0.0193457	0.00839886	-0.00200293	0.000798862	0.00202189	-0.017141	0.00326743	0.0593422	0.00526346	0.0309531	0.0442198	-0.00510529	0.00147858	0.0685531	0.0437889	0.0218935	0.0257733	0.0461032	0.0169506	0.0150834	0.000105582	0.00492577	0.00364163	0.00327625	0.022113	0.0139123	0.0113866	0.0234836	-0.00473853	0.00107547	-0.0162073	-0.0443325
	0.00317183	0.0231398	-0.0149515	-0.0106256	0.0266556	0.0128471	0.0227644	9.32551e-05	0.0163456	0.0212001	0.0198642	0.0131273	0.0201527	0.0150784	-0.00477259	0.0159961	-0.00954187	-0.00385576	0.0082252	-0.00829382	0.0210194	0.0110537	-0.0223331	-0.0120617	0.0587304	-0.00221786	0.0223908	0.00817906	-0.00883379	-0.0104668	0.0715582	0.00405937	0.0425264	0.0138148	0.0101529	0.00485899	0.0125338	0.00927675	0.0199741	0.0293725	0.00273473	0.0457148	-0.00199998	0.0269784	0.0225707	0.000895595	0.0219312	-0.0106624	-0.0307458
	0.00593616	0.0153135	0.033852	-0.00816017	-0.00201518	0.0194911	0.0131089	0.03204	0.00844607	0.0204508	0.0201608	0.00388498	0.0173224	-0.00374305	0.0115002	-0.0402314	-0.0220093	-0.00593364	0.0170665	-0.00995275	0.000351215	-0.0232833	0.0434618	0.0371343	0.0489142	0.0279602	0.0231091	-0.00529678	0.017634	-0.0094352	0.0674222	-0.0118121	0.00966601	0.0265255	0.005375	0.0527667	-0.0136069	-0.00165689	0.0112585	0.0072759	-0.00589768	0.0490036	0.0293523	0.0235084	0.0170029	0.00772047	0.0328878	-0.0127503	-0.0264619
	0.00820874	0.0238796	0.0115287	0.00149368	0.00992379	0.0196729	0.0116811	-0.00283065	0.00154717	0.0248809	0.00642637	0.0117769	0.00105867	-0.0289705	0.0015419	0.0134625	-0.0100447	-0.00573359	-0.000183713	0.00392088	0.0144285	0.00587893	0.0533754	0.0489077	0.0701109	0.0175965	0.0163885	0.0162042	-0.00336621	-0.043986	0.0483197	-0.00372282	0.0201721	0.0405701	0.0469447	-0.0101892	0.0232988	-0.000730823	0.0157842	-0.00371664	0.0122618	0.0243862	0.00438131	0.0180087	0.0138894	-0.0160241	0.0183554	0.0138263	-0.0256051
	0.0489422	-0.0339785	-0.000171358	0.0126527	0.000336186	0.00442615	-0.00456541	0.0190687	0.00631011	0.00485021	-0.00633031	0.00324052	0.000627053	-0.00945467	0.00306336	-0.015312	-0.0141076	0.0175869	0.0157537	0.0118294	0.0101649	0.00696556	0.016187	-0.00625817	0.047971	0.00483752	0.0245652	-0.00841203	0.00634315	-0.00978515	0.0895503	0.0236571	0.0134866	0.0522193	0.0307254	0.0272161	0.0021879	-0.0128281	0.0220436	0.0269988	-0.00709882	0.031531	0.00866548	0.0220745	0.00587103	0.00773168	0.0250464	-0.0295592	-0.00713394
	0.0105224	0.00143743	-0.0118148	0.0201867	-0.0175891	0.00818666	-0.0327759	0.000930958	0.0332151	-0.00803016	-0.000419568	0.0136539	-0.000456132	0.0158068	0.00621692	0.0051046	-0.00855454	-0.00635434	0.00353519	0.00259045	0.0100449	0.0198236	0.00315715	0.0137427	0.00187875	0.0442032	-0.00288745	0.0459205	0.0436034	0.0282481	0.0178767	0.00500961	-0.00989645	0.00441889	-0.00993586	0.0231028	-0.0252676	0.0120854	0.00132292	-0.0259511	0.0168682	-0.00218226	0.00925467	-0.00557712	-0.00188011	0.0423022	-0.0344308	0.00770833	-0.0120614
	0.00214203	0.0195054	-0.00542406	0.025737	0.00844347	0.0224554	0.0290552	0.00589148	-0.0124826	0.0207731	0.00319841	-0.004046	0.0178012	-0.00393104	-0.0102859	0.000356861	0.00650389	-0.0262528	-0.0171137	0.00606761	0.00676098	0.00603479	0.0171535	0.0151362	0.0773089	0.0114926	0.0372021	0.0196001	0.00218165	0.000452626	0.0582059	0.0328087	0.0269202	0.0140324	0.0527258	0.00359811	-0.00802897	-0.00272846	0.000965534	0.0012462	0.0311312	0.0142749	-0.00153952	0.0300145	-0.00328291	-0.012484	0.0127676	-0.00408973	-0.0320861
	0.0191292	0.00998545	-0.0069715	0.01012	-0.0145097	0.0151896	-0.00616657	-0.00727189	-0.000472318	0.000888414	0.0123364	0.015021	0.0102774	-0.00470064	0.00197629	-0.0105645	0.0300889	-0.0161255	0.010775	0.00171496	0.010136	0.0318205	-0.024881	0.00342371	0.00808869	0.0436184	-0.00153358	0.0313539	0.0815693	0.0407798	0.0210769	0.0107167	0.00665838	0.0332477	0.0159013	0.0171432	-0.006435	-0.00927361	0.00928561	-0.00993803	-0.00393153	-0.00211942	0.0156977	0.0115672	0.0135028	0.0251222	0.0073257	0.0159133	0.0125438
	0.0240909	0.0171334	0.00843352	0.0190444	0.0417085	0.0168921	-0.0195714	0.00606249	0.0115657	0.00700882	-0.00781228	-0.00781811	0.0416741	0.0299461	0.0365721	-0.00587327	-0.0197007	-0.0257392	0.00374459	-0.0129166	-0.00125931	0.0479376	-0.0295978	-0.000516904	0.0224189	0.0387012	0.0039409	0.0326329	0.0625784	0.0335219	0.0134199	0.0475369	-0.0300035	0.0204204	-0.0308155	0.0372004	-0.0329258	-0.00876858	0.0283996	-0.0117249	-0.00452311	0.0202391	0.0155544	0.00049282	-0.00798594	0.0322934	0.00608883	0.0216381	0.0117414
	-0.000208948	0.0302644	-0.0036816	-0.0108908	0.027814	0.015135	0.0579676	0.00382581	0.00853271	0.0259895	0.0125072	0.0375333	-0.0177432	0.0164203	0.00304322	0.00220725	-0.00175337	0.00574167	-0.0109116	0.0175652	0.00976758	-0.00489901	-0.00922668	0.0131535	0.0115253	0.0374791	-0.0196591	0.0374551	0.0624315	-0.0261455	0.00623104	0.0135884	-0.0136714	0.0287774	0.0101205	-3.93218e-05	-0.0366574	0.0172348	0.0149073	0.00935616	0.0118544	0.0132502	0.0195232	0.00497022	0.00732537	0.0287833	-0.0104658	-0.000638122	0.0331725
	0.023327	-0.0205602	0.00389351	0.0360772	-0.0278236	0.00488083	-0.000904691	0.00493181	0.00874527	0.00263131	0.0116046	0.010867	-0.0194912	0.00166249	-0.00916742	-0.0280328	0.0427197	0.00106201	-0.0246129	0.00963908	-0.0149494	0.00363907	-0.0197205	0.00163932	0.0187848	0.0342896	0.00419198	0.0588331	0.0424302	0.0311496	0.00838514	0.0228275	-0.00654501	0.0220126	-0.00634645	0.010626	-0.0101672	0.0061797	-0.00442725	0.00342498	-8.57172e-05	0.00907345	0.0204174	-0.00544849	-0.0112321	0.0227948	-0.0190894	-0.00688291	0.0112867
	-0.000457079	0.0319416	0.0138642	-0.0318018	0.0445691	0.014838	0.0384457	0.0196321	-0.000868835	0.024281	0.0165951	0.00267972	0.0380866	0.0107601	-0.0211667	0.0315712	0.0225923	-0.000465125	0.0126319	0.0135179	0.01726	0.00424832	-0.0266962	0.0397114	0.00516987	0.0393795	0.0274742	0.0391875	0.0590342	0.0390307	0.00941771	0.00581605	-0.00855629	-0.000120372	0.00206349	0.0118005	-0.0153386	-0.00270541	0.000420755	0.0184238	-0.0125893	-0.00364912	-0.00663913	-0.000846181	-0.00486121	0.0164047	-0.0319208	0.022373	0.0123919
	-0.0117954	0.0311476	0.0327242	-0.0211152	0.0327943	0.0114518	-0.00329946	0.00340016	0.00608963	0.0269193	4.05271e-05	-0.0104216	0.00125346	0.0138424	0.00100964	0.01085	-0.0467966	-0.0106138	-0.00523707	-0.0117168	0.0215758	0.0427585	0.0504161	0.00583571	0.010411	0.0282588	0.00388041	0.0486877	0.070518	0.0573831	0.0109933	-0.00665843	-0.0107211	0.0431214	-0.040056	0.00617602	-0.0109848	0.000108709	0.00656005	0.014762	-0.00668447	0.0272012	-0.0133928	-0.0124536	-0.00229854	0.0386193	0.012475	0.0266117	0.0076123
	0.0019907	0.0011233	0.00600803	0.0274801	0.0519735	0.00514923	-0.00343208	0.0162362	0.0165625	-0.0057504	0.0193663	0.0117901	0.0154955	-0.000623081	-0.0438456	0.0337243	0.0379759	0.000947796	0.00167725	0.0160717	0.00327585	-0.0277484	0.0454029	0.0258076	0.0277167	0.0270501	-0.0242329	0.0428203	0.0724134	0.0409112	0.0126935	0.0286575	0.0181487	-0.00404997	0.00701715	0.0257586	0.00348418	0.0160053	0.00891225	0.00296402	0.00220712	-2.53812e-05	0.0395707	0.0134552	0.0048437	0.0321632	0.0103029	0.0505985	-0.00246051
	-0.0251799	-0.00865727	-0.0121779	-0.0660617	0.0304466	0.0181913	0.00185603	0.0233645	0.000603961	-0.00208852	0.00589523	-0.00926723	0.0151065	-0.00782719	-0.00838054	0.0216961	-0.00395732	-0.00157421	0.00180975	0.0408263	-0.00645582	0.0207038	0.00767307	0.0242721	-0.00539878	0.0360234	-0.00824609	0.0483208	0.0536041	0.0112126	-0.0143903	0.0138547	-0.013579	0.0219533	-0.00480316	0.0108927	-0.0306102	-0.00125925	0.00671525	0.0217372	-0.000725051	0.00411772	0.0125602	-0.0214563	-0.0125993	0.024506	0.0184159	0.00306417	0.0137801
	-0.000746594	0.0236827	0.00185097	-0.0142029	0.0150803	0.00622747	0.014171	0.00216405	0.0213417	0.00401222	0.00369547	0.0117863	0.0155872	0.0165663	0.00271359	0.0106152	-0.000477039	0.0361195	-0.00230429	0.0147057	0.0110212	0.0325305	0.0126912	-0.00730485	0.00475264	0.0408948	0.0268314	0.0366464	0.0494384	0.0303217	-0.0119726	0.00756489	0.0166478	-0.00894367	-0.00616119	0.00559052	-0.0100955	-0.00057668	-0.00686623	0.00306909	0.0295916	0.0170049	0.0318227	-0.00672231	0.0182633	0.0417026	-0.0146846	0.023545	0.00407892
	0.033686	0.0314235	0.0166645	0.00464696	0.0204484	0.00703662	0.0438571	-0.00437022	0.0162204	0.0186847	0.0123868	0.00397065	0.0209188	-0.000887451	0.0260687	-0.0177893	-0.00247966	0.0127235	-0.00914452	-0.0331349	0.0206511	0.0463537	0.00369742	0.0155178	0.0207142	0.046921	0.0140628	0.0257364	0.0628972	-0.000459516	-0.00539709	0.0452462	-0.0147363	-0.0223614	-0.0397748	0.0213924	0.0144412	0.0187902	0.00654343	-0.00981273	-0.00129973	0.0126008	0.0422812	0.0116136	-0.0105174	0.0420286	0.00575953	0.0420154	0.0184665
	0.0301972	0.011948	0.0185847	0.0324632	0.0222442	0.00804753	0.00581231	-0.00353886	0.000830097	0.0358602	0.00431092	0.00315942	0.0370879	-0.0127804	0.00216132	0.00481022	-0.00530012	0.0276938	0.0138633	0.0302573	-0.00729828	-0.0241802	0.00507593	0.0533091	0.0102077	0.0430509	0.00329348	0.0394083	0.0545124	0.00220754	0.00607748	-0.0141821	-0.011456	0.0237754	-0.0168317	0.0251608	-0.00934985	0.0138407	0.00807147	-0.0179797	0.0325402	-0.00839626	0.0373891	-0.0129901	0.0089335	0.0395102	0.0362062	-0.0069878	-0.00126751
	0.00332788	-0.00549282	0.0100136	-0.0363522	-0.0193508	0.0138007	0.0120988	0.00940519	0.006783	0.00373983	-3.73959e-05	0.00647798	0.0282561	-0.00560853	-0.0160265	0.0641418	0.0194237	0.0081817	0.00287831	0.0154141	-0.00545992	-0.0397719	-0.00369245	0.0138039	0.0149861	0.0314228	0.00969991	0.0238111	0.0758172	0.038284	0.00344037	0.028762	0.000896802	0.0294822	0.00860001	0.00315932	-0.020975	0.0075858	0.00363942	-0.00413154	0.00485313	0.0113804	1.15837e-05	0.0100445	0.0123167	0.0354588	0.0192637	0.0108391	0.00787246
	0.0327709	0.0405358	0.00991518	-0.0279986	0.00662348	0.00419298	0.0121472	0.000949702	0.0209905	0.0255662	0.00477829	0.00590957	-0.00273891	0.0219719	0.0331745	-0.00195204	0.0072753	0.00268653	-0.017737	-0.0155328	0.0111644	-0.0171632	0.0106317	0.0555878	0.0193617	0.0236942	-0.00055021	0.025789	0.0952038	0.0552237	-0.0047651	0.0410817	-0.017764	-0.00234632	0.000148275	-0.00240101	-0.00975758	0.00356012	0.00437132	0.00202949	0.0232168	0.00820685	0.0136765	0.00997904	0.0144649	0.0361347	-0.00235114	-0.000559667	0.00261198
	0.00781068	0.0249476	0.015851	-0.0357412	0.0396156	0.00891872	0.0135963	0.0292338	0.00491559	0.0119405	0.018738	-0.000573242	0.0260089	-0.00102562	0.0240646	0.0312051	-0.00554516	-0.0115811	0.0109111	0.0195445	0.00979296	-0.0108898	-0.0119297	-0.0156737	0.0181787	0.0370473	0.0114769	0.054788	0.0625212	0.0862769	-0.00648361	-0.0255281	-0.00282776	0.033056	0.0079763	0.0076692	0.00977	0.0111749	0.0180836	0.00180225	-0.013862	-0.0202445	0.000112573	-0.000952591	0.00179399	0.0360991	-0.00221561	0.0246404	0.0183989
	0.018411	-0.00045292	0.00567699	-0.0284521	0.0366621	-0.0119239	0.0522254	0.0131023	0.0230814	0.0304775	0.00188239	0.00849209	0.0215674	0.00954689	0.0626572	0.000801031	-0.0145012	0.0620222	-0.0048888	-0.00489455	0.00732744	0.019155	0.00224725	-0.000866149	0.00391121	0.0333847	0.00381772	0.0491892	0.0525497	0.0197291	-0.00676339	0.0270528	0.0114051	0.0114759	0.0389247	0.00123127	0.0103971	0.00969956	-0.00180231	-0.00294922	0.0061052	0.00394815	0.0213834	0.000333559	0.0031547	0.0401879	0.00637096	0.0154815	0.00587277
	0.0263553	-0.00248974	0.0254224	-0.010756	0.0437367	0.00509001	0.0241344	0.0216727	0.00575229	0.0366117	0.0146033	0.0110958	-0.00252742	-0.00405658	0.0179557	0.0181418	0.023688	0.0396227	0.0091671	0.00649476	0.018562	0.0139268	-0.00395621	0.0699864	0.00862652	0.0266538	0.0039101	0.0245611	0.0635753	0.017569	-0.00101733	-0.00960889	0.0116521	0.020625	-0.0227096	0.000869818	-0.0152316	0.0102343	0.014441	-0.00776831	0.00126774	0.0310162	0.017461	0.0118101	0.00821466	0.0381838	-0.000311732	0.0312297	0.0117211
	0.0222612	-0.00517541	0.0140472	-0.0121235	0.0367108	0.0129441	0.023847	0.0101246	0.0131436	0.010088	0.00971798	0.0192769	0.0211864	0.0221881	0.00377362	0.0321245	0.0203546	0.0129448	0.0105641	0.00200305	0.0175922	-0.0116385	0.0086776	0.0236291	0.00546961	0.0450257	0.00879084	0.0234292	0.0824615	0.0534503	-0.00727062	0.0116506	-0.0141511	0.0028391	0.00864174	0.00513679	0.0221251	0.00967951	0.0309384	-0.00156805	0.0367989	0.0235142	0.0116615	-0.00770828	-0.00187236	0.047743	0.000447221	-0.00256838	-0.0138031
	0.0215	0.0327037	0.0207585	0.0203406	-0.0004379	0.0265858	0.0386668	-0.00559738	-0.00468425	0.0347083	0.00757276	0.0043148	0.0114989	0.0024887	0.0262707	0.022392	0.00852914	0.0214057	-0.00148434	0.00398003	0.02547	0.0276715	-0.0246292	0.0554504	0.0867608	0.00989849	0.0238903	-0.00949032	-0.0158454	0.013288	0.0717111	0.0046964	0.0407633	0.0199423	0.0360797	0.0268282	-0.00353398	-0.00291761	0.012202	-0.0143094	0.00858691	0.0259891	-0.0219661	0.00309297	0.0149075	0.0149354	0.0425733	0.00157601	-0.021235
	-0.0299487	0.0321937	0.0130894	0.00110792	0.0324416	0.0188634	-0.0162415	0.011443	0.0176771	0.0336646	0.0114734	0.00251854	0.00558434	-0.00904991	0.0267516	0.0383723	-0.0207876	0.0249879	0.00924058	-0.00146959	0.0146773	-0.0052957	0.000214063	-0.00544234	0.00107997	0.0233602	0.0131256	0.0488958	0.0467437	0.0430771	0.012307	-0.00364523	-0.0207557	0.00319952	-0.0116069	0.018638	-0.00415397	-0.0164259	0.00274776	0.00208862	-0.011505	0.00182441	0.0123641	-0.00408552	-0.003157	0.0306612	-0.0178097	-0.00732672	0.00170705
	0.00934269	0.00529613	0.00822355	-0.0274814	-0.00482543	0.0227478	0.017419	0.00298812	0.0123803	0.00453594	0.00642164	0.0151237	-0.0241578	-0.0107862	0.0488859	0.0294942	0.0171376	0.00519431	0.00201813	0.0213606	0.00193877	0.0108762	0.00687174	-0.0119759	0.0609308	0.0160244	0.032466	-0.0111709	0.0159141	0.0174048	0.0922077	0.0476503	0.0540255	0.0117658	0.020331	0.0190153	-0.00170981	0.0281162	-0.00265623	-0.00698619	0.0233597	0.0236075	-0.00275282	0.0125089	0.0299729	0.000800106	0.000695506	-0.0357757	-0.00703802
	0.00196396	0.0268641	0.000926714	0.0385134	-0.0223895	0.00979257	0.0408076	0.0108682	-0.00102356	0.0120788	0.0261631	0.000653801	0.0352694	-0.00640653	-0.00503512	0.0260925	0.00431972	0.0393487	0.0325173	0.0397464	0.0108414	-0.0279699	-0.0153138	0.0189751	0.0255915	0.0183817	-0.00474469	0.0293318	0.0505522	0.0777322	0.0265462	-0.00453299	-0.0217593	-0.00451175	-0.0100832	0.0227327	0.00808182	0.022581	0.0202752	0.0193949	0.00912292	0.00666023	0.00785964	-0.00906334	0.00849837	0.0367545	-0.0126382	-0.0162925	-0.00717429
	0.00362431	0.00921459	0.00533684	-0.00300649	-0.0203988	0.00985715	0.0244445	0.0048332	0.0128618	0.0142184	0.0066169	0.0165871	0.0325797	0.0128002	0.00163899	-0.00628624	-0.0127834	0.0331887	0.0109837	0.00878858	0.00785645	0.00607945	0.0131175	-0.0298713	0.0242848	0.022385	-0.0106162	0.0202314	0.069137	0.0467814	-0.00465539	-0.0142175	0.00846427	0.00971222	0.0233466	0.0089561	0.0219527	0.00147623	-0.00619966	-0.000687487	0.032765	0.0131393	0.0142579	-0.000601691	0.00243875	0.0236783	-0.00293141	0.00890082	0.0150981
	0.00501818	-0.00504864	-0.00895933	-0.0112863	0.00523106	0.0149552	0.0200262	0.00939749	0.00696355	0.0224874	0.00217082	0.0148377	-0.0099833	0.00119841	0.0416412	0.0214965	-0.0155642	-0.00719733	0.00732118	-0.000455618	0.0125046	-0.00472699	0.0327559	0.0145496	-0.00214306	0.0392776	-0.00607076	0.0371826	0.0616701	0.0311561	0.0171281	0.000774533	-0.00887842	0.0314279	0.00689895	-0.000657537	0.0236949	0.00521509	0.030611	-0.00244754	0.0398435	-0.0047973	0.0246565	0.00485094	0.000165262	0.0182549	0.00986043	-0.0149551	-0.0130081
	0.00416192	0.00209037	0.0408621	0.00869073	0.0804606	0.00766086	0.029021	0.023126	0.00290203	0.0165013	-0.0040663	0.0152548	0.0100106	-0.0182581	0.0240199	-0.00287755	0.00951345	0.0246122	-0.000430399	0.00245302	0.00783501	0.00991293	0.0228116	0.0197842	0.0152516	0.0286621	0.00312215	0.0498687	0.0785893	0.0247941	-0.0180733	0.0113592	0.0209835	0.00436896	0.0506373	0.0134189	0.02491	0.00358142	0.022114	0.00202235	0.00318032	0.00676293	0.0303038	0.00516721	0.0143272	0.0319932	-0.00372088	0.00493118	-0.000619524
	0.00621616	0.0306733	0.000199813	-0.0696131	-0.0362042	0.00729907	-0.0111447	0.00058705	-0.00392976	0.0273483	-0.00355589	0.0110826	0.0284465	-0.00461896	0.00474399	-0.0261018	0.0323991	-1.40829e-05	-0.00255046	-0.0122713	0.0165659	-0.0236881	-0.0267653	0.0130661	0.0141924	0.044215	0.00545416	0.0265613	0.0574231	0.0186572	0.0286442	0.0457509	-0.0113038	0.016012	0.0118911	0.0183813	0.00676942	0.00959542	0.0150018	0.030923	0.0263726	0.00860062	0.0270767	-0.00956941	0.00273967	0.0285046	0.00308104	0.0169954	0.00920905
	-0.0184778	0.0116043	0.0112837	0.0294107	0.0318248	0.00777276	0.0247983	0.0189452	-0.00493136	0.025429	0.00547578	-0.00761189	0.0189569	0.0266678	0.0346021	0.0209417	-0.0349259	0.0195902	-0.00229569	-0.00887759	0.0266857	0.00680258	0.0680717	0.0161651	0.0245027	0.0341749	0.0146071	0.0575754	0.0497614	0.0540998	-0.00785895	0.00205641	0.0285923	0.0232389	0.00740902	0.0353755	-0.00562067	0.0107735	-0.00895298	-9.9492e-05	-0.0134078	0.00308635	0.0338554	0.00121418	0.00209912	0.0198147	0.00908059	0.00550507	-0.000384762
	-0.0116756	-0.000463301	-0.00703231	-0.00801604	0.0503601	-0.00131346	0.0156064	0.00652582	0.0120051	-0.00799862	0.0200417	-0.00184524	-0.00240909	-0.0248711	0.0306732	-0.00852269	-0.0217606	0.0191306	0.011966	0.0187346	0.0107426	-0.0100516	-0.0156213	-0.0289954	0.0272833	0.0431013	0.0179252	0.0394946	0.055584	0.0786052	0.0155507	-0.0218613	0.00316034	-0.00977154	-0.00980563	0.0215633	0.022866	0.0112857	0.0202139	0.026999	0.0411241	0.0200553	0.0266496	-0.00672096	0.00656532	0.0299081	-0.0144529	0.0226331	-0.00547524
	0.0482148	0.0605821	0.0117042	0.0188387	0.0271235	0.00940471	0.0236489	-0.00709328	-0.00117044	0.012715	0.00947718	0.0221118	0.0204565	-0.0021689	-0.0133516	0.0235649	0.0459501	0.0180712	0.0110727	-0.00206376	0.000388059	0.00109904	-0.0478477	-0.0467458	0.023019	0.0209726	0.0105439	0.0225538	0.030284	0.0445033	0.000900858	0.00570666	-0.00525486	0.00760045	0.0100563	0.00755572	0.00680086	0.00864252	0.0229158	-0.0140731	-0.0246052	0.0172806	-0.0171828	-0.00619718	0.00188592	0.0313666	0.0274301	0.0269621	0.0257938
	0.0253197	0.0128999	0.0195223	-0.00632514	-0.0175856	0.008356	0.0288467	-0.0237389	0.00479385	0.0188071	0.00691264	0.0147366	-0.00991383	-0.0163084	0.0543302	0.0155173	0.0316159	0.00447402	0.00653544	-0.0128008	-0.0208713	-0.0283497	0.0161309	0.0362363	0.0148039	0.0229778	0.016474	0.0157794	0.0535743	0.0242252	0.0210082	0.0226204	-0.00583239	0.0177304	0.0217529	0.00915785	0.0265042	0.0167386	0.0132678	-0.0119017	0.00449257	0.0138134	0.0138453	0.0169405	-0.00675002	0.0509926	0.000112351	0.029142	-0.00102905
	-0.0327213	0.0123308	-0.00539714	0.0105696	0.0324603	0.00936024	0.00903247	-0.00474073	0.00659114	-0.0113754	0.00273234	0.0093248	0.0313269	0.000590371	0.0221866	0.00988496	-0.0113506	0.00646226	0.00313361	-0.00403541	0.0157525	-0.00451442	0.0227999	0.0262059	0.0182303	0.0183847	0.0193596	0.034658	0.0569721	-0.00758586	0.0194418	-0.0172029	0.0146235	0.00173635	0.0224963	0.0406541	0.0104904	0.00322779	0.00439363	0.00560921	0.0120191	0.0291565	-0.0111247	-0.00325644	-0.00278621	0.0363617	0.0141952	0.0123871	0.00499476
	-0.00241521	-0.00650484	0.020297	-0.00746438	0.0086763	0.00142982	0.0129289	0.00342946	0.0369808	0.00994738	0.0100708	0.0287315	0.0371408	0.00648428	0.04122	0.0277497	-0.00788664	0.0294681	0.00807075	-0.017857	-0.00478899	0.0111939	-0.00685679	0.0401529	0.0229352	0.0291342	0.0117893	0.022879	0.0582604	0.0237292	0.0199553	-0.0137871	0.00602041	-0.0150233	0.0303731	0.00980216	-0.0173467	0.0124594	0.0213516	-0.0100663	-0.00189019	0.0201815	0.0172651	0.0152049	-0.00254487	0.0229952	0.0607099	0.0139278	0.00377952
	0.0304788	0.0241023	0.00803777	-0.00627149	0.0820864	0.0124886	-0.0179056	0.0111802	0.0195143	0.0175127	0.00799182	0.029399	0.0433222	0.0186751	-0.00173932	0.0146794	0.0368588	0.0215912	0.0154826	0.0273134	0.0373348	-0.00211264	0.0677564	-0.01063	0.0357169	0.0260002	0.0287953	0.0527454	0.0490709	0.046193	-0.00576357	0.0102691	-0.0068784	0.0151962	-0.0471519	-0.00568325	-0.00474992	0.00239716	0.0196691	0.0101864	0.00824926	0.00696869	0.0116839	-0.0130299	0.00822639	0.0323611	0.0201529	0.00845688	0.00961429
	0.0098017	0.02117	0.0214582	0.0160983	-0.00492933	0.00846667	0.0278974	0.00785946	0.0244505	0.0297756	0.0106689	0.0144939	0.0194162	0.0100359	0.0156143	0.00905348	0.00439589	0.0394315	0.0073563	0.0183236	0.0271054	-0.00691793	0.00149154	0.026853	0.0196576	0.0320692	0.00243592	0.0154551	0.0327992	0.0160091	-0.0207201	0.0186968	-0.0243181	0.00219242	0.0328112	0.0285012	-0.00467053	0.0051599	-0.00091749	0.000103398	0.008164	0.0258952	0.0126487	0.00543142	-0.00255328	0.0243348	-0.00324292	0.00340395	0.0415505
	-0.00239319	0.0371772	-0.00417917	-0.0194772	0.0342208	-0.00596455	0.031922	0.0116089	0.00169838	0.0223108	0.00573535	0.00803713	0.0231282	-0.0240089	-0.00523812	0.0027993	0.0217455	0.0263027	0.00174856	0.00515965	-0.00826431	-0.0166209	0.0275235	0.025009	0.0116822	0.020889	-0.000626339	0.0424683	0.0523916	0.0490281	0.0191135	0.0159798	0.018245	-0.0131517	0.0131444	-0.00113483	0.0138905	-0.012324	0.038908	-0.0203829	0.000503348	0.0189552	0.0316061	0.0184823	-0.00193331	0.0282442	0.0335228	0.0105915	0.00149095
	0.0306585	0.0368098	0.0142844	-0.0228198	-0.00285096	-0.00308435	0.0350041	-0.0204548	0.0155709	0.00225785	0.00759311	-0.00900629	0.0150492	0.00144859	0.00868571	0.00980266	-0.0197222	0.01739	0.0218938	-0.0113786	0.00321017	-0.0277833	0.0155772	0.0178069	0.0233227	0.0376875	0.00467071	0.00488284	0.0425904	0.0314637	0.0138517	0.00284121	0.00350593	0.051982	0.0235426	-0.00727849	0.00792446	-7.17118e-05	0.0148778	0.023223	-0.00033904	-0.0014967	0.0136581	0.012195	0.00312226	0.0253819	-0.0261853	-0.0119387	0.0309633
	0.00607261	0.021961	0.0219241	0.0114452	0.00986173	-0.00562698	0.0176687	0.00450288	0.0190774	0.0274412	0.0189101	0.0132392	0.0234071	-0.0124122	0.0329215	0.0109838	-0.0260906	9.68523e-05	-0.0155869	0.0080105	-0.00292734	0.0245576	-0.0473958	0.00775406	0.037638	0.0225865	0.00644916	-0.00110028	0.051942	-0.0021867	0.0215678	0.0149669	0.0254741	0.0102144	0.021295	0.039002	-0.0108955	-0.000812419	0.0270741	0.00407806	0.00207874	0.0129736	0.0330599	0.0212199	0.00530636	0.0211959	-0.0126379	-0.000241648	-0.0137081
	-0.00447591	0.000102517	0.0368106	-0.0212948	-0.0112119	0.00549819	0.0450676	0.0110601	0.0062709	0.0292102	0.00109929	0.0300498	0.0135277	-0.000209883	0.0462547	0.00553311	-0.0376105	0.0352843	0.0287684	-0.00583126	0.00917952	0.0202846	-0.0210233	0.0294684	0.028491	0.0116422	-0.00209133	0.029581	0.0559023	0.0107726	0.0394969	0.00816485	0.0101297	0.0119254	-0.0119042	0.0250652	0.00133628	0.00380265	0.0211737	-0.0106416	-0.00861564	0.00601463	-0.00140733	0.0120884	0.0113643	0.0338078	0.0141179	0.00556972	-0.00812429
	0.0295537	0.00809841	0.0285589	0.0246773	-0.0189694	0.00619045	-0.00602426	0.00804305	0.0170151	0.00858648	0.0110006	0.013926	0.00550417	-0.0263289	0.00486045	0.0107801	-0.0216593	0.0108183	0.0226032	-0.0106508	0.02061	-0.0130214	-0.00605492	0.0289109	0.0319719	0.0255733	-0.0147874	0.0334537	0.044763	0.0316136	-0.000227125	-0.00661407	-0.00841757	0.0190286	0.0125945	-0.0216591	-0.0116733	-0.0140432	0.00200796	-0.00356886	0.0276744	0.0283481	0.00610922	0.0169559	0.0131199	0.0480307	0.0386034	0.0258803	-0.00507952
	0.0421356	0.0172172	0.00245925	-0.0212333	0.00927591	-0.00520606	0.00573586	-0.0105921	4.73332e-05	0.0254235	0.0117904	0.0081766	0.0301613	-0.00175517	-0.00803525	0.00855199	0.000779282	0.0172673	0.0111032	0.00584031	-0.00529254	0.0192004	-0.040152	-0.00183834	0.028588	0.0409488	-1.85531e-05	0.0395689	0.0718224	-0.00126369	0.017757	0.0132829	-0.00838442	0.00113242	-0.0127588	0.0107398	0.015696	0.00426789	0.0230699	-0.00346156	0.00118822	0.0208016	0.0130667	-0.0118233	0.0108097	0.0428245	0.00340978	0.0261842	-0.00472429
	0.00917051	0.00633799	0.0174579	-0.034406	0.0530786	0.00122219	-0.0083948	0.0133927	0.00840756	0.0102442	-8.59973e-08	0.00870471	0.00732575	0.0181634	-0.00394952	0.00989048	-0.0108799	0.00571691	0.01309	0.0166778	0.0108249	0.00788979	0.0252976	0.00736748	0.0495725	0.0391886	-0.00164646	0.0169923	0.0824975	0.0392106	-0.00165524	-0.00168205	-0.0109651	0.000970218	0.0128388	-0.00142162	-0.0071763	0.00950084	0.0323942	0.0266432	-0.000260626	-0.00110267	0.00579679	-0.0161929	0.0196552	0.0154888	0.0283987	0.0311654	0.0183795
	0.0400464	0.050998	0.0136006	-0.0114392	0.039678	0.00583523	-0.0180842	0.00282567	0.00488812	0.00396942	0.00851714	0.0074722	-0.000313451	0.00924025	-0.04788	0.0187097	0.00118841	0.00311838	0.0176762	-0.0068004	-0.00793595	-0.0186946	0.00844962	-0.021844	0.0400469	0.0258306	-0.0208254	0.022828	0.0799956	0.0124621	0.00335934	0.0224437	0.00196853	0.00758993	0.0105727	0.0440427	-0.0230521	0.00686663	0.0247764	0.000658058	0.0148896	0.034014	0.0318478	-0.00140459	0.0336286	0.0170148	0.000539176	0.0319566	0.00588333
	0.0320103	0.0432821	-0.00800259	0.016944	0.0969746	0.0109534	0.0244824	0.00202079	-0.0140918	0.000234193	-0.00116167	0.0195367	0.0169024	-0.0122964	0.0144261	0.00935189	0.0211456	-4.57297e-06	0.00493916	0.0110377	0.00225544	-0.0340307	0.0136448	-0.00547243	0.0465933	0.0240053	0.00433041	0.0314506	0.0733217	0.035724	0.0178273	0.0282323	-0.0140753	0.0189304	-0.0194979	0.0242528	0.0165549	-0.00346374	0.0378876	0.0123419	0.0118121	0.000369267	0.00626158	-0.00438718	0.0126916	0.0312474	0.0215192	0.0525834	0.00761667
	-0.00337174	0.00367293	0.014582	-0.0254506	0.0197381	0.00698877	0.0115646	0.0134581	-0.00496836	-0.00273974	-0.000208436	0.0119547	0.0204934	-0.0141138	0.0275788	0.00231715	0.0188846	-0.0302377	-0.00879796	-0.000928094	0.0129194	-0.00844148	-0.0300695	-0.00854151	0.0383539	0.0257155	0.0292125	0.0134337	0.0541538	0.00491197	0.00337362	0.0267438	-0.0124561	0.0198901	0.0129079	0.014504	-0.0156459	0.00455542	0.00644229	0.0281539	0.0095	0.0034623	-0.0222773	0.0115035	0.0207029	0.0274085	-0.00136522	0.0183455	-0.00839714
	0.0359348	0.0187034	0.0113444	-0.0183592	-0.0238926	0.00220069	0.0312317	0.0057622	0.0198813	0.00916142	0.0101913	0.0250864	0.0363338	0.00774781	-0.00411841	0.0146867	0.0266993	0.0124334	-0.00696547	0.0208463	0.0027664	0.0101082	-0.011209	0.0201867	0.040738	0.0224501	-0.00509711	0.0296192	0.0474438	0.0274584	0.00538422	0.00281387	0.0171973	0.0294822	-0.0241892	-0.00807108	-0.0016822	-0.00993689	0.0141284	0.000418079	0.0165166	0.00873585	0.00910017	0.0140272	0.0144983	0.0364139	-0.0292305	0.012529	0.020279
	0.000742737	0.0190142	-0.00749784	0.0210911	0.021604	-0.00506632	0.0101378	0.00878515	0.0115205	0.0204488	-0.00219446	0.00331231	0.00145636	0.0369115	0.0316579	-0.00190361	-0.0135498	0.0162671	0.00259278	-0.00123507	0.0305782	-0.0220292	-0.00354311	0.0350083	0.072851	0.00890921	0.00785169	0.0211512	0.0569291	0.0399009	-0.00857305	-0.021281	-0.000875332	0.0304617	-0.0309644	0.017305	0.0150912	0.00672896	0.00527628	0.0189321	0.00651233	0.00857314	0.00618083	-0.0109141	0.00885212	0.0152991	0.00635424	-0.0146597	-0.0103362
	-0.00246025	0.000828305	-0.00273487	0.0280532	-0.00249609	0.00716912	0.0290838	-0.0061869	0.0109437	-0.00756256	0.0244339	0.011022	0.00208492	0.0121322	-0.0323698	0.00546082	-0.0166173	-0.0102397	0.0118298	0.00633971	0.0313161	-0.00268191	0.0494548	0.00111618	0.0593306	0.0363257	-0.00949373	0.0257064	0.0616839	0.0486262	0.00866585	0.0294817	-0.00624717	0.0115718	-0.00517077	0.00245159	-0.00506301	0.00809382	0.0273454	0.0031984	-0.00300785	0.0123859	-0.017887	-0.000959224	0.0226786	0.0105968	0.017927	0.021845	-0.00655143
	0.0155242	0.0192351	0.00243067	-0.0179307	0.0374299	0.0003063	0.0274676	0.00774812	0.0104547	0.0111409	0.00118244	0.0209526	0.0147446	-0.00574747	0.0221816	-0.018928	0.00953544	0.032475	-0.0130259	0.0124085	0.0190227	-0.023761	-0.0100843	0.0202519	0.0429492	0.0294485	0.0130673	-0.00115239	0.0599688	0.0750345	-0.00759589	0.0111849	-0.00682782	0.00206862	0.00621902	0.037258	-0.00266673	-0.0156062	0.0307169	-0.0352469	0.00918598	0.005667	0.0096244	-0.00494891	0.0268377	0.01614	-0.00924482	0.0289611	-0.00521857
	0.0226752	-0.0289093	0.00479905	-0.017137	0.0704144	0.000387046	0.0318595	-0.00485671	0.0045208	0.00609971	0.000284674	0.0203005	0.0221395	-0.000594631	0.0210891	0.0114711	0.00555171	-0.00867913	0.000973036	0.00648174	0.0267344	-0.0130924	0.026632	0.0444706	0.0419443	0.037264	0.00583891	0.031388	0.0796478	0.0340368	-0.00863747	0.0296044	0.016276	0.0229499	-0.00565979	0.00872753	0.0210519	0.0177235	0.0201766	-0.00376295	0.0165748	0.00147413	-0.00385798	0.0113883	0.0154772	0.0257462	-0.00535322	0.0211429	0.000938571
	4.57487e-06	0.0174112	-0.0144409	-0.00236788	0.0269387	0.00345472	0.0155085	-0.018401	0.00663145	0.000294262	0.0186187	0.0277779	0.0410299	0.0723581	0.00774359	0.00543931	0.0253256	-0.00303552	-0.0109491	-0.00570112	-0.00133255	-0.00171501	-0.0152272	-0.000728569	0.0391745	0.0256671	-0.00273503	0.0275191	0.0645741	0.0551572	-0.0147591	-0.00384861	-0.0135301	-0.014889	0.00903189	-0.00841567	-0.0147612	0.00877175	0.0272811	-0.0230566	0.00862065	-0.0183067	0.0229369	-0.0256963	0.018659	0.0216246	0.0466606	0.00620093	-0.00443762
	-0.00380847	0.0300923	0.0219588	-0.032874	0.049274	0.0177582	0.0219841	0.00803532	-0.00471206	0.00304697	0.0090763	0.0269196	-0.017041	-0.00287929	0.0332788	0.0153339	-0.00741744	0.0139086	-0.020619	0.0100541	0.010302	0.000777725	-0.00928753	0.0133851	0.0591997	0.042875	-0.00634692	0.0385594	0.0773863	-0.00902527	0.0304714	0.0248255	-0.0138544	0.0140476	0.0248747	0.00285411	0.00129657	0.00492205	0.00909856	0.0196388	0.00941355	0.00141085	0.000764561	0.00309975	0.00887749	0.00503772	0.00609013	0.0270957	-0.0152414
	-0.0102651	0.0207397	0.0200028	0.00814114	0.0365376	0.0183214	0.00398739	0.00353829	0.0105671	0.0177406	0.0161213	0.00818128	0.0144127	-0.00546009	-0.00347779	-0.0140262	0.00502965	-0.0172119	-0.00176504	0.0188127	0.0180396	0.000282713	-0.0130054	0.0349076	0.0452296	0.00734605	0.00932493	0.00672485	0.0612609	0.0378627	-0.0126412	0.0130231	-0.011306	-0.00419073	-0.00732471	0.0117062	-0.000648618	0.0191484	0.00699399	-0.0137994	0.0146026	0.0095287	0.0191542	-0.0129121	-0.0132974	-0.00148031	0.0201091	0.0242106	-0.0173
	0.0213344	-0.016426	0.0233808	0.0113102	0.0726379	0.00340375	0.0313043	-0.00928597	0.00775788	0.0125274	0.0219613	0.0146932	0.00664993	-0.0179621	0.0400637	0.038991	0.0187579	0.010418	0.0118689	0.0125924	0.031452	-0.0116082	0.0134509	0.0336466	0.077721	0.042498	0.0188838	0.0362276	0.0474074	0.0116727	0.00043019	0.0174551	0.00816308	0.0341083	0.00335001	-0.00912481	-0.0247328	-0.00107549	0.00265279	0.00617252	-0.00942809	0.0126511	-0.00728655	-0.0107302	0.00167537	-0.00214938	0.00276108	-0.018568	-0.0255076
	-0.0181725	0.00519317	0.00685405	-0.00576987	0.00468939	0.0152792	0.00362356	-0.00512184	0.016697	0.016209	0.00174907	0.0114505	-0.00380414	0.00555287	-0.00311064	-0.0294584	-0.00580993	-0.0139731	0.0257286	0.00604481	0.00851461	0.00651625	-0.0221702	0.0324224	0.0278466	0.0122392	0.00326611	0.0032863	0.0532991	0.0352393	0.0159775	-0.00865013	0.00103655	-0.00395286	0.00505902	0.0117677	-0.00326676	-0.00430084	0.0156071	0.0198164	-0.00729393	0.0450527	-0.0213306	0.00593507	0.00429136	0.00079882	0.0154749	-0.0288766	-0.039681
	0.00442465	0.0468814	-0.000322586	0.012995	0.0572848	0.00744674	0.0442473	-0.00548404	0.015686	0.00916299	-0.00891402	0.0203745	0.0223972	-0.00547226	-0.0170234	-0.0196771	0.0112712	-0.00554094	-0.00139135	0.0132139	0.0434039	0.0134277	0.0460082	0.0392005	0.0611391	0.0267613	-0.00922453	0.0229834	0.0473523	0.026791	-0.00934372	0.0342602	-0.0185838	-0.0147671	-0.0317982	-0.0126581	-0.0313597	-2.49755e-05	0.00995444	-0.000834703	0.0020506	0.0043843	0.010541	-0.00595631	0.0183528	0.0195137	-0.00239303	0.021624	-0.0159071
	-0.0239904	0.0266976	0.0239297	-0.0152979	-0.0124618	0.009612	0.00640226	0.0127822	0.00729396	0.0338942	0.00582197	0.0160991	0.0230976	0.0482794	0.0333313	0.0501607	0.0698353	0.0146372	0.0137636	-0.00675181	-0.00753717	0.0210405	-0.0140214	0.0508137	0.0474637	0.0310716	0.00982024	0.048987	0.0567751	0.0184432	0.00490091	0.0247866	0.00286304	0.0106999	0.0299919	0.00807272	0.0111619	-0.0177213	-0.0102872	-0.0158653	0.0305709	0.0212395	-0.0207939	-0.0318871	0.00904438	0.00506487	0.0110451	0.0140023	0.0296357
	0.0158946	0.0262049	0.00308357	-0.0166508	0.011701	0.013782	0.0127131	0.0145933	0.0283991	0.00632837	0.013696	0.0215099	0.020344	-0.0107106	0.00955609	0.0412317	0.00108555	0.0135697	-0.000306649	0.00196501	0.0160501	0.0105301	-0.0244499	0.0132088	0.0508778	0.0421983	-0.00691106	0.014479	0.0496896	0.0415661	0.00118958	-0.0371709	0.0106937	0.0212312	0.0221447	-0.00120478	0.00360752	0.00381388	0.00400109	0.0175344	0.0351536	-0.00113072	-0.0182612	0.00348907	0.0177752	0.00711088	-0.00643002	-0.0133635	-0.00394
	0.00556746	0.0266189	0.00471269	0.0515538	-0.0165274	0.0124813	0.0211397	0.0109125	0.00865715	0.0204046	5.45417e-05	0.0246689	0.0407269	0.0292894	0.0118931	0.0171524	-0.0227077	0.0543261	0.0158705	0.0259689	-0.00167591	-0.0181782	0.0462494	0.00186987	0.0361388	0.0143984	0.0124201	0.0296181	0.0421797	-0.0103471	0.0046748	0.00826274	-0.0199108	0.0160377	-0.000994565	0.0233634	-0.00706998	0.00397575	-0.00524599	-0.00474208	0.0356777	0.0145015	-0.0112006	-0.00036046	-0.0106511	0.00641316	-0.00167372	0.00204698	0.0220738
	0.0106966	-0.0217337	0.0201766	0.0351121	0.0524036	0.0119604	0.0220992	0.0208046	0.00948476	0.0347302	0.00372519	0.0220814	-0.0103393	-0.00346524	0.0262592	0.0344864	0.0124501	-0.00551714	0.00105514	0.0171513	0.00633043	-0.0037272	-0.013443	0.0361284	0.0355381	0.0407759	-0.00549248	0.00380952	0.0443332	0.0331314	-0.00917576	0.0269419	0.0053	0.00868981	0.0159826	0.024856	0.0289305	0.0152391	0.0224839	-0.0227865	0.0217303	0.0240255	0.00667459	0.0171592	0.00970017	0.00625093	0.0170131	-0.00352896	-0.00439762
	0.0177877	0.0197097	0.0270728	0.00123598	0.0085829	0.0128147	0.0426522	-0.00550804	-0.00363633	0.00608923	0.0189728	0.021456	0.00402448	0.0048746	0.0100235	0.0344367	0.0274631	0.0133556	0.00213019	0.0222893	0.0083183	-0.00839565	0.00549759	0.0222222	0.0364767	0.0213653	0.0240626	0.00674987	0.046457	0.0474191	0.000875271	-0.00421657	-0.0119001	-0.0151638	0.00641823	0.00237801	-0.0113357	-0.00404696	0.00671038	0.00818115	0.0434384	-0.00111464	-0.0069084	0.00572429	0.0203989	0.0136057	0.0459108	0.00603061	-0.00256095
	0.03898	0.0179937	0.0177278	-0.00961742	0.063271	0.00363013	-0.0167644	0.0096848	0.0199119	0.0175542	0.00626387	0.0123281	-0.00411602	0.0140786	-0.00280796	-0.0089354	-0.0205788	0.0124254	-0.00283069	-0.0112414	0.0102006	0.0258532	0.030024	0.0531184	0.0403834	0.0317496	-0.00671222	0.0336322	0.0422648	0.053857	0.0121456	0.0260522	-0.0209665	0.00845253	0.0328863	0.0240374	-0.013902	-0.00128558	0.0124113	0.0142506	0.0216978	0.0193869	0.0296868	-0.00296021	0.0201918	0.00582053	0.0208478	-0.0111266	0.00627333
	0.0354666	0.0510224	0.0164462	0.0235954	-0.0109814	0.00270008	-0.00660578	-0.00344425	0.0358623	0.0253302	0.00700338	0.027858	-0.0147659	0.0376363	-0.0340266	-0.00516047	-0.0158501	-0.00723843	0.0176062	0.0106536	0.00468838	-0.0153967	0.0402701	-0.00909173	0.0300705	0.0213708	0.00873332	0.0305874	0.0686554	0.0166973	0.000439895	0.00309444	-0.0106328	-0.00813473	0.0162334	0.0252698	0.00493845	-0.00800287	0.0256947	-0.0207718	0.00105806	0.0112185	0.014144	-0.00591453	0.0107595	0.023337	0.0350471	0.0295252	-0.00820857
	-0.00079531	0.0118613	0.0113099	-0.0416161	-0.0229314	0.00594293	0.0104955	-0.00280104	0.0289752	0.0193922	0.00958483	0.0192542	0.00313022	0.0295112	0.00917348	0.0208366	-0.018184	-0.00218212	0.0169811	-0.00346354	0.011583	-0.0191205	-0.0174282	0.0328385	0.0395102	0.0549423	0.0100284	0.037641	0.0637896	0.0680621	-0.00988942	-0.0451296	0.0267179	-0.00244599	-0.00169207	0.00404217	-0.00462298	-0.0152655	-0.00159882	0.0270299	0.0035203	0.0276826	-0.0173022	-0.000303388	-0.001883	0.02875	-0.00731443	-0.00428089	0.00159333
	0.0273376	0.0121674	-0.00310638	-0.0477064	-0.000507759	0.0213289	0.0300446	-0.0150067	0.0142675	0.0348886	0.000712269	0.0203078	0.0235389	-0.00228061	0.0157446	0.0136627	0.00854129	0.0237032	0.0120785	-0.00816072	0.0108482	0.0311944	0.0563354	0.0463254	0.0326031	0.0281802	0.00673199	0.038367	0.0629979	0.0657095	-0.000232266	0.00710145	-0.0350581	0.018047	-0.00433765	0.00135147	0.0069599	-0.00321547	0.0202303	0.0405337	-0.00960117	0.018694	0.00170481	-0.00842559	0.00590395	0.0157292	-0.014742	-0.0156163	0.0012681
	0.00404189	-0.000535463	0.00953046	-0.028399	0.0294829	0.00247636	-0.0118932	0.00034416	0.0313868	0.00353667	0.0112709	0.0171003	0.00859654	0.0138899	0.00866166	0.0194018	0.00179258	-0.0160825	0.0251995	-0.0133218	0.0224579	-0.00292359	0.0485516	0.0156103	0.0476901	0.0203753	0.00730396	0.0190722	0.0355832	0.0134401	-0.00777009	0.0134274	0.00723766	0.015463	-0.0296407	0.0181324	0.0122303	-0.00410376	0.0184663	0.0172927	-0.00264786	0.0155971	0.000280267	0.0115585	0.010136	0.0125787	0.0196562	-0.00820962	-0.0160805
	0.0180791	0.0152331	0.0150443	0.0767904	-0.00913154	0.00732768	0.0208875	0.0184467	0.00532952	0.0156637	0.0122815	0.0226777	0.00435056	0.0248789	-0.00151517	0.037457	0.0124899	0.00423247	-0.0146195	0.0216498	0.0351539	0.00694359	0.0485163	0.0580078	0.0671244	0.0417576	0.0100959	0.0329011	0.0491755	0.0386594	0.00412163	-0.0173804	-0.0158738	0.024004	-0.00497126	-0.00502611	0.00307796	0.00336454	-0.00957441	0.0057217	0.0160109	0.00497176	0.0030959	-0.00381778	0.00327846	0.0243145	-0.00281693	0.0191413	0.00955714
	-0.00686927	0.0079831	0.0266243	-0.0382248	0.0373694	0.00534078	0.0305063	-0.0078969	0.0203564	0.0176983	0.0129571	0.0237521	0.0365022	-0.00963574	0.0362057	0.0349614	0.00685454	-0.00994193	-0.0162345	-0.0172657	0.0169681	0.00208434	-0.00796555	0.0398364	0.0700047	0.0236598	-0.00305102	0.0350957	0.0710982	0.0650456	0.00230362	-0.0304507	0.000561484	-0.00774169	-0.0369145	0.0309118	-9.07259e-05	0.0125007	-0.00571824	-0.00405785	0.00668581	0.00368345	-0.000905305	-0.00626882	0.0184861	0.0041906	0.0100708	-0.000837341	0.0289248
	0.00974294	-0.0206279	0.028689	0.00506231	0.0550132	0.015229	0.0114418	0.000112595	0.0151145	0.0152016	0.00286855	0.0376677	-0.00245865	0.00792479	0.0261269	0.0191486	0.00337143	0.0132393	-0.0100151	0.00445436	0.0135687	0.032958	0.0126723	0.0594271	0.0578917	0.0344697	-0.00253525	0.0440976	0.0538172	0.00694275	-0.0198664	0.00423206	-0.030723	0.0193481	0.00841839	-0.00104003	-0.0117195	-0.0108273	-0.0230976	-0.00257221	0.0042226	0.0146897	-0.012777	0.00664295	0.00640197	0.00324808	0.0124139	0.0309322	-0.0147662
	0.00992018	0.0332978	0.0256171	-0.0207367	-0.0146846	0.0226221	0.0296359	0.00323905	0.0149036	0.033957	-0.00357853	0.00632706	0.017478	0.00780327	-0.00160218	-0.00592924	-0.0159986	0.0091251	-0.00215529	0.0245842	0.00764198	0.0524468	0.055661	0.0182756	0.0656758	0.0224507	-0.00499053	0.0131617	0.049751	0.041843	-0.0225206	-0.0157683	0.00692438	0.00740064	-0.0145681	0.0188108	-0.00579178	-0.0214828	-0.00354109	0.00919002	0.0264589	0.00406023	0.0386331	0.00392754	0.0169512	0.00451439	0.0153833	-0.00255735	-0.0212238
	0.0141689	0.0106243	0.0241651	-0.0213706	-0.000321407	0.00775905	0.0162838	-0.0015375	0.0111503	0.0172519	0.0215473	0.00879107	0.0251158	0.0252896	-0.00028662	0.0131908	-0.0248044	-0.00698488	-0.0210237	0.00927399	0.0176039	-0.0155074	0.0560727	0.0260191	0.0650491	0.0278491	-0.00819088	0.00823828	0.055024	0.0230763	-0.0124234	-0.0288134	0.001277	-0.0107993	0.00678954	0.0119852	-0.0257597	-0.00984667	-0.00317443	-0.0262056	0.0124401	0.0189052	-0.0138558	0.00299047	0.00603856	0.000128115	0.0114794	0.00856479	-0.0120976
	0.00643559	0.034075	0.0297831	0.0237433	0.0066895	0.0178529	0.00585983	0.029997	0.00802844	0.0151579	0.0152677	0.0144199	0.0252502	0.0156939	-0.0173206	0.0074358	-0.00546654	-5.43931e-05	-0.00274735	0.0279815	-0.00352025	-0.0234525	0.0300592	-0.0364515	0.0607469	0.0222526	0.0138641	0.0320241	0.0660451	0.0428479	-0.0199205	0.00133432	-0.0260346	0.0181915	0.0274919	0.0462982	-0.00726316	0.00556552	-0.00993161	0.00265055	0.0049802	0.0191703	0.0186655	-0.00297932	0.0162044	0.0257562	0.0244735	-0.0276729	0.0137319
	0.0388959	-0.00111248	0.0464241	-0.027032	-0.0152219	-0.00558832	-0.00101305	0.0108319	0.0143729	0.00719932	0.0295942	0.0415023	0.0345022	-0.00792258	0.0259079	0.00129289	0.0202044	-0.00830278	0.00587015	0.0125061	0.0218056	0.0319338	-0.00620721	0.0118835	0.0537416	0.0328709	0.0112632	0.0182371	0.0597939	0.0556665	0.00290327	-0.00810459	-0.00188203	-0.0209696	-0.00196905	0.00982443	-0.00625637	-0.00767085	0.0101989	-0.0111094	0.0173695	0.0111474	0.000265696	-0.00411433	0.0159045	0.0101462	0.000209918	0.000559044	-0.0019319
	0.0270553	-0.00422859	0.0335277	-0.044835	-0.00854208	0.0337637	0.0203275	-0.00273231	0.00990816	0.0199267	0.0151262	0.00821325	0.00199657	0.00345728	0.0259565	0.0126991	-0.0159228	0.01685	0.00709843	0.00699662	0.0176598	-0.000338318	0.000261504	-0.00313028	0.0602692	0.0526766	0.00252872	0.00537119	0.056475	0.000781563	-0.00641082	0.0272772	-0.00253065	-0.00230107	-0.000732291	0.020523	0.0212676	0.00288456	-0.00670397	-0.0263459	0.014994	0.0136409	0.0140024	-0.0132105	0.00882722	-0.00662151	0.00837026	-0.0118109	-0.0167324
	0.0100099	-0.00662057	0.022385	0.0476371	0.0580203	0.0226712	0.0343906	0.00501561	-0.00959766	-0.00589415	0.0190552	0.0234808	0.026917	0.0119917	0.00791961	-0.0257411	0.0112197	-0.00558067	-0.0109465	0.0179885	-0.0126725	-0.0278958	-0.00280173	0.0234747	0.0724652	0.0286055	-0.00718275	-0.00559289	0.0587909	0.00490704	-0.00367068	0.00173808	0.00155528	0.0191801	-0.0145184	0.0180531	-0.0368802	-0.0197652	0.0126774	0.00607737	0.00717271	0.00437379	-0.00314345	-0.00437448	0.00857668	0.0124724	0.0109084	-0.0273189	-0.00905
	-0.0154531	0.0254079	0.0196173	0.00741296	0.000385424	0.0125005	-0.0214984	0.0105922	0.00335359	0.0123352	0.00849487	0.0116563	0.00824647	-0.0196631	0.0681658	0.0175503	-0.00384044	0.0545086	0.00304958	-0.0264415	0.0117419	0.048994	0.01192	0.038063	0.0629325	0.0466879	0.00146147	0.00617466	0.0423493	0.0535841	0.0081546	-0.015297	-0.0056341	-0.00368738	0.0105224	6.08451e-05	-0.0151637	-0.0149489	-0.00605777	-0.0156737	-0.00426114	-0.00793249	0.00862411	-0.00326261	0.00797167	0.019253	0.0160033	0.00156212	0.0206733
	0.0188845	0.00786794	0.00297726	-0.000269594	0.0498974	0.00833393	0.00716889	-0.0077812	0.00651108	0.0149414	0.0182509	0.0110482	0.048171	-0.0240847	-0.00475119	0.0190225	-0.00308917	0.00125964	0.035692	-0.00512203	-0.0135367	0.0241668	0.0210176	0.0782238	0.0707943	0.0250352	0.00993489	0.0243644	0.0451688	-0.00584764	-0.00315042	-0.0224685	-0.00327766	-0.00589599	0.0142981	0.00597379	-0.0077097	-0.0261699	-0.00403335	0.0112538	0.0181118	0.00685082	0.0159884	-0.00321457	0.00472731	0.00984811	0.0124566	-0.00726674	0.00641143
	0.021947	0.0182384	0.0101619	0.0176374	-0.000909711	0.0205127	-0.00321842	0.0180319	0.0183376	0.0137513	0.0155281	0.00870789	0.0165944	-0.0291326	-0.0332577	0.0296934	0.00353713	0.00819189	0.0186365	-0.00129829	0.00635796	0.00437119	0.0323149	-0.0608576	0.0462454	0.0304484	0.00804806	0.0158516	0.0404729	0.0416727	-0.0140245	0.0197529	0.0139855	-0.0146055	-0.0272739	0.00646614	-0.0092782	-0.00406559	0.00109899	-0.00444735	-0.012381	-0.00450012	-0.00190723	-0.00388647	-0.00212188	0.00935896	-0.0166018	0.00124805	0.00338237
	0.00530268	0.00011221	0.0110531	0.0408037	0.015964	0.022062	0.0261586	-0.00454026	0.00859899	0.00337829	0.0196353	0.0212976	0.0274164	0.0315732	0.012195	0.00463589	-0.00888509	-0.00917627	0.00972018	-0.011724	0.00861317	0.00954739	0.0131439	0.0186058	0.0542766	0.0129107	0.0137286	0.0253631	0.0564776	0.0253361	-0.0174664	-0.0138291	0.00423084	-0.0116666	0.0265234	0.0214405	-0.0097341	-0.0118148	0.0190014	0.00967855	-0.00297524	-0.00632478	-0.000184961	0.00993683	-0.00463851	-0.00100941	0.00988984	0.00389147	-0.00810422
	0.0288931	0.0169413	0.00685579	0.00347705	0.052488	0.0192786	-0.000588792	0.0089016	0.00599163	-0.00667122	0.0130804	0.0230574	0.0313425	-0.0117378	-0.0196735	0.00213435	0.00629881	-0.00311075	0.0156487	-0.0048451	-0.00561765	0.00559007	-0.00653789	-0.015698	0.0465926	0.0215512	0.00157577	0.0456394	0.0559464	0.0213479	-0.00601721	0.0158684	-0.0101043	0.00907757	-0.0130428	-0.027831	-0.0306517	0.00482369	0.0231669	0.0109638	0.0210609	0.00017002	0.00717655	-0.0203406	-0.00738755	0.0110927	0.0244953	0.0147557	0.0188508
	0.0253935	0.0312508	0.0211546	-0.00242159	0.0126571	0.0193499	0.0454567	0.0041082	0.0250108	0.020608	0.00673547	0.0237088	0.0102723	0.00974829	-0.0105962	0.0534597	-0.0355886	-0.00864447	0.0122119	-0.00888248	0.00736658	0.012868	-0.0381224	-0.011702	0.0358069	0.0249366	0.00219472	0.0201027	0.0556348	0.0550897	-0.00258407	-0.00291157	-0.0108777	-0.00262207	-0.0145674	0.0256163	-0.0103905	0.00231894	0.00077184	-0.040421	-0.0235982	-0.0112413	0.00301248	0.004746	0.0200087	-0.000725966	0.00841302	-0.0100649	-0.0323875
	0.00545133	0.0234097	0.00935297	0.0150465	-0.000210976	-0.00681433	0.0127452	0.0180428	0.00547445	0.0216018	-0.0107965	0.0220251	0.00741233	0.027869	0.0170322	0.0308191	-0.0224222	0.00805004	-0.00125255	0.0345734	-0.00425045	0.0133527	0.00401192	0.00762863	0.0397739	-0.00325481	0.0167958	0.0162576	0.0568474	0.0132101	-0.0286261	0.0476121	0.00424571	-0.00413533	0.007639	0.012456	-0.00744513	0.00540333	0.00402526	-0.00743737	0.0138251	-0.00175691	-0.018705	-0.0171976	-0.00643232	-0.00170837	-0.00300601	0.0264242	0.0101634
	0.0153549	0.023687	0.0182305	0.0164831	0.0450003	0.0159524	-0.00805398	0.00314733	0.00493362	0.00994955	0.00963235	0.0222083	0.00144096	0.00615952	0.00570391	0.055277	-0.00581423	-0.0117672	0.00977043	-0.0289946	-0.012067	0.0243818	0.0240614	-0.0127031	0.0595411	0.0380507	0.0236723	0.00842358	0.0187158	-0.0236129	-0.0101119	-0.022175	-0.000299966	0.00448904	0.0123276	0.0129307	0.0113954	-0.013053	-0.0104585	-0.0163457	0.014798	0.0246269	-0.000755519	-0.0042138	0.0133949	0.0163257	0.0186603	-0.0064154	-0.0208608
	-0.00466636	0.0212552	0.0205238	-0.00365721	0.0178319	0.00383623	0.0355523	-0.000306377	0.0163801	0.0148919	-0.00899507	0.00874786	-0.00466069	-0.0105802	0.0321817	0.0199578	-0.0255022	0.00156725	0.00294438	0.0285369	0.00662935	0.0310693	0.00231798	0.0199935	0.023989	0.0197793	0.0243024	0.0206649	0.0749399	0.00544291	-0.0105181	0.0144206	0.0114977	0.0216355	0.0172268	0.0341549	-0.00808865	0.000882266	0.0300631	-0.00333554	-0.00155227	0.0269212	0.0122619	-0.0126829	0.00885678	0.0118939	0.0046823	-0.0101074	-0.00462252
	0.00844037	0.0113909	-0.0057316	0.00957708	0.024999	0.00621429	0.0134649	-0.00320756	0.0261564	0.0207747	0.0168146	0.0332148	0.017148	0.014519	0.0379055	0.0212366	-0.0338123	-0.0111794	0.0166376	0.00564659	0.0111587	-0.00801617	-0.0115643	0.00501583	0.0512704	-0.00348575	0.0116262	0.0100839	0.0498258	0.0568997	0.00850585	-0.0244041	0.0245231	0.00360528	-0.00638179	0.0309234	-0.030644	-0.0209113	0.00393279	0.0426793	0.030043	0.00928683	0.00295642	-0.0121354	-0.00181059	0.00313875	0.0175321	-0.0142178	0.00269196
	-0.0177736	0.0502624	0.00918867	-0.0305196	0.0472806	0.0140765	0.0143454	0.0176255	0.00969525	0.026202	0.0279619	0.0253048	0.00834687	-0.00931708	-0.0018655	0.00706358	0.0123819	-0.0207582	-0.00379652	-0.0151015	0.0125027	0.00141614	-0.0440183	0.00289594	0.0342426	0.0123559	0.024968	0.0286395	0.0311147	0.0396512	-0.00879176	0.0153639	-0.0191167	-0.0400752	-0.028561	0.0387444	-0.00626673	0.00770122	-0.00683948	-0.00389595	-0.000809515	0.0111008	-0.00591477	-0.00221331	0.00299557	0.0131508	-0.000109305	0.0131034	0.00663254
	-0.0157257	0.0148441	0.00941596	0.0101934	-0.0316209	0.00904645	0.0485518	0.0139968	0.0050056	0.00360458	0.0008318	-0.00647831	0.0229088	0.0116724	-0.00874118	-0.00614345	-0.0100623	-0.0162826	0.0144073	-0.00568012	0.0195466	0.00805113	-0.00924807	0.0415115	0.0467717	0.0291949	0.0246717	0.0558948	0.0394379	0.0237675	-0.0273911	0.00138368	-0.000112305	-0.0009188	-0.0134533	-0.00140313	-0.0169085	-0.00023145	0.0134119	0.0300872	-0.0160489	0.000437387	-0.00261521	0.0106121	0.00499056	0.0286741	-0.00709426	0.016578	0.0248447
	0.00402005	0.00344315	0.000398422	-0.0458255	0.0203623	0.0139637	0.0286067	-0.0133619	-0.00796778	0.0120009	0.0197218	0.0290591	-0.000670586	0.0263482	0.0343706	0.0326679	0.0134355	0.0209742	-0.0214259	0.0209839	0.00481425	0.015401	0.00612639	-0.0516169	0.0402515	0.023477	-0.00849908	0.0256964	0.0486192	-0.0124657	0.0216273	0.014486	0.00357141	-0.00525951	0.00800253	0.00932502	0.0153202	0.00272437	0.0187603	0.00840182	0.00427731	0.0267215	0.00909954	-0.0160444	0.00597889	0.00743677	-0.00679827	-0.0119352	-0.0109829
	0.00936397	-0.0136637	0.0146373	0.00785146	0.00560057	0.00742093	0.0439943	-0.00648816	0.011198	0.000392376	0.00669884	0.0234863	0.0215052	0.00394511	0.055408	0.0532815	0.000384559	-0.0345218	0.0329696	0.0220355	0.00453255	-0.0258937	-0.00353617	0.0136618	0.0406375	0.0320108	0.000298123	0.0195867	0.0202597	-0.00839155	0.0147754	0.0184376	-0.0141607	0.00940277	0.00457346	-0.00800574	-0.0228496	-0.016906	-0.0018396	-0.0270819	0.00340778	-0.00405185	-0.0155335	-0.00687526	0.00585823	0.00973901	0.0130765	0.00594432	0.0207087
	0.00357798	0.0301286	0.0020751	-0.0238047	0.0047208	0.00595731	0.0233119	-0.0110842	0.0166892	0.0181114	0.00992095	0.0183496	0.0134764	0.0136457	0.00618225	0.0311382	0.0180541	-0.0299165	0.0287471	-0.00549284	1.7034e-05	-0.00160363	-0.045053	0.00884445	0.0451373	0.0243249	0.0148826	0.0315903	0.0364692	-0.00938071	-0.0172099	0.0162407	0.0107508	0.00669798	-0.00298164	0.0149638	-0.0228062	-0.00669946	0.00685954	0.0191634	0.00244476	0.00131375	0.0044131	-0.00139228	-0.0105405	0.0119499	0.00314085	0.0186905	0.0117834
	0.0342416	0.0169895	0.0226906	0.0186972	-0.0158817	0.00819989	-0.0100376	0.000655149	0.00141296	0.0322379	0.013221	0.0374626	0.033083	0.00687498	0.0295098	0.00038951	0.027601	0.0208957	0.0107107	0.0185696	0.0111592	0.0387497	0.0335132	-0.0194478	0.0477128	0.0348501	0.0136793	0.0137943	0.0508636	0.0252767	-0.00267989	-0.00160565	0.00927445	-0.0118848	0.00207161	0.0269625	-0.0014877	0.00510616	0.00371668	0.00645416	0.0136496	0.0193416	-0.0242203	-0.00798693	0.00486893	0.0153583	0.0155592	0.0360669	0.0106141
	0.00427151	0.0278741	-8.52924e-05	0.0113442	0.0402713	0.0174154	0.034193	0.000181478	0.00829459	0.00614868	0.013632	0.0273265	0.0267771	-0.00680583	0.023413	0.00724193	0.0455888	0.0120635	0.0145223	0.016123	-0.00154809	0.0145122	-0.00786173	0.0726777	0.0426598	0.0150553	0.0181477	-0.00115928	0.0349429	0.0922218	0.0115658	0.0170832	-0.00203047	0.00503542	-0.00513603	0.0250671	-0.00910909	-0.00233545	0.028297	0.0135856	0.0121142	-0.00102698	-0.0267485	0.00376011	-0.00177794	0.0164769	0.0134368	0.0360439	0.0597951
	0.0184569	0.0124253	0.0194805	-0.00676219	-0.01195	0.018916	0.0275914	-0.00792306	0.0179809	0.0133848	0.00840093	0.0226937	-0.0212567	-0.0239058	-0.0379251	-0.00135423	-0.00664442	-0.00761216	0.006722	0.00630057	-0.00422721	0.0187277	0.00757929	0.0299992	0.0639137	0.0151973	0.0241282	0.0165137	0.0458817	0.0371027	0.00527727	0.0173182	-0.00721297	0.0161627	-0.0239444	0.0162572	-0.0142235	-0.0118347	-0.02861	0.0309284	-0.0123957	0.00688953	0.0178637	0.0293143	0.00421237	0.0286293	0.0112601	0.0206703	0.0208079
	0.0386276	0.0328018	0.0207622	0.0158578	0.0790204	0.00907769	-0.00495741	-0.00498323	0.0065912	0.00364753	0.00594378	0.0269656	-0.0173053	0.00473319	0.0296488	0.0471442	0.0143464	0.00198836	0.0301576	0.051522	0.0124537	-0.00607696	0.0191215	0.00703045	0.0509263	0.0181236	0.00272368	0.0210167	0.0399983	0.033384	0.00558745	-0.00387311	0.0146053	0.0190929	-0.0127415	0.0303705	0.0103394	-0.0202117	0.0144226	0.00240869	-0.0146894	0.0266585	0.0129976	0.00374871	0.00949477	0.040392	0.0117087	0.00611637	0.00427186
	0.0167883	0.00176986	0.0124375	0.00461961	-0.0638655	0.0203192	0.0164358	-0.00174787	0.0112172	0.0102913	0.0151121	0.0261405	0.0163996	0.0177131	0.0335818	-0.0253987	-0.00452834	0.00113952	0.0240211	0.0176458	0.0181766	0.0161196	-0.0167468	0.0606491	0.0383403	0.0219123	-0.000306221	0.0195799	0.0413211	0.0134089	0.00146016	0.0245953	-0.0136276	0.0148512	-0.011084	0.00613242	-0.0198419	-0.014278	0.00240677	-0.0117644	0.0258676	-0.00332815	-0.0190512	0.0116473	0.021605	0.0110995	-0.00847506	-0.00135934	0.0289363
	0.0125908	0.0491236	0.0134625	0.000547347	0.00418977	0.0112269	0.0212852	0.00684921	-0.00436142	0.00771726	0.00635761	0.00744234	-0.0131218	0.0191867	0.0178114	-0.00492661	-0.00769885	0.00710253	0.0116051	0.0339831	0.0212466	-0.034733	0.00404912	-0.0072838	0.0463555	0.0301969	0.0179371	-0.00823427	0.062349	0.0351683	-0.00271038	-0.00866147	-0.00666719	-0.00010609	0.0312849	0.0218578	-0.0257347	0.00508484	-0.0165332	0.0155743	-0.0106313	0.00617778	-0.0048499	-0.00931834	0.000665295	0.0283285	-0.00648226	0.00399825	0.0408107
	-0.0117034	0.0262876	0.0225023	-0.0284335	-0.00451212	0.0078607	0.0243869	0.014194	0.00311923	0.00237356	0.0123309	0.0209065	0.00719042	-0.0140205	-0.00847075	0.0308331	-0.0699728	-0.00638636	0.0164007	-0.00740928	0.0211515	-0.000546992	-0.00422726	0.00734033	0.0245573	0.00585341	0.014125	-0.00155843	0.0253128	0.0606269	0.00739418	0.0186577	-0.00550861	-0.00213022	-0.0117676	-0.00189975	-0.0485559	-0.0199568	-0.00278445	-0.000767516	0.0183249	0.00978088	-0.00392525	0.0131266	0.00860111	0.0272969	0.0151562	0.0110684	0.00839215
	-0.00784687	0.017431	0.0221187	0.00524521	0.00589779	0.0135826	-0.00148938	-0.0110461	-0.00703634	-0.00582949	0.0176115	0.0312548	-0.000590716	0.00751158	-0.00440845	-0.03045	-0.00531892	-0.0336161	0.00841418	-0.00616519	0.0182865	0.0115562	-0.0235256	0.0179512	0.0770044	0.0119032	0.0395105	-0.0524118	-0.0168802	0.00951957	0.088862	-0.00281627	0.0718241	0.0122535	0.0440306	0.0127567	-0.023143	-0.00502059	0.00242257	0.0174814	0.00266423	0.022136	-0.0190087	0.0332935	0.00936437	-0.00770892	-0.0169915	0.0372572	-0.0259315
	0.0225466	-0.018219	0.00107069	-0.0106104	0.020287	0.0128735	0.0109019	-0.0026132	0.0196917	0.0156293	0.0153619	0.0208502	0.00526629	-0.0297811	0.0556833	0.0173586	0.0233147	0.0436155	0.000939925	0.0309269	0.0156127	0.00808919	-0.00326893	0.0366663	0.0699246	-0.0234913	0.0404686	-0.0404912	-0.0263966	0.00548339	0.0628392	0.0290576	0.0421473	0.023486	0.0167704	-0.0121356	0.0128027	-0.0143537	0.00131967	-0.00492332	0.0201199	0.0158685	-0.0246619	0.00691074	0.00427052	-0.0019001	0.0219657	-0.0231954	-0.00734211
	0.0333802	0.0152866	-0.0105664	0.00191352	-0.0127493	0.00148684	0.0203277	-0.0118803	0.0190867	0.0194911	-0.00227156	0.025981	0.0173883	-0.0196571	0.00433346	0.0148406	-0.0139047	0.0211903	0.0232204	0.0189885	-0.0200994	-0.0128585	-0.0266484	0.0162505	0.0897641	0.00322084	0.0322268	-0.0290911	-0.0383461	-0.0137983	0.0614971	0.00294925	0.0524026	0.0173785	0.0171216	0.0208453	-0.0205703	-0.0260248	0.00589233	-0.00255076	-0.004795	0.0159417	0.0135012	0.00319288	0.0230574	0.0051815	-0.0217433	0.0095556	-0.0241744
	0.0284581	0.0367757	0.0171512	-0.0347555	-0.0191623	0.00993294	0.0010761	0.013925	0.00423161	0.0231765	-0.0041953	0.0185458	-0.0095026	0.00860102	0.021354	0.0103198	0.0116911	-0.00321619	-0.0202458	-0.000862484	-0.00686844	0.0253542	0.0123297	0.0207269	0.0956253	-0.00972428	0.0183088	-0.0321993	-0.0438815	-0.00714703	0.0794756	-0.00437864	0.0701533	0.0116592	0.0535344	-0.00697567	0.00219647	-0.0240773	0.0110912	0.0176452	0.00175482	0.0176827	-0.00599983	0.00917735	-0.00428837	0.00534349	0.0214991	-0.0251294	-0.0277769
	0.0106795	0.00305549	-0.0179042	0.0552196	0.0058664	-0.00161345	0.006176	0.0132489	0.0317398	0.0219269	0.0157784	0.0136163	0.0270447	0.0156124	0.0508332	0.0142398	-0.00935236	0.0302169	0.0171124	0.0178044	0.0104344	0.0170751	0.0239063	0.005275	0.0966811	-0.00570467	0.0480089	-0.0433682	-0.0498346	0.00458843	0.0905378	0.0164283	0.0250746	0.0311572	-0.01294	-0.00478848	-0.0099375	-0.0345129	-0.00351516	0.000732107	0.00636033	0.0296585	-0.0117187	0.0254468	0.0213122	-0.00811364	-0.00474738	0.0070319	-0.00627819
	0.0287174	0.00873795	0.00379417	0.040721	0.0677771	0.00997048	0.0224544	0.0254717	-0.0174325	0.0156209	0.00732926	0.0423144	-0.00080499	0.00557078	-0.00519694	-0.00257195	0.00974205	-0.0170163	0.0182415	-0.00614177	0.031113	0.0428578	0.00880343	0.0145688	0.0296397	0.027304	0.0255914	0.00253638	0.00810158	0.00925399	0.0136156	-0.00348882	0.0232353	0.0266298	-0.0121972	0.0195212	0.00398395	-0.0228694	0.00200766	0.0396148	0.00379354	-0.0116324	-0.0122887	-0.00924067	0.00737068	-0.00280604	0.000539933	0.0103255	0.00932887
	0.00649663	-0.0210383	-0.000657475	-0.0106561	-0.0274555	0.0240895	0.00409659	0.00146536	0.00783868	0.0175113	0.0257722	0.0306065	-0.0310628	0.0211013	0.0285059	0.0381382	-0.0225257	-0.0204651	0.00546402	0.0105986	0.0262135	-0.00750987	0.00858934	0.0303283	0.0466283	0.0220139	0.0180553	0.0148796	0.0279351	0.0483378	-0.0126837	-0.000872284	0.00677472	0.0155245	0.0123153	0.0145845	-0.0116068	0.00337227	0.0125575	0.0369597	-0.0146416	0.00708996	0.0162842	-0.0108686	0.00055357	-0.00293342	-0.0140575	-0.0194345	0.0243261
	-0.00557014	0.0156743	0.00945051	0.00748	0.104842	0.0142445	-0.0145747	0.00902096	0.00640686	0.0225306	0.0179765	0.0157583	0.0127029	-0.016207	0.0681133	-0.000436595	0.0254837	-0.015184	-0.000822753	0.00492697	0.0105852	0.0375051	-0.0164154	0.0200653	0.0853855	-0.00332889	0.0400003	-0.0325218	-0.0263996	-0.0122634	0.0868517	-0.0102434	0.0543638	0.0260673	0.059617	0.00209843	-0.0181886	-0.000643731	0.0252182	0.0122678	0.00183887	0.00985494	0.000251237	0.0330189	0.0202585	-0.00751298	0.0233798	0.00837569	-0.0348358
	-0.0139897	0.0276474	0.00593312	-0.0111274	0.0503648	0.0128626	0.0298803	0.014608	0.0107752	0.00755878	0.0224923	0.0123549	-0.0181401	-0.00665948	0.00613827	-0.00487346	-0.0261167	-0.0379629	0.00194811	-0.0144778	0.0113818	0.00850629	-0.0195377	0.0192973	0.0471244	0.0185471	0.0267813	0.0128224	0.0132469	0.0217875	0.00604327	0.0123062	0.0161718	0.00666953	0.0348514	-0.00987928	-0.0314058	-0.000213728	0.00515558	0.0165135	-0.00523968	0.00929416	0.015017	-0.00493202	0.000528266	0.0207566	-0.000689635	-9.32216e-05	-0.00843578
	0.00521793	0.0110897	0.044854	0.0223693	0.00446034	0.00464255	0.035543	0.0185679	0.00732481	0.0206742	0.00991266	0.0172654	-0.00375172	0.014829	0.0273273	0.0289516	-0.00633836	0.0269279	0.0281754	0.0147789	0.00290409	0.0176255	-0.00253136	0.0123133	0.03508	0.0221016	0.0032231	0.00460412	-0.00129903	0.0474216	0.00369414	-0.0161225	0.0280594	-0.0129798	0.00835516	0.0330766	0.00886984	-0.0222955	0.0028425	-0.000622467	0.0321971	0.000230639	0.00257996	-0.00854331	0.00825214	0.0125623	0.0206211	0.0360661	0.0304786
	0.023566	0.0277853	0.0147552	0.0737012	0.00647902	0.0169067	0.0192521	0.0239582	0.0341377	0.020896	0.000687246	0.0314577	0.0191594	0.0166521	0.0393692	0.00753575	-0.00490556	0.00544915	0.00450067	0.0142642	0.0200801	-0.0556024	-0.0246462	-0.0110325	0.0609672	-0.0153304	0.0176782	0.00788118	0.0055381	0.0694943	-0.00341791	-0.00533022	0.0223473	0.0151793	0.011172	0.0370784	-0.0370163	0.00703794	-0.0143999	0.00997514	0.00280195	-0.00361648	0.00912291	6.42305e-05	-0.00526864	0.0198874	0.0476694	0.00153375	0.029926
	0.0120755	0.010528	0.0257715	-0.0160057	0.0168638	0.012866	0.00582871	0.00964494	0.00743053	0.00122487	0.0174039	0.025566	0.0196741	0.00655527	0.000355582	0.0247662	0.0284311	0.0425215	0.0171991	-0.00180686	0.0252075	0.022229	0.00873247	-0.0334214	0.0323752	0.0200195	0.0164092	0.0360762	0.0339144	-0.0170653	0.0105649	-0.0161694	-0.00776777	0.00701663	0.0193398	0.0491896	-0.00697919	0.00427546	0.0170073	0.00507843	-0.00357717	0.0130915	-0.00297176	-0.0283324	0.0166638	0.00751329	-0.000941005	0.00200518	0.0334183
	-0.00789884	0.0167179	0.0101011	-0.0409819	0.0691313	-0.00533428	0.0417241	0.0199133	0.0121075	1.25918e-06	0.0191431	0.027148	0.0058807	-0.00612042	0.0150329	0.0163773	-0.0316694	0.0290841	0.0330746	-0.00111898	0.0133188	-0.0219931	0.00810348	0.00531793	0.0328332	0.0375246	0.0246022	0.0103248	0.0294498	0.0344055	0.000534446	-0.0074479	0.00789407	-0.0127243	0.0115834	-0.00913254	0.00133112	0.00983144	-0.00738156	0.0078851	0.0155258	-0.00844398	0.0243118	-0.00594093	0.00713273	-0.00219464	-0.0224212	0.0040277	0.0221385
	0.0255209	0.0261328	0.00770298	0.0220027	0.0545448	0.00727357	0.0105745	0.0104755	0.0170201	0.0234105	0.011996	0.0141974	0.00552759	0.0388076	0.030354	0.0266794	0.010305	0.0405318	-0.00920565	0.0226212	-0.000777636	0.00202881	-0.0426921	0.0307211	0.0126625	-0.0086328	0.00746216	-0.00326754	0.0128453	0.00302855	0.0244644	-0.0344998	0.0241524	0.0277624	-0.00428048	0.0389622	-0.0418901	-0.00762622	-0.00526095	0.0175161	-0.00860541	-0.00195903	0.01004	-0.0116689	0.0097975	-0.0152143	-0.0212781	0.00957896	0.0133943
	-0.00426823	0.00387995	0.0166924	-0.0295365	0.0384032	0.0136883	-0.00877998	-7.53262e-05	0.00500562	0.0180816	0.0115818	0.0274875	0.0175493	0.00385775	0.0119797	0.0259103	0.0184731	0.0280098	0.0144331	0.0250171	0.0155896	0.00138837	0.0328579	-0.0134512	0.0253662	0.00488994	-0.00501885	-0.00423252	0.0147257	-0.00786207	0.038188	0.00982775	0.0260718	0.0301396	-0.0260027	0.0149024	-0.0346518	0.00743139	-0.0137899	-0.00320849	-0.00295504	0.0102819	-0.0260874	0.0023399	0.0188944	0.00995008	0.0437827	-0.0264237	-0.00141388
	0.0131105	0.0170328	0.00790595	-0.0155748	-0.0130308	-0.00607513	0.0100905	-0.00596276	0.0107328	7.68221e-05	0.00472819	0.0173223	0.00955224	-0.0246136	0.00817623	0.00625925	-0.0107572	-0.0155126	0.0138839	0.0467351	0.0267048	-0.00742183	0.0335422	0.0389606	0.0360645	0.0140945	0.0232792	0.00796427	-0.0179049	0.0287934	0.0283025	0.00484775	0.00891389	0.0107815	-0.0112081	0.0212193	0.00731081	-0.0146432	-0.0134591	0.00690004	0.0142504	0.00959175	-0.0171745	-0.00560127	-0.000182562	0.00249982	0.0261222	-0.00390676	0.018242
	0.0300413	-0.0213859	0.0018052	-0.0464944	0.0383605	0.00910642	0.00845279	-0.000819462	0.0133416	-0.00133343	0.00142899	0.0205124	-0.000924586	0.0129725	0.0101461	0.0429414	-0.0143045	-0.004905	0.014603	0.0174715	0.0447217	0.00454632	-0.0151027	-0.015403	0.0547475	-0.00643713	0.0105753	-9.69697e-06	0.00885983	-0.00600559	0.0457121	-0.00370577	0.0162025	0.0170007	0.025014	-0.0033851	-0.0406366	0.00306112	0.00166238	-0.0446965	0.00259704	0.00331257	-0.0237805	0.00534394	-0.00271781	0.0102853	-0.00306801	0.00610742	0.011746
	0.0214106	0.0408279	0.0371053	-0.0194755	0.0277218	0.00778632	0.0197195	0.0154244	0.00611405	-0.00667534	-0.00249802	0.00425033	-0.0127175	0.0439912	0.0570307	-0.00395193	-0.0122051	0.0178969	-0.00914198	0.0116862	0.0168938	-0.0374259	0.0219308	-0.0448485	0.0205804	0.0149618	0.00792915	0.00888028	0.00899492	0.0128954	0.0551465	0.00560921	0.00419841	0.0255024	0.0223922	-0.00338008	0.0034286	-0.00538213	-0.00164312	0.0165053	0.00889562	-0.0103915	-0.0145396	-0.00102557	-0.00949418	0.0246331	0.00459374	0.0134141	0.0188178
	0.0318741	0.0220862	-0.00418555	-0.0115154	0.011975	0.0176491	0.0306913	0.0111472	0.0119574	0.0261583	0.0059646	0.0227663	-0.0106338	0.0292903	0.00482359	-0.00296238	0.0216224	-0.0113424	0.0147923	0.0108172	-0.00144006	0.02439	-0.0106941	-0.0364011	0.0256861	0.00889532	0.0231912	-0.0107341	0.0252299	0.0618828	0.0466884	0.0142822	0.018888	-0.00389501	-0.0355148	0.00228995	-0.0349914	-0.00615539	-0.0112104	0.0212528	-0.0123966	0.0273486	0.012902	0.0112677	-0.016561	0.0277359	0.000260844	0.0170384	0.018875
	-0.0104616	0.0130702	0.0197597	-0.0150555	-0.00047494	0.00214925	0.0271681	0.00181239	0.00749889	0.0167432	0.00790121	0.0229346	-0.00597956	0.0246216	0.0239975	-0.00716425	0.00571822	0.017861	0.0179694	-0.00594413	0.00965779	0.0341143	0.0112103	0.00281001	0.00483889	0.0164401	0.0261725	-0.00494739	0.0202756	-0.000751405	0.0297908	-0.0316767	0.0339608	0.0098911	0.0543335	0.0374774	-0.00738033	-0.037875	0.0279724	0.0103347	-0.00176209	0.00320174	-0.00416952	0.0260677	-0.00734767	0.0089335	-0.0300302	-0.018715	-0.0157671
	0.0086387	-0.0125167	0.0193618	0.0607164	0.00351577	0.00795286	-0.0123437	-0.0215825	0.0104851	0.00662908	0.0088145	0.00846759	-0.00972345	0.011263	-0.00546095	0.0281226	0.00855015	0.0106162	-0.00615589	0.0153826	0.00419897	0.0053721	-0.0240496	0.0410421	0.0226603	0.0233894	0.0402926	-0.00278454	-0.00807441	0.0264294	0.044282	0.00740407	0.0505914	-0.0059728	0.026906	0.00478213	-0.00426629	-0.00144534	-0.010152	0.0371323	0.0134961	0.00231088	-0.00036019	0.00917546	0.00523656	-0.00496092	-0.00218087	-0.00463055	0.0375685
	0.00703401	0.0209315	0.022284	0.0139933	0.0482894	0.00217817	-0.0292002	0.0192874	0.00741066	0.00143589	0.0231379	0.0228301	0.00501895	0.0173293	0.0487525	0.0250816	0.00860794	-0.000466599	-0.00787673	0.0131387	0.00708722	-0.000147272	0.0233516	0.027784	0.00858327	0.00989066	0.0212274	0.0140855	0.0205551	0.0128885	0.0296318	-0.000880062	0.0229878	-0.00701959	-0.00510435	0.033572	-0.0144228	-0.010387	-0.0103798	0.0300526	0.00420859	0.0107262	0.0142913	-0.00701884	-0.0199231	0.0109383	0.0126547	0.0229929	0.0228684
	0.0290605	0.0111317	0.0148552	-0.00118905	0.0106318	-0.00561236	-0.00882032	-0.00261534	0.001965	0.0107087	0.00633987	0.0162717	-0.00462665	-0.00310807	0.0153509	0.00919516	0.0111722	-0.0309192	0.014007	-0.0148732	-0.00235384	-0.000351916	-0.017175	-0.0361235	0.0194242	0.00916246	-0.00101974	0.00654461	0.0162177	0.0273281	0.0341118	0.0145533	0.0119384	-0.00763505	0.00343596	0.00274636	0.0175273	-0.0260113	-0.0115187	0.0199002	0.00137784	0.011382	-0.0243057	0.0175623	0.00583146	0.0131902	-0.0210831	-0.00258066	0.0145361
	0.0360363	0.0348142	0.0231566	0.018485	-0.0317938	0.0112163	-0.00667245	-7.19621e-05	0.00810649	0.000561815	0.0163085	0.0136355	0.0211037	0.0160898	-0.0185458	0.0128364	0.0321006	0.00183253	0.011692	0.00224998	0.0276213	-0.00224153	0.00118283	0.0201497	0.00463692	0.00495288	0.00765785	-0.00125321	-0.0108153	-0.017067	0.00316862	-0.0172726	0.0500447	-0.0117585	-0.0108734	0.0067176	-0.0223617	-0.0110671	-0.0058159	0.00888826	-0.00438873	-0.0106742	0.0152236	0.0249474	-0.00200872	0.00570727	0.0150642	-0.000479241	0.00995497
	0.00288546	-0.00223471	0.00714524	-0.0218369	-0.0149858	-1.87469e-05	0.00619691	-0.0054179	0.0158544	0.0138788	0.0229714	0.0328395	-0.00474215	-0.0294142	0.00551266	0.0223612	-0.0109819	0.00374519	-0.021372	-0.0197911	-0.00485104	-0.0151151	-0.0021207	0.0450788	0.00618956	-0.000524492	0.0234013	-0.0126377	0.00320388	0.0698874	0.0155285	0.0259204	0.0444879	0.00570138	0.0109587	-0.00636957	-0.024649	0.00242529	-0.0152259	0.00548608	-0.0181877	0.00909666	0.00120098	0.00741907	0.016158	0.00957617	0.0166292	0.00185996	0.0243211
	-0.0190135	0.0259563	0.00641909	-0.0366955	-0.055003	0.00764587	-0.0132036	0.0135341	0.00824647	0.011641	0.0123526	0.0248447	0.0205091	0.0064003	0.016644	0.0221326	0.0198115	-0.0101351	0.00983232	0.0227956	-0.0106411	0.000538867	-0.0135842	0.0392398	0.00278981	0.0338433	0.00381494	-0.0113148	0.0188777	0.0405664	0.00874728	0.00534054	0.0311656	-0.0220615	-0.0109989	0.0408714	-0.000430831	0.00870441	0.00660524	0.0158265	0.000291029	-0.0051348	-0.0165803	-0.00884832	0.00781672	0.0289368	0.00128802	0.0425384	0.0443787
	0.0118523	0.0224533	0.0204019	0.00953898	-0.0109732	0.0121121	0.000341993	0.023911	0.0208429	0.0157542	-0.00650737	0.0120444	-0.00572002	-0.000612978	0.0299818	-0.00120888	0.00156428	0.0243116	0.0118382	0.00733596	-0.0127557	0.0220748	0.0311742	0.0467822	0.0138978	0.0306598	0.0441086	0.00879844	-0.00366988	0.0280506	0.0146316	0.0153588	0.062162	0.0207803	-0.00442314	0.0140035	-0.00891816	0.0143553	-0.00873483	0.0191167	0.0327661	0.0114615	0.0204253	0.00983986	-0.0146292	0.0127087	0.0493	0.0187165	0.0236831
	0.0447036	0.0016053	0.00343289	-0.0467769	0.0750369	0.0117972	0.0226451	-0.00621615	0.0255496	0.00172545	0.0229145	0.0186409	0.0189095	0.0249684	0.00812457	-0.0109332	-0.00973898	-0.0229021	-0.00735089	-0.00415729	0.00113452	0.0261919	-0.0215342	0.00440002	-0.00104719	-0.00667943	0.00821984	0.00391502	0.0176189	0.0741355	0.0248774	0.0236139	0.0192043	-0.0098835	0.0115494	-0.00247474	-0.0139339	-0.00394994	-0.00233569	0.0113796	0.0177708	0.00745057	-0.00366053	0.007214	0.00220573	0.0130085	0.0263555	0.00090473	0.0418135
	0.0109313	0.0101493	0.0144762	0.00994308	0.0105909	0.0211107	-0.0114451	-0.00874322	0.00495688	0.0283967	0.0285426	0.019741	0.0074577	-0.0132499	-0.0050423	0.0369344	-0.0011314	-0.00509383	0.00657606	0.0306316	0.0169122	0.00831272	-0.0069711	0.0233866	0.0335539	0.0106553	-0.00850109	0.0148973	0.0233292	-0.0015142	0.0356365	-0.00607322	0.0251358	0.0171988	-0.0139128	0.0421308	0.0265095	-0.00287326	-0.0220964	0.0370869	0.0146719	0.00980535	-0.00391678	0.0165383	0.00978449	0.0166238	-0.0244399	-0.00465097	0.0295509
	-0.015931	-0.00117024	0.00332224	-0.0573307	-0.0115189	0.0065297	0.00542924	0.000902606	0.00614901	0.0175326	0.0220911	0.0257682	0.0321998	0.0108713	0.0321482	0.03599	0.00281787	-0.0329645	-0.0247967	-0.00269179	-0.0055972	0.012433	-0.0129197	0.0199301	0.00658769	0.0120314	0.0305095	-0.0138894	0.00953847	0.0507129	0.0434851	-0.018627	0.0473803	-0.0133124	0.0311938	0.00912878	-0.00562398	-0.0166497	0.0047471	0.00351513	0.0134943	-0.0016644	0.0154018	0.00392628	0.0030743	0.0339961	0.0120511	-0.0276438	0.018135
	0.0147578	0.0146946	0.00367657	0.0189693	0.0313827	0.000742634	0.02979	0.00882364	0.00565411	0.0150084	0.0230558	0.0233962	0.00925113	-0.0205273	0.0311603	0.0550265	0.0105813	0.00771448	-0.021175	0.00375693	-0.00553639	-0.0146317	0.00867018	-0.0410228	0.0104889	0.00497715	0.00746509	0.00174889	0.0207703	-0.00358206	0.0204845	-0.0137497	0.0102908	-0.000894913	0.0286586	0.00461543	-0.0128528	0.00459972	-0.0326888	0.0150597	-5.03383e-05	0.00869454	0.0104225	-0.00958981	-0.015301	0.0302515	-0.000941512	0.00261942	0.0181223
	0.0217361	0.00509586	-0.00417156	-0.0258368	0.0753945	-0.0048535	0.0260206	0.00801815	0.00711072	0.0264431	0.0173497	0.00405026	0.00904983	0.0109552	0.0218983	-0.01142	0.00840453	-0.0148055	0.0231091	-0.00760451	0.0141112	0.0123099	0.0294618	-0.0406958	0.0149781	0.00951367	0.0121089	-0.0027217	0.024533	0.0472317	-0.00672335	-0.0131731	0.0194746	-0.013843	0.0324294	0.0419142	0.00213556	0.0138743	0.00278781	0.0261382	-0.000522756	-0.0130919	-0.00643382	-0.00740248	-0.00323337	0.015926	-0.018414	-0.00933758	-0.00749298
	-0.0152983	0.0111049	0.00193027	0.0674993	-0.0284389	0.00419318	0.025512	0.0169093	0.0143144	-0.00743103	0.0120444	0.0120653	-0.00842465	-0.00929963	-0.0108241	0.0430766	0.0158441	-0.0254699	0.00695081	0.00622919	0.022658	-0.0168673	0.0545412	0.0196511	0.00224945	0.000469579	-0.0024071	0.0133185	0.0165938	0.04707	0.0420508	0.0352991	0.057593	-0.0265752	-0.0169852	0.0278053	-0.0135612	0.00442838	-0.00406952	-0.00186272	0.0249528	0.000862318	0.0173253	-0.0112268	0.000730776	0.0225763	0.0144172	-0.0249814	0.0332949
	0.0167782	-0.000162033	0.0114392	0.0392931	0.022448	0.00659084	-0.0190601	0.00975886	0.00276011	0.00376632	-0.00796403	0.0130486	0.0112144	-0.00400838	-0.0145207	0.0102894	0.000251786	-0.0143123	0.000355811	-0.00825132	0.00637916	-0.0058631	-0.0215961	0.0798516	0.0169372	0.0184365	0.00455603	0.000187531	0.00748405	0.0347604	0.0400243	-0.00178904	0.0482889	-0.0101799	0.0180417	0.0417309	-0.0161688	-0.014717	0.00524923	0.0261442	0.00865669	0.0200663	-5.91631e-05	-0.00320425	-0.00489335	0.0195726	0.0117478	-0.00432952	0.0050088
	-0.0150003	0.00310816	0.0233072	-0.0186762	-0.0337098	0.0079257	0.0124221	0.0126645	0.0224027	-0.00672414	0.0184887	0.0191678	0.0279319	-0.00576406	-0.00643693	-0.0256455	-0.00923921	0.025302	0.00216882	0.00810564	0.0144679	-0.041952	0.0235353	-0.0047699	0.00273692	0.0114302	0.0270344	0.00654459	0.0484419	0.0189371	0.0376756	-0.037109	0.0324216	0.00832587	0.0230633	0.00368761	-0.0279721	0.00094658	0.0148967	0.0229026	0.0217528	0.0069365	0.00486108	0.00176315	-0.00544273	0.00360738	0.0565429	-0.0198111	0.00180302
	-0.00188297	0.0103832	0.0383421	-0.00390761	0.0160095	-0.00574155	0.0410273	0.0309022	0.0137348	-0.00262419	0.0224342	0.010943	0.0160579	-0.0215604	0.0395393	-0.0121119	-0.0143662	0.0146952	-0.000147792	-0.0088311	0.00987604	-0.0483098	-0.00559113	0.02381	0.0116062	-0.0100723	-0.00168933	0.0145663	0.0171945	-0.00635067	0.0233978	0.00513902	0.0520247	-0.00464691	0.0120646	-0.00612137	0.0076586	0.0102034	-0.0217295	0.0364653	0.0105652	0.0134579	-0.011057	0.0168037	0.00177402	0.0110489	0.0319781	0.0059727	0.0150812
	0.00695298	0.00100098	0.0220066	0.0240739	-0.0199298	0.00155806	0.0374332	0.0168806	0.012371	0.0146933	0.00573902	0.0356966	0.0164263	-0.0205639	0.0239498	0.0249266	0.0102063	-0.00878334	-0.00387929	-0.0240238	0.0149912	-0.00739261	0.0255681	0.0632642	0.00575635	0.0217844	0.0393159	0.00595275	0.0270014	0.0574647	0.0319728	-0.0101705	0.039293	0.0104039	0.00950788	0.0609283	-0.0172496	-0.00602494	-0.0093777	0.0078739	0.00881506	0.0158039	-0.00335894	0.0029	0.0141047	-0.00305283	0.0180617	-0.0155049	0.0188985
	-0.0127376	0.0441014	0.0110054	0.0126134	0.0682395	-0.00154786	0.0345022	0.00221737	-0.00520533	-0.0113624	0.0113336	0.0152451	0.0114917	0.0202731	0.0238111	0.0354305	0.0159659	-0.0266445	-0.00755191	-0.0283709	0.00264867	0.00291716	0.00309088	0.0172691	0.0191551	0.00752385	0.00117003	0.0248484	0.0254015	0.0482428	0.0198883	-0.010181	0.0426446	-0.0092089	0.00297548	0.028211	0.0346134	-0.0180431	-0.0190731	0.00921301	0.00591081	0.00633089	0.000690895	0.0090259	-0.0073881	0.00949649	0.0175079	-0.0394153	0.0205587
	0.00743509	0.0287813	-0.00665789	0.00315804	0.0283304	-0.00635578	0.0109845	0.00972376	0.014115	0.0106402	-0.00239728	0.0205015	0.0305364	0.0202735	0.00261833	0.0401463	0.0207806	-0.0241175	0.0238501	0.0142696	-0.00954135	-0.0140832	0.0149062	0.0256596	0.00665995	0.0343528	0.00735575	-0.00833152	0.0244637	0.0262159	0.0169108	0.0168663	0.0484983	0.0146863	0.0323934	0.0220947	0.0027911	0.00912434	-0.00520613	0.000698021	0.00116022	-0.00756888	0.0229072	0.00210561	0.0045448	-0.00387616	0.0415564	0.031717	-0.0392083
	0.00605277	0.00884952	0.0150512	-0.0335027	0.012685	-0.00892304	0.0412754	-0.0114891	0.00957815	-0.0114877	0.0236648	0.0194348	0.00606318	0.015021	-0.0419289	-0.017671	0.0014632	0.0357543	0.0186166	0.00673467	0.0171043	0.0190235	0.018348	0.0106045	0.0279023	0.0133379	0.0277245	-0.00442654	0.0274385	0.0337748	0.0337633	-0.00603518	0.0578848	-0.0118395	0.0179219	0.00644399	0.0138167	0.00411147	-0.00243964	-0.000664004	0.0295106	0.0156129	0.00999925	0.0219246	-0.00120592	0.0184354	0.0126606	-0.00548853	0.00035432
	0.0347228	0.0204002	0.0146836	-0.0183444	0.0126091	0.00136996	0.0128877	0.00704783	0.0130559	0.0220848	0.0156809	0.0232311	0.0216355	-0.00726178	0.0223158	-0.0263107	-0.021504	-0.0189732	0.0078787	-0.00739186	-0.00546415	0.0289245	0.033449	0.0656892	0.00316912	0.00892213	0.0140801	0.00585024	0.023705	0.0431225	0.00859023	0.0202766	0.0661342	-0.0169263	0.0232351	0.0136634	-0.0339944	0.0102523	-0.00856645	-0.00615778	-0.0219985	0.0127168	-0.001673	-0.0110291	0.00738122	0.0166662	0.0285229	0.0111621	0.0219059
	-0.0233827	-0.00933205	-0.000665847	-0.0218623	0.0760538	-0.0166941	-0.0210084	0.00715503	-0.00116642	0.00540673	-0.00767209	0.0247537	0.0283942	0.00797624	0.004589	0.0062064	0.00862717	-0.0004757	0.0274836	0.0123004	0.000278662	0.0263679	-0.00564426	-0.0100309	0.018654	-0.00797569	0.0342952	-0.0017834	0.0260452	0.020352	0.0555812	0.0294863	0.0403317	-0.00133102	0.0152765	-0.00445027	-0.0228696	-0.0273389	0.0016668	0.0161081	0.00882946	-0.00854007	0.00948632	0.00482373	0.0131014	-0.00183637	0.0292764	0.00254383	0.0128899
	-0.0263354	0.000143107	0.00757274	-0.0232065	0.019015	-0.0167083	-0.00298459	-0.00171579	0.00437457	0.00643323	0.00399592	0.0373178	-0.0292445	0.0221692	-0.0103266	0.0104548	-0.0466017	0.0190676	0.0066698	0.00550986	-0.00118237	-0.0290962	0.0181624	0.0230526	0.0272051	0.00161775	0.00716901	0.0128831	0.0343304	0.0366733	-0.0044124	0.0243032	0.0127493	0.00303024	-0.0160911	0.0194937	-0.0230035	-0.0121568	-0.000297968	0.0168738	0.011564	0.00240754	-0.00559664	-0.0266606	-0.0106385	0.0160765	-6.93779e-05	-0.0216865	0.000341199
	0.00367608	0.0475832	0.0105904	-0.0080145	0.0223151	-0.0126672	0.00742681	0.0326957	0.016022	0.0181873	0.0265949	0.0142324	0.00791708	-0.0131165	-0.00965497	0.0385273	0.0305903	0.00368348	-0.00301694	0.0109516	0.00329003	-0.0119362	0.00403401	0.0414364	0.016748	0.0179374	0.000928533	0.0126187	0.0188805	0.033761	0.0221704	-0.00468562	0.0353879	-0.0216228	-0.00980588	0.00357307	0.0023568	-0.00691777	0.00558323	-0.0149382	0.00770501	0.00120812	-0.0150559	0.00898073	-0.000258708	0.00521503	0.0137975	-0.0308373	-0.0249885
	0.0144167	0.00175567	0.00787121	-0.0354034	0.0150704	-0.0123336	0.0315116	-0.00459609	0.0143785	0.0164289	0.00594102	0.0212081	-0.00341561	0.00387792	0.0285468	0.000262595	0.00154979	-0.0565434	0.00928101	0.00698566	-0.00850286	0.00233815	0.00628522	0.0526079	0.00797944	0.00749905	0.0349931	-0.00201475	-0.0101944	0.032703	0.0193793	0.017333	0.050857	-0.0114761	0.0153731	0.00163431	0.0114885	-0.0105166	0.00047304	0.0203595	0.0271169	0.00556245	0.0080864	0.0245358	0.0107699	0.0042754	0.0459086	-0.0216468	-0.00725814
	-0.0138223	-0.0178714	0.00583354	0.000548838	0.00112273	-0.0143801	0.0116165	0.0301075	0.0103954	0.012554	0.00427454	0.0297577	0.0132256	0.0249365	-0.00758162	0.0397851	0.0142897	-0.00221746	0.00117095	0.0145959	0.00163524	0.000491018	0.0450875	0.00266972	0.0149561	0.00751228	0.0189703	-0.0105118	0.0331023	-0.0160921	0.0228027	-0.00740127	0.0603398	-0.00787583	0.0248343	0.0405263	0.00547685	-0.00727479	0.00748725	-0.0102178	-0.0252487	0.0177013	0.0107356	-0.00155945	-0.0192329	0.000886672	0.0184338	-0.00927195	-0.00106541
	0.0273489	0.0478531	-0.00435881	-0.00300164	0.0352384	-0.01502	0.0264834	0.000530786	0.00899146	0.0107919	0.0197434	0.0202292	0.0229929	0.0127958	0.00834113	0.0101056	0.0237678	-0.0185562	0.0159885	-0.0152406	0.0129463	-0.000751539	0.0215107	-0.0203957	0.00079438	-0.00607856	0.017458	0.0282489	0.0169234	0.0710443	0.0297922	-0.00516079	0.0504365	-0.0260848	0.0190456	0.0251023	-0.0345194	-0.00696802	0.0112159	0.0189898	0.00260513	-0.00719931	0.000450107	-0.00948199	0.00802275	-0.00864188	0.0267718	-0.00263794	0.000146534
	-0.0165899	-0.00812888	-0.000448655	-0.00989542	0.0149412	-0.00689566	0.0327644	-0.00168758	0.0041543	-0.00398183	0.0101399	0.0216739	0.00666975	-0.0204396	0.0444375	0.0172062	-0.0125083	-0.0286082	0.027825	0.0143983	0.0168085	0.00204795	-0.0282818	-0.00256886	0.0181278	-0.00340398	0.0325506	0.0190324	0.0377349	0.044891	0.0470205	0.016256	0.0318363	-0.0201713	-0.00789943	0.00319423	0.0132501	-0.00885347	0.0243999	-0.0250157	0.0202229	0.00802067	0.00811229	-0.0157774	-0.0098645	0.0076301	0.0516086	-0.00320787	0.00671579
	0.017018	-0.0128321	0.00838761	0.0208918	0.01357	0.00749555	0.03137	-0.00600665	0.0132789	0.0082012	0.0137337	0.0162364	0.0210336	0.00327562	0.00423568	0.0500068	-0.0198259	0.0302153	0.00951842	0.0145967	0.0177926	-0.011267	0.0251729	-0.00271922	-0.00586821	-0.00974352	0.021501	-0.00631651	-0.000270697	0.0149922	0.0169829	-0.000317895	0.00915053	-0.0275297	-0.00690416	0.00887154	0.0156942	0.00678025	0.00600776	0.0369354	0.00416032	0.0236541	0.0122931	0.00518333	-0.000911394	-0.00535527	0.0293389	-0.0231046	-0.0110717
	0.0402815	0.0134316	0.00109886	0.0293444	0.075001	0.00126194	0.0309919	3.39292e-05	0.0149827	0.00972955	0.01031	0.0202032	0.00823713	-0.0138386	0.0140165	0.0117319	0.0226504	-0.00547381	0.0194285	0.00351345	0.0190178	0.00822733	0.0559595	0.0567491	0.0218962	-0.00383142	0.0193737	0.0136184	0.0202539	0.0256903	0.00410474	-0.010467	0.0479761	-0.00913536	0.0197066	0.0267822	-0.00286247	-0.00721617	-0.00651701	-0.0184526	0.00870768	-0.0026414	0.0102094	0.00603007	0.00180461	-0.0128934	0.0272671	0.00704256	-0.012895
	-0.00557153	0.00409591	0.00727996	-0.0241906	-0.0393727	-0.00029847	0.00790513	0.0028786	0.00609212	0.00656916	-0.00600858	0.032856	-0.0104157	0.0134037	0.026658	0.0182633	0.0125751	-0.00943501	0.0275775	-0.00863712	0.0150393	0.03472	0.0525311	0.0115673	0.0026208	0.0147805	0.00585256	0.00298918	0.0213605	0.0162916	0.0265658	0.0315712	0.0520092	-0.00558622	0.0183294	-0.00352463	0.0204289	0.0249057	0.0206847	0.0472466	-0.00532549	0.00345229	0.00579141	0.000814968	-0.0131221	0.00142521	0.00188227	-0.0400718	0.0163242
	0.020345	-0.00645249	-0.0117804	-0.0219345	-0.0114634	0.000810431	0.0303397	0.0295936	-0.00242427	0.0106237	0.00513445	0.0141441	-0.013041	-0.00997083	0.0394336	0.01259	-0.00753106	-0.0298169	0.0264754	0.0122858	-0.00426833	-0.00258192	0.00200857	0.0352299	-0.00958758	0.0178788	0.0333229	0.00575207	0.0152378	0.0299237	0.0299015	0.0472507	0.0285595	0.00968307	0.0157116	0.0191796	0.0286131	0.0113782	-0.00488029	0.0245727	0.0121499	0.0119761	0.019505	0.0121356	0.00679916	-0.00134617	0.00933373	-0.0150408	-0.0156161
	0.0235797	0.0171891	-0.0177271	-0.0232324	0.0134837	0.00192181	-0.00879732	0.010403	0.0175953	0.00932963	0.0172065	0.0256577	0.0161182	0.0127276	-0.0251096	-0.0154113	0.00809946	-0.00720224	0.00213381	0.0246246	0.0129347	-0.0173547	0.0360605	-0.0137617	-0.000634309	0.0201713	0.0138984	0.0196666	0.0116574	0.0642388	0.0144408	-0.00899327	0.0370226	-0.00884171	-0.0277029	0.0119187	0.027065	0.0011867	0.00115552	0.0135983	0.0277149	-0.00603716	0.015542	0.00948716	-0.0021896	-0.00286887	0.0334448	-0.0123047	0.00356139
	0.0041926	0.0168804	0.00993794	-0.0167461	-0.00200241	-0.00673373	0.00253278	-0.00015008	0.01021	0.00524644	-0.0132924	0.008123	0.00381875	-0.00932293	0.00722744	-0.0249813	0.0229136	0.041094	0.00798112	0.00685166	0.0112089	-0.00337742	-0.0153338	0.0325821	-0.000558072	0.00943785	0.0306114	-0.00060109	0.0210868	0.0124902	0.0287836	0.0139613	0.0121607	0.0190688	0.0588065	0.00974201	0.0232935	-0.0104324	-0.00447175	0.0283724	0.0167982	0.00280577	0.0124881	0.00972829	0.00275536	0.0050488	0.0606221	0.00861582	-0.0107943
	-0.00337772	0.00635418	0.0156415	0.019399	0.0386926	0.00603267	-0.00713641	0.0240772	0.0212023	0.0306883	0.0205484	0.012717	0.0122795	0.0133121	0.0558555	0.0388913	0.00125365	0.00517481	0.0291353	0.00392175	0.00351631	-0.0365507	0.0207314	-0.0316303	0.00161809	0.0133064	0.0520579	-0.0286368	0.034418	0.0191658	0.0303141	0.00931549	0.0544791	0.0159117	0.0399996	0.00731058	-0.0240765	0.00360033	-0.0272299	0.00732097	-0.0178538	-0.00120889	0.0131465	0.00991478	0.00961006	-0.00937247	0.0398664	0.0387837	-0.0172675
	-0.00639184	0.00957186	0.00993093	0.0163842	0.0354597	-0.00341853	0.0305762	0.00683839	0.0166482	0.0145118	0.00550262	0.0234561	0.00701391	0.0145977	-0.0023683	0.0277198	0.0287629	0.0238596	-0.0118542	-0.0156325	0.00323895	0.0199666	0.00902799	-0.005886	0.00190656	-0.0195762	0.0496348	-0.00123572	0.00795843	0.0274166	0.0558872	0.00907237	0.0478314	-0.00169208	0.000922386	0.0126713	0.0126468	-0.0116585	0.00401287	0.0329294	0.0113134	-0.00173757	-0.0100903	-0.00492453	0.0012233	-0.0183904	0.0144181	0.00890351	0.00624118
	0.0149393	0.00730668	0.00724902	-0.0172526	0.0201984	-0.0053724	0.0195607	-0.0107787	0.0246183	0.0201742	0.0102015	0.0264485	0.0198574	0.0240614	0.0185219	0.0378223	0.0259693	-0.0162659	0.01639	0.0272941	0.030237	0.0427804	0.00701767	0.0469551	-0.043327	0.0465421	-0.0168621	0.0429359	0.0862713	0.0196604	-0.0269691	0.00938998	-0.00250723	-0.0197095	-0.0177772	0.0105741	-0.0496831	-0.00732834	0.00162958	-0.00197291	-0.0230619	-0.00593308	0.035826	-0.009562	-0.0163153	0.026129	0.0307822	0.0024372	0.0352128
	0.0112892	0.00216856	0.0121692	0.0478	0.0642769	0.0163605	0.00619614	0.015031	0.0128839	0.00178575	-0.00476049	0.0258178	-0.00295972	0.00465669	-0.0578985	-0.000130585	-0.00728232	-0.000284173	-0.0231073	-0.0121781	0.0060409	0.076577	-0.0166795	0.025009	0.00501743	0.000753501	0.00859091	0.00337937	0.00453254	0.0296782	0.0376508	0.019725	0.0711027	-0.0158722	-0.00616388	-7.73863e-05	0.00190543	0.00336838	-0.00147747	0.00947925	0.00502233	0.00599909	-0.0135464	0.0117038	0.0068019	-0.0124013	0.00973374	-0.0133506	-0.0109888
	-0.00861544	0.0357601	-0.00646426	-0.0508153	0.0363054	0.00350133	0.034183	-0.0138125	0.0317043	0.00351325	0.0090989	0.0181317	0.0148159	-0.00490054	0.0365529	-0.0268666	0.0289122	-0.029574	0.0170283	-0.000288543	0.0205079	0.0627323	-0.0208818	0.0333188	0.00728948	-0.013094	0.0492099	0.0209315	0.0259631	0.0195701	0.0423978	0.00941286	0.0446853	0.0157569	0.0226903	0.0276433	-0.00196997	0.0155333	0.000934377	0.0259028	0.00523413	0.0144914	0.0125734	0.0133708	-0.00558007	-0.0142595	0.02001	-0.0634163	0.00462451
	0.031744	0.00546614	-0.000415375	-0.00407687	0.0481555	0.00630876	0.0252369	8.41299e-05	0.00139025	0.0175809	0.0117324	0.0232437	0.0254074	0.0323583	0.00591116	0.0281218	0.0202849	0.0428421	0.0109294	0.00531244	0.00627663	0.109563	0.0363407	0.0217725	-0.0522387	0.0372608	-0.0130179	0.0318879	0.0839934	0.0458895	-0.0272502	0.024867	0.0137094	-0.0155356	-0.00555255	-0.00222032	-0.0257643	-0.0302207	-0.0019761	-0.0258441	0.0282432	-0.00807876	0.0486554	-0.0113888	0.00616213	0.0417218	0.015208	0.0223794	0.0215175
	0.0126873	-0.0324241	0.014978	-0.00612937	0.0305229	0.00240901	0.00176739	-0.000748645	0.019145	-0.00256678	0.0110789	0.020702	0.0108361	0.0486889	-0.0271583	0.0523497	-0.0212011	0.00129848	0.00144321	-0.00028547	0.0154312	0.0397185	0.0232	0.0169942	-0.0379626	0.0289922	-0.000808095	0.0235453	0.0743509	0.080421	-0.0449914	0.00139181	-0.0177787	-0.0203703	-0.0210958	0.0252947	-0.00837865	-0.00770062	-0.0210678	-0.0120575	0.015247	-0.0126307	0.0263828	-0.0247077	0.00184032	0.00516596	-0.0151197	0.0214273	0.00553931
	0.00821646	0.0297736	0.00202819	-0.079107	-0.00717996	0.00436065	-0.00554437	0.00667218	0.00693295	0.0250144	0.0222633	0.006286	-0.00859031	0.0273616	0.0302899	0.0267511	0.0153713	-0.0382271	-0.00928858	0.016824	0.00767242	-0.00407713	0.0532926	0.0280777	-0.0397222	0.0300186	-0.00741411	0.045817	0.0664297	0.035798	-0.0372528	-0.00226853	-0.0196667	-0.0194444	-0.0252844	0.00573144	-0.0223328	0.0103524	-0.0228951	0.00342328	-0.0112597	-0.00809968	0.00343539	-0.0109819	-0.00480254	0.00552276	0.0337163	-0.0127201	0.00274099
	0.0197185	0.0378774	0.0151732	-0.0143296	0.0120117	-0.00573713	-0.0053186	-0.0111374	0.00999872	0.0217393	0.00936056	0.0133832	0.0326553	-0.00707868	0.0238039	0.012305	-0.0161366	-0.0335826	0.000963761	-0.00807297	0.00579451	0.0421976	-0.00143433	-0.00222402	0.0051941	-0.00279906	0.0135991	-0.0050393	0.0287347	0.0283135	0.0506448	0.013922	0.0362727	-0.00962966	-0.0105032	0.00128282	-0.00171914	-0.00201256	-0.00844634	-0.01553	0.0460702	0.0227328	0.0144187	-0.000546886	0.0019062	-0.00457491	0.0340465	-0.0122933	-0.0168102
	0.029307	-0.0160126	-0.000511068	0.0343211	0.102519	0.0151643	0.0495472	0.0179753	0.0244849	0.015954	0.013988	0.0228974	-0.000928067	0.0158891	0.00649516	-0.0152309	0.00548499	0.00269881	0.0323479	0.0195985	-0.00768867	-0.00916415	0.0153821	0.00483997	-0.0488377	0.0389669	-0.0184199	0.0466645	0.0606916	0.0669114	-0.049952	0.0189445	0.0128314	-0.0187886	-0.0196519	0.00443719	-0.00370459	0.0252727	-0.0269768	-0.0104678	0.0161623	0.00574899	0.0213482	-0.00603695	-0.0132147	0.0243677	-0.00725882	-0.0135443	0.00589744
	-0.0125108	-0.0181711	0.00386822	-0.0490111	0.0586176	0.0116134	-0.00796051	0.0199308	0.012446	-0.00732455	0.00604475	0.0166163	0.0155913	-0.0144115	0.0048355	0.0333515	0.00193281	0.000675736	0.0110085	-0.0169311	0.00395572	-0.0418794	0.0215079	0.0265833	0.0286074	-0.00273945	0.00427286	-0.00964197	0.00930811	0.00562027	0.0497018	0.00814662	0.0477835	0.00857094	0.025484	0.0252619	-0.0262906	0.044435	-0.0125329	0.0211503	0.00383545	0.00760625	0.00593809	0.00273152	0.00123042	-0.00940744	0.0262589	-0.0415758	-0.0134481
	0.0314837	-0.00748576	0.00846244	0.00587716	-0.000686893	0.00568736	0.0175405	0.00818348	-0.0102611	0.00146129	0.00874138	0.0228145	0.0015571	-0.0169249	0.0227489	0.0132685	0.0167536	-0.00775013	0.0289471	0.0296828	-0.0101093	-0.031498	0.00961636	0.0252246	-0.0529109	0.0384301	-0.00136298	0.0259363	0.0624308	0.0607015	-0.0161897	-0.0221245	-0.0143691	-0.00494159	-0.0177339	0.00412567	-0.00880006	-0.00311387	-0.0115035	0.0093454	-0.00667576	0.0242137	-0.00127897	-0.0103078	-0.00386723	0.0326038	0.00921957	0.00594627	0.0504707
	-0.0329581	0.0226595	0.00501428	0.04485	-0.0358477	0.0173611	0.0204992	-0.00887999	0.0245442	0.0190257	0.00463403	0.0220655	-0.00617548	-0.00276838	-0.0118912	0.0344349	0.0426003	0.0119892	0.0240754	0.00416933	0.00931465	0.0175465	-0.0366013	0.0384819	-0.0386731	0.0468051	-0.00903345	0.0464131	0.0701121	0.024598	-0.0357381	0.0223669	-0.0235594	-0.0248028	0.0288218	0.0341829	-0.0150603	0.0148594	-0.0198707	0.00326648	-0.028685	0.0115715	0.0335553	-0.00910237	0.0142902	0.0189025	0.0442054	-0.000926583	0.0665295
	-0.0205195	0.0247206	0.00235545	0.00839598	-0.0238052	0.0116907	0.02395	0.0143875	0.00179169	-0.00739266	0.013384	0.0187732	0.0145498	0.00239909	0.00540689	-0.0270037	-0.020507	0.00647995	-0.0156876	0.0173546	-0.000723337	0.0210212	-0.000577714	0.0211315	-0.0433851	0.0164051	0.0112934	0.0286041	0.0571192	0.0166367	-0.0239664	0.012185	-0.0162551	0.0196183	0.0245605	0.000610546	-0.021022	0.00723585	-0.0151166	0.0143447	0.0357578	-0.0120125	0.0353205	-0.00544267	0.00613029	0.0298927	0.0478855	0.0116167	0.0196536
	0.0110811	-0.00405939	0.0136708	0.0126143	0.0427707	0.0104705	0.00095848	0.00865518	0.0058063	0.00873561	0.0224414	0.030391	-0.00199305	0.0106643	-0.00497833	-0.0167624	-0.0210795	0.0087758	0.0221545	0.0292159	0.0176232	0.0456941	0.0107851	0.0881179	-0.0346675	0.0219843	0.0134258	0.0476444	0.0564917	0.0404971	-0.0147834	0.0156162	0.00846517	-0.00262705	0.0119988	0.0134903	-0.00176518	0.0188857	0.00794064	0.0341772	0.00654926	0.00944793	0.0456458	0.00363859	0.00526033	0.027567	-0.00841761	0.00314394	0.0034419
	-0.00251885	0.0112006	0.0128823	0.00084393	0.0362505	-0.00174123	0.0454901	0.00460871	-0.00114804	0.0167355	0.020972	0.0120313	0.0333893	0.0199612	0.0207807	0.0512199	0.0135777	-0.0171375	-0.00274529	-0.0252774	0.00952301	0.0561253	0.00122822	0.0239558	0.0122291	0.00981405	0.0341296	-0.00928169	-0.0100611	0.00922108	0.0483107	0.000568146	0.0504368	0.0159726	0.00221188	0.0254053	-0.00562994	-0.0102404	0.0122396	0.00959742	0.0249635	0.0119685	0.0013361	0.0170984	-0.00555099	-0.00987134	0.0450563	0.00661323	-0.00541642
	0.0122966	-0.0214531	-0.0208608	0.0292397	-0.00128674	0.00898003	-0.00465726	0.00805273	0.015951	-0.00059948	0.00667868	0.0219516	0.0157243	0.00930993	0.0444878	-0.0155304	0.026025	-0.0127972	-0.0045514	-0.00325579	-0.00954911	0.0028762	0.0169394	-0.0109833	0.0168533	-0.0178331	0.0446142	0.0173366	0.0134626	-0.0277024	0.0673799	0.0430351	0.0587543	0.0164845	0.00842258	0.0050761	0.0120712	-0.0166645	-0.0308949	0.0251106	0.011774	0.0173655	0.0238209	0.0103978	0.000391746	-0.0117975	0.0316657	0.00961893	0.0140433
	-0.00258178	0.00549737	0.00554813	-0.00151165	0.0248112	0.00737797	0.0348176	0.00268331	0.0120819	0.0204652	0.00233114	0.0200763	-0.00508985	-0.0017474	-0.000423652	0.0227521	-0.0179616	-0.0169961	0.00322854	0.0118013	0.0106631	0.0135228	0.0263269	-0.0330539	0.0132692	-0.00635326	-0.00367198	-0.0116891	-0.000898657	0.0218429	0.0708985	-0.00250523	0.0520618	0.0202065	0.0477983	0.0236483	0.031505	0.00855373	-0.000109051	0.037082	0.0325219	0.00781392	0.00370954	0.0125889	-0.0140979	0.00585313	0.0210705	-0.0472262	0.0236906
	0.0055951	0.0145728	-0.00119689	0.00536623	0.000606783	0.00880815	0.0246303	-0.013658	0.0190962	0.0293741	0.0267505	0.0211842	0.000816224	0.0362137	0.0275317	-0.0119514	0.0365077	-0.032805	0.00210455	0.00782738	0.00766172	0.0192069	0.056694	0.00768695	0.00534961	0.0354114	0.0127059	0.00350785	-0.00380078	0.0153785	0.0794253	0.00424961	0.0468635	0.0102397	0.0203508	0.0233649	-0.0142866	-0.0055514	0.0101527	0.0168622	0.0237571	0.0211752	-0.00810305	-0.00945172	0.00953209	-0.015762	0.0306576	-0.0090834	-0.00526282
	0.02065	0.000383991	0.0108442	0.0249058	0.000550788	0.0100402	0.0332551	0.0256283	0.00724443	0.016167	0.0139402	0.0140701	0.0470498	-0.0102844	0.0406555	0.0195642	0.00822232	0.0197974	-0.00370991	0.0369154	0.000203966	0.0200067	-0.00664996	0.00650251	0.00377414	0.020564	0.0312549	0.0256933	0.0116805	0.0198537	0.0404958	0.0150689	0.0517252	-0.0152764	0.0502979	0.0225956	0.0047278	0.00200703	-0.00927052	0.0062936	-0.0289054	0.016513	0.0146197	0.00769817	0.0027501	0.00507668	0.0268638	0.00012472	-0.0183742
	-0.00974477	0.002569	0.0160787	-0.00876047	0.00577224	0.0141013	0.0179699	0.0364035	0.0210349	-0.00241515	0.016406	0.0108393	0.000602986	0.0115347	0.0376108	0.0112153	0.0253389	-0.00755276	0.0179943	-0.035551	-0.00878342	-0.000585316	-0.0169903	-0.018962	0.0148606	0.00836197	0.0208137	0.000145189	0.0168518	0.0216846	0.0652986	0.0195445	0.0301574	0.0142879	0.0446842	-0.0107184	-0.0327013	0.00450308	-0.000760756	0.0490585	-0.00672566	0.00618868	0.020511	0.00507333	0.0121568	-0.00107501	-0.0050816	-0.0144815	0.00480252
	0.00334179	0.0264079	-0.00712724	0.0182942	0.00748998	0.00397143	0.0291431	0.00477615	0.008626	0.014007	-0.00130359	0.0171795	0.0294072	-0.00734614	0.035782	0.0192574	0.00530153	0.00410868	-0.0202408	0.0158482	-0.0185419	-0.00784667	-0.0471102	0.000734198	0.000744591	-0.0111928	0.0276465	-0.00574532	0.028686	0.0387518	0.0501115	0.0451237	0.057017	0.0205121	0.0370556	0.0168973	-0.0370904	0.00198041	-0.00848395	0.0278509	0.0150601	0.014004	0.00564414	0.0184177	0.00111227	0.00168554	0.0199381	-0.0189905	0.0235128
	0.00133685	0.0252086	0.00476488	-0.00595019	0.0486821	0.00850279	0.0135712	0.0156582	0.0162803	0.0218105	0.0174856	0.0264967	0.0324311	-0.0180859	0.0129088	-0.00165508	0.00922394	0.00272121	0.0253122	0.00515264	-0.00279128	0.00362696	-0.00361346	0.00656886	-0.0262518	0.0299261	-0.00438375	0.0380052	0.0558111	0.0294288	-0.0482577	-0.0183277	-0.0050093	-0.00506178	-0.0352229	-0.0275505	-0.00167586	0.0357843	-0.0197328	0.0314249	0.0134001	0.00564637	0.0274353	-0.0125627	-0.00161485	0.0266162	0.0602307	0.0154084	0.0364742
	0.0191527	0.0304328	-0.00203949	0.0139403	0.0293028	0.0100929	0.0428053	0.00612091	-0.000228509	0.00169046	0.00099417	0.0153094	0.0017199	-0.00508555	-0.0305827	0.028129	0.0232476	-0.00441473	0.00713571	0.0111004	0.024631	-0.00193982	-0.0321255	0.023742	-0.0284441	0.0317686	-0.0329908	0.00260198	0.066109	0.061869	-0.0215434	-0.00953819	0.0247918	-0.0199773	-0.047063	-0.00979632	-0.0346774	0.0194635	-0.0377966	0.0250483	0.00551066	-0.0211846	0.00300037	0.0126005	-0.0111013	0.0251117	0.0266652	-0.00193873	0.0295684
	0.0253196	0.0271719	0.0219453	-0.017157	0.0564396	-0.0141859	0.0194384	0.00528689	0.0342708	0.00426515	0.007936	0.0339435	0.0202963	-0.00468622	-0.0213579	0.00720889	0.00026425	-0.00891806	-0.0149373	-0.00579891	-0.00204681	0.00323829	-0.00813351	0.0753824	0.0269529	0.008954	0.0177698	0.0143204	-0.0125049	0.0384934	0.0411816	0.0293097	0.0332953	0.00764142	0.0381436	-0.00059297	-0.015368	-0.0171544	0.00218751	0.0272604	-0.00105862	0.000813436	0.0113438	-0.00440734	0.0102718	0.00316468	0.00593045	-4.5877e-05	0.00320047
	0.0309576	0.0314238	-0.000127765	-0.0305457	0.0264554	0.00230125	0.0448054	0.00777534	0.00925579	0.0298657	0.00521245	0.0172094	0.00549589	0.0287639	-0.0155593	0.0116978	0.0340813	0.0192737	-0.00129114	0.0414991	-0.0120628	0.031175	0.0330069	0.0427831	0.0508835	-0.0187725	0.036272	-0.00537909	0.000941926	-0.0198929	0.0444497	-0.00718517	0.0214563	0.00819385	0.0379736	0.0228568	0.0176026	0.00697391	-0.00548752	0.00275052	0.0153906	0.00794532	-0.00306658	-0.0113124	0.0182004	0.00527904	0.00452837	-0.0212665	-0.00455837
	-0.00589306	0.0109277	0.025311	-0.0212047	0.0252374	0.00401428	0.0392847	0.00890757	0.0208366	0.0125301	0.0157542	0.0306223	0.00565193	0.000127606	0.0440226	0.049531	0.0116403	0.045435	-0.0081743	0.0103505	0.0100354	0.0590858	0.040763	-0.0343594	0.0373281	-0.00635381	0.0351603	0.0215327	0.0144271	0.0303826	0.0377117	-0.0305691	0.0159348	0.0146189	0.034392	0.0219692	0.00895916	0.000450864	0.00960394	0.0251866	0.0185316	0.0209736	0.0393113	0.0136637	0.00308958	0.000402481	0.043733	-0.0139171	0.0204459
	0.00359184	-0.0144262	-0.00299579	0.055346	-0.0267982	0.00164644	0.0165902	-0.0143639	-0.003157	0.0119156	0.0135091	0.00405002	0.0163417	0.0409239	0.00553958	-0.0182076	0.041936	-0.00464483	0.0263577	-0.0102223	-0.0194357	0.00284011	0.0569312	0.00214951	0.0447537	0.018933	0.00154223	0.00840313	0.0154723	0.0195581	0.0377892	-0.00430507	0.0580956	0.0025096	-0.00179959	-0.0203892	0.0347654	0.00254421	-0.00114636	0.0290988	0.0109333	0.0140967	-0.00810559	-0.000694919	0.00625299	0.000275546	0.00383841	-0.0352677	-0.036131
	0.0249266	0.0303354	0.0125741	-0.0617783	0.0353429	0.0106777	0.00615696	0.00135371	-0.00184646	0.0168955	0.00368198	0.0192999	0.00329158	0.031017	-0.0422972	0.000978663	0.0126825	0.026768	0.0149649	-0.0094548	0.0130222	0.000273852	0.0134443	-0.0183366	0.00644714	-0.00206592	0.00992761	-0.0137058	-0.00296666	0.0114843	0.0398744	-0.000539893	0.0379502	0.0267246	0.0287396	0.0380894	-0.00186963	0.00721968	-0.00724178	-6.14913e-05	-0.0162202	0.0164779	-0.00176558	0.00288248	0.00158512	-0.000160898	0.0281773	0.0168943	-0.0109894
	-0.0152609	0.00614288	0.00279059	-0.00541153	0.0114815	0.02274	0.0346973	-0.00929446	0.00166116	0.0189206	0.018175	0.0102587	0.00490688	-0.00365474	0.026271	0.0197928	0.0245941	-0.0211993	0.020972	-0.00245142	0.0211088	-0.0247413	0.0200581	0.0260581	0.00684072	-0.0103137	0.0133501	0.00787926	0.0182309	-0.0182149	0.0370124	0.0112728	0.0513241	0.0150948	0.0159594	0.0267821	0.00991114	0.00322096	-0.0180341	0.0269721	0.019749	0.011326	0.0134239	0.0160019	0.00171475	-0.011385	0.0328756	0.0174202	-0.0116322
	-0.0114036	0.0148141	0.038929	-0.00901937	0.0517277	-0.00373089	-0.00646468	-0.008056	0.00754833	0.00962106	0.00476683	0.011642	0.0137156	0.00980546	-0.0117038	-0.00381898	0.00557596	0.00152027	-0.00740285	-0.003838	-0.00952177	-0.0259888	-0.00120404	-0.00911856	0.0202062	-0.0011174	-0.0128203	0.0170701	0.0154124	0.00150423	0.0474947	0.0202564	0.0119176	-0.0131151	0.0114001	0.0132653	0.0330355	0.00744975	-0.0125436	0.00864402	-0.0128267	0.0159478	-0.0215863	-0.00644459	0.0178599	0.0181211	0.0364986	0.00533891	-0.0094265
	-0.0110103	0.0521086	0.0220623	0.0133639	0.0193076	0.0133405	0.0492711	0.0136304	-0.00337381	0.0253475	0.0162111	0.0127352	0.00466376	-0.00721911	-0.0357489	-0.0132663	0.0103388	0.0137168	0.00199024	0.00222291	0.0169101	0.0171942	0.0340825	-0.0104861	0.0260771	0.00879612	0.0284316	0.0037078	0.00124678	0.0586007	0.0507801	0.0234952	0.0611872	0.0017477	0.0114439	0.0161334	-0.00612394	0.00391839	-0.00708734	-0.00267632	0.0140624	0.0165317	0.00715328	-0.00662389	0.00193423	0.00342331	0.0339793	-0.0110026	0.0373214
	0.00977568	-0.00128058	0.0219604	-0.00930659	0.00755181	0.0121475	0.0294326	-0.00553443	0.0278993	0.0107902	0.00428959	0.00880945	0.0060923	0.039483	-0.00315552	-0.0171148	0.0228415	0.00923784	0.00294588	0.0166485	0.00858965	0.0231021	0.00936774	0.0278822	0.0154161	-0.0125979	0.0222543	0.0313095	-0.0019039	0.0866322	0.0598644	0.0148165	0.0355928	-0.00445461	0.02266	0.00670894	-0.0130784	0.0141161	-0.00511283	0.0315256	0.00901423	-0.00680685	0.00981699	0.0285087	0.0150402	0.000796057	0.0416301	-0.00218678	0.0180002
	-0.0155971	0.02789	0.00805487	0.0148145	-0.0095883	0.0180228	0.02691	0.00733541	0.011744	0.0176059	0.025292	0.0241305	0.0157174	-0.00358722	0.0332894	0.0128678	0.0521585	0.00198592	0.0220844	0.0347272	0.000670415	0.0286565	-0.00780108	0.0285025	0.0240953	0.00605931	0.00428163	0.00347797	0.00537536	0.0130061	0.05586	0.00271964	0.052769	0.0122766	0.000720667	0.0129347	-0.00547536	-0.00851366	-0.00430244	0.0483407	0.0232728	0.0144568	0.0313405	-0.00146176	0.018365	0.00847948	0.0210421	0.0202612	0.00129351
	0.0040838	0.0166299	-0.010235	-0.041203	0.0861801	0.00453025	0.0117709	0.00668655	0.027364	0.0378528	0.0158367	0.00458965	-0.0163804	-0.00166692	0.0469305	0.0292862	0.0573831	0.029575	0.0144662	0.0191998	0.00599837	0.0543954	0.0301406	-0.00944192	0.0206771	0.00158232	0.0280043	0.00824421	-0.000363664	0.0504476	0.0501518	0.0079185	0.0359599	0.0216644	0.0438055	0.0143565	-0.00335154	0.00181606	0.00264304	0.0201254	0.0102626	0.0279931	0.0170124	0.0140087	-0.00452483	0.0366473	0.0470131	-0.00491782	0.00817634
	0.00657791	0.0314446	0.0119024	-0.0287475	-0.0029618	0.00889366	0.0107873	0.00859201	0.000562891	0.0277299	0.0202791	0.00838127	0.0237467	-0.0107446	0.0542348	0.0235739	0.0349006	-0.0367939	0.00878379	0.0101638	-0.00110471	-0.0300653	0.00530925	-0.0355631	0.0199785	-0.00409942	0.00253193	0.0119165	-0.0020916	0.0678007	0.0375418	-0.00870958	0.0216101	0.0159207	0.0343881	0.0145511	0.044823	0.0105407	0.00447138	0.00990462	0.0236675	0.00677401	0.0106651	-0.0173162	0.0273852	0.00674456	0.0278484	0.000154474	0.0189228
	-0.0132433	0.0272737	0.000527769	-0.014064	0.048829	0.0272858	0.0396869	0.00537022	0.00419208	0.0139124	-0.00104407	0.00270945	0.0359115	-0.0419329	-0.00205332	0.0122858	-0.00135573	0.0408905	0.0167709	0.00199684	0.000387775	-0.0138969	0.00294241	0.00530748	0.0347634	-0.00157652	0.0191244	-0.00661772	0.0163391	0.0136501	0.055359	0.0118252	0.0124684	0.00751113	0.0360886	0.0149764	-0.0357115	0.00638464	-0.00752902	0.0264049	0.0130851	0.0171798	0.0176107	0.00200174	0.00774657	0.00301697	0.0137356	-0.0133087	-0.00595973
	0.0326694	-0.00590581	-0.00299585	0.0201608	0.0190925	0.011357	0.0117444	0.0103716	0.0112316	0.0113541	0.00884814	0.0104203	0.0225425	-0.0384128	0.0214038	0.00139587	-0.0044949	-0.00201115	0.025932	-0.0142621	-0.00705426	0.035795	0.0203929	0.0234978	0.0235874	0.00632664	0.0181539	-0.00647723	-0.000846688	0.0159469	0.047694	0.0274147	0.0499335	0.0114503	0.0151464	0.00337483	0.0428781	0.0102536	-0.0142583	0.055727	0.0422734	0.0153077	-0.000302427	0.00318481	0.0197493	0.00183408	0.0185948	-0.00172372	0.0109955
	-0.00123865	0.0116817	-0.000771528	0.00756765	0.00284206	0.0266811	0.0149823	0.0110675	0.0135168	0.0148242	0.0265406	0.00692277	0.00307514	-0.00734096	0.000300681	0.0389045	0.00950358	0.022518	-0.00211594	-0.00632675	0.017362	-0.00477738	0.0296	-0.0318084	0.0415527	-0.0265682	-0.00856747	0.0166622	-0.00262847	0.0690611	0.0865427	0.0198933	0.0388762	0.0198504	0.0216899	0.021294	0.00950706	0.0190014	-0.0232022	0.0470525	-0.00123103	0.0246058	-0.00157225	0.00363589	-0.00409464	0.0327157	0.00412976	-0.00308018	0.000502073
	0.00875363	0.00747191	0.00734395	0.0241214	0.00706928	0.00826449	0.0226666	-0.0314833	0.00975168	0.0266947	0.0135316	-0.001818	-0.0136601	0.0106971	-0.00624837	-0.0034218	-0.00993979	-0.0244916	0.041355	-0.0200791	0.0114614	-0.00685821	0.0373846	-0.0113629	0.0301992	-0.00980802	0.00148569	0.024319	0.00445753	-0.0204782	0.0617575	0.0171789	0.0455801	0.0112869	0.0505588	0.00326062	-0.0029204	-0.000329071	-0.0135273	0.0447862	0.0169239	0.0150754	0.00732786	0.0169307	0.00774574	0.0151102	0.0209849	-0.016516	-0.0238008
	0.0210655	0.0174304	0.0299935	-0.0722068	0.0411736	0.0301693	0.0276069	-0.0104244	0.0191285	0.0241258	0.0168181	0.0235856	-0.00569166	0.0389319	0.00806194	-0.00260686	-0.0194956	-0.0180987	0.0177071	0.0304212	0.00478988	0.028401	-0.00593138	0.0211088	0.046547	0.0175643	-0.00840295	-0.00136203	-0.00434026	-0.0122605	0.0657864	-0.00784109	0.0355136	0.015911	0.0488605	0.0141645	-0.00705861	-0.0153956	0.0279593	0.0572792	-0.00483079	0.0252193	0.0093116	-0.0142152	0.0127976	0.00933305	0.0347747	-0.00352557	0.0358091
	0.0199816	0.0237607	0.00888002	0.0173368	0.0404665	0.0233139	0.0186533	0.0124557	0.0131857	0.0420371	0.00687559	0.013194	-0.0151764	0.0136372	0.00104524	0.00236662	0.029301	0.0185333	0.0214145	0.00567184	-0.0232001	0.0238574	0.0279241	0.0478953	0.0435642	0.0127435	0.00965913	0.0367898	0.0131759	0.00640871	0.0680404	0.0400976	0.0482021	0.0239579	0.0099934	-0.00629061	0.0127224	-0.00182073	-0.0154461	-0.0114505	0.0134728	0.0305217	0.00410995	0.0172836	0.0219977	-0.000273469	0.036241	0.0163135	-0.0056875
	0.0284277	0.0066138	0.0121024	0.0635314	0.116203	0.0181872	0.00675773	-0.00168869	0.0193731	0.0102998	0.0131184	0.0277929	-0.0136672	-0.0134589	0.00513744	0.0498257	0.0127288	0.0276313	0.013997	0.021758	-0.0129736	0.0276832	0.0117458	0.0141768	0.0327516	-0.0172035	0.0238634	0.00951904	0.00292314	-0.0116563	0.079472	-0.0327332	0.0510147	-0.00337792	0.0286599	-0.00066612	-0.0107983	-0.00198131	-0.0141128	0.00030013	0.0100447	0.0204482	-0.0150411	0.00465652	0.00778337	0.0182683	0.0297805	-0.00217008	0.0351347
	0.0419194	0.0219333	0.0279879	0.0069298	0.0851729	0.0172878	0.0269908	0.0180302	0.0141355	0.0275358	0.0174763	0.0137356	0.0230829	0.0437401	-0.00635219	0.00883014	0.0278634	0.0113622	0.002456	-0.0239805	0.0129829	-0.00181626	0.00128345	0.00978198	0.042125	0.00846672	0.00856175	0.0290763	-0.0139332	-0.00917741	0.0686876	-0.0145115	0.0535569	-0.00794847	0.0498271	-0.00578856	0.0148438	-0.00954178	-0.00741947	0.0162512	0.0332337	0.000616273	-0.0118615	0.0224846	-0.00656219	0.0104159	0.0245953	-0.01206	-0.00227968
	0.00196723	0.0183136	0.0148949	-0.0219702	-0.0158945	0.0192672	0.0246318	0.000488894	0.0209919	0.0138435	-0.00521943	0.000103787	0.047567	-0.001027	0.00627957	0.00333682	0.0241691	-0.00160785	0.0190156	0.000521168	0.0133527	0.0568269	0.0218379	0.0118275	0.0330147	0.00428177	0.0129651	-0.0122937	0.0091511	0.0307873	0.0743768	0.0241681	0.0299394	0.000575072	0.0540627	0.0269327	0.0141907	0.0052521	-0.0109055	0.0242595	0.027162	0.00904911	0.00575012	0.0152645	-0.0112913	0.000548143	0.0614413	0.000713809	0.00206557
	0.0476399	0.0315928	0.0210647	0.00971105	0.032755	0.0127246	0.0106552	-0.00401511	-0.00493755	0.0253089	0.00856044	0.0134775	0.0260781	0.0116217	0.026171	-0.00100192	0.0518486	0.0348513	0.0321113	-0.0140357	0.0199981	0.0246215	-0.0194664	0.054963	0.0510918	-0.0108424	0.0437529	0.0220513	-0.0110684	0.0209216	0.0802691	0.00262713	0.0748576	0.0121234	0.00509771	0.00270321	-0.012799	-0.00673189	0.002491	0.022422	-0.00160708	0.00933476	0.0147146	0.00532072	0.0221313	0.00905921	0.0217074	0.0041985	-0.00241318
	0.0240066	0.00591744	0.00903184	0.0407928	-0.00551847	0.00685775	0.0354855	0.0252479	0.0261208	0.0101115	0.0115554	0.0182099	0.0175417	-0.000864113	-0.013306	0.0409395	0.0163939	0.0289039	-0.0169173	0.00352822	0.0152062	0.0557216	-0.00134955	0.0115384	0.0509634	0.0282372	0.032269	0.0104364	-0.00365887	0.0463373	0.0583376	0.0172053	0.0470141	0.0153373	0.00920547	-0.00859241	-0.000649125	-0.000601044	-0.00519982	0.0173316	0.0151316	0.00693456	-0.00586841	0.0177495	0.00683167	0.00547475	0.0218652	0.0146206	0.00622202
	0.0417844	0.00713926	0.0270254	-0.0350478	-0.00813437	0.0207699	0.0250585	0.00448659	0.0104095	0.0100647	0.00683545	0.0163657	0.0347668	-0.0131253	0.0455838	0.0307705	-0.0096698	0.0448446	0.0363054	0.0206529	0.00937203	0.0285106	-0.0280009	-0.0403699	0.0310481	0.00307488	0.0249545	-0.00348319	-0.0152964	-0.00786067	0.0480567	-0.0070381	0.0642526	0.0286464	0.0378578	0.0087166	-0.021182	0.00844111	0.00176818	0.00155736	0.00604167	-0.00159835	-0.00352502	-0.0133745	0.0127124	0.0144287	0.035955	0.00429039	4.73688e-05
	-0.0135104	-0.0152749	0.00604303	-0.0413588	-0.00465809	0.0219595	0.0213671	-0.0141306	0.0071471	0.0119896	0.0139214	0.0022109	0.0275578	0.000172781	-0.0201784	0.0203517	0.0414065	0.0202402	0.0181858	-0.00991143	-0.00721803	0.00457114	0.0164056	0.0327866	0.0231694	0.0268692	0.0322508	-0.00373683	-0.0060504	0.00979959	0.0400453	0.029147	0.0459138	0.00377883	0.0288283	-0.0102998	-0.00615737	-0.00230768	-0.00698753	0.0141431	0.00237806	-0.00235202	0.0361484	0.0192415	0.00315428	0.00573081	0.0544027	-0.00484092	-0.00797373
	0.00539455	-0.00825449	0.0105848	0.026203	-0.00894482	0.0269567	0.0344096	-0.00249122	0.0146124	0.0293069	0.0138122	-0.00490775	0.0193571	-0.0265706	-0.0188671	0.00743186	-0.0245088	0.0145938	0.0271524	0.00449838	0.0225413	0.0367653	0.010582	0.0101069	0.0419024	0.00588104	0.0249342	0.000701496	0.0202187	-0.0175814	0.0664737	0.037544	0.0608369	0.0123223	0.0382148	-0.00254999	-0.0124963	-0.0125927	-0.00937394	0.00267448	0.017593	0.0102136	0.0144775	-0.00722465	0.0181524	0.0121386	0.0392756	0.02033	-0.00733748
	0.00775747	-0.00289718	-0.00294141	-0.00725975	0.00764353	0.00754079	0.0208277	-0.00978124	-0.000487725	0.0158678	0.0246668	0.0087671	0.012514	0.00260926	-0.0098795	0.0257328	0.0258897	-0.0156371	0.00281366	-0.0277322	-0.0384362	0.0109285	-0.00335901	-0.0188359	0.0632053	-0.0101997	0.0269935	-0.000162577	0.0192382	-0.0519195	0.0695765	0.0507051	0.0259898	0.0412056	0.0311196	0.0128258	0.0230678	0.000912158	0.00281703	0.0243093	0.0157029	0.00390198	0.0209447	-0.00556459	0.00777374	0.0226361	0.049847	-0.00211508	0.000113813
	0.00883114	0.00736987	-0.0140062	-0.0278295	0.0531184	0.00219474	0.00249249	0.0197727	0.0176213	0.015775	0.00251172	0.0127884	0.0224865	-0.00593146	0.0111577	0.0321913	0.011379	0.00709322	0.0322325	0.0092849	-0.0146975	0.000384774	-0.0237295	-0.0127859	0.0443306	0.000100769	0.0293513	-0.00274648	0.0160113	-5.7047e-05	0.073916	0.0173745	0.0450316	0.0223478	0.0137856	0.0148022	0.00209072	-0.00121421	0.000546669	0.0194919	0.022157	0.0111546	0.00874997	0.0322555	0.00322573	-0.0140851	-0.017803	-0.0103371	-0.00708859
	-0.0194067	0.00942623	-0.0149724	-0.0318606	0.0509039	0.0167772	0.0410553	0.00328446	0.0133897	0.0250054	0.0101659	0.0104465	-0.00121243	0.00587667	0.00477963	-0.00507922	0.00983521	0.0165007	0.00668401	0.00695535	-0.00103851	-0.022596	0.0255763	0.0164585	0.0233971	0.011043	-0.000409366	-0.00660439	-0.00552697	0.00260381	0.0453142	0.0193969	0.0694812	0.0104622	0.019957	0.0145974	-0.00248284	0.00346336	-0.0163508	0.0402668	0.00826023	-0.0133443	0.00120619	-0.00126964	0.013656	0.00794035	0.0510931	0.00466539	0.000890768
	0.0152142	0.0186206	-0.00876725	0.0207401	0.00648048	0.0208638	0.0340211	0.0286566	0.00448643	0.0112282	0.00557383	0.00378782	0.0390012	0.00695795	0.0293251	0.0031995	0.0401198	-0.0160079	0.0198025	0.0101658	0.00503009	0.00952901	0.00831755	0.032168	0.0410104	-0.00116286	0.0173657	-0.00699218	0.00957716	0.00354571	0.0506239	-0.00198666	0.0565926	0.0157612	0.00116763	0.0109187	0.00397565	-0.00983428	0.00397825	0.0172103	0.00713738	0.00521242	0.00965566	-0.00114298	0.0159989	0.00638992	0.00970199	-0.00600047	-0.00776731
	0.0218597	-0.0023946	0.0290906	-0.0166806	0.0620798	0.00636496	0.0156942	0.0091891	0.00291358	0.00676728	0.0247696	0.0146164	0.00544356	0.000540064	0.014978	0.029272	-0.00215571	0.00545574	0.0124899	0.00636409	0.00266831	0.0100134	0.00684651	0.0542904	0.0391769	0.00178803	0.0156511	0.0225782	0.0314752	0.00214826	0.0509147	0.0426433	0.0716517	0.00866436	0.05055	0.00937636	0.0111646	0.000913402	-0.00602357	0.0141963	0.0479257	0.00640538	-0.00541914	-0.019046	0.0101332	0.00223697	0.0253651	-0.0104502	-0.0249961
	-0.00101757	0.0229396	0.0233592	0.021772	0.0786298	0.0097326	0.0105442	0.00342637	0.0210492	0.00958351	0.0167084	-4.43101e-05	0.0117485	-0.0161573	-0.00479047	0.037876	0.0134015	0.00523287	-0.000123573	-0.00593172	-0.00192787	-0.0132027	-0.00550913	-0.0726042	0.0516797	0.0172736	0.0193666	-0.00343872	0.0249524	0.0319906	0.0486914	0.0043314	0.0606569	0.024435	-0.00833909	0.0128333	0.00664998	0.00359056	0.0157182	0.0588946	0.0486516	0.0163008	-0.00540093	0.00345672	0.0112473	0.0139948	0.0520854	0.0042466	0.0130911
	0.0337356	0.0309118	0.0180614	-0.0424034	0.042912	0.0152615	0.016062	-0.00234798	0.0122578	0.032415	0.0180354	0.0149388	-0.00077324	0.0176759	0.0251136	0.00741648	0.00960613	0.0115948	0.00249616	-0.00585778	-0.0189803	0.00410521	0.00719063	0.0409512	-0.0448621	0.0155138	-0.00820335	0.0682698	0.091729	0.0642976	-0.0188431	0.00198027	0.00104394	-0.0437936	0.000474751	0.0165335	-0.00763024	0.014858	-0.0222921	0.00504545	0.00385059	-0.0108586	0.020358	-0.0108477	-0.000785758	0.0216933	0.0185569	-0.0142849	0.0308525
	0.0524955	-0.0203002	0.00724347	0.00790087	0.0522287	0.0102741	-0.0269879	0.0337511	0.00686148	0.0116319	0.00726363	0.0216997	0.00308014	-0.00967702	0.0228027	0.00280189	0.0417018	0.00797368	0.00604484	-0.0273526	-0.00215222	0.0184472	-0.0175217	-0.0071251	0.0324551	0.0104073	0.0137583	-0.0119374	0.00733815	0.0199191	0.06236	-0.01113	0.0211584	0.00964081	0.0124519	-0.00201945	-0.0209358	-0.00814305	0.00354615	0.032165	0.0138369	0.0153307	0.0154434	-0.00351247	0.00937416	-0.00471593	0.00585604	0.00927691	0.0226031
	-0.00164046	0.0215071	0.0173317	0.0579201	0.0492171	0.0133722	0.00317546	-0.00894112	0.0164025	0.0240975	0.0191236	-0.00606314	0.0527406	0.0088256	-0.0215342	0.0221713	-0.0081538	-0.0264422	0.00852302	0.0157563	-0.0254117	-0.0494951	-0.0254509	0.0277816	-0.0054762	0.0320209	0.00318759	0.0321832	0.0656085	0.0549311	-0.0424174	0.00487961	-0.0305464	-0.013031	0.0224351	-0.00513588	-0.0145776	0.0043998	-0.0041754	0.0199241	0.0334904	-0.0166199	0.0314611	-0.0108456	-0.0149865	0.00377996	-0.0170614	0.00277627	-0.00245988
	0.00764006	0.0241029	0.0182668	0.0200334	0.0116172	-0.00454633	0.000288486	0.0298703	0.0178767	0.0258799	0.0156468	0.0103451	0.0313835	-0.00419977	-0.0119974	-0.00347493	0.0335551	0.0314967	0.0375697	-0.00979799	0.0149034	-0.000270661	-0.027978	0.0146361	0.0577934	-0.0131144	0.0278453	-0.0154644	-0.00615566	0.00620601	0.0615429	0.0174948	0.0584554	0.0236011	-0.00192693	0.00304801	0.0172299	0.00609807	-0.0135651	0.00666141	0.0247482	-0.00561441	0.00549514	-0.0207456	0.0125084	-0.00769045	0.03199	-0.0226847	-0.0281852
	0.0159955	0.0465117	0.0173144	0.035922	0.051517	0.0120562	0.0540684	0.010835	0.0147343	0.0157429	0.0311785	0.0217864	0.0306576	0.0433999	0.0443527	0.0559235	0.00558626	-0.00661295	0.0143437	0.0308298	0.00204925	-0.0137925	0.031879	-0.0301526	-0.0013333	0.0177599	0.00322227	0.032769	0.0596176	0.0245595	-0.0062332	0.011389	-0.0234427	-0.00418036	-0.0297653	0.0128532	-0.00378382	0.01236	-0.0240341	0.0346469	-0.00411874	0.0123823	0.0289236	-0.0133474	0.00184031	0.030656	-0.0130199	0.00308622	0.0197031
	0.0235735	0.0189671	0.0278268	0.0143097	0.0441202	0.0192252	0.0193288	0.0119009	0.0171936	0.0199421	0.0149409	0.0149952	-0.0156499	0.00718655	0.0223717	0.0494344	0.00638409	0.0421374	0.00936181	0.0148898	0.00182332	0.0186829	-0.0239833	-0.0348199	0.0591812	-0.00366058	0.0253751	-0.00726299	0.0193382	0.000237026	0.0316974	0.00056436	0.0359649	0.0352355	0.0455393	0.00783068	0.034396	-0.023274	0.00618937	-0.000556562	0.0361948	0.023121	-0.00468445	0.00110182	0.0135836	0.00170248	-0.00495252	0.0079998	-0.0427935
	0.0212152	0.00884212	-0.00184217	0.028363	0.0237415	0.00937593	0.0187555	0.00396741	0.0121802	0.0184932	0.00776132	0.0237105	0.0237983	-0.0105128	-0.000322212	-0.0128328	0.00366655	-0.0337344	0.00863872	0.025522	-0.00916392	-0.0118682	0.00915295	0.054161	-0.023569	0.0360793	-0.00727968	0.0646727	0.0827204	0.0160699	-0.0238747	-0.0309991	0.00884265	-0.00976394	-0.00601983	0.02428	-0.0450151	-0.0101697	-0.0164154	0.00425319	0.0277785	0.00385104	0.03074	-0.0234767	-0.00540109	0.0282976	0.0103946	0.0202095	0.0260062
	0.00256368	0.0393398	0.0295437	-0.0138384	-0.0249974	0.0138397	0.0108517	0.013965	0.00514429	0.0047593	0.00583647	0.0122926	-0.00119496	-0.00601818	0.042063	-0.0333318	0.0238606	0.0288175	0.00341098	-0.00965189	-0.00776951	0.00645756	0.0526392	-0.00905307	0.00747042	0.0160799	-0.0155113	0.0551937	0.0939381	0.0517816	-0.0218435	0.0173145	-0.0135221	-0.0379062	-0.0173098	-0.00115415	-0.00857398	0.0282833	-0.00534864	-0.0132161	-0.00726248	0.00252621	0.0339602	-0.037873	-0.0181121	0.0115168	0.0109979	-0.00926781	0.0127917
	0.022659	-0.00114208	-0.0191439	0.0420361	0.0584962	0.0111748	0.015777	-0.00729833	0.00406735	0.0106473	0.00615102	0.00326822	-0.0138189	-0.0281182	0.00782753	-0.0215089	-0.00746386	0.0287557	0.0111859	0.000962856	0.0113131	-0.00790691	-0.00868572	0.00378877	0.0510268	-0.0052366	0.0124118	-0.0102472	0.00374342	-0.0159198	0.0375205	0.00849978	0.029473	0.0123413	-0.0178532	0.0408782	0.0136084	0.0222098	-0.00765493	0.00937495	0.0478529	0.00922746	0.0321842	0.0264558	0.0136153	0.000226463	0.0552567	-0.00442329	-0.015417
	0.0124818	0.0341709	0.00229376	-0.00273531	0.0604883	0.0154703	0.0418314	-0.0147557	0.0404472	0.024244	0.0142764	0.0334541	-0.00453849	0.0527502	-0.0340357	0.00497276	-0.0105047	0.00683462	-0.0165101	0.00837585	-0.0055461	0.0376692	0.0228451	0.0530015	0.0305488	-0.00638123	0.0277784	0.0323969	0.0079912	0.0215536	0.0683545	0.00713208	0.0383845	0.00651924	0.000739017	0.00465332	0.0203981	-0.00399824	-0.00114797	0.0342223	-0.000516674	0.0177072	0.0134705	-0.00308559	0.00380129	-0.00744883	0.0316005	-0.00035196	0.00402765
	0.0141432	-0.0228227	0.0276941	-0.0421746	0.0908138	0.0148224	0.0237263	-0.000640511	0.00466564	0.00261981	0.00923631	0.0047179	0.0335882	0.0056613	0.0361698	0.0269873	0.0268887	-0.0256358	-0.0108947	-0.0349958	0.010591	-0.0127107	-0.0148809	0.0579746	0.0515532	-0.0168482	-0.00394643	-9.72194e-06	0.0220144	0.00709757	0.0590239	0.00559508	0.0659911	0.0267881	0.0326025	0.0197725	0.0101785	-0.00015947	-0.00998734	0.0210506	0.0178428	0.0182049	0.0135477	-0.00106681	0.00182743	-0.0100036	0.0293554	-0.0209317	-0.0125864
	0.0142599	0.0123002	0.00351045	0.0342588	0.0602561	0.0164314	0.00739373	-0.00394471	-0.000566522	-0.00295959	0.0046867	0.0248067	0.0172306	0.0338118	0.0328326	0.00187107	0.0282731	0.0102342	0.029693	0.00178816	0.0200076	0.0286848	0.033873	0.0295214	0.0573923	-0.0055347	0.0367013	0.00439829	0.0432741	0.017839	0.0295218	-0.0162719	0.0798622	-0.0129565	-0.0100386	0.0263974	0.0264327	0.000755828	-0.00597075	0.0123443	0.0209046	0.0107796	0.0205217	0.00927279	0.000978451	-0.0136104	0.00612102	-0.025708	0.00845809
	0.0101104	0.0284078	0.0202073	-0.0274749	0.0155882	0.015851	0.0307625	0.00563717	0.00952821	0.0280071	0.0144462	0.000851565	-0.00463313	0.0307853	0.000607582	-0.00709229	-0.0136379	0.0258517	0.0251069	0.0159848	0.00295136	-0.0045693	-0.00245404	0.0457558	0.0573723	0.00400597	-0.00281429	0.00303688	0.0277281	0.00699399	0.0461132	-0.0166044	0.0415894	0.0214575	0.0297809	0.0102245	0.026369	-0.00894733	-0.0101628	0.00477005	0.00326985	0.0101654	0.00971733	0.00368906	0.00963743	-0.0139453	-0.0103057	0.0112127	-0.00954591
	0.0366719	0.0501909	0.013194	-0.0134793	0.02979	0.0162857	0.0624528	0.00174484	0.0403964	0.0174039	0.0102452	0.0237275	-0.0262062	0.0217917	0.0405195	-0.00674823	0.0213726	0.00593243	0.00677262	0.00490439	0.0192767	0.00422184	-0.0105276	0.0319043	-0.00537883	0.0415387	0.00801806	0.0426162	0.0722508	0.0499988	-0.0326853	-0.00412978	-0.00325099	0.00774464	-0.0350986	-0.0186753	-0.00295483	0.00945526	-0.0121204	-0.00300173	0.0180065	-0.00083212	0.0283952	-0.00523582	-0.000418203	0.000333818	0.0146885	0.0153568	0.00393352
	0.0243973	0.0204375	0.00146141	0.00300883	-0.0356679	0.0115601	0.0117646	0.0171448	0.0265851	0.0164987	0.0358773	0.0146907	0.0247667	-0.0243878	-0.00500674	0.0102221	-0.0318174	0.00200831	-0.0088085	0.00132168	-0.00887374	-0.00993986	-0.0167803	-0.0278249	0.0331087	0.0213692	0.0397787	0.00710369	0.0104621	0.0301537	0.0581493	0.052712	0.0625732	0.01135	0.0217267	0.00303682	0.00363089	0.0447623	-0.00920176	0.0308706	0.0240885	0.00753952	0.0212053	-0.00491746	0.000875932	-0.00841951	0.0289687	0.0185543	-0.0227668
	0.000425932	0.00522127	0.000118268	0.00959184	0.0485043	0.0273838	0.021298	0.00630727	0.0245229	0.00756937	0.0277937	0.0122848	-0.00248356	0.0342068	-0.0102435	-0.00657616	0.0175926	-0.0196541	-0.00778101	-0.00106748	0.00734568	0.0601811	0.00754911	0.0508908	0.0416791	-0.00464861	0.0433431	-0.00625374	0.00406141	-0.0042034	0.055708	0.0316451	0.0410906	0.00820744	0.00867741	-0.00524463	-0.00164943	0.00542569	-0.000946202	0.00431837	0.0253027	0.0239391	-0.00609119	0.00191152	0.0129811	-0.00824161	0.0354145	-0.0311764	-0.0197618
	-0.00423975	0.0227556	-0.00401188	-0.0324728	0.068808	0.000346655	0.0269558	0.00933622	0.0186528	0.0255812	0.0140932	0.016779	0.0376629	-0.0422689	0.0117336	0.0242151	-0.0119672	0.00739516	-0.00183503	0.010588	-0.0184944	-0.000385365	0.0346892	-7.93844e-05	0.0341399	-0.00960467	0.0131965	0.00464649	0.01038	0.0341473	0.0416422	0.0448511	0.0623108	0.0267087	0.0485035	-0.00564723	0.00365371	-0.0125719	0.0086216	0.0218357	0.0384671	0.0150227	-0.0227006	0.0295892	-0.00602932	-0.00853219	0.0377397	0.00898158	-0.000247136
	-0.00115607	0.0124347	0.012926	0.014399	0.0763015	0.0210525	0.0266679	-0.0103309	0.000295061	0.0170909	0.00989262	0.0106611	-0.0191627	0.0301713	0.0186341	0.0445507	0.00842455	0.00178087	0.000979014	-0.00128899	0.0126562	-0.00510196	0.0300506	0.0324452	0.0537643	0.0108665	0.0163889	0.00609433	0.009036	-0.007566	0.0484045	-0.00135749	0.0640834	-0.00271517	0.0066917	0.0075926	0.0129461	0.0163295	-0.0234795	-0.00313425	0.0197975	0.0214476	0.0119768	-0.0137323	0.0137853	-0.0121336	0.0309785	0.00477759	-0.0308786
	-0.00804436	-0.00364191	0.00813744	0.000527268	-0.0355211	0.00522889	0.0218646	0.0135042	-0.00110871	0.0172736	0.00295229	-0.0134465	-0.00227038	0.012161	0.0207661	0.0175823	0.0175468	0.0111715	-0.0102167	-0.00880584	0.032375	0.012352	0.0234168	0.00908918	0.0350831	0.0231057	0.00876011	0.00789097	0.00219147	-0.0281693	0.0407148	0.00300477	0.0450585	0.0359997	0.0193671	0.0211438	-0.0115532	-0.00908303	-0.00428106	0.0239086	-0.0129679	0.0410436	0.00315884	-0.00294208	0.00374995	-0.00151141	0.00553507	-0.0220642	-0.0108445
	0.00703032	0.031059	0.0105106	0.00409174	-0.0266028	0.0165827	-0.00661343	0.0254921	0.0149014	0.0354662	0.0333431	0.0143999	0.0151961	-0.0108866	-0.00784951	-0.00363057	-0.0143041	0.00379014	0.0301962	0.0160414	0.00915342	0.00549276	-0.033775	0.0406238	0.0481155	0.0190726	0.0315728	-0.00843214	-0.00731928	-0.000996685	0.0708064	-0.00210592	0.0276309	0.0325183	0.0227014	0.0150631	0.00522791	0.00378745	-0.0148167	0.00975083	0.0228909	0.00686917	0.00154671	0.00986899	0.00860321	-0.0218244	-0.00849498	-0.0196631	-0.0283503
	0.0450454	0.0228591	0.00277604	-0.00127105	-0.0308934	0.0262116	0.0198123	-0.00901911	0.00946181	0.0241006	0.0125982	-0.00308238	-0.0098423	-0.0115678	0.0406488	0.0089089	-0.00316357	0.0365252	0.00962773	0.00173588	0.00492242	0.0370491	-0.00203746	0.0214246	0.0403635	0.00401142	0.0141962	0.0122549	0.013969	0.0331345	0.063757	0.0192917	0.026667	0.0333357	0.012385	0.0367837	0.0184337	-0.00398526	0.0238102	0.0241822	0.00999144	0.015209	0.0291042	0.0226149	0.00554686	-0.015058	0.0183785	-0.0280697	0.00790453
	0.0174383	-0.00138431	0.0318712	0.0138508	0.029121	0.00624348	0.00257017	-0.0164523	0.0148426	0.0238275	0.0143931	0.0123109	0.0220408	-0.00696725	0.0106077	-0.0187378	0.0147756	0.0154041	0.0294938	0.0226332	-0.0169689	0.00286694	-0.0169515	0.0335862	0.0512319	0.000395316	0.0212019	0.0188715	0.0208226	0.0350741	0.0354197	0.00512384	0.0789126	0.0252953	0.0271362	0.0134084	0.0376269	0.00590476	-0.0141313	0.0287007	0.00482945	0.0104839	0.0110322	0.0172341	-0.000245989	-0.0162253	-0.0153812	-0.00642007	-0.000877604
	-0.0180033	0.0535435	0.00927124	-0.00922801	0.0331716	0.00468284	-0.00113467	-0.00727677	0.0180393	0.0111958	-0.00498817	-0.000771808	0.0316567	0.00186101	0.024967	0.0122108	0.00693259	0.0152073	-0.0153585	0.0337299	0.0161197	0.00394893	0.016468	-0.00185128	0.0545422	-0.0103585	0.0197606	-0.0149417	0.0107214	0.0254918	0.0666675	0.00968643	0.0609941	0.0456517	0.00462352	-0.00112507	0.0142692	-0.0104877	0.00480205	-0.00458438	0.0120734	0.00040539	0.00512289	0.0244638	0.00435578	-0.00835944	-0.0313049	-0.0215815	0.00319445
	0.0232374	-0.0089513	-0.000881879	0.0287543	0.0516474	0.0272235	0.0330017	-0.00256479	0.0150383	-0.00266934	0.011225	0.00527854	0.0229973	-0.0177246	0.00221342	0.0293221	0.0255099	0.0269155	0.00167561	0.0221108	-0.00980615	-0.000891581	0.01762	0.0121817	-0.000724609	0.0524258	-0.00165849	0.0358268	0.0661067	0.0626783	0.00443746	-0.00128193	-0.0139457	-0.0138721	0.00416609	0.00930643	-0.0179284	0.0039956	-0.0205232	-0.0101439	-0.00462551	-0.00820531	0.00224433	-0.0219703	0.0144239	-0.00385286	3.28751e-05	-0.0386169	0.0391362
	0.00692975	0.022553	0.0109902	0.0800127	0.041951	0.0114295	0.0348072	-0.0117353	0.015683	0.0292766	0.0198764	0.00884322	0.00269866	-0.00706737	0.0264041	0.0442607	0.00992321	0.035403	-0.00434581	-0.00607841	-0.00863074	0.0280857	0.0155847	0.0135027	0.0493054	-0.00747454	0.0366854	0.0120699	0.00646379	0.0242772	0.0559851	-0.0066868	0.0268927	0.0233074	0.0315043	0.00781696	0.0220094	-0.00237386	-0.0181148	0.0015494	0.0133614	0.00362587	-0.0145485	0.00523012	0.0193564	-0.0105255	0.0149757	0.02222	-0.0236003
	-0.00506865	0.0127082	0.0218332	0.0641022	0.03785	0.0226069	0.0303034	0.0134559	0.0200211	0.0166891	0.015732	-0.00219183	0.0179491	-0.017306	0.0583302	0.0478783	0.0353609	-0.0186769	0.0063967	0.00118238	0.00689346	0.0261201	0.0168472	0.0170823	0.0510661	0.0175234	0.00551456	0.0208111	-0.0151885	0.0547605	0.0667538	0.0195286	0.045253	0.0267363	0.0204293	0.0356571	0.00257466	0.00206132	-0.00565256	0.0334559	0.0448951	0.00624601	-0.032256	0.0269166	0.0166366	-0.0209249	0.0366464	-0.0253155	-0.00828442
	0.0215235	0.0280091	0.0182555	-0.0459401	0.0244662	-0.0117395	0.0186497	0.00308385	0.00632734	0.0181639	0.0116826	0.0190324	0.0296845	0.0178346	0.00932882	-0.000872855	0.0247402	-0.0251908	0.00969013	-0.00283043	0.00549887	0.00198745	-0.000126498	-0.0437782	0.053375	-0.00443492	0.0223752	0.010918	-0.00486256	-0.0331319	0.0547314	0.0436413	0.0583755	0.0157013	-0.00281665	-0.00898549	0.0623691	0.00589477	0.00139565	0.0135063	0.00972398	0.0254996	0.0201471	0.0249506	0.0206368	-0.0107061	-0.00447099	-0.0247104	0.0154317
	0.00938385	0.0176504	0.00575919	0.00310431	0.0407016	0.00820112	0.0277039	0.0262478	0.0163245	0.0422853	0.0198775	0.0111034	0.018503	-0.00926496	-0.0199672	0.031151	-0.00609989	-0.022961	-0.0168467	-0.00262472	-0.0254743	0.0235958	0.0322762	-0.0293062	0.0566216	0.0133513	0.0320526	-0.00837104	-0.0232979	0.0410391	0.0613947	0.0444592	0.0794846	0.0394668	0.0152311	-0.00189298	0.0589649	0.0200612	-0.00250911	-1.2606e-05	-0.00307277	0.00101298	-0.011744	0.00780469	0.00896748	-0.012769	0.0208211	0.00179507	-0.0250088
	-0.00834951	-0.00943319	0.0243152	-0.0207752	-0.00945655	0.010403	0.0267389	-0.00465697	0.0244992	0.0186445	-0.00506229	0.0148191	0.0102882	0.0350911	-0.015514	-0.026627	0.0222925	0.017497	-0.0105129	0.012552	0.019991	-0.00935858	0.0011808	0.026304	0.0643498	-0.0108838	0.00467898	-0.0263492	-0.0164233	0.00831763	0.0636564	0.0169568	0.0547501	0.0303662	0.03266	0.00222322	-0.0247168	0.00691552	0.000564776	0.0374974	-0.0026177	-0.00548019	0.00161293	0.00894054	0.0430264	-0.0154226	0.0328839	0.00589044	0.00714532
	0.0101207	0.0125494	-0.00553219	0.055505	-0.000103345	0.0213533	-0.00610292	-0.000188787	0.0156321	0.0100717	0.0105614	0.0221998	0.022219	-0.00457623	-0.0106109	0.0164014	0.0519053	0.0187288	0.017598	0.0134423	0.0100007	-0.0317968	0.0206413	0.0589121	0.0120138	0.0293099	0.00291968	0.0360869	0.03379	0.0558913	-0.0188554	0.0194074	0.0128001	-0.00470417	0.0237663	0.0353193	0.00621738	0.0210357	-0.000898066	0.0161937	0.00473815	0.005366	0.0127806	0.00196047	-0.0037094	0.010981	-0.00455246	-0.0220297	0.0296423
	0.0325307	0.00246086	0.0164927	0.0537527	-0.030507	0.0195512	0.0303341	0.0116311	0.027748	0.019308	0.0336902	0.0143132	0.0118668	0.0141897	0.0133156	-0.0117818	0.0134829	-0.0226706	-0.0133357	0.0170895	0.00637932	0.0235544	0.0368474	0.00154378	0.00426435	0.0288302	0.0211725	0.0395112	0.0552391	0.0191486	0.00578378	-0.00280603	0.0230215	0.00670748	-0.016557	-0.00820809	0.0101132	0.0189204	-0.0391288	0.0148588	0.0118761	-0.0105799	0.050204	-0.0038361	-0.00626323	0.0115644	-0.0105344	-0.0084601	0.0394887
	-0.0161577	0.0206253	-0.00210783	-0.000675751	0.0454227	0.0164591	0.027289	-0.0105392	0.0213119	0.0201555	0.00749238	0.0236034	0.00950345	0.00160921	0.00288436	-0.00201525	-0.00557028	0.0245057	0.00262479	0.0186656	-0.00724291	0.0516184	-0.0257844	-0.0115424	0.0255149	0.0195415	0.0128102	0.0270877	0.0667216	0.0384962	-0.0207647	0.0214604	0.00137841	0.0469914	-0.00569376	-0.00307263	0.0114388	0.00636694	-0.00665089	-0.00069607	0.0104019	0.00972741	0.0424988	0.0135013	0.00507776	0.0213117	-0.00645852	-0.000218979	0.0164504
	0.0165819	0.00540531	0.00838917	-0.0025778	0.0954908	0.00776666	0.00377802	0.00588704	0.00737111	-0.00308659	0.00817075	0.0170319	0.0197458	0.0253558	-0.00600474	0.0049175	0.0397837	0.0142622	0.00234387	-0.00739232	0.0105864	0.0237601	-0.0118964	0.0150921	-0.021167	0.0151069	0.0203075	0.0411884	0.045298	0.0232842	-0.0181158	0.0101213	0.00399576	-0.0159796	0.00550278	0.0158679	-0.0181909	0.00743523	-0.0153782	-0.00823056	0.010994	0.00225252	-0.00826673	-0.00976884	0.00871534	0.00504351	0.0146472	0.0152297	0.00827273
	0.00977104	0.0155745	0.0256366	0.0291128	-0.0392775	0.0177568	0.00553089	-0.0168853	0.0112335	0.0140369	0.0104534	0.0245099	0.0211569	0.0346792	0.00340008	0.0137163	0.0180086	0.00744671	0.00745144	-0.0035834	0.013281	0.0564266	-0.0204434	0.00240236	0.00607554	0.0237066	-0.0225313	0.0439544	0.0806214	0.0974129	-0.0371165	0.0173804	-0.0278018	0.0156791	-0.0564932	0.00776628	0.0226868	0.00227017	-0.0170988	0.0215363	0.0160104	0.00493421	0.0378881	-0.00604717	0.00408845	-0.00804043	-0.0287282	-0.00428075	0.017783
	-0.000167443	0.0102794	0.0147283	-0.00523425	0.0462835	0.0270654	0.000661074	0.00655557	0.020413	0.0038803	0.0127212	-0.00193587	0.0110191	-0.0465988	0.0705044	0.0280766	0.039212	0.0125066	0.0210281	0.000242156	-0.00213342	0.0235491	0.0511464	-0.0128125	-0.00878708	0.0212975	-0.0122863	0.0682965	0.0860317	0.0394704	-0.0283477	-0.0057932	-0.00344234	-0.00514535	-0.0164194	0.0105802	0.0363689	0.0131698	-0.0191269	-0.0165613	-0.00688426	-0.0147046	0.0411263	-0.00860137	-0.0117588	0.0137298	0.0202173	0.0125116	0.00787908
	0.00493929	0.0240323	-0.0103013	-0.00117124	0.0345257	0.00866458	0.0365571	0.0101303	0.010528	0.0164547	0.00486882	-0.00166344	0.048547	-0.00815676	0.0665202	-0.0140165	0.0165493	-0.000820809	0.0160736	0.0221214	-0.0111986	0.00908754	0.0158022	0.0219859	-0.00924135	0.0432548	0.00416119	0.0122896	0.0696091	0.0433897	-0.0210144	-0.00857541	-0.00113503	0.000219151	-0.0303465	0.00933072	-0.0231129	0.0203963	-0.0101417	0.000547784	0.000285585	-0.015362	0.00147752	-0.00593452	-0.00335617	0.0124102	0.0166692	-0.00413459	0.0184451
	-0.0144073	-0.0047093	-0.0130761	-0.0507446	0.0831386	0.0115469	-0.0318511	0.00252038	-0.00309747	0.0068006	-0.00334953	0.0461302	-0.0447202	0.0351319	-0.00440296	0.0220123	0.0146824	-0.043423	-0.0221546	0.0522428	0.0152603	0.00918959	0.0278667	0.030512	-0.0265119	0.0135902	0.013348	0.0491757	0.0611711	0.0469755	-0.0226495	0.00966739	0.0145426	-0.009815	0.0076048	0.014808	-0.0175219	-0.00138301	-0.0220374	0.0122585	0.00989437	0.00974831	0.0371175	-0.0117753	0.00442361	0.00736074	-0.0116996	-0.0386999	0.0163047
	0.0216001	0.0186754	-0.00403013	0.0150437	0.0680421	0.0104051	0.00191699	0.00239251	-0.00533806	-0.0175961	-0.00638578	0.0246874	-0.041213	0.00582429	0.0102522	-0.0154184	0.0360286	-0.011835	-0.001781	0.050168	0.00926127	0.0306797	0.0417497	0.0532236	0.0445917	0.000476581	0.0128294	-0.0279283	-0.00786946	-6.92422e-05	0.0495233	0.00576475	0.0649432	0.0120245	-0.0120918	0.0219908	0.0316815	0.00200193	0.000541109	0.032462	0.0153903	0.00885705	-0.0107901	0.0208106	0.0094154	-0.0206445	0.0157901	-0.0168065	-0.0194604
	0.0152895	0.0700042	0.0251126	0.0119279	0.0115822	0.0210804	-0.0247094	0.0236289	0.0160409	0.0160186	0.0185677	0.00520485	0.00279918	0.0342314	0.0586716	0.0125689	-0.014757	-0.0165538	0.0213262	0.000387059	0.0091775	-0.0108996	-0.00243597	0.0187517	-0.00670116	0.0052422	0.00218248	0.0400018	0.0691178	0.084663	-0.0227527	0.0158832	0.00887677	-0.0166003	-0.0109957	0.00679473	-0.0146265	0.00140697	-0.0306117	0.0130566	0.0127548	-0.0144309	0.0469854	-0.000169071	-0.00384388	0.0123985	0.0126526	0.00778197	0.0107207
	0.0150618	-0.00879249	-0.00196183	-0.0121427	0.0179693	0.0120658	0.000109147	0.0193573	0.00836246	0.021176	0.000877025	0.023604	-0.0178962	-0.00320077	-0.023202	0.00351723	0.0336152	-0.0139737	-0.0052886	0.0453121	-0.0128781	0.00877431	0.0209786	0.00356963	-0.0046301	0.0430122	0.024017	0.0184246	0.0600816	0.0547955	-0.0129339	0.0251161	0.00895499	-0.0170907	0.0401868	0.0298177	-0.0140322	0.00024778	-0.0203263	-0.00294578	-0.00288217	-0.000206713	0.0367026	-0.00493066	0.000968051	0.00780031	-0.00715678	0.00834887	0.00818494
	0.00602986	-0.0177381	-0.0247999	-0.013717	-0.105569	0.00729949	0.00589677	0.0105454	0.013139	0.00245739	0.00417492	0.0458094	-0.0311914	0.00312829	-0.0268228	-0.014557	0.0172608	0.00663577	-0.00612515	0.0271682	0.000446778	0.0109924	-0.0238123	0.0566391	0.00732011	0.0386575	-0.00752668	0.0245987	0.0469258	0.0382313	-0.0184043	0.0262458	0.00178356	-0.00785995	-0.00673578	-0.0166927	-0.0193869	0.0297824	-0.0202697	0.010918	0.0176964	0.0135824	0.0107574	-0.00554583	-0.0142415	0.00552925	0.0233694	-0.00324212	0.00716891
	0.053029	-0.0203718	-0.00866645	-0.0296555	0.080512	-0.00959984	-0.0282005	0.00317985	0.00366906	0.00374156	-0.00407416	0.0400572	-0.0291956	0.0288683	-0.028376	-0.0191877	0.0142271	0.000377216	-0.00869898	0.0287397	0.00442497	0.0669086	0.0231228	-0.00734017	0.0718384	0.00743055	0.0236008	-0.0153693	-0.0182587	0.0112429	0.0442078	0.0158774	0.0322787	0.0238084	0.0110081	0.00237807	0.0247501	0.0127807	-0.00395622	0.067309	0.0112837	0.012783	0.0178444	0.00110988	0.00420358	-0.0180816	0.0400402	-0.0208122	-0.03955
	3.16292e-05	-0.034866	-0.00372161	-0.0388153	0.0360896	-0.00895717	0.00535852	0.00359247	0.00670154	0.00785572	0.00807129	0.0328913	-0.0287217	0.028404	0.00141718	0.00892195	0.00101405	0.001563	0.000988852	0.0454272	0.000674963	-0.0258573	-0.0490031	0.0223372	0.0731003	-0.0062072	0.027766	0.00304526	-0.0191403	0.0316853	0.0641943	0.0456185	0.051455	0.0259131	-0.00866322	-0.00220125	0.0316052	0.0035902	-0.00141265	-0.00452761	0.00650564	-0.00355948	-0.0263116	0.00320056	0.00263628	-0.0216177	-0.0208388	-0.0113962	0.00197555
	0.00343499	0.0117251	0.00678779	-0.000959073	-0.0311667	-0.0129847	-0.0077033	0.00802582	0.00201558	0.00773926	-0.00221017	0.0328746	-0.036001	0.0145182	0.0406175	0.0518188	-0.0339722	0.00132955	0.00262393	0.0508014	0.0299738	0.0317547	-0.0703737	0.0289344	0.050783	0.0306581	0.0264682	-0.00397041	-0.010635	0.00261308	0.0771633	-0.0101382	0.0441007	0.0186457	-0.00330229	0.0138615	0.0420621	-0.00787531	-0.00318255	-0.0155808	-0.00507307	-0.0010306	0.00134153	0.0109039	0.00744554	-0.00527992	0.0130902	-0.0128864	-0.0213826
	-0.00901103	-0.0133133	-0.0125526	-0.0205932	0.0462331	-0.00272751	0.0193809	-0.00964822	0.0142006	0.00199968	0.0112257	0.0252452	-0.0296516	-0.0181325	-0.0410269	0.0311794	0.00244882	-0.0328794	-0.00985115	0.0541163	-0.00602268	0.0189925	-0.0255658	0.0175966	0.0284203	0.00945814	0.0286245	-0.0263732	-0.0277638	-0.0319429	0.0856051	0.0284125	0.0318771	0.0200489	0.00685131	-0.00441853	0.0344125	0.00124969	-0.00180286	0.0348175	0.00395898	0.00444438	0.0203806	0.015882	0.000427626	-0.000983275	-0.0026506	0.0130738	-0.0488701
	-0.0291513	0.019796	-0.00902346	0.0065271	0.00646559	-0.0130226	-0.00789438	-0.0069096	0.0108091	-0.0142336	-0.00249063	0.0202988	-0.0181932	0.0256817	-0.0232529	-0.0365502	-0.0260625	-0.0317471	0.0213291	0.0441879	0.0242138	0.035762	0.0123585	0.0471485	-0.00765597	0.0396061	0.00295553	0.0396049	0.0367391	0.0421068	0.0178204	0.0216948	-0.0195544	0.00374411	0.00541508	0.0225872	0.000732935	0.0282325	-0.00987225	-0.0212646	0.0156339	-0.00447647	0.0100087	-0.0230126	0.00170228	-5.56454e-05	-0.011492	-0.0312399	0.0179296
	-0.00241139	0.00981605	-0.0246537	-0.0404673	0.0527092	-0.0254453	-0.00951687	0.00712122	0.00727055	0.0157687	0.011475	0.0471641	-0.014292	0.0365971	0.0126858	0.0347191	0.0132479	-0.0231739	0.0122051	0.0351075	0.0225495	0.0317496	-0.0126703	0.04917	0.060378	0.00707535	0.00764717	0.00728989	-0.000161063	-0.00168534	0.0769945	0.0358308	0.0639245	0.0240202	0.00146818	0.0126923	0.048222	-0.015082	-0.000469082	0.00949296	0.0127716	0.00535614	-0.00280823	0.0187976	-0.004011	-0.0280178	0.00930699	-0.00651299	-0.0232766
	0.044277	0.0275498	0.0182461	-0.00168704	0.0773183	0.0131159	0.0345875	0.0205926	0.0147065	0.0114119	0.0284859	0.013031	0.00622107	-0.0153886	0.0179608	-0.00302631	0.0335325	0.0346176	-0.000894685	-0.00998835	-0.0012331	-0.000440959	-0.0238514	0.0368955	0.0569922	0.00819449	0.033172	-0.0154422	-0.019518	0.0116503	0.0948592	-0.000919006	0.0526518	0.0163857	0.0168668	-0.0055929	0.0271639	-0.0125723	0.00876078	0.0004424	0.0103791	0.0187165	0.0125146	0.028298	-0.000461229	-0.0236254	0.0333161	0.00910986	-0.023629
	0.0287195	0.0449829	0.0286318	0.0242872	-0.0220214	0.00704619	-0.00272129	0.0208963	0.00393888	0.00534147	0.00516516	0.0230317	0.029133	0.00330904	0.0210715	0.00579483	0.0301473	0.000685038	0.00793579	0.0228389	-0.0241307	0.0100684	0.0286577	0.044667	0.0632524	0.0140723	0.0233399	-0.00679722	-0.0151863	-0.0136881	0.0681032	-0.00836239	0.0667484	0.0258473	0.0203037	0.00837737	0.0150508	-0.0190019	0.0176517	-0.00990751	0.00691747	0.0130587	0.00263631	0.015692	0.00945414	-0.0171959	0.00420718	-0.0083429	-0.0283762
	-0.00218224	0.0195419	0.00622742	0.0337891	-0.0164096	0.00661753	-0.00701623	-0.000782231	0.0241349	0.0155636	0.00344516	0.000885322	-0.000402253	0.000236405	0.0286173	-0.043805	-0.00903281	-0.00469276	-0.00841182	0.00659469	0.000107611	0.0271791	0.0293854	-0.0153746	0.0176709	0.0280202	0.0157499	0.0491084	0.0446519	0.0936956	-0.00380425	0.0128753	0.0206608	0.00127264	-0.0270575	-0.0140499	0.0175347	0.0156462	-0.00783378	0.0295633	-0.00431514	0.00784277	0.00804551	-0.00198178	-0.00102404	0.00903276	-0.0303624	0.0222892	0.0206036
	0.0350291	0.00669303	-0.0397766	-0.0219751	0.0382806	-0.00512641	-0.0462268	0.0117931	0.0157106	0.00570616	-0.00289396	0.04031	-0.00910335	0.0394171	0.0441604	-0.0238949	0.0252041	-0.031494	-0.00285566	0.0578452	0.0123958	-0.0203596	-0.0378032	0.0559069	0.0798173	0.00266648	0.0299588	-0.00756036	-0.0103391	-0.0164953	0.0474358	-0.00283627	0.070451	0.0307744	0.0689594	0.0273856	0.024065	0.00277747	-0.0222504	0.0263511	0.0346082	0.0176891	0.0144582	0.000247311	0.00726007	-0.00111755	0.025209	0.0112018	8.86414e-05
	0.040942	0.0226085	0.00439176	-0.00335814	-0.0219402	0.0119953	0.00849625	0.0152869	0.0106998	0.0213081	0.0140314	-0.00446652	0.000104207	0.00560031	0.0550547	0.0200894	0.0144395	-0.0101401	-0.00857484	-0.0106327	0.0302713	-0.00483634	0.0334248	0.0382814	0.0318103	0.0239721	-0.000657951	0.032591	0.0773737	0.0435656	0.0090022	-0.0147067	-0.011684	-0.0116736	0.00681382	-0.00665443	-0.00178394	0.0150768	-0.0151407	-0.00161858	-0.0110277	0.00564505	0.00464953	-0.00109206	-0.000975671	0.00625596	-0.0140139	0.00115636	0.0109932
	0.00937888	-0.00626203	0.0337411	-0.0128413	-0.0547485	0.0141116	0.0339243	-0.0098238	0.00982183	0.014791	0.0100313	-0.00101092	-0.00166624	-0.0224329	0.0303758	0.026879	-0.00724477	0.0182123	0.01316	0.0269702	0.00876181	0.0053714	-0.0170255	-0.0272904	0.0143141	0.026876	0.00992075	0.0395492	0.0560767	0.00107637	-0.00968522	-0.016534	0.0285382	0.00401713	-0.0149452	0.0121336	-0.00848315	0.0202149	0.0166635	0.0222504	-0.0209958	0.00659139	0.0260163	0.00732009	0.00896405	0.0216641	0.0054628	0.0124102	0.0448862
	-0.0117513	0.0600127	0.00636379	0.0167123	-0.0702746	-0.00285368	0.0220107	0.0127727	-0.00185134	0.00298786	0.0041496	0.0142452	0.00687844	0.0225251	0.0180644	0.0142316	0.00782585	0.00699563	0.0158969	0.0161966	-0.00652999	-0.0148104	0.0308838	0.0125201	0.0399341	0.0444018	0.00782156	-0.0011636	0.0465683	0.0571805	-0.00859275	0.0202615	0.01738	0.0119791	-0.0242177	0.00178581	0.00286662	0.0121225	0.00571074	0.0299541	0.00109589	-0.00377636	0.0253169	-0.0222735	0.0118675	0.0175631	0.00208975	-0.0111822	0.0233983
	-0.0178236	0.00385485	0.0112933	0.0503264	0.0178842	0.0093268	0.0118932	0.008662	0.00695759	0.0198292	0.016153	0.0120091	0.00156077	-0.0385483	0.00549475	-0.0195613	0.005822	-0.00536229	0.00651098	-0.000419251	0.00894034	0.00373695	0.0146799	0.0128194	0.022769	0.0581035	-0.00758922	0.0243304	0.0277706	0.0409706	0.0101681	0.000693003	0.0347834	0.00583409	0.0188274	0.0298475	0.00703506	0.000916204	0.00667687	0.0133413	0.0117844	0.0165017	0.0498563	0.002571	0.00795288	0.00154866	-0.0205922	0.0281941	0.0260132
	-0.00455402	0.0298022	0.00700145	-0.00741254	0.0369265	0.00794704	0.0195067	-0.0079259	-0.00444085	0.027779	0.0126383	0.0187678	0.00484047	0.0127819	-0.00594818	0.0355499	0.0294704	-0.0020325	0.00765724	0.0133305	0.0176433	0.0403767	-0.0118601	0.0213815	0.0202554	-0.00516852	0.024358	0.0266611	0.0455739	0.058733	0.00257504	-0.0008472	0.0308632	0.000385814	0.0157574	0.00491699	0.0121995	0.0134435	0.00257366	-0.00327694	0.00669532	0.00459414	0.0318927	0.0137502	-0.00609914	0.00326203	-0.0151753	0.0171698	0.0330578
	0.0210015	0.0127109	0.0222748	0.00588044	0.0617382	0.00962506	0.0304898	0.00911116	0.0188291	-0.0174799	0.0110627	0.0300868	-0.0154086	-0.0160563	0.00717641	0.0198139	0.00634455	0.0314003	-0.0155335	-0.00503197	-0.00299404	0.0310064	0.0250053	0.0585535	0.0071874	0.001329	0.00351995	0.0284942	0.0789942	0.0481865	-0.00516079	-0.0111438	0.0147601	-0.0281527	0.00486786	0.000138428	-0.036361	-0.00587057	-0.0156439	-0.0175185	-0.00905913	-0.0141752	0.00826321	-0.00170303	-0.00558999	-0.00709555	-0.0200242	0.0122904	0.026744
	-0.00552533	-0.013911	0.00996842	0.0334012	0.0323886	0.0130071	0.0303793	0.0188878	0.0138275	0.00685395	0.0179965	-0.00805972	0.00127643	0.00902349	0.0337341	0.000446758	0.00617224	-0.0196805	0.00190458	0.00845549	0.0101506	0.0141293	-0.0142785	0.062382	0.0283212	0.0241567	-0.00613827	0.0158904	0.0506663	0.00788183	-0.00360469	-0.0234803	0.0187003	0.0162341	-0.000719678	0.0336972	0.0301946	-0.00735406	-0.00576502	0.00696415	0.00466505	-0.011483	0.0308119	-0.00635852	0.00348406	-0.00269376	-0.0173717	0.0195828	0.0443116
	-0.031326	0.0094532	0.0212282	0.023354	0.023266	0.0201132	0.00671193	0.00969159	0.00611397	0.00385174	0.0105657	0.00193155	-0.00430061	-0.00575613	0.0145915	0.00901633	0.0125434	0.0179393	0.00251911	-0.0135894	-0.00121262	-0.00424962	-0.0356298	-0.000812461	0.0215508	0.0265841	-0.0168717	0.0263319	0.0770994	0.0100617	-0.00926092	-0.0105748	0.00481392	0.0182879	-0.0206476	0.0097803	0.00410862	0.0135653	-0.0121671	0.00188855	0.0087783	0.0210763	0.0152133	0.0103514	-0.00330037	0.0154629	-0.0054241	0.0136692	0.0297935
	0.0152712	0.0284213	0.0237663	0.0208999	-0.00574805	0.0155478	0.0221527	0.00306235	0.0139064	0.0157412	0.0174126	0.0171625	-0.00908665	-0.00566299	0.00146807	-0.0167497	0.0179592	-0.00870833	0.0227796	0.0166597	-0.00431189	0.0300979	0.0336341	0.00525264	0.0356531	0.0410378	0.0293167	0.00131679	0.0772726	0.0657414	-0.00683638	-0.000671443	0.0253401	-0.00896491	0.00661864	-0.00082008	0.0111355	0.00898553	-0.00929429	0.0113617	0.00827552	-0.0171272	0.00181654	0.0149685	0.00976094	0.000596054	-0.00476863	0.00693677	0.0081791
	-0.0329547	0.00962083	0.00861199	0.0239446	-0.016512	0.00195442	-0.0079741	0.023216	0.0220614	0.00840667	0.0265047	0.0103623	0.00097998	0.0159183	-0.0147539	0.000689547	-0.00841505	0.0389646	0.0144164	0.00887139	0.0108209	-0.0110631	0.0121405	0.00441236	0.0236611	0.0386469	0.010528	0.0611961	0.072475	0.00594059	0.00944859	0.0105496	0.0106118	0.00422533	0.0279658	-0.0121184	-0.0161373	0.00214268	0.000144126	0.024002	0.00168435	-0.00702884	0.0104339	0.0215447	0.00778169	0.0122335	-0.0378461	0.033941	0.0356192
	0.0225264	0.00141264	0.0143707	-0.0177192	0.0226233	0.0131123	0.0201693	0.0124288	0.0134061	-0.0096532	0.00497216	0.0188123	-0.0242081	-0.00282569	0.0172605	0.0134253	-0.00539107	-0.019311	0.0149969	0.0118471	-0.0185119	0.0183354	-0.0270219	-0.00112666	0.0627469	-0.0126385	0.0252504	-0.00889556	-0.00544748	-0.0333399	0.0752319	0.0430042	0.0497004	0.00905906	0.0232686	0.0181553	0.0338993	-0.0199968	0.00417734	0.0348312	0.00917109	0.0166661	0.00881537	0.00770049	0.00499356	-0.012347	0.0331843	0.0203626	-0.0126719
	0.0225702	0.0302767	0.026684	0.0193661	-0.0152263	0.0116887	0.0074678	-0.00201851	-0.000161586	0.00359027	0.0131209	0.00289734	0.0141568	0.0344386	0.0345261	0.0166406	-0.00299706	0.00128656	-0.00705627	-0.00972691	0.00733176	-0.00967432	-0.00584554	0.00245022	0.0841103	0.00492277	0.0334771	-0.0308551	-0.02336	0.017879	0.0543161	0.0239345	0.0569147	0.014284	0.0406715	0.0181976	0.0103921	0.000102529	-0.00738941	0.02176	0.00217949	0.00035404	0.0229326	0.018335	0.00688777	-0.00475113	0.0439287	0.0155269	0.0202205
	0.00327751	0.00195831	0.0247449	0.0327242	0.0178238	-0.00215565	-0.00486104	0.0142958	0.0150114	0.0110569	-0.00255895	0.0138636	0.0206453	0.0143431	-0.0516878	-0.0209162	0.0353707	0.0188407	0.0176859	-0.0122593	-0.0166755	0.0520386	-0.0330347	0.0521738	0.0775856	-0.0135127	0.047459	0.00139224	-0.0147631	0.00506928	0.0646187	0.0226681	0.0470375	0.0387764	0.00620265	-0.0182538	-0.00860687	-0.014488	-0.0038755	0.00312869	0.0170129	0.0157932	0.000614489	0.0157466	0.00698132	-0.000778638	0.017796	0.0197054	0.0190877
	-0.00233547	0.0240465	0.0126974	0.00916693	-0.0106371	0.00201884	-0.00226936	0.0128368	0.0144581	0.00906677	0.00584121	0.0113449	0.0111814	0.0143584	0.0124974	0.000276905	0.012371	0.00652346	0.00453094	-0.0135161	0.00494278	0.0268653	-0.00309512	0.0148294	0.0961767	0.0116375	0.019748	-0.0207765	-0.00977524	-0.00621644	0.0694719	0.0447229	0.0790007	0.0233923	0.0301522	0.00605612	0.0145109	-0.0197559	-0.0105257	0.00482529	0.00574559	0.0039818	-0.0291098	0.00329812	0.0208601	-0.0124655	-0.0252514	0.00677791	0.00202657
	0.000209217	0.0295496	0.00690623	-0.020824	0.0196579	0.0130923	0.0274039	0.00556624	0.00308252	0.00461703	0.0114733	0.0163946	-0.00528644	0.0104548	0.0106097	0.0136289	-0.00228565	-0.0135835	0.0144369	-0.00265073	-0.0125735	0.0479635	0.0016431	0.0131234	0.0674258	0.0215772	0.0226035	-0.00708749	0.00154081	-0.00926472	0.0602603	0.0246833	0.0308422	0.042592	0.0332096	-0.00728532	0.0320524	-0.00680176	0.0134373	0.0185189	0.0134952	0.00529503	-0.00229547	-0.00789848	-0.00243604	-0.0247357	-0.00566201	0.0185588	-0.00837914
	-0.0114916	-0.0130545	-0.00194057	0.00772582	0.0231426	0.00819237	0.0412993	0.00443926	0.000742451	-0.00319299	0.0080125	0.0323876	-0.0039786	0.0382317	-0.00434345	-0.0243792	0.0241509	0.00583911	-0.00855855	0.0335958	0.00895994	0.0410456	0.0259244	0.0446608	0.0583652	0.00366875	0.010183	-0.0368401	0.00899948	-0.00680432	0.0836175	0.0216326	0.041441	0.0371336	0.0592284	0.00678217	0.0278116	-0.015047	-0.0181887	-0.00800311	0.00867899	0.0143829	0.0269148	0.0290831	-0.00351105	-0.000330053	-0.0152319	0.00335135	-0.00503821
	-0.00473008	-0.00614634	0.0166512	0.0230538	0.040043	0.0104273	0.0474553	-0.0169252	0.0181991	0.00333465	0.00708738	0.0287991	-0.00341799	-0.00545726	0.00567527	0.0132184	-0.00380137	-0.000331016	0.0202545	0.0445442	0.00124583	0.0833464	0.00656146	0.0232361	0.0220307	0.00903107	0.00589973	0.046626	0.0443255	0.0415787	-0.00263394	-0.00349409	0.0298289	-0.000226158	-0.00337703	-0.0281688	0.0168221	0.00472637	0.0190876	0.0106047	0.00219475	0.00935679	0.00792218	0.0131294	-0.00472814	0.0140931	0.0430436	0.0203809	0.00966299
	0.00855331	0.0387534	0.00723902	-0.0110675	0.00816324	0.0113507	0.0523136	0.00839304	-0.0013814	0.025602	0.00975406	0.0170279	-0.0451205	-0.016682	0.00990827	0.0147078	-0.0172226	-0.0179764	-0.00706141	0.0335438	0.00760633	0.0323272	-0.0569448	-0.0451399	0.0215744	0.022985	-0.000880054	0.0341196	0.0478773	0.0805915	0.016454	0.0128613	0.00686281	0.0218472	0.0062344	0.00501381	0.014112	0.00190343	0.0105225	-0.0226622	0.0131949	-0.00895453	0.0139913	0.0253565	0.0100316	0.012813	0.00971701	-0.00330552	0.0266075
	-0.00398101	-0.0204758	0.00117088	-0.0196036	0.0559003	-0.000635868	0.0204264	0.00761378	0.00624779	0.0258423	0.00547817	0.00233348	0.0156647	-0.0110173	0.00958	0.0113222	0.0128028	-0.00882364	0.011866	0.0289162	0.00457483	0.0113122	0.0472513	0.0448616	-0.00911675	0.0460776	-0.0259744	0.0396822	0.0511894	0.0026648	-0.000170671	-0.00512725	0.0264375	-0.0133969	-0.0227391	-0.00468446	-0.0160221	0.0126228	-0.0284436	-0.00354877	-0.0150132	0.00136092	0.0300168	-0.0410108	-0.00360037	0.00954835	0.00360359	0.00608499	0.00295124
	-0.000247286	-0.00439175	-0.000220485	0.0264438	0.0345317	0.00566636	0.03121	-0.0129022	0.0182194	0.0240396	0.0083462	0.0133487	0.0483629	-0.0212836	-0.0168479	0.0306887	-0.0099931	0.00138403	0.00990723	-0.000118957	0.00285291	0.00371126	-0.00972821	0.0353737	0.017763	0.0250085	0.00802049	0.0331471	0.0585072	0.0256171	-0.000617737	0.0172668	0.00568847	-0.00845608	-0.0190927	0.00861727	-0.0224526	0.00186803	-0.0197734	0.00532687	0.0405141	-0.0072282	0.0206366	0.00408164	-0.000814233	0.00344628	0.0221273	0.00218856	0.00223873
	0.0199695	0.035262	0.0153325	-0.00304441	-0.0232446	0.0212569	0.00922068	0.0103543	-0.00469354	0.0216194	0.0115111	0.0103974	-0.00131265	-0.00642518	0.00942162	-0.0127308	-0.0267894	-0.00866005	0.000952782	0.014617	-0.00434663	0.0380825	-0.00301128	-0.00880213	0.0668864	-0.01267	0.00814744	-0.0247138	0.0184506	0.0217518	0.0825847	-0.0213743	0.0430327	-0.0065724	0.0412453	-0.000948245	0.0253182	-0.0177322	-0.00970805	0.0350043	0.016025	0.0054068	0.00332296	-0.00641703	-0.0102789	-0.0168445	0.0272136	-0.0126739	-0.00597174
	-0.0176209	-0.0065778	0.0410536	0.0175823	0.0160741	0.00991811	0.0109891	0.00932819	0.015655	0.0041724	0.0174295	0.00843236	-0.00420803	-0.0135006	0.00976905	0.0304258	0.0327255	-0.0184584	-0.00884445	-0.0137739	-0.00026685	-0.0182677	-0.0133495	-0.00875683	0.0644237	0.0171638	0.0219606	-0.00389685	0.0149729	0.00200935	0.0679675	0.0158757	0.0481688	0.0271648	0.0191328	0.00795408	0.069155	-0.0164176	-0.00370854	0.0105106	-0.00219922	-0.00342164	0.00490883	0.00499966	0.00477729	0.00288369	0.0242458	0.00242432	0.00266784
	0.0220164	0.0397171	0.0232716	0.011099	0.0554842	0.00428463	0.00815299	0.0115704	0.0125819	0.0195417	0.0156055	0.010262	0.019851	-0.0136981	-0.0206581	-0.00884521	0.0213052	0.0250001	0.00503047	0.000975642	0.00352832	0.0140656	0.022546	-0.037067	0.0710585	0.00144564	0.0077469	0.00170067	0.00261627	-0.00875623	0.0721771	0.0508556	0.0673596	0.0369531	0.0434869	-0.00152544	0.00601901	-0.0231276	-0.0230655	0.011478	0.0242773	0.0219889	-0.0186766	0.0213496	0.00319192	-0.00566472	0.0152319	-0.0104567	0.0172544
	0.00996111	0.00102463	0.0246821	-0.00157361	0.0116626	0.0162438	-0.00186802	0.017562	-0.0133203	0.0291512	0.0157465	0.00583457	0.00113111	-0.0105835	-0.0236631	0.0076784	0.0372927	0.0159844	0.0100127	-0.0209428	0.00185187	-0.0107114	0.00616651	0.0291269	0.0027268	0.0446185	0.024835	0.0249751	0.0570677	0.0134779	-0.00610851	0.0120635	0.0216151	0.0410946	0.0166878	0.0192885	-0.0196709	0.00424594	-0.0201064	0.00549252	0.00443631	-0.000910897	-0.0153409	-0.0083154	0.00476409	0.0099171	0.0139955	0.034124	0.0298397
	0.0364548	0.0527342	-0.00292445	0.0514669	-0.0207743	0.00687053	0.0164308	0.00596069	0.0265169	0.0189236	0.0166127	0.0103343	-0.0208481	0.00739829	-0.0184578	0.0060444	-0.0210348	-0.0178042	0.00803502	0.0224899	0.0120023	-0.00332406	0.0122502	0.00226125	-0.00951207	0.012337	0.00861752	0.0243222	0.0441603	0.0548491	-0.0277244	0.0323619	0.00895795	0.0252348	-0.00637781	-0.0022389	0.0167517	0.00371162	0.00275536	-0.0222507	-0.00684964	0.0167569	-0.00498448	-0.00212156	0.0172713	0.0166429	0.00372423	0.0560662	0.0128619
	0.00192353	0.0168171	0.00163106	-0.00135495	0.0813623	0.00206785	0.00773633	-0.00191359	0.0236919	0.0117479	0.0108401	0.0067124	-0.00197227	0.00569898	0.0165223	0.0157523	0.0374744	0.0301368	0.0180244	0.00246501	-0.0147268	0.0142043	-0.0320735	-0.0170414	0.00388322	0.0292365	-0.00505714	0.0578109	0.0466856	0.0153123	-0.0189228	0.0184813	0.00654304	0.0229481	0.00720365	-0.0130463	0.0201836	0.0060947	-0.0158604	0.0181094	-0.0238686	-0.00905165	0.00267206	-0.0105412	-0.000152056	0.0309026	-0.0460666	0.0133015	0.0322285
	-0.00247638	-0.00624511	0.00146372	0.0557953	0.0467931	0.0022887	0.0272417	-0.006873	0.00935595	0.00320901	0.0051395	0.00760814	-0.0150821	-0.0412569	-0.0255324	0.016767	0.0239067	-0.0324307	0.00885211	-0.00899384	-0.0097933	-0.0222369	0.00587107	-0.0141824	0.0199076	0.0257526	0.00630647	0.0266067	0.0537748	0.0165094	-0.00595697	0.0230058	0.0121447	0.00587126	0.0206842	0.00902867	0.0118698	-0.0110702	0.00312698	0.0128778	0.00647274	0.00591323	0.0579395	0.000838696	0.00211835	0.0402026	-0.0186517	0.0131711	0.0291013
	0.011441	0.0150143	0.0190926	-0.0116081	0.032704	0.00872698	0.0260042	0.0171033	-0.0039368	0.0268466	-0.00948012	0.016172	0.0137568	0.0167388	0.0197877	-0.0102652	-0.0250003	0.0104445	-0.00381862	-0.00936836	0.0155744	0.0497598	0.0249575	0.0457839	-0.00278173	0.0200279	0.00292938	0.0307942	0.0413539	0.0521857	0.000975966	0.011449	0.0288511	-0.00893032	-0.000181223	-0.0111322	0.0350718	0.0103204	-0.00780975	0.00226747	0.0138753	0.022017	0.0137893	-0.00239461	1.44789e-06	0.034324	0.0765179	0.00712662	0.0328399
	0.00911637	0.0106448	0.016948	0.0179546	0.0178403	0.0205856	0.024328	0.00835736	0.0137798	-0.00143031	0.000443276	0.0195926	0.000677776	0.00941293	0.0130299	0.0176045	0.0242061	0.0176201	-0.009707	0.0191663	0.0121154	-0.00951909	0.019825	0.0503891	0.082127	0.0124617	0.00561671	-0.0148104	-0.00720045	-0.0169775	0.0690385	0.00746102	0.055561	0.0124771	0.0263308	0.00967169	0.0640417	-0.00170646	-0.00184381	0.0237198	0.031468	0.0161315	-0.00966567	0.0163462	-0.00504123	0.0134978	-0.00729999	0.00467197	-0.0203555
	0.00914727	0.0159271	-0.00441988	0.0264964	0.00100516	0.0312335	0.0133344	0.00912264	0.0256179	0.0260353	0.0203272	0.0211434	-0.000102603	0.022013	0.0304254	0.00537959	0.00993941	0.019005	0.000946473	0.0135482	0.0208594	0.0018687	-0.0194701	0.0405993	0.0274359	0.0319123	-0.00951482	0.0063797	0.0517036	0.0321613	0.00432719	0.00909836	0.0292736	-0.0119408	0.0232582	0.00687724	0.0468389	-0.00263438	-0.00833643	0.00975768	-0.00757591	-0.0010106	0.00132238	0.0102254	-0.00890645	0.014455	0.00941941	0.00948835	0.0118043
	0.0206315	0.0172343	0.00886266	0.0335176	0.00210042	0.00853658	-0.00795334	-0.00087623	0.0207081	0.0193184	0.0130947	0.0168145	-0.0109767	0.0240658	0.0266627	-0.00349619	-0.00215303	-0.018503	-0.0179105	0.0181557	-0.031656	0.0130071	0.000256659	-0.00896451	0.0296007	0.0253305	0.0146337	0.0230356	0.0574278	0.0441729	0.00844774	0.0191331	0.0163158	-0.00432918	-0.0320755	0.0251454	0.00963634	0.00147682	-0.000648837	0.00731194	0.0117415	0.00972612	0.0154394	-0.0130404	0.0139876	0.0311383	0.0166155	0.0318067	-0.00310339
	0.00534012	0.00165072	0.0058685	0.0363748	-0.00323319	0.00769819	0.0282055	0.00322188	0.0125856	0.00142162	0.00816108	0.023477	0.0231713	0.00293273	-0.00941591	0.0493919	0.0276483	0.00645486	0.0112167	0.0340649	-0.0102376	0.0312689	-0.0161983	0.0373837	0.00884653	0.0389083	-0.00552237	0.000428047	0.0625953	0.0130961	-0.00896348	-0.0193642	0.03645	-0.0103794	0.0265832	-0.00618593	0.021832	0.0156547	0.00697354	0.0127562	0.0239423	0.000555348	0.0114655	-0.0219921	0.00638051	0.0172488	-0.00483824	0.00736843	0.0209457
	0.0208363	0.0325374	0.0244447	0.0263448	-0.00673401	0.00727599	0.0314286	-0.000585839	0.0137173	0.0182119	0.0146565	-7.20202e-06	-0.0171751	0.00896413	-0.00160467	-0.0298889	-0.00571139	-0.00926737	-0.0176586	-0.0323882	0.00863643	-0.0153577	-0.0128737	0.0327888	0.00225655	0.0218557	-0.00685202	0.0212876	0.0401392	0.021169	-0.00189547	0.0239792	0.0249348	-0.0285788	-0.0124708	0.0247704	-0.0301739	0.00661638	-0.0280337	0.00347175	0.0150272	0.0112495	0.0157439	-0.018082	0.0115144	0.00625183	0.00782614	-0.00884599	0.0247277
	0.0225935	-0.0255257	0.0104619	0.053087	0.0645246	0.00745845	0.027386	-0.0130452	0.0121872	-0.00588114	0.00800098	0.0299782	0.00489714	0.0806886	0.0456551	0.00762396	0.0237306	0.0125647	-0.0292853	0.0373941	0.000868629	-0.0226796	-0.00371355	0.0448454	0.0123018	0.0295785	0.00404151	0.00596013	0.0688934	-0.0119931	0.0130147	0.00234748	-0.00634225	-0.0353695	-0.00269187	-0.00117233	-0.0156139	-0.0021151	-0.00202398	0.0182398	0.00529352	0.00783802	0.0169617	0.00147647	-0.00697118	0.00695354	-0.0295923	0.00715699	0.0441712
	-0.0193728	0.00895668	0.00523765	0.0270417	0.0498418	0.0206223	0.0253625	0.0106776	0.00912832	0.00340414	0.00827865	0.00879213	-0.00101235	0.0449572	0.0179976	0.0199123	0.00438523	-0.00292129	0.0199422	-0.030373	-0.014484	-0.00358666	-0.0344532	0.0114299	0.0142399	0.0426449	0.00754879	0.0233226	0.0678188	0.0732035	0.0141814	0.0088795	-0.00188555	-0.00134052	0.00570615	0.0135818	0.00693151	0.00786081	0.0168713	0.0164238	-0.00595966	-0.0194452	0.0280308	0.00788858	-0.0191402	0.00459536	-0.00367255	0.0310202	0.0161872
	-0.0135383	0.0250722	0.0296519	0.0132373	0.0280957	0.00911031	0.0221193	0.000978308	0.0274917	0.0151761	0.0112597	0.0196018	-0.00176182	0.0177532	0.00746778	-0.00197448	0.0205308	-0.00172141	0.00807137	0.037345	-0.00263592	-0.0210436	0.0124503	-0.0234713	0.00938194	0.0282144	0.0100976	-0.00435458	0.0583829	0.0246135	-0.0102767	0.0154237	0.0136554	0.00269403	0.0170646	0.00629721	0.034542	-0.00461544	-0.0122311	0.0283855	0.0203866	-0.000320746	0.0221932	-0.00646087	0.0137134	0.0418638	0.0253809	0.00848874	0.0442957
	-0.00100598	0.0323386	0.00190059	0.0317155	-0.0094704	0.00289451	0.0264577	-2.70436e-05	0.00940732	0.0179331	0.0177578	0.00464089	0.00928268	-0.00834508	0.00291523	0.0252508	0.0112196	0.0206442	-0.00285553	-0.02483	0.00694276	-0.0116727	-0.0117811	0.0698732	0.0029805	0.0485058	0.0148199	0.00112992	0.0497462	0.0267925	-0.00781044	0.00136931	-0.00558846	-0.0111467	-0.0273275	0.02742	0.0330475	-0.00432152	-0.0280586	0.0189079	0.00169135	0.00246878	-0.00905559	-0.011506	-0.00529641	0.0255988	0.0255164	0.0309629	0.0313112
	-0.0172133	0.03327	0.00966626	-0.0200439	0.0175706	0.006678	0.02929	0.0286543	0.00995105	0.0345277	0.0205189	0.0122861	0.0267411	0.0076121	-0.0108596	0.00815771	0.035194	-0.0311439	-0.00607541	0.0208822	0.00773052	-0.0310463	0.0239881	-0.029567	0.00740201	0.0278228	0.0325668	0.0168149	0.0687134	0.0676201	-0.0029286	0.0335565	0.00601237	-0.0177621	-0.000466489	-0.0168094	-0.00151443	-0.00886643	0.0144714	-0.00101122	-0.00943666	-0.014334	0.00019604	0.0214838	0.00631921	0.0221754	-0.0148404	0.0227788	0.030701
	-0.0177325	0.0187894	0.0174451	-0.0666164	-0.0135035	0.0119756	-0.00577193	0.0204877	-0.000915287	0.0127369	-0.000706077	0.0220495	-0.0120204	0.0304214	0.0120903	-0.0120921	0.0273083	-0.0149712	0.00681042	-0.00587929	-0.0133734	0.0387112	0.00516104	0.0301153	0.0294056	0.0413476	-0.00117951	0.03308	0.0501109	0.0465659	-0.00506456	0.00599132	0.020823	0.0100585	-0.0266064	-0.0158955	-0.00627493	0.0086478	-0.000804207	0.00197339	0.0142574	-0.00159789	-0.00324978	0.017935	-0.00904357	0.0163301	0.0189656	0.0658149	-0.00367636
	-0.00969594	-0.00454019	-0.00184287	-0.00104815	-0.00295129	0.00116319	-0.011068	0.00470864	0.028065	0.0123375	0.00846347	0.0114627	0.00401542	0.0343595	5.74392e-05	0.0307832	0.0327149	-0.0304299	-0.00725205	0.018829	0.0075011	-0.0073427	-0.0470195	0.0897504	0.0108957	0.0354919	0.00729272	0.012993	0.0639614	0.0237314	-0.000402171	-0.00681742	-0.0158207	0.00771305	0.0219661	-0.000641868	0.0197255	0.00184265	-0.0279962	0.0150164	-0.00654134	0.00844344	0.0232743	-0.00715579	0.0017577	0.0110322	0.0200748	0.0196587	0.0277542
	0.0142528	0.0231016	-0.0177506	-0.0219245	0.0829189	0.0172698	0.028581	0.0134847	0.0249394	0.0277639	0.0101433	0.0120526	0.0392194	0.033478	-0.0350961	-0.0141999	-0.00125788	0.0100748	0.015163	-0.0175749	0.0210755	-0.0332141	0.00827755	0.0352181	0.00814375	0.027133	0.00763585	0.0288609	0.0602169	0.0287179	0.00978503	0.0227694	0.00614076	0.0217849	-0.00337812	0.0142441	0.0245665	0.0023615	0.0313579	-0.00245061	0.0193129	0.0214852	0.0162001	-0.00217813	-0.0047661	0.0187753	-0.0311879	0.0275441	0.00237484
	0.0205647	0.014661	0.0176763	-0.0191067	-0.0249187	0.0136545	0.0290988	0.0159482	0.0229434	0.0234331	0.016164	0.0187697	-0.00510194	0.0125071	-0.00982668	0.0267296	0.000135021	-0.00592379	-0.0143862	0.0136238	-0.00608988	-0.0314116	0.0290089	0.0492738	-0.00981931	0.0435628	-0.00399488	0.0341485	0.0342467	0.0386099	0.033074	-0.0134278	0.0335864	0.00563472	-0.0153491	0.00267209	0.02719	0.00152245	0.00704429	0.00926957	0.0114918	0.00753369	-0.0158038	-0.00655297	0.0172318	0.0157221	-0.0223372	0.0235118	0.0142053
	0.00436205	0.0483525	0.00523779	-0.029065	-0.0474239	0.0155809	0.00916025	-0.00661351	0.0104016	0.0243926	0.00970487	0.014452	-0.00111154	0.0140614	0.0262087	0.00762295	0.0111309	0.0227281	-0.016669	-0.0501706	0.0295403	-0.0263335	-0.0210154	0.00956269	0.0204261	0.032701	0.000623181	0.0370767	0.0378403	-0.0628041	-0.000563354	0.00589134	0.0224319	0.00477436	-0.00645824	0.00883835	0.00946887	0.00865	-0.0155772	0.00323123	0.0112635	0.00822614	0.0267469	0.0134506	0.0229693	0.0166278	-0.0559625	0.0250118	0.0043231
	0.021706	0.0177124	0.0289924	0.0223881	0.0272963	0.0178406	0.0235919	0.00658717	0.0116819	0.00605245	0.0167265	0.0251554	0.0413854	-0.0183468	0.00835995	0.0159571	0.0240675	0.00385243	0.0259751	0.0149281	0.00852671	0.0318144	0.00527308	0.00674567	0.0305663	0.0296293	0.00815364	0.0337833	0.0592794	0.0155401	0.00567344	0.0188003	0.0224897	0.00658583	-0.00380612	0.0159591	0.0167847	0.0109433	0.00326632	0.00212737	0.0121398	0.00267818	0.0158779	0.0178965	0.00132239	0.0162257	-0.022884	0.0178792	0.0152657
	0.0429974	0.016008	0.00623787	-0.0167046	0.0553164	0.0206655	-0.000391957	0.0141844	0.0146039	0.0186926	0.00613791	0.0144185	0.047095	0.0257637	0.0325099	0.0132161	0.00768806	0.010099	-0.00325752	0.00389311	-0.0175363	0.0478262	-0.0169099	-0.0234957	0.0277777	0.0119217	0.0310092	0.00972155	0.0600343	0.0679499	-0.016262	0.00664229	0.0319777	-0.00308651	0.00333582	-0.00572936	0.00930232	0.0172857	-0.00845651	-0.0114387	-0.0019026	-0.00296956	0.00847583	0.0013142	0.00630924	0.0218743	-0.000277725	-0.0149897	0.0405309
	-0.0101178	0.0198321	0.016175	0.0252936	-0.0219418	0.0240215	0.0235727	0.0176216	0.0106206	-0.00465779	0.00725347	0.00188951	0.00446954	0.00390367	0.0313905	-0.00123595	0.019881	-0.0313608	-0.00568378	0.00380834	-0.00574055	0.0618643	0.00717525	0.022026	0.0298435	0.0398002	0.0136658	0.00805208	0.0720174	0.0388109	-0.00905899	0.030501	0.0160379	0.030135	0.00535907	0.0191397	-0.0126294	0.0134702	0.01646	-0.0064395	0.00201724	0.0166139	0.016363	-0.0184782	-0.00507381	0.00184797	0.0065137	0.00905864	0.0181393
	-0.00335584	0.0267081	0.0178945	0.00188956	-0.025711	0.0168647	0.0159957	0.0022499	-0.00445884	0.0120326	0.000447538	0.00729913	0.0114946	0.00848827	-0.0244029	0.0286512	0.00627066	0.0339242	4.97957e-05	-0.00212214	0.0121152	0.0542841	0.0367594	0.0193324	0.0267198	0.0231714	-0.00681456	0.0221284	0.0543858	0.0304388	-0.0177235	0.0134225	0.0115259	0.0255956	0.00795736	0.0369003	0.00266463	0.00769832	0.00102384	0.0103466	0.00513413	0.0188259	0.0238924	-0.000170593	0.0153146	-0.00263802	0.0134003	0.023193	0.0218583
	-0.00570462	0.0066483	0.0130505	0.0157633	0.0133328	0.0201552	0.024056	0.000218423	0.00431489	0.00285919	0.0104104	0.0234684	0.0358828	0.0461565	0.0245368	0.000507154	0.0279176	-0.0184934	0.0084332	-0.0109818	0.0148208	-0.0241991	0.00833199	0.0297499	0.00361037	0.0214203	0.0225431	0.00508916	0.0554644	0.0406048	0.00602917	0.040942	0.0138128	0.0248579	-0.00125709	0.0119006	0.00886772	0.00802954	-0.0150757	-0.0053073	-0.0125077	0.0113257	0.0119686	0.00593389	0.0120861	-0.0022073	-0.0343953	0.0204642	0.0194826
	-0.00313146	0.0424938	-0.0123373	0.0197122	-0.0110769	0.028007	0.0144061	0.002705	0.00462708	0.00518723	0.0105934	-0.0017077	0.0112259	0.0242474	0.0236455	0.0348419	0.0276226	-0.00286473	-0.0213067	0.00118997	0.00393264	-0.00502163	-0.0639768	0.0644007	0.00453094	0.0359211	0.0297092	0.0118122	0.0262263	0.0510351	0.00564682	0.00834215	0.0318254	0.0276819	-0.00570913	0.0268187	0.00903902	0.000669292	0.00887081	0.00522976	-0.00613002	0.0147709	0.0312502	0.0292062	-0.0036598	-0.00215141	0.0118051	0.0149888	0.0127083
	0.0272189	0.0212259	0.0194162	0.0207414	0.000614938	0.0262228	0.0289358	-0.0105582	0.0190436	0.016077	0.0112526	0.0189582	-0.00017583	0.00979437	0.0145309	0.0178858	0.0371121	-0.0413529	-0.0142571	0.0098661	0.000757655	-0.0124585	0.00506802	0.0450148	0.0125052	0.0159195	0.0126067	0.0369519	0.0635244	0.00553054	0.026081	0.0235237	0.0181523	-0.00433125	0.00591009	0.0114099	-0.00033593	0.00467284	-0.00502763	0.0232554	0.0158508	0.00483306	0.0170737	0.0103345	0.000638517	-0.010001	-0.0147302	0.0103654	-0.00710826
	-0.00270668	-0.0158362	0.00663202	0.0282262	-0.0451309	0.018533	0.0120485	-0.00340635	0.0303394	0.0127136	0.0037393	0.0104032	-0.0130335	0.0549656	-0.0234597	-0.000611715	0.0234321	-0.00824712	-0.00642597	-0.0307319	-0.0300975	-0.0033003	0.0435096	-0.00055345	0.00104189	0.033989	0.0248509	0.0219381	0.0734548	0.0233978	0.0137717	0.0201692	-0.0144608	-0.0193188	0.036528	0.00762099	0.038269	-0.0109037	-0.0177088	0.00754734	0.0145748	0.0117819	0.00178764	0.0154751	-0.0033743	0.00292362	0.00606338	0.00293014	-0.00856385
	0.00372148	0.00803082	0.0258228	0.00195509	0.0235223	0.0159661	0.00671256	0.0018303	0.0138098	0.0041519	0.00900689	0.0182662	-0.0189441	0.0487896	-0.00648203	-0.0174313	-0.0260381	0.0555354	-0.0175718	0.00458577	0.00542298	-0.0083989	0.0244829	0.0102772	0.00793708	0.0236037	0.0194442	0.026494	0.0514859	0.0192508	0.00750684	0.0259845	0.0270346	0.000909764	0.00509951	0.0176739	0.0200345	-0.0276918	-0.0195108	0.00635215	0.0129948	0.00673849	0.00145506	-0.0285659	0.00434194	-0.00314987	0.00415396	0.00761806	-0.005706
	0.0135762	0.0209645	0.0092934	0.0407337	0.00248211	0.00950077	0.00777345	-0.0128678	0.014353	0.00856831	-5.39414e-05	0.0244956	0.014288	0.0128816	-0.00862891	0.0149177	-0.0195449	0.0233185	0.0161132	0.00369897	0.0149242	0.0190113	0.0218668	-0.0223083	0.0373196	0.0190461	-0.00114232	-0.0144583	0.0626087	-0.0112092	0.0239813	0.00254193	-0.0121422	0.00816256	0.00494897	0.0185332	0.0505783	0.0171326	-0.00400448	0.0282806	0.0320257	0.0178748	0.0104091	-0.0155379	0.006696	0.00693161	0.0137413	-0.00197745	0.0218385
	0.0202313	0.040159	0.020201	-0.0129251	0.0532346	0.0137898	0.00277332	0.00841631	0.0292765	0.0237187	0.024523	0.025117	-0.00523379	0.00591133	-0.0349445	0.00479308	-0.0123899	0.0181294	-0.0232358	0.0254242	0.00604196	0.0454684	0.0371274	-0.0309487	0.0295475	0.0330173	-0.00241078	0.0199227	0.0629766	0.0178671	0.034184	0.0261604	0.0395244	0.00141068	0.0100268	-0.0119752	0.0436584	-0.0109551	0.00950902	0.0338199	-0.00895367	0.0117836	0.0383317	-0.0195645	-0.00745764	-0.00136789	-0.00211802	-0.00654354	-0.00306466
	0.0239293	0.0276343	0.0200982	0.0114105	0.0407722	0.00824544	0.00722544	-0.00709402	0.0428305	0.0199988	0.0120365	-0.00310178	0.010955	0.00774853	0.0105086	0.0221638	0.00298544	-0.00101884	-0.0117905	-0.000552844	-0.000642512	0.0568365	-0.0541514	0.0391795	0.0142828	0.0301323	0.0051062	0.000696629	0.045213	0.0334531	0.00449507	0.0319009	0.0555727	-0.0127235	0.0242701	0.0163501	-0.00870063	-0.0078582	0.016621	-0.00249037	0.0316307	0.0120981	-0.0173804	-0.0163788	0.0122062	0.00612197	0.0195499	0.00315238	-0.0184751
	-0.00836294	0.00755919	-0.0021748	0.00469668	0.0427733	0.0132899	0.0162575	-0.00529541	0.0127712	0.0265023	0.00960204	0.00453687	0.0229668	0.0387076	0.0239612	0.0340283	-0.00208728	0.00232663	0.0193809	-0.00912134	0.0118363	0.0261576	-0.00893992	0.0186034	-0.00629987	0.0326875	-0.012655	-0.0127969	0.0381496	-0.00506259	0.0105962	0.0121943	0.030476	0.00468387	-0.0137514	0.0277017	0.00188463	0.00748757	-0.0104501	-0.00855636	0.0175453	0.0194666	0.0209953	0.00406298	0.00199157	0.00435974	-0.0167223	0.025711	-0.00847843
	-0.00652502	0.0346285	0.0213925	0.00211619	-0.00896145	0.0133453	0.0175165	-0.00952435	0.0171488	0.0132651	0.00888108	0.00526741	-0.0319831	0.0174067	0.0215615	0.0101822	0.00313109	-0.0284038	0.00335194	0.00422524	0.0126113	-0.00269301	0.0388577	-0.0217137	0.00420396	0.0338385	0.0298326	-2.82048e-05	0.0422503	0.0304459	0.0155271	0.0285299	0.0334186	0.00294797	0.0283872	-0.00777769	-0.00320556	-0.0011178	-0.00329601	0.0160857	0.0296974	-0.00225737	-0.00892022	0.00861161	0.00128047	0.00241589	0.00568505	-0.00825359	0.0181663
	0.00666419	0.0402017	0.0124066	0.0205156	-0.0343477	0.00756468	0.0253262	0.0177051	0.0148365	0.0148292	0.0210806	0.0118966	0.0146629	0.0393325	0.0257519	0.00951862	0.0513579	-0.00122045	0.0106784	0.0304129	-0.0124829	0.0102576	-0.00283674	0.0234862	0.00290382	0.0354028	0.0101895	0.0124973	0.0258802	-0.00937221	0.0231936	-0.00301622	0.0302883	0.0140574	0.0218431	0.0109991	-0.00132629	-0.00116389	-0.0126035	0.0274211	0.0105041	-0.00225614	0.019455	-0.0101279	-0.0113159	-0.00836286	-0.00307993	-0.0138573	0.0328582
	-0.0407786	0.0088074	-0.00593401	0.0564099	0.0113232	0.010012	0.0140543	0.010808	0.0144431	0.0212188	0.00804018	0.0119869	-0.0451044	0.0409324	0.0173831	0.0168721	0.0513625	0.0314254	-0.00523186	-0.00420225	0.000875124	-0.0096361	0.0228242	0.0314544	0.00907776	0.0510705	0.00835499	0.0101459	0.0524409	0.0187936	0.00323506	-0.0124596	0.0465502	-0.00632166	0.0181539	0.0211971	0.0131551	0.0190712	0.0220629	0.0261751	-0.000935418	0.0316277	0.0150499	-0.0150783	0.00214874	0.0139477	0.0157376	-0.00799368	0.000904702
	0.03931	-0.00885782	-0.000492148	-0.00709807	-0.00422171	0.0168076	-0.00650457	0.0076516	0.00546657	0.00683771	0.0043324	0.00958763	0.00407225	-0.0324582	-0.0352764	0.0134635	-0.00486817	-0.034432	0.00195969	0.0267491	0.0121562	0.0499986	-0.00482489	0.0388067	0.017419	0.0294351	0.0119224	0.0252463	0.0698007	0.0425218	0.00616393	0.0193675	-0.00605517	0.000467624	-0.00649692	0.0230865	0.0154947	-0.00332815	-0.00765847	-0.0264577	0.00804794	-0.0135271	0.00922432	0.0152874	0.00126961	0.00588796	0.012137	0.0209085	0.00230831
	-0.00455515	0.0129297	0.00980442	0.0176212	0.0188677	0.02064	-0.000148275	-0.0114671	0.0254228	0.0123115	0.0142555	0.00182629	0.0101682	0.0136091	0.0525375	-0.0519029	0.000979553	0.024163	0.0204189	0.0165361	-0.0216047	0.0267636	0.0308043	-0.00750783	0.020659	0.0220053	0.0247367	-0.00616387	0.0546624	0.0112952	0.0239006	-0.00841371	0.0411341	0.0225164	-0.00195468	0.0151619	0.0114657	0.0223089	-0.00906699	0.0219503	0.00744986	0.00433845	0.00680771	0.00216593	0.00345707	0.00414247	0.0155033	0.00534862	0.0140117
	0.0189484	0.0240092	-0.00170849	0.0172286	0.0495791	0.0175982	0.0192957	0.0206775	0.00880908	0.0190785	0.0188782	0.0181957	0.0183286	0.027236	0.0413934	0.00738776	0.00734735	-0.000898279	0.0109531	-0.0237026	-0.00208826	0.0191068	-0.0286816	0.0242213	0.0265295	-0.00816362	0.0148526	0.0322308	0.0612576	0.00716187	0.0298313	0.0413757	0.00216107	0.0334795	-0.00984452	0.049118	0.0288431	0.00991779	0.0106474	0.0111672	0.0250907	0.00273178	0.0110973	-0.00622284	0.00888828	0.00468577	0.0173017	0.00667047	0.0169108
	-0.000586697	0.00861406	-0.00756953	0.015459	0.0597518	0.00789068	0.0490263	-0.0011027	0.0231267	0.00158062	0.0150396	0.0211535	0.0180638	0.0444028	-0.00288536	0.00227971	0.00327376	-0.000458636	0.0118345	0.00612002	0.0228594	-0.00428367	-0.0300256	0.0147054	0.0401979	0.0307486	0.020214	0.0103314	0.0507608	0.0075682	0.00255567	0.0138442	0.00940111	0.00164225	0.0269248	0.014161	0.0321037	-0.00472347	-0.0137739	-0.0184785	-0.00797547	0.0017707	0.0184585	0.0105812	-0.000802508	-0.00431017	0.0201867	-0.0210536	0.0289816
	0.0116212	0.0157918	0.0192916	0.0271485	0.0199161	0.0280549	0.00462299	0.0111963	0.0294257	0.0156514	0.00888483	0.00284213	0.00211146	0.0109368	-0.0222824	-0.0354487	0.0624946	-0.013184	-0.0101972	0.00853963	-0.0276838	-0.00173626	-0.00745889	0.0456544	0.0271462	0.0200825	0.000443127	0.0161496	0.0634851	0.0284869	0.0223721	0.033154	0.0453401	0.0257618	0.0278081	0.0379897	-0.00420713	0.0190169	-0.030808	0.0087451	0.0101729	0.00430998	0.018123	0.013605	0.0104633	-0.00595622	0.00464808	0.0207701	-0.0221395
	0.0133503	0.0101606	-0.00245962	-0.00335579	0.0280816	0.00478155	0.0234031	0.000504338	0.000910201	0.0235355	0.0248784	0.00267835	0.0170531	0.038601	0.00974916	0.0168818	-0.000519015	0.0255505	-0.00572844	-0.00528803	-0.00688021	-0.020623	0.0234193	0.0205461	0.0323931	0.0316984	0.0130426	0.0197261	0.0757444	-0.00419227	0.0152831	0.0271847	0.018193	-0.00965889	0.0317542	0.0225326	0.00781815	-0.0116869	0.0136687	0.00827032	-0.0134566	0.0238473	-0.00714825	-0.0125778	0.00760855	0.00281579	0.0290341	-0.00773032	-0.00855548
	0.00668168	0.0183973	0.0359988	0.00748518	-0.0130862	0.0304368	-0.00531441	0.000636663	0.0202772	0.0186536	0.0119683	-0.00109145	0.0209231	0.0509006	0.0456216	-0.00870352	0.043637	-0.0170812	-0.0116134	0.0193607	0.00153771	0.00891043	-0.00848002	-0.025165	0.0196146	0.0406901	0.00595687	0.0103623	0.0724703	0.0405659	0.00450228	0.0172619	0.0058006	0.0118644	0.0238553	0.0163736	-0.00763019	-0.0230254	0.00492044	-0.0113361	0.0294161	0.0104997	0.0253542	0.0252677	0.000648088	-0.00156507	0.0132378	0.0119541	-0.0292307
	0.0173919	0.0294238	0.0201206	-0.0153308	0.0233987	0.0173336	0.0184901	0.00934525	0.00578653	0.020322	0.0221149	0.00379543	0.0142045	0.0137308	-0.0421308	-0.000316126	-0.017797	0.0229175	0.00598195	-0.00406133	0.0172115	-0.0221088	-0.0277233	0.0103476	0.0377217	0.0522514	0.0202846	0.0210856	0.0722619	0.0229167	-0.00772485	0.014524	0.0169893	0.00179398	0.0195463	-0.000928548	0.0121332	0.0229402	-0.0134294	0.0105578	0.0301067	-0.0221037	0.0263699	-0.00432217	0.00288583	-0.00770793	-0.0146226	0.0206079	-0.00686472
	0.00604555	0.0310844	-0.00125718	0.0273838	-0.0633135	0.0356075	0.00982784	0.0185622	0.00453618	0.013476	0.0205841	0.014832	0.0421539	0.0242668	-0.0132616	-0.0041668	0.00559914	-0.0128013	-0.0237868	0.0277532	0.027212	0.00232864	-0.0420463	-0.00680365	0.0411633	0.0179479	0.0154582	-0.0191345	0.0588079	0.0479004	0.00802812	0.0210455	0.0103666	-0.000812333	0.00822849	0.00870423	0.0134555	0.023265	-0.0149433	0.0184487	-0.0159672	-0.00241396	0.0402186	0.00939941	-7.83709e-05	0.00160966	-0.0201012	-0.00928974	0.00674383
	-0.0181157	0.00354163	0.0184047	0.0281611	0.0625457	0.0153243	0.00463829	0.00141342	0.0167722	0.0364394	0.0157495	-0.000185534	0.0212945	-0.00319182	-0.0144708	0.0369625	-0.00131199	0.0138937	0.0177895	-0.00485695	0.000378516	-0.0203775	-0.00208111	0.0042208	0.0393381	0.0238234	0.0176946	0.0122525	0.0603026	0.0464848	0.0166992	0.0209901	0.0460502	0.0302327	0.0275097	0.0199914	-0.00395081	0.017574	0.000953507	0.00515666	0.00150611	-0.0136354	-0.00446799	-0.00479647	-0.0155783	-0.00303326	-0.0213417	-0.0204341	0.0130702
	0.0242494	0.00596798	0.0127054	0.0258575	0.00635567	0.00864273	0.0205457	0.0107116	0.0093567	0.0102668	-0.00485653	-0.00243737	0.00596236	0.0202625	-0.0153203	-0.0110609	-0.0150732	-0.0224709	0.0122275	-0.0249556	0.00894824	-0.0249875	0.010313	-0.0259688	0.0419424	0.0268188	0.0137237	0.0194034	0.0490788	0.0107215	0.0290774	0.0631685	0.0367806	0.0111645	0.0530224	0.0335005	-0.000142953	0.0137976	0.00643878	0.0077456	-0.00718832	0.0026778	-0.00817689	0.0122629	0.00621058	0.0110761	-0.010031	0.0189825	0.011021
	-0.0235278	0.00821372	-0.0185737	-0.0513095	-0.0254573	0.00936134	0.00140206	0.0186827	-0.00261433	0.0111699	-0.00927032	0.0429277	-0.0340993	-0.00273298	-0.0365584	0.0144642	0.0215817	-0.0187669	-0.0101853	0.000738611	0.0072354	-0.0335581	-0.00421496	-0.0122472	0.0497398	0.036057	0.0322164	0.0232292	0.0447547	0.0421508	0.0186679	-0.00951679	0.0307207	0.0239293	-0.00462717	0.0117323	0.000923053	0.00862377	0.00190402	-0.00658856	0.0155904	0.0228305	0.00828093	-0.00339998	-0.00331896	0.0002067	0.0187846	0.0156157	0.0149607
	0.0179625	0.000555383	0.0260167	0.0403133	0.033495	0.00695792	0.0101755	0.00990999	0.00733673	0.0156522	0.0296657	0.00576965	0.0379006	0.00543236	0.00791183	0.00796274	-0.018478	-0.0231945	0.0261412	-0.0121509	-0.0124736	0.0274836	0.0129712	0.0112052	0.0573836	0.0414648	0.0312542	0.00844577	0.0618713	-0.0212594	0.0558324	-0.00359772	0.0124061	0.0237839	-0.0178086	-0.00224561	-0.0137135	-0.00623727	-0.00542915	0.00425471	-0.00122173	0.00871673	0.00262041	-0.0229066	0.00368134	-0.0167395	0.0275852	0.011618	0.0120576
	-0.00824042	0.00286244	-0.000685505	0.00131576	0.0212629	0.00726386	0.00620432	0.00730516	0.00784594	0.0294862	0.0062337	-0.00338615	0.0342702	0.0155385	0.0226068	-0.0129532	0.00690254	0.0178688	-0.014774	0.0286621	0.00425005	0.0221535	-0.0197292	0.0223746	0.0292971	0.0309462	0.0265404	-0.00546488	0.0490589	0.036228	0.0461041	0.0503638	0.0244368	0.00410253	-0.00451458	0.0179589	0.00899273	0.0108192	0.00358456	0.0185112	0.0250647	0.0109065	-0.00921589	0.0103216	-0.00381185	-0.00746354	0.0147927	-0.00397698	-0.00166955
	-0.00373274	0.00736684	0.013309	0.0426363	-0.000249766	0.0212009	0.00172628	-0.00502385	0.0195696	0.0150805	0.0251773	0.00184557	-0.00325338	0.0329741	-0.0114582	-0.00992313	0.0224855	0.00357768	-0.0176418	0.000255761	0.0116051	0.0163313	0.00770399	0.0190289	0.0125178	0.0255775	0.0240598	-0.0103724	0.0619407	0.0235222	0.0270803	0.00834413	0.0154949	0.00894538	-0.0156011	-0.00991622	0.032924	-0.00549308	-0.0023799	0.010897	0.00257446	0.00709886	0.0124133	0.0125337	0.00607271	0.00823287	0.0120244	-0.0320748	-0.0131193
	0.00649649	0.0316593	-0.00895655	-0.0153921	0.0518332	0.0136968	0.0222431	-0.000619894	0.0200999	0.0017085	0.0124091	0.0144532	-0.016385	0.0306064	0.0273586	-0.0109425	-0.0245173	-0.00720851	-0.00682577	-0.00732236	0.00347581	-0.0409695	-0.00678279	-0.0193865	0.047843	0.035009	0.014855	0.0301094	0.0576616	-0.0149388	0.014042	0.020498	0.00113173	-0.00521426	-0.000337856	0.00995602	-0.0117342	0.011616	-0.00321802	-0.00165605	0.025911	-0.0168407	0.0341027	0.00919297	0.0120735	-0.0145692	0.0331662	-0.00554279	-0.00479867
	0.00583283	0.0129466	0.0424018	0.0169447	0.00743396	0.0115031	0.0289592	-0.000230437	0.00546008	0.0127757	0.00589439	0.0134861	0.00745142	0.0374385	-0.0278874	-0.0298407	0.0141075	-0.0289169	0.01669	-0.0043405	0.0225892	0.00817538	0.0157378	0.0585696	0.0578334	0.0521312	0.016021	0.0179618	0.0746603	0.0212637	0.0192002	0.00644197	0.0177921	0.003269	0.00836114	-0.00214114	0.00317317	0.0126956	-0.00876503	-0.010594	0.0159892	0.00988473	-0.0240987	-0.00166231	0.00371128	-0.0111418	-0.0101087	0.0178412	-0.00189154
	0.0011199	-0.000615189	0.0144151	0.048758	-0.00046419	0.00792918	0.00179466	0.00375508	0.0157734	0.00988435	0.0233945	0.00193452	0.0221143	0.0152584	0.0657456	0.0149207	0.0199932	0.0224122	-0.00759435	0.0320097	0.0142145	0.00106317	0.0183182	-0.00810842	0.0191842	0.0335074	0.0347084	0.0158576	0.0436932	0.0288398	-0.00674924	-0.00965948	-0.014943	0.027198	0.0138491	0.00971494	0.00899328	0.00772618	-0.00339065	0.0118381	-0.000464142	0.0125134	0.0313191	0.0167046	0.0103654	-0.00107532	-0.00195411	-0.0103306	-0.0151409
	-0.0223319	0.0230483	0.00899998	-0.0054004	-0.0110782	0.0166911	0.0195542	-0.00712992	0.0244146	-0.00882061	-0.00277071	0.00933633	-0.00643771	-0.0193082	-0.041699	-0.0116973	-0.0172185	-0.014627	-0.0214486	-0.0137372	0.00191965	0.00457991	-0.0151332	-0.0327928	0.0376194	0.0431069	0.018041	0.00611823	0.0641146	0.0280881	-0.0102534	0.0222759	0.005055	0.0128253	-0.0192219	-0.0028863	-0.00665595	0.00861304	0.00621719	0.0233063	-0.00271321	-0.00748513	0.0514947	0.0214142	0.000294546	0.00833657	0.0102259	0.0121672	-0.019505
	0.00545063	0.0230564	0.0177475	-0.0167521	0.0145935	0.0024736	-0.00378725	0.00472929	-0.0110091	0.0109898	0.0204802	0.0100901	-0.021752	0.0453491	-0.0241609	0.00394523	-0.00343922	-0.011878	-0.00551834	0.0184989	-0.0118999	-0.0251755	0.0180909	0.0178082	0.0306649	0.0292526	0.0271183	0.0105923	0.0596819	0.00457025	-0.00943706	-0.0102735	0.00349875	-0.00356247	0.0245076	0.00781823	-0.00637402	0.0327927	-0.0195277	0.0148205	0.00337647	0.00506505	-0.0109513	-0.00235843	0.003355	0.00356397	-0.00331755	0.0223064	0.0125886
	0.00799249	0.0262254	-0.00146164	0.0258284	0.0728771	0.0103399	-0.010061	0.0175842	0.0208259	-0.000369128	0.017583	-0.0025229	-0.0108894	0.0285556	-0.000915436	0.0262561	-0.00107664	-0.0121333	0.00652054	-0.0139373	-0.0199324	0.0236223	0.0230479	0.017748	0.05397	0.0321349	0.0236976	0.00213179	0.0670323	0.0209754	-0.00743705	0.0190729	0.0442386	0.0149879	0.0133286	-0.0238435	0.0281594	-0.000256186	0.00714753	0.0420491	0.0238458	0.0146706	0.0268474	-0.00561187	0.0084567	0.011491	0.0217695	-0.000646828	-0.0102648
	0.0216248	0.0341798	0.00337917	0.0285284	0.0551475	0.00514689	-0.00674673	-0.0115283	-4.70417e-05	0.00142037	0.00251816	0.019655	0.0142152	0.0367514	0.0506016	0.0260258	0.0111283	-0.00105302	-0.0112898	-0.0051348	-0.0034202	0.0147523	-0.03106	0.0195889	0.020023	0.0214722	-0.00806873	-0.00617031	0.0561049	0.0318271	-0.0135347	0.00430251	0.0165944	0.0381793	0.00462256	0.0155533	0.0105101	0.00678759	-0.005793	0.0159499	-0.00483964	-0.006181	0.0070743	0.0154094	0.00347317	0.0159828	0.000924526	-0.00381233	-0.00492121
	0.0110592	0.00846928	0.0183003	-0.0205265	0.053443	0.00394808	0.0168381	-0.000942595	-0.00180383	0.0179428	0.0200567	0.0173919	0.0126771	0.0336654	0.0114442	0.0146307	-0.0246549	-0.0103566	0.0122219	0.0101305	0.029938	-0.0455779	-0.0102929	0.0177798	0.0185435	0.0319124	0.00836523	0.00109133	0.0510605	-0.0223045	-0.017145	0.0354102	0.0271289	0.0202537	-0.0378838	-0.0120267	-0.0221731	0.00303934	-0.0212077	0.00600784	0.00795655	-0.00182413	0.0249048	0.00559783	-0.00208709	-0.00182893	0.0193996	0.00725529	0.00314102
	0.0293612	0.025909	-0.00452407	0.0170079	0.0335996	0.00725946	0.0148855	-0.00199231	0.0149852	0.0240855	0.00894919	-0.0057123	0.0524125	0.0287105	0.0219776	-0.00124335	0.01471	-0.00158564	0.0152395	0.0298632	0.00644731	0.0534176	0.00693062	-0.0171724	0.0286034	0.0390976	0.029358	-0.000539445	0.0815798	-0.0359271	0.0244076	0.0066893	0.00288421	0.0108234	-0.0136552	0.00179825	-0.00540843	0.0154087	0.00127737	0.0029693	0.00846914	0.0010944	0.0148726	-0.00978528	0.0164752	0.000899902	0.0324767	0.0112236	-0.00789436
	0.0226223	0.0179873	0.00104341	0.0483483	0.0304257	0.011878	-0.0107713	0.0211059	0.00102498	0.0106247	0.0166841	0.0192853	-0.00661599	0.0109008	0.0163828	-0.00836568	-0.0113226	-0.0115002	0.0178111	-0.00116564	0.0218996	0.0450589	0.0600893	0.0504781	0.028403	0.00705679	2.85714e-05	0.0178335	0.0622931	0.0438855	0.035007	0.0390411	0.0318824	0.0331117	0.030978	0.0229201	-0.00323744	0.00778252	-0.010528	0.040254	0.0086216	0.0120898	0.0394785	-0.0193767	0.0167933	0.000570438	0.0409491	-0.00762377	-0.0096589
	0.00124477	-0.0176344	0.0127248	0.0609041	0.0168372	0.0126439	0.0264639	-0.00533095	0.0169818	-0.00153979	0.00878139	0.0105171	0.0182582	0.0115297	0.0155629	-0.00570444	0.0169863	0.0112758	-0.00395807	0.00768405	-0.000182198	-0.00554425	-0.0267109	0.034862	0.035853	0.0487721	0.0134448	0.0273942	0.0750398	0.0874548	0.0326088	0.0192252	0.0317668	0.00633891	0.0024956	-0.00393715	0.0403964	0.00966678	0.0112091	0.0272662	0.0356769	0.0277293	0.000548284	2.31605e-05	0.0214041	0.0152333	0.0016045	0.0144178	0.0119223
	0.0249026	0.0329112	0.0133099	-0.0103135	0.0719006	-0.00736284	0.00991486	0.0153724	0.00643598	0.0128814	0.00762616	0.00854207	0.0221413	-0.0169469	-0.0117335	8.19893e-05	-0.00903035	0.00139442	-0.00503447	-0.00958907	-0.000978547	0.00879525	0.0448616	0.0384714	0.0136063	0.0228463	0.00603954	0.000246351	0.0581383	0.0521852	0.00539075	0.0298109	0.00473326	-0.0121304	0.00140407	0.0434079	-0.00863342	0.0188293	0.0112952	0.000719546	-0.0252428	0.0405528	0.00253429	0.0172394	0.00588662	0.00393569	0.00927626	-0.019613	0.0277057
	0.0267712	0.014862	0.0324802	0.0701953	0.0393185	-0.00661841	0.00788781	0.0175226	0.0190286	0.00974361	0.0117386	0.0132206	-0.0126026	0.0253198	0.00741681	0.0201195	0.0184918	-0.0171374	-0.013584	-0.0222922	-0.00325709	0.0432176	-0.0167057	-0.00207254	0.0242203	0.0526766	0.0241424	0.0265152	0.0579666	0.0501698	0.0172227	0.00740948	0.00364235	0.0343301	-0.00840791	-0.0240545	0.0489893	0.0285718	0.0164216	0.00397321	0.0646976	0.0185991	-0.00836528	0.0150773	-0.027195	0.0240485	-0.0367244	0.00922336	0.0166766
	0.00847031	0.0340284	0.0188992	0.021459	0.0206455	0.0131571	0.00546724	0.00169498	0.0168276	0.0208268	0.0123098	0.0302473	-0.00713609	0.0145511	0.038553	-0.000967481	0.00760484	-0.00678856	0.0233735	0.0397318	-0.0166834	0.0592966	-0.0243961	-0.0435385	0.044165	0.0546606	0.00961367	0.0113284	0.0475683	0.0116616	0.0156615	0.0250136	0.0387517	0.0155991	0.0191835	0.0173984	-0.00499701	0.0157481	0.00226602	0.0142934	0.0136916	0.0205231	0.0119236	-0.00278984	0.02241	0.0235712	-0.0102293	0.00692338	0.0107287
	0.0162618	0.0181823	0.00258256	-0.00508241	0.0569267	0.00666376	-0.00493029	0.00712996	0.0178695	0.0339882	0.0118791	0.00164216	-0.00761211	0.0143411	-0.00521396	0.00204196	-0.00870903	-0.0204536	0.0186555	-2.11881e-05	-0.0116046	-0.012575	-0.0187044	0.0163793	0.0542623	0.0475594	0.0288034	0.00613655	0.0474067	0.0390956	-0.00831024	0.0515412	0.0211053	0.0308496	-0.00619992	0.00126123	0.0477306	0.00752777	-0.0105832	0.0012872	0.00110571	0.00642952	0.0117339	-0.00254558	0.0163882	0.0210262	0.0340754	0.00101221	-0.00166904
	0.0245032	0.0227259	0.00718583	0.0193795	0.0445308	0.00824509	0.0166455	0.00870086	0.0171157	0.00231487	0.0107293	0.0145965	-0.000830279	0.00654362	0.0354786	-0.0128529	0.0183498	0.0202634	0.00365183	0.000114584	-0.000407603	0.044331	0.023111	0.0208686	0.0260531	0.024341	0.0128409	0.00535715	0.07056	0.0539499	-0.0236474	0.0196846	0.0265414	-0.00436938	0.0223943	0.0250293	0.00719417	0.00291775	-0.0179695	0.0276809	-0.0121922	0.0111188	0.0240495	0.00141069	0.00102559	0.0175935	0.0019056	-0.00485177	0.00628929
	0.0213529	0.0174861	0.0151669	0.041487	-0.0150735	0.0110113	0.0327705	0.00976921	0.0204871	0.0115737	0.00948794	0.0158572	0.0133622	0.0550462	-0.000878599	-0.00634581	0.0257851	0.0194692	-0.0143388	0.0202977	0.0290305	0.0414617	-0.0368339	0.00864726	0.0153342	0.0305756	0.0240147	-0.00475276	0.0646837	0.0604815	0.00893977	0.0189677	0.030059	-0.00356596	-0.00390254	-0.0183364	0.0130893	0.00287881	-0.00905656	-0.00333701	0.00213703	0.0262987	-0.00751385	0.00137382	-0.00316426	0.0182008	-0.00534081	0.0036181	-0.00319397
	0.0245815	0.0311382	0.0127521	0.0363037	0.0672199	0.0168672	0.0306128	0.00380716	0.0177903	0.0182339	0.0077416	-0.0108295	0.00621007	0.00592432	-0.011337	-0.0284464	-0.0184396	0.00882149	0.0283358	0.0145438	0.00270057	0.0717032	-0.0210559	0.0433231	0.018099	0.0184347	0.0264308	0.00303368	0.0354668	0.0202484	0.00506512	0.0371467	0.00722036	-0.00770469	0.0427243	-0.0060288	-0.00762513	-0.018219	0.0127362	-0.00390785	0.0278335	0.0354488	0.0163693	-0.0217428	-0.00902292	0.0145568	0.0141751	0.0106122	0.0391783
	-0.00282765	0.01411	0.0201118	0.0256593	0.0956905	0.0108616	0.0202002	0.00283389	0.0101768	0.000572633	0.0220612	0.0110114	0.033929	-0.0049906	0.0196565	-0.0137693	0.0136575	0.0163261	-0.00588641	-0.0145995	0.00804717	0.0529138	0.00359212	0.0140636	0.0228048	0.0241368	0.00562157	0.0338357	0.0587934	0.0657877	0.0172659	0.0236109	0.00635348	0.0215337	0.0297792	0.0325112	0.0212265	0.011262	-0.00623511	-0.0103312	0.0235955	-0.00146497	0.0144688	-0.00311488	0.000884214	0.000589501	0.0245158	-0.0160096	-0.0122927
	0.0134491	0.00654078	0.00193419	-0.0238362	0.0482379	0.0189891	-0.00800367	0.00863404	0.0105293	0.0307082	0.0208381	0.00648801	0.00855655	-0.0285747	0.0101244	-0.00491178	0.0480221	0.0158653	0.0129465	0.0320028	0.0107628	0.0122436	0.00393824	-0.00900984	0.0107155	0.0399487	0.0335073	0.0157297	0.0543681	-0.00543746	0.0154892	0.0218491	0.0181639	0.0247667	0.0590642	-0.0346488	0.0315145	0.0203246	-0.00120378	0.00701672	0.0202404	0.00127028	0.0181663	0.0231626	0.00344814	0.00774811	0.0309838	0.0262085	0.000396927
	0.0478746	0.0396791	-0.0124453	-0.0229208	0.061523	0.00889614	0.0366631	0.0300568	0.0180492	0.0122221	0.0347419	0.00167949	0.0124591	0.0256604	0.0323465	-0.0179137	0.0186223	-0.016013	-0.0119935	-0.0119624	0.0044399	0.0776921	0.0582609	-0.0239313	0.0411844	0.032076	0.0095139	0.00301543	0.0534142	0.0494952	0.0248294	0.0107837	0.0258886	0.0114829	0.0120597	0.0284231	0.0118631	0.00625432	0.00213543	0.0115103	-0.00427047	0.0242583	0.0162619	0.00429935	0.00602573	0.0112964	0.00595654	-0.00502388	-1.19983e-05
	0.0362697	0.0288605	0.042698	0.0175367	0.0182506	0.00337652	0.0340746	0.0179801	0.00307978	0.0116472	0.0178427	0.00569853	0.000322672	0.0144436	0.0434483	-0.0293987	0.0206002	-0.035946	-0.0248054	0.00442233	-0.0162681	0.0273751	0.0284543	0.0144758	-0.00338976	0.0207913	0.00162333	0.0267305	0.0601809	0.0267286	0.0167565	0.0348084	0.0063865	-0.0173471	-0.0348854	0.0261035	0.00379679	0.0112925	-0.00605744	0.0354289	0.0198972	0.0144983	0.0145932	0.0044073	0.0115097	0.00920762	0.0193992	0.00118394	0.00256541
	-0.0152482	0.0316919	0.0226019	0.0360604	0.0463023	0.00557471	-0.0270058	0.0190665	0.00226867	0.00507585	0.0213918	-0.0102014	0.0133825	-0.0381892	0.0355017	0.00488812	0.0210994	0.0204415	0.00902981	0.00644245	-0.000473946	0.0500332	0.0272016	-0.0181139	0.00276548	0.0423182	-0.00556941	0.0185829	0.0703771	0.0199373	0.00451865	0.0257115	-0.00217748	0.00576403	0.0257385	0.0203945	0.0118519	0.00298106	-0.00976086	0.0105552	0.035558	-0.00590891	-0.00427771	0.01615	-0.000141945	0.0101972	0.00687968	0.0233008	0.00820077
	0.0137536	0.00529794	-0.00422112	-0.0218205	0.0029795	0.0125527	-0.0141265	-0.0414511	-0.00164452	0.0196174	0.0137094	0.0495355	0.0023455	0.0703019	-0.0253012	0.0254919	0.0560247	0.00544707	0.00862735	0.0622141	0.00395851	0.0270053	-0.00201883	0.0492128	-0.0108706	0.0169857	0.0194074	0.0215938	0.0541138	0.0383802	0.00484835	0.0177565	0.0536822	-0.00233609	0.0138976	0.0400898	-0.00160859	0.035496	0.00446742	0.000625552	0.0034026	0.0235744	-0.00225916	0.0138813	0.0248571	0.0123064	-0.0039747	-0.00269562	-0.00865107
	0.0109516	0.0106216	-0.00352357	-0.00569875	0.0469128	-0.0043781	0.0140609	-0.00931025	0.0199498	0.0151368	0.0172927	0.0426983	0.0175252	0.0533961	0.0507547	0.026909	-0.00455993	0.00733435	0.0157989	0.0549827	0.0344362	0.0125071	0.0409102	0.0300761	0.0248682	0.0577723	0.0115453	0.0188506	0.0362508	0.0427115	-0.00388345	0.0407129	0.0195249	0.0126219	-0.00667989	0.038463	0.0439104	0.00992964	-0.00310908	0.0159417	0.0022291	0.0130333	0.0190309	0.0238501	0.00888502	0.00678946	0.0159382	-0.00398826	0.00283934
	-0.0030766	-0.0247979	-0.0427017	-0.0223268	0.0186554	0.0141509	0.0267012	-0.0215243	3.93395e-05	0.00603396	0.0271585	0.0240625	-0.00833187	0.0450728	0.0152464	-0.0112776	0.00668144	-0.0223512	-0.00833588	0.0700765	-0.00499647	0.0139639	-0.0282501	0.00467963	-0.0054964	0.016833	0.0190969	0.0299352	0.0371353	0.0629982	-0.00407874	0.0319255	0.0128455	0.0111583	0.0146193	0.0256177	0.0262681	0.0110093	-0.00725035	0.012077	0.00888156	0.00424861	-0.00400298	0.00901873	0.00316487	-2.23162e-05	0.0345483	0.0173145	0.0103233
	-0.00332676	0.0339795	0.0402969	-0.00496205	0.0876053	0.0142963	-0.00209797	0.014728	0.0123597	0.0198242	0.0136591	-0.00262683	0.0478591	0.018606	0.0115592	0.011809	0.0238471	0.0260151	0.0073943	0.0160777	0.0212897	-0.0137387	0.0083804	0.055121	0.00186785	0.0329555	0.0148568	0.00866919	0.0353989	0.0414699	0.0124411	0.0378843	0.0346611	0.0418126	0.0404312	-0.00114621	0.0185204	0.00659144	-0.00261213	0.0139372	-0.0147541	-0.019811	0.0275488	0.00150176	-0.0110958	0.0109858	-0.0219089	0.00981344	0.00953458
	0.0186244	0.0504909	0.0356926	-0.00471708	0.0810605	0.00930139	0.0166533	-0.000354236	0.0142974	0.00232839	0.0224448	0.00145298	0.0155169	0.0153837	0.0404238	0.0105461	0.0284907	0.00149662	0.0209877	0.00930579	-0.00367204	-0.0278428	0.00435802	-0.0106935	0.00163064	0.0417625	0.00733803	0.00962767	0.047514	0.0521464	0.0447995	0.0227812	0.013128	0.0244356	0.0211903	0.00655986	-0.0220639	0.00352591	0.00677942	0.0240377	0.0175585	0.0220112	0.006697	0.0292582	0.00782255	0.00477159	0.0177828	0.00233299	-0.00749884
	-0.00877021	0.0109966	0.0100743	-0.0161586	0.0253768	0.00824455	0.0166449	0.0292796	0.0334429	0.0153308	0.0183043	0.00422545	0.0409281	0.0231282	0.00492887	0.00689419	0.0461701	-0.053142	0.0220193	-0.0475443	0.00630983	0.00569309	-0.0224186	-0.0286558	0.00114493	0.0192685	0.0115033	0.0207539	0.0439945	0.0350309	0.0277957	0.0127394	0.0258246	0.0173228	-0.00241326	0.0346731	0.0198498	0.0228457	-0.000313303	-0.000951577	0.01059	0.0167635	0.0330551	0.00140345	0.00135332	0.0023116	-0.0360335	0.0256243	0.00165234
	0.00701299	-0.0316331	-0.00224319	0.0261981	-0.0255766	0.00752719	0.0338837	0.00151692	-0.00514533	0.0222613	0.0243387	0.025922	0.0432359	0.0508201	0.0347847	0.0695804	0.0160306	-0.000354818	0.0146778	0.0521025	0.0237585	0.0633951	0.00279141	0.0305013	0.00699504	0.0170504	-0.00690031	0.0317299	0.0260448	0.0522818	0.0347935	-0.0203674	0.00654421	0.0204436	0.000120707	0.0260892	0.00270093	0.0221968	0.0123842	0.00903934	0.00300575	0.0155029	0.0271901	-0.0132577	-0.00185744	0.0223817	0.0165336	0.0199878	0.0230541
	0.0048474	-0.0300715	-0.0287086	0.0389084	0.0161796	-0.00887911	0.0399995	-0.000742491	0.0136512	0.0177266	0.00712155	0.0314103	0.0143508	0.0336963	-0.0324411	0.00192114	-0.0056147	-0.00592564	-0.0174351	0.0553085	0.0273289	-0.0172855	0.00425564	-0.00809371	-0.00193072	0.0210649	0.022633	0.0258874	0.0494505	0.0574932	0.0393119	0.0244919	0.0166393	0.0167053	0.0435133	0.0328014	0.026317	0.0168648	0.00945079	0.00858159	0.0156404	-0.019729	0.0176108	0.00130225	-0.0121392	0.0153756	0.0186804	0.0370494	-0.00782688
	0.0529299	-0.0171249	0.00587789	0.0492307	-0.0305223	0.00215077	0.0529479	-0.00606144	-0.00470333	0.0148636	0.00642821	0.043201	0.0337275	0.0671545	0.00249679	0.05994	0.0409134	-0.00280139	0.027372	0.0523822	0.0287468	0.024214	-0.0145159	-0.042307	-0.00542382	0.0127036	0.0119779	0.0398534	0.0285152	0.0383126	0.0117132	0.00914335	0.0249272	-0.00875856	-0.0153318	0.012561	0.0233743	0.00196864	0.0172611	0.0134237	0.00052518	0.0130782	0.0289647	0.0115998	0.0151476	0.0251662	-0.0188042	0.0196189	0.0137008
	0.0038871	0.011371	0.00158932	0.050232	-0.0121977	0.00608529	0.0317281	-0.00271448	0.0164249	0.0225045	0.0179104	0.0376033	0.041388	0.0932306	0.0589026	0.0574176	0.00556619	0.0490255	0.0251579	0.0427973	0.0315348	-0.0122165	0.0174953	0.0278912	0.0156486	0.0125282	0.0204176	0.0136742	0.0471478	0.0453171	0.0237716	0.0224581	0.0255418	-0.00627943	0.0140465	0.0207812	0.0125453	0.0101687	0.00444561	0.0242233	0.0210944	0.00337915	0.0182536	0.0162248	0.0167726	0.0217801	-0.00384943	0.0100951	0.0123931
	0.0485058	0.0255813	-0.0176623	0.0111201	-0.00192433	0.0109685	0.0253955	0.00216769	-0.0105924	0.017226	0.0134733	0.0381373	0.0408609	0.0317807	0.0505811	0.00952348	0.0168007	-0.00834651	0.0181204	0.0537934	0.00514423	0.0150653	0.00231923	-0.0341144	0.0327258	0.0317805	0.0260214	-0.00257498	0.0298421	0.0686067	0.00646879	-0.00420287	0.026811	0.0144805	0.0342718	0.00947169	0.01974	0.0320052	-0.00824892	0.0375195	0.0340152	-0.00133691	-0.00435667	0.0251084	-0.00574759	0.024318	0.0162279	0.00392354	-0.000981478
	-0.00298118	0.0111921	-0.0262892	0.0282857	0.0603078	0.0167599	0.0387377	0.00154126	0.00751895	0.0283639	0.00951568	0.0168885	-0.0010779	0.0325964	0.0324831	0.00230743	0.0296734	-0.0132321	0.00910645	0.0488063	0.0149213	0.027261	-0.0191644	-0.0405983	0.00722417	0.0402652	0.00893505	0.00470572	0.0602829	0.016087	0.0312807	0.01773	0.0193077	0.00139745	-0.0110693	-0.00789153	0.0371311	0.0134707	-0.0238695	0.0400485	0.0299496	0.0063113	-0.0131052	-0.00233666	-0.00041342	0.0249409	0.00333722	0.0440335	0.036512
	0.0235484	0.00083415	-0.0299596	0.00887898	-0.0855688	0.0150038	0.045453	0.00211328	0.0141969	0.0205094	0.0156575	0.0393064	-0.00281194	0.0359285	0.016189	0.0130019	0.0463678	0.0253716	-0.0171594	0.0553575	0.0333565	0.0518053	0.0638159	0.0156004	0.00207745	0.0272158	0.0157764	0.0142474	0.0245022	0.0733394	0.0200537	0.0230156	0.0139504	0.00814612	0.00281347	0.00998469	0.036144	-0.000190587	-0.00788482	0.0140833	0.0319661	0.000616311	-0.01406	-0.00621047	0.0101192	0.0120543	0.00694115	0.00658095	0.024977
	0.0146925	0.00519424	-0.00118507	0.0131247	-0.00947714	-0.00631322	0.0420065	-0.00175093	-0.0097195	0.0138458	0.0085102	0.0252954	0.0304533	0.0488158	-0.000451708	0.0253106	-0.00146708	-0.0315714	0.0237825	0.0449168	0.0050267	0.0245587	0.0219136	0.0352309	0.0148127	0.0340291	0.0099858	0.0252959	0.0535449	0.0372326	0.0367521	0.026851	0.0389376	0.0193992	-0.00378042	-0.0111041	0.0282231	-0.00394315	0.0110029	0.020317	0.0244852	-0.00126962	0.0443222	0.00138815	-0.0094155	0.0284177	0.0232406	-0.0057535	0.0131811
	0.0314792	0.0204016	0.0198118	0.026676	0.019099	0.00446087	0.0284307	-0.00942912	0.00765863	0.0498747	0.0150784	0.0206925	0.00347619	0.0645061	0.0425322	0.00151915	0.0117036	-0.00448656	0.00778842	0.0445316	0.00944558	-0.00980896	0.0212172	0.0355321	0.026826	0.034093	0.0176746	0.0022698	0.0503552	0.0724817	0.026061	0.00365341	0.0430956	0.0207501	0.00523485	0.0251159	0.0261016	-0.012675	0.00721557	0.032142	0.0324924	0.00327758	0.00166943	0.00652171	0.00251762	0.0213351	0.0354011	-0.00437639	-0.0204641
	0.0204453	-0.0408636	-0.0137984	-0.055086	0.00602824	0.00486531	0.0399604	-0.00187459	0.00964133	0.006129	0.0158619	0.0142275	0.027792	0.0380169	0.0664985	0.0669315	0.0629945	0.0352342	-0.0210516	0.0326675	-0.00668217	0.0322991	0.036797	0.00926147	0.0327504	0.0256761	0.0259598	0.00701195	0.0506887	0.0393836	0.0138404	0.0117426	0.0436623	0.00842508	0.0125812	0.0304405	0.00151979	0.00115231	-0.00761851	0.0252505	0.0142326	0.0248258	0.0159808	-0.00589725	0.00316199	0.0159889	0.0187142	0.00955843	0.0158171
	0.0253569	0.0151408	-0.0139797	0.0263476	-0.0204863	-0.00401208	0.0266268	0.0123306	0.00743327	0.0256591	0.0170055	0.0384366	0.0324323	0.0435945	0.0273559	-0.0155229	0.00828876	-0.0337066	0.0137492	0.0526272	0.0235492	0.0229621	0.00936036	-0.0125106	0.033374	0.0374273	0.00243177	0.0203101	0.0575133	0.0864169	0.0432911	0.0400971	0.0192585	-0.00483998	-0.000281979	0.0271619	0.00617488	0.0140431	0.00346644	0.000903187	0.00514808	0.0142792	0.00485424	0.0011278	-0.00949469	0.0130874	-0.00930291	0.0201504	0.00247525
	0.0153741	0.0120315	-0.00351955	0.053079	0.0227008	-0.00501142	0.0248324	-0.00988097	0.0260187	0.0280273	0.00463106	0.0342522	0.0459677	0.0149325	0.0657319	0.0232337	0.0297488	0.00748225	0.0229472	0.0356405	0.0106462	-0.0284345	0.0375986	-0.00152097	0.0272138	0.0145231	0.0208542	0.0188042	0.0498079	0.058336	0.0493913	0.055787	0.044779	0.00306753	0.035459	-0.000616874	0.0321989	0.0135283	0.011088	-0.000149507	0.00836879	0.00958065	-0.0249838	-0.0246589	0.0110936	0.0187209	0.00429156	0.00988357	-0.0018221
	-0.00689874	0.009965	-0.00684681	0.0467303	0.0516988	0.0153516	0.0383048	0.0189682	0.00574671	0.018761	0.0183635	0.0126413	0.0149453	0.0287695	-0.0182732	-0.000743637	0.0126719	-0.00988347	-0.00119844	0.0274346	0.0294125	0.00709459	0.0509435	0.00801369	0.0116293	0.0316109	0.010661	0.0125358	0.033951	0.0192914	0.0295707	0.0173898	0.0270302	0.0133851	0.0137375	0.00265668	0.031829	0.0125733	0.00770232	0.0138447	0.0117964	-0.000134964	0.0403867	-0.0188986	0.015184	0.0191643	0.0141422	-0.00870064	0.0248292
	0.0535813	0.0546877	0.032002	0.00821252	0.0436659	0.00867012	-0.00603492	0.0196919	0.018927	0.016239	0.0150394	-0.010215	0.0229784	0.00418038	0.0112399	0.0238819	-0.00790161	0.0338938	0.016447	0.0109431	-0.0137782	-0.00592714	-0.0549338	0.016437	0.0269904	0.0304876	0.0287917	0.0453702	0.0537377	0.0437508	0.0307686	0.0123489	0.0226983	0.0057036	-0.00574313	-0.00314894	0.0266703	0.0132308	-0.0073727	0.0140338	0.00830872	0.00675326	0.00210566	0.00932471	-0.00924862	0.0150412	-0.00585749	0.0169441	0.0117272
	0.0123556	-0.00769912	0.0114537	-0.0146302	-0.00890229	0.0143316	0.0223487	0.00540469	0.0116693	0.0217392	0.0162653	0.0504428	0.0306913	0.0896621	0.0531699	0.0273485	-0.024652	0.0347013	0.0106191	0.0448001	0.0165169	0.0401447	0.0409528	-0.00165178	0.0146556	0.0347	0.00635786	-0.00166479	0.0420737	0.083113	0.0237713	0.0116073	0.0691499	0.00312882	0.00402461	0.0118247	0.0422586	-0.0250185	-0.0144002	0.0194429	0.00797866	0.0103093	0.0171605	0.0100891	0.00228738	0.0182702	0.00804486	0.0172548	0.0106215
	0.0295424	0.0249698	0.0157894	0.0699304	0.0267622	0.00616754	0.0355129	-0.00697368	0.0290891	0.0361952	0.0158838	0.0195747	0.0423179	0.0495371	0.0766602	0.0558521	0.0114524	0.0182998	0.00511256	0.00758404	-0.0027241	-0.00923649	-0.0244055	-0.00772342	0.0239094	0.0310235	0.0133057	0.0146217	0.0555615	0.0426378	0.0130417	0.00742817	0.0636548	0.00733524	0.00954799	-0.00072904	0.0121395	-0.0037965	0.00594601	0.00334709	0.00400824	-0.000918182	0.0300055	-0.00434377	0.00866105	0.0108526	0.000915591	0.010767	0.00517768
	0.0106044	0.00737015	-0.00358929	-0.016118	0.00381673	0.0072288	0.00476812	0.00499185	0.00184279	0.0196582	0.0029145	0.0366339	0.00983859	0.0890658	0.0423276	0.0388986	0.0299446	0.0170976	0.0024058	0.0622791	0.0299064	0.0314694	-0.00200166	0.00934494	0.0105646	0.0207426	0.0351335	0.0234376	0.0450542	0.0797624	0.0113026	0.051837	0.0464212	-0.00137663	0.0149867	0.00498011	0.0218614	-0.00444905	-0.00630716	-0.0107299	-0.000318219	0.0159001	0.0114965	0.00906919	-0.0148921	0.00659114	0.0473181	0.0172087	0.0179763
	0.0129592	0.0589213	0.0144989	0.0213304	0.0807064	0.0119646	0.00135377	0.0279072	0.0290221	0.0161352	0.012087	-0.00574595	0.0115309	0.00540498	0.0519637	-0.00811406	0.0366689	0.0121862	-0.0111988	-0.0417676	-0.02287	-0.0460384	0.0467187	0.0110654	0.0195074	0.0272877	0.0151197	0.00894944	0.0569424	0.000638531	0.0254156	0.0173864	0.0155524	-0.00122251	0.0270013	-0.0064998	0.0205039	-0.00281275	-0.00811067	0.00577589	-0.00166338	0.00848059	0.0528018	-0.00181222	0.014916	0.0104118	0.0320921	0.0120381	0.0194854
	0.0378881	-0.00113771	-0.00868619	0.0127192	0.0455051	0.00400263	-0.00879869	-0.0121717	-0.0148767	0.00832313	0.0195647	0.0358639	0.00959574	0.0534846	0.0541777	0.0144556	-0.010585	-0.0065292	-0.00921345	0.0430616	0.027635	-0.00618561	0.0257701	-0.0125667	0.0159299	0.010598	0.026966	-0.00457384	0.0441198	0.0479681	0.0196507	0.0455372	0.0466881	-0.00746057	0.0335933	-0.00306983	0.0125379	-0.00486038	0.00867093	0.0546356	0.0160683	0.00129618	-0.016195	0.0216315	0.00379528	0.0296806	-0.00998396	0.0374362	0.0358912
	0.00660053	0.0282933	-0.0281481	-0.0112384	-0.0607082	-0.00733863	0.0482015	-0.0133775	0.00444129	0.00268925	0.014994	0.0414543	0.00670924	0.0535953	0.00507722	0.0174696	0.0684504	-0.0121983	-0.0116395	0.0838475	0.0102183	0.0272969	0.0283424	0.0278853	0.0429157	0.00801266	0.0200936	0.0440088	0.0641682	0.0660183	0.0170974	0.0566595	0.0128807	0.0153609	0.0232892	0.0264766	-0.00773376	0.00434848	0.0121574	0.034889	0.0111768	-0.00483862	-0.0145695	-0.00642087	0.00267747	0.0275745	-0.00309278	-0.00150976	0.0238265
	0.040968	0.0616731	0.0246357	-0.00616433	0.0358874	0.00265069	0.018185	0.0534684	0.0295348	-0.00110115	0.00365335	-0.00575881	0.0293845	0.00208712	-0.00161576	-0.0113171	0.0213622	-0.00989109	0.0116148	-0.0133794	-0.0220816	-0.0164491	0.0132496	-0.0124279	0.0238736	0.00963864	0.0206577	0.00577527	0.0334274	0.0462624	0.0195875	0.0305372	-0.0163442	-0.000564509	-0.0320667	0.00162379	0.01556	-0.00439394	0.00758686	-0.00404407	0.00087257	0.00413741	-0.00237614	-0.000642278	0.00582772	0.0253101	-0.00685915	0.034878	0.0143095
	0.0381761	0.000149912	-0.0251163	-0.0261252	-0.0394438	0.00664297	0.00993764	0.00993274	0.00986981	0.02244	0.0132374	0.0418178	0.00558152	0.0746091	-0.00697102	0.0457433	0.0349591	0.00931011	0.0119987	0.0584818	0.0139186	0.0188658	-0.00336524	-0.0374389	0.013634	0.00700329	0.00744103	-0.014645	0.0577634	0.0332009	0.0394894	0.011033	0.0699085	0.00231149	0.0115448	-0.00599566	0.0383424	0.0148417	-0.0172309	0.00579312	0.0296927	-0.000794046	0.0177415	-0.00622612	-0.00862643	0.0177276	0.0226317	0.0104364	0.00520708
	0.00379812	0.0838148	0.0310915	0.0170103	0.0390578	0.0191395	0.00912813	0.038234	0.0211861	0.000771542	0.0128174	-0.00746059	0.0137906	0.0161173	0.0723305	-0.00786199	0.0105695	0.00230838	-0.00661834	-0.0116225	0.0101127	-0.00393822	-0.0142342	0.0443276	0.00308762	0.0493385	0.021788	0.0288525	0.0391161	0.0365886	0.0168338	0.0406077	0.0250771	0.0134894	0.0465416	0.0269104	0.00308429	-0.0181521	0.0016032	-0.0105746	0.0101929	0.0100079	0.00603077	0.0152503	0.0140998	0.0220946	0.0284928	0.0166447	0.0333919
	-0.0231504	-0.00725103	-0.0109384	0.0595014	-0.0307343	0.00622163	0.00305387	-0.0140221	0.0145507	0.00362238	-0.00393131	0.039124	-0.00160857	0.0740338	0.0276941	0.0280326	0.022951	-0.0193565	0.000350107	0.0811951	0.00653282	-0.0196377	-0.0167542	0.0249279	0.0179601	0.0230857	0.0351162	0.0465497	0.0622948	0.0403262	0.0296835	0.00590961	0.0296788	0.00373757	-0.016849	-0.00148721	0.0241762	-0.0150531	0.00783184	0.0109716	0.0130042	0.0204063	0.0185363	-0.00808585	0.0154205	0.0195749	0.0266407	0.00380486	0.000228933
	0.0396839	0.0822383	0.00951406	-0.00585446	0.0370474	0.00864931	0.0268135	0.0254638	0.0193832	0.0155024	0.00226255	0.0047791	0.0113872	0.0296889	0.014107	0.0257197	0.0244414	-0.044311	0.0149154	-0.0123122	-0.0215419	0.0216059	-0.00729592	-0.011219	0.00261029	0.028521	0.0233427	0.0499447	0.0386405	0.076999	0.0160188	0.0130191	-0.00458021	0.0122329	0.00538512	0.0243609	0.0406226	0.00534492	0.00146955	0.0248118	0.0320684	0.0111837	0.0248916	0.00127649	0.00404549	-0.000882012	0.0613212	0.0305976	0.0144496
	0.0564456	0.0357408	0.0267933	0.030264	0.0308088	0.00736128	0.0637438	-0.00940752	0.0219285	0.0375502	0.00583397	0.00418629	0.0416446	0.00458937	-0.00656051	0.0398034	0.00227142	0.0403862	0.0183662	0.018299	-0.0189603	0.0505594	-0.0309626	-0.0600767	0.0270271	0.0362107	0.0150829	0.0274813	0.0363312	0.0465916	0.0423685	0.00492414	0.0456177	0.000267309	-0.00291393	-0.0163728	0.0181711	-0.0102006	-0.0121829	0.0257275	-0.0113612	0.0226981	-0.0279003	-0.0044493	-0.0116852	0.0154496	0.0242597	0.0098193	-0.00339987
	0.0216416	0.105683	-0.00083565	0.023179	0.0773754	-0.000622238	-0.00147319	0.062095	0.000574594	0.0112382	0.0185041	0.0144551	0.00584968	0.0186958	0.00443321	0.0125766	0.0157269	0.0343206	-0.00847247	0.00576819	0.0067354	0.0132819	-0.00420375	0.00732461	0.00741997	0.0389711	0.00483398	0.0417334	0.0459069	0.0845482	0.00416662	0.0410713	-0.0134295	0.024484	-0.0122115	0.0295204	-0.0134509	-0.00472851	0.011404	0.0250562	-0.0107699	0.0108868	0.00166641	0.0117257	0.00582362	0.0172006	0.0108655	-0.011827	-0.00841373
	0.0122296	0.036674	0.0064737	0.0238984	0.0616926	0.0164626	0.00235911	0.0353548	0.0256946	-0.0153223	-0.00602007	0.00273813	-0.00137837	0.011644	0.0116311	0.00357308	0.0140615	-0.0147094	-0.0239465	-0.00101576	-0.00617024	0.044936	-0.0225145	-0.00582385	0.000880501	0.036809	0.016231	0.00887324	0.0516824	0.0098663	0.0133148	-0.00211794	-0.0140639	0.011992	0.0153598	0.00519666	0.00831906	0.0109004	-0.00937865	0.0210663	0.00809611	0.0116413	-0.00196097	-0.0129011	-0.00194858	0.00662396	0.0459116	-0.0115757	0.0155964
	0.0105839	0.0308418	0.00577027	0.0561027	-0.00871063	0.0173125	0.0142551	0.0310592	0.0197429	0.0101648	0.00883169	0.0172204	-0.00402203	0.0100874	0.00927099	0.00450823	-0.0245801	0.0224608	0.0062725	-0.00977942	-0.0173545	0.00135262	0.0300606	0.0388298	-0.00264149	0.0190713	0.0276101	0.00393753	0.0373587	0.102792	0.022413	0.0338166	0.0228747	-0.00753367	0.00774426	0.0012864	0.0206255	0.0189317	-0.0129648	0.0149677	0.00879736	0.00933203	0.00582125	0.0278097	0.00603024	-0.0033264	0.0510931	0.0067423	0.0155058
	0.0319004	0.0311843	0.00812758	0.0253552	0.0957625	0.0167107	0.000247794	0.0219613	0.0283091	-0.00700258	0.00597505	0.0100536	0.00633296	0.010563	0.0297473	0.00492702	0.0288841	0.0191668	0.0286253	0.00571593	-0.00950774	0.0158101	-0.0413197	-0.0140484	0.00119679	0.0155087	0.00176646	0.0331553	0.0507769	0.0386895	0.0237254	0.0619622	0.037563	-0.0122191	-0.0163832	0.0034053	0.0197189	0.0134909	-0.000835507	-0.00712042	-0.00202121	0.00802002	0.00867395	0.0180163	-0.00241821	0.0189537	0.0495955	0.0136051	0.0296668
	0.0317614	0.0807587	0.0116104	0.0525546	0.0280846	0.022733	0.00231288	0.0222036	0.0158452	0.000734405	0.00462855	0.00245408	-0.00381543	-0.0410803	0.00135916	0.0501113	0.0203828	0.0129171	0.0156152	-0.0277687	-0.0200168	-0.011888	0.000317193	0.0357648	0.0191733	-0.0218313	0.0514065	0.00505528	-0.00688381	0.0218318	0.0224	-0.0124111	0.0220778	0.0323753	0.020757	0.00227733	0.0208122	0.0257228	0.0235901	0.0327436	-0.013243	-0.0183504	0.0160271	0.030164	0.0030009	-0.0176077	-0.0264491	0.0347242	0.0870891
	0.0162724	0.0522592	0.0137458	0.112356	0.0648503	0.0121577	-0.0210337	-0.000144237	0.00460411	0.0158316	0.0208067	0.0156304	-0.00347071	-0.0329299	-0.00117626	0.0151464	-0.0382965	0.00702726	0.0291127	-0.00527708	-0.0256648	0.0146015	0.00489054	-0.0190932	-0.00303776	0.00582477	0.0350024	0.0191742	0.0314018	-0.047674	0.0102312	-0.0196927	0.0257204	-0.0057779	0.00724203	0.0257651	0.00162681	0.0280548	0.0416959	0.0325067	0.0124111	-0.00763364	0.0272881	0.026533	0.00925265	-0.00367752	-0.0442095	0.0396938	0.0774722
	0.052417	0.0163132	0.0178681	0.0648356	0.110417	0.0187245	0.0152512	0.0248811	0.0150682	0.0038335	-0.00805932	0.00244497	0.0200204	-0.0159832	0.0456909	0.0116025	0.0052933	0.0343385	0.0192686	0.0236956	-0.00590619	0.050288	-0.0158077	0.0456636	0.0158423	-0.0158731	0.0384376	0.0328561	0.0186694	0.0382972	0.0222539	-0.00047135	0.0210346	0.00427727	0.0144483	0.0127684	0.0570774	0.0489613	0.00411258	0.0239497	0.0236567	0.0012149	0.01959	0.046375	0.00212003	-0.0131873	-0.0207582	0.0207056	0.0212723
	0.0658982	0.0402269	-0.0271176	0.0700088	0.0295433	-0.00403122	-0.0434582	-0.00872941	0.00764789	-0.00847478	-0.00633937	0.0517557	-0.032072	0.0304388	0.0028442	-0.00334555	-0.00667862	0.00136117	0.021969	0.021171	-0.0127433	0.0238657	0.0121482	-7.78698e-05	0.0196241	0.0063663	0.0377722	0.0136741	0.00445667	-0.00192845	0.0179851	-0.0200715	0.0238453	-0.00704911	0.0159011	0.0285188	0.00404326	0.0239537	0.00927047	0.0238983	-0.0170643	-0.0153744	-0.00411509	0.0227149	-0.00249219	-0.0186368	-0.0146192	0.0365566	0.0464396
	0.0219576	0.0515255	0.0118221	0.0493913	0.132411	0.0159733	0.0428421	-0.00621016	0.0177902	-0.0140618	0.0250167	0.0120408	0.0178654	0.00231685	0.0325954	0.0103167	0.0287603	0.00397255	0.0240957	0.0150555	-0.0346139	-0.0037587	0.0111546	0.0273102	0.00509256	0.00578464	0.0299826	0.000988484	-0.000536195	0.0322724	0.0198647	0.000726948	0.0390628	-0.00156415	0.00690174	0.0124199	0.0370256	0.0153612	0.00946162	0.0304279	-0.0124676	-0.0283306	0.00962251	0.0174211	0.0304228	-0.00595135	-0.0169239	0.0277691	0.0357058
	0.0387701	0.0337835	0.00692522	0.00772536	0.0855535	0.00864263	0.0124849	0.0371851	0.0164175	0.00192188	0.0194228	-0.00373786	-0.00593598	-1.22084e-05	-0.027463	0.016155	-0.0126347	0.0141248	0.0204781	0.0371698	0.00143714	0.0459573	-0.0134485	0.00263918	0.00189714	0.0196754	0.0128698	0.0175966	0.0250818	0.0218908	0.0190346	0.00513304	-0.00368909	0.00159415	0.0128781	0.0118207	-0.0138487	0.0317383	0.031086	0.0344806	0.0141764	0.00568149	0.00847081	0.0249698	0.0125297	-0.0162139	-0.0424327	0.0218708	0.041181
	0.0501457	0.0361107	0.0284213	0.0367299	0.00164182	0.0145147	0.00299292	0.0308124	0.033368	0.00525747	0.0202871	0.0104474	0.0348253	-0.0148267	0.00646045	-0.00231266	0.00659483	0.0132497	0.0166082	-0.0201697	-0.024959	-0.0262683	-0.00184731	0.0103576	0.0237833	-0.0206608	0.034329	0.0173437	0.00684065	-0.00102223	0.0419784	0.0260081	0.0296202	0.00194172	0.0338172	0.0156725	0.00600963	0.0311227	-0.000696897	0.0321896	-0.0170785	0.00380659	-0.0211982	0.0216108	0.0216385	-0.0130844	-0.0188818	0.0456006	0.0518176
	0.01556	0.0672761	-0.00875756	0.0549164	0.0761682	0.00548257	0.0348368	0.00863139	0.0193755	0.00847962	0.0151239	0.000746316	-0.0388492	0.00205085	0.041567	0.0047686	-0.00446852	0.0444516	0.0246335	0.0036329	-0.0139259	-0.0184369	0.0172177	0.0315667	-0.00234876	0.00343981	0.0286443	0.0135055	0.00284533	-0.0126794	0.0218334	0.0227328	0.0257359	-0.0140536	0.00740912	0.0191937	0.0347827	0.000767482	0.00538354	0.00809413	0.0155376	-0.000291232	0.0127298	0.0187339	0.0162228	0.0136914	-0.0210568	0.0341273	0.0366658
	0.0398901	0.0343852	0.0335552	0.0431893	0.0339623	0.0182379	0.0260476	-0.00251446	0.0164177	0.00767145	0.0211383	0.00462563	0.0296319	-0.0180794	0.0518865	0.0422343	0.0190761	0.00504559	-0.00963548	0.0265671	-0.028022	-0.0679185	-0.0309511	0.0284912	0.0183106	0.00954402	0.0253179	0.00396125	0.00953331	0.0440217	0.0229981	0.0113648	0.0206376	0.014459	0.0124464	0.0169855	-0.00692341	0.0348316	0.0123945	0.0170547	-0.00815787	-0.00463496	0.00850952	0.017968	0.0282944	0.00344512	0.012858	0.0507159	0.0740029
	0.048971	0.0171721	0.0267087	0.0388708	0.0655278	0.00665168	0.0197819	0.0119164	0.024261	0.0101292	0.023024	-0.00185064	0.0191682	-0.018938	0.0365699	0.0104165	-0.0085471	-0.0124103	-0.00223363	0.00547724	5.21017e-05	0.00824572	0.0315446	0.0264221	0.00278319	-0.00651657	0.0294404	0.0298882	-0.00634832	-0.00137917	0.0187786	0.0129704	0.0240635	0.00574366	0.0180724	0.0124892	0.0276334	0.0458122	-0.0248296	0.0126317	0.00734274	0.0138271	0.0226598	0.0149316	0.035933	0.00171376	-0.053843	0.0258096	0.0190528
	0.0176685	0.0188554	-0.0131447	0.0108689	0.0211578	0.0192847	0.00621948	0.0289374	0.0124267	-0.0117871	0.00119068	0.0383174	-0.0280355	0.0125363	-0.00489671	-0.0318901	0.00115015	-0.00399984	0.0086979	0.0436314	-0.00389952	0.015082	0.046175	0.0508537	0.00500014	0.0171843	0.0178235	-0.00526274	-6.61902e-06	0.0728414	0.021959	0.013099	0.0296324	0.00425354	0.0351963	0.0043259	0.00747679	0.0351322	0.0346109	0.0334758	0.0333427	0.0189705	-0.00853433	0.0246011	0.0422927	0.00780314	-0.00783681	0.0318988	0.0597382
	0.0050904	0.0675913	0.048015	0.0351609	0.0324178	0.00340886	0.0376988	0.0385471	0.0354769	0.020405	0.0184201	0.0270506	0.031888	-0.000814886	0.00956062	0.0282942	0.0136171	0.0398365	0.0182523	0.0428092	-0.0362029	0.0481396	-0.00862635	0.0209193	0.00762846	0.0057881	0.0384031	0.0150341	0.0198437	0.00384545	0.0535029	0.0378336	0.010105	0.0429555	0.00197071	0.00682678	0.0216954	0.00331817	0.00512614	0.0294587	0.0359193	0.000560699	-0.0117118	0.0235691	0.0278321	0.00416973	-0.0196173	0.0293807	0.0435105
	0.0410359	0.0522082	0.0105849	0.0153724	-0.0152106	0.0196225	0.00129361	0.0132799	0.0104744	0.00817689	0.0224869	0.00894035	-0.0152544	-0.0183505	0.00447173	0.0215708	0.0219074	0.0365859	0.0380057	0.0182073	0.00155282	-0.0149685	-0.00587107	-0.00946896	0.02468	0.00913695	0.0325305	0.0258239	0.0229831	0.00203376	0.0439929	0.0135447	0.0572159	0.00637036	-0.0185276	0.0137087	0.0106749	0.00541373	0.0296341	0.0413706	0.0132817	0.0068449	0.0308754	0.0181524	0.0298361	0.0138533	-0.0128847	0.0228111	0.057774
	0.0296075	0.0461789	0.0183199	0.0658959	0.0776438	0.00828558	-0.00188504	0.0112541	0.0156143	0.0183849	0.0283972	0.0251825	-0.0401446	0.0480197	-0.0179016	0.0445383	-0.00799352	0.0301383	0.0162576	0.0046358	-0.00185696	-0.0118072	-0.00303653	0.0139542	0.0277495	0.00887676	0.0463821	0.0137087	0.0045407	0.0106991	0.0472069	-0.0116254	0.0113658	0.00372254	0.0299969	0.0231933	0.0147552	0.0139746	0.0354327	0.0527578	0.0106659	0.0158171	0.00354031	0.0342212	0.038811	0.00726065	-0.0139301	0.0340215	0.0533585
	0.0509891	0.0469318	0.027754	0.0237554	0.0406811	0.0127734	0.0167564	0.0322146	0.0319849	0.0147537	0.0115535	0.0125386	-0.0172689	0.014325	0.0246266	-0.0128361	0.037322	0.0347629	0.0254642	0.0319835	-0.000792592	0.0244702	0.00208027	-0.000744875	0.0168275	0.00341259	0.034054	0.0206981	0.0118212	0.0127954	0.030741	-0.0035032	0.0348241	0.0403678	0.0352643	0.00732177	0.00940333	0.0355465	0.0441665	0.012897	0.0112016	0.00177874	0.0255013	0.0183231	0.0371393	-0.000769316	-0.0133088	0.0450886	0.0694411
	0.0311698	0.0195168	-0.0164378	0.0461793	0.0943186	0.0153343	0.0202544	0.0355583	0.0199369	0.00379979	0.00473731	0.049708	-0.0315238	0.023341	0.0224097	0.0294158	0.0382004	-0.0131312	0.0157176	0.0492875	0.00832391	0.0277481	-0.00264799	0.0657309	0.0246932	-0.00100176	0.0359393	-0.00355033	-0.000256647	0.00135888	0.0450872	0.0159194	0.0479908	0.0460933	0.00574465	0.023623	-0.0164659	0.0149206	0.000175236	0.0253895	0.000689943	0.00843225	-0.00775923	0.0261845	0.0364492	0.00754403	-0.00191137	0.0321588	0.0586794
	0.0253422	0.0700695	0.0361417	0.0266467	0.0308108	0.0374297	0.0383128	0.0251806	0.0469204	0.0371184	0.0312719	0.0124344	0.0367127	-0.0122439	-0.0198244	0.0446546	0.000497243	0.00265243	0.0113861	-0.0149701	-0.00214928	0.00573605	0.0025874	0.0356418	0.0192156	0.0145676	0.0257277	0.0352694	0.0314415	0.0230069	0.0444782	-0.000652226	0.0677677	0.0362295	0.00874021	0.0217734	0.0399653	0.00686423	0.0216175	0.047428	0.0187469	0.017129	0.000384502	0.0303516	0.0364284	0.0356724	0.0222093	0.0419074	0.0470187
	0.0430632	0.0431622	0.0442195	0.00970497	0.101199	0.0113822	0.0208106	0.0505866	0.0432788	0.0169327	0.0344332	0.0173377	0.0148468	0.0234043	-0.00335464	-0.0109077	-0.0286589	0.020837	0.0431587	0.0168085	-0.026495	0.00270968	0.045102	0.0610238	0.0160526	0.000329826	0.0410572	0.0508182	0.0125381	0.00994896	0.0601398	0.00469585	0.0415885	0.0453823	0.00425443	0.0209048	0.0124181	0.0088258	0.0296559	0.0438307	-0.000575374	0.0492352	-0.00779149	0.034306	0.043816	0.0351419	-0.00369205	0.0535344	0.0678155
	0.0495817	0.0646367	0.0373243	0.0341941	0.0239038	0.0286017	0.00422703	0.0300692	0.041762	0.0212494	0.00898277	0.0232916	-0.0191542	-0.0161635	0.0297027	0.0244189	0.03203	0.00294773	0.0435686	0.0102586	-0.02793	0.0114272	0.0350451	0.0267107	0.0257508	0.0109147	0.0511329	0.0123651	0.00999848	0.0259512	0.0432261	0.0369503	0.0305207	0.0381588	0.013125	0.0450406	0.0149366	0.0193392	0.0231719	0.0523526	0.00306271	0.0181074	0.0106088	0.0218694	0.049916	0.0322996	-0.0145466	0.0363291	0.0784154
	0.0817179	0.0239416	-0.0193403	-0.000571453	-0.00970464	0.00248231	0.00181414	0.0135151	0.021603	0.0209195	0.0263021	0.0683821	-0.00856897	0.0155262	-0.0474189	-0.0089798	0.0294499	-0.0244388	-0.00365919	0.0409535	-0.00413117	0.0128448	0.00993854	0.0216809	0.0477615	-0.00212964	0.0348081	0.00569463	0.0336477	-0.0361041	0.0185759	-0.0127259	0.0454651	0.0352832	0.00909842	0.0276545	0.0180462	-0.000591884	0.0189824	0.0435759	0.0357224	0.0279121	0.0112274	0.0477049	0.0305803	0.0300177	0.00185856	0.0510891	0.0563188
	0.06386	0.0763973	0.0369302	0.0637848	0.123199	0.0228367	0.0198105	0.0399705	0.0399352	0.00704243	0.031515	0.011537	0.0108884	-0.00210148	0.0378497	0.0249606	0.041186	-0.00915162	0.0356694	-0.000128449	0.000869172	0.0595785	0.00831067	0.0257435	0.0237047	0.0251819	0.0328878	0.0198289	0.0244897	0.015717	0.0422836	0.0301577	0.0433352	0.0421855	0.00486943	-0.00319911	0.0425344	0.0140886	0.0251244	0.0714069	0.0032827	0.00659359	0.0135442	0.0460854	0.0582381	0.0557777	0.0265669	0.0303547	0.0996745
	0.0580294	0.0383446	0.010324	0.0623719	0.0585901	0.0277937	0.00650109	0.0393685	0.0417246	0.034928	0.0343304	0.00868733	0.030549	0.0462522	-0.00466113	0.0388704	0.0231456	0.0453072	0.0453312	-0.00246193	-0.000513814	0.0250646	-0.016664	0.0282337	0.045342	0.00213747	0.0476167	0.00712545	0.00861993	-0.0258127	0.0379062	0.015462	0.0252389	0.0471561	0.0526045	0.0167941	0.0549085	0.00516908	0.0103094	0.0292783	0.0364899	0.0275051	0.0027073	0.0332955	0.0656024	0.0277089	0.0363432	0.0517914	0.0641106
	0.0492648	0.0977122	0.0229857	0.07329	0.143554	0.0291704	0.00460406	0.0312796	0.0453499	0.0349683	0.0391254	0.00788067	0.0302065	0.024795	0.0182888	-0.00131817	-0.00475778	0.0396579	0.0120857	0.0157888	0.0269922	0.0281608	-0.0154155	0.00917181	0.0169588	0.0172091	0.048894	0.0270948	0.0099836	0.0157256	0.0552963	0.0296567	0.015091	0.0633806	0.00624462	0.00615927	0.0100707	0.0170114	0.0276562	0.0591687	0.028443	0.00852703	-0.0321002	0.0265923	0.0608765	0.0635957	0.00595748	0.0435742	0.0875886
	0.0540224	0.0546715	-0.00848471	-0.00688671	0.117518	0.00796587	-0.0174202	0.0407852	0.0198161	0.0234633	0.0072864	0.0577878	-0.0438819	0.0516468	0.0166658	0.0494738	0.00729054	-0.0174491	0.0144218	0.0537089	-0.00185162	0.0457704	0.0516972	-0.0017648	0.0365502	0.0239844	0.0192924	0.0340738	0.0183538	0.0347842	0.0405024	0.00081996	0.00892816	0.050391	0.0363959	0.0396941	0.0322875	0.00308607	0.0301816	0.0450782	0.00953995	0.00860585	-0.00561858	0.0232398	0.0794511	0.0472072	0.0191594	0.0663683	0.0845498
	0.0575822	0.0531659	0.0537042	0.0499186	0.0836611	0.0306789	0.00676289	0.0474711	0.0445701	0.0445642	0.0413378	0.0197465	0.0365599	0.00039473	0.0240941	0.034176	-0.0183816	0.021623	0.0349813	0.0172559	-0.0234134	0.00297056	-0.0506551	0.0127197	0.0432939	0.00251703	0.0422959	0.0168914	0.0117189	0.0225815	0.0609319	0.0463312	0.0154228	0.0499345	0.0434963	0.0140332	0.0499194	0.0172924	0.0269579	0.0717731	0.0303145	0.0159268	-0.0359135	0.0318634	0.0778987	0.0713836	-0.0195187	0.0624915	0.10008
	0.0850259	0.0390392	0.00062684	-0.0166067	0.15575	0.0108356	0.000410194	0.0638595	0.0214428	0.0163038	0.0306106	0.0616795	-0.0129714	-0.00854208	-0.0540005	0.00612164	0.0517334	-0.00695996	0.0085131	0.0611359	0.0112404	0.0407705	0.0260836	0.0232871	0.033442	-0.0145142	0.0321641	0.0153088	-0.000100897	-0.028582	0.0644662	0.0537886	0.0320304	0.0347439	0.0254901	0.0149676	0.026451	0.0144074	0.0273076	0.0387745	0.00684556	0.00122947	-0.00479709	0.0413865	0.0801207	0.0874831	0.0182532	0.0766011	0.0755074
	0.0220091	0.0160604	0.0123197	0.0423185	0.0535142	0.0143067	0.0393237	0.0147813	0.0507272	0.0301905	0.0187938	0.0578452	0.0313336	0.0262591	-0.009511	0.063928	0.0240759	0.0238421	0.0311466	0.037946	-0.0013271	0.0649243	0.0560345	-0.0101176	0.0429238	-0.00668846	0.0465821	0.0140948	0.00166729	-0.000269425	0.0497432	0.0151934	0.0260991	0.0501959	0.0151784	-0.000422104	0.0135444	-0.00025543	0.0309478	0.0533856	0.0322965	0.0136485	-0.00395959	0.0141957	0.0847645	0.0659661	0.0305187	0.0764731	0.093597
	0.0598206	0.0194421	0.00565052	0.0253254	0.0757458	0.0195337	0.0441776	-0.00408247	0.0356441	0.0528515	0.0212794	0.0471973	0.0504404	0.0533781	0.0641076	0.0302008	0.0481876	-0.0139156	0.0470266	0.0806909	-0.000538828	0.0492653	0.0350176	0.0222328	0.0471982	0.00698092	0.0338237	-0.00401476	0.0184922	0.00544836	0.0577473	0.0148394	0.037692	0.0515974	0.0110923	-0.0213244	0.00815244	0.0282955	0.041483	0.0640397	0.030585	0.0167316	0.00733201	0.0306423	0.0915764	0.059382	-0.00650277	0.0596347	0.102361
	0.0564436	0.0545534	0.020821	0.0632686	0.0504206	0.0294271	0.0154243	0.0692047	0.0709219	0.0605684	0.0515284	0.0351586	0.0317599	0.0271077	0.0376742	0.0600311	0.0415128	0.0281056	0.0237713	0.0351644	-0.0140409	0.0256626	-0.0351218	0.0308177	0.0146324	-0.0049653	0.0506994	0.0390287	0.0123387	0.0452732	0.0665878	0.00691039	0.0331722	0.0353022	-0.00700676	0.0133709	0.0516991	0.0142909	0.0187051	0.0398406	0.0263231	0.0187329	0.00985333	0.0497374	0.0987015	0.0671665	-0.0252453	0.0546601	0.0685529
	0.0222961	0.0148174	-0.0040735	0.0193217	0.0455164	0.0208905	0.0291312	0.019455	0.0133182	0.0591323	0.0284587	0.0611437	0.0487595	3.67155e-05	0.0358378	0.0608083	0.0184759	-0.0170548	0.0325107	0.0644501	0.00105902	0.00636478	0.0533989	0.0155829	0.0589419	0.0249864	0.052553	-0.00666098	0.0204834	0.00137783	0.0685737	0.0271076	0.0486274	0.0748286	0.032539	0.0214571	0.0389418	0.0323976	0.0457842	0.0486945	0.0349165	0.0129209	-0.00937284	0.0367232	0.106349	0.0857963	0.0121753	0.0596083	0.107958
	0.0511616	0.0870036	0.0560674	0.0520175	0.0989796	0.0291451	0.0523689	0.0503891	0.0602326	0.0401919	0.0502099	0.0206245	0.022394	0.0500928	-0.00988233	0.0256777	-0.0214036	0.0255064	0.0310462	-0.0138307	-0.000669416	0.0525121	-0.0137017	0.0134366	0.0539734	0.0123185	0.0383907	0.0298765	0.0286849	0.0431823	0.0462813	0.0014339	0.0534194	0.0597989	0.0714176	0.0629742	0.04244	0.0252511	0.0316638	0.0672399	0.0286292	0.0189281	0.0395879	0.0393233	0.107558	0.101831	0.0200442	0.0606313	0.0885901
	0.0553335	-0.00833952	-0.00214756	0.0145489	-0.0122586	0.0151674	0.0433132	0.00406753	0.0348266	0.0337651	0.0359123	0.0708236	0.0225495	0.0120648	0.032522	0.08896	0.0308211	0.0202579	0.0327946	0.0719556	0.0264722	0.0363709	0.0465402	0.0214161	0.0579377	0.0323712	0.0406251	0.0127952	0.0114295	-0.0279033	0.0555307	0.0383382	0.0348141	0.0503964	0.0291574	0.00112711	0.0210281	0.0322446	0.0401943	0.0859759	-0.000257211	0.0370043	-0.0122379	0.0418545	0.107318	0.0898653	0.0198066	0.0879695	0.120426
	0.0575591	0.0574706	0.0179741	0.0175763	0.0027567	0.0273467	0.040466	0.0374827	0.0403236	0.0504126	0.0418723	0.0770293	0.0132726	0.0895902	0.056678	0.0695002	-0.00532665	0.0245959	0.00614158	0.0788851	0.0068265	0.0406393	0.0386024	-0.00109348	0.0420543	0.0233804	0.0520859	0.0379648	0.0193795	0.0751243	0.0766018	0.0773314	0.0648038	0.0692252	0.0212672	0.0363337	0.057661	0.00461151	0.023755	0.0594174	0.0379263	0.0456608	0.00988808	0.00874064	0.110893	0.11871	0.100174	0.0345244	0.0709457
	0.0424429	0.0419469	0.0397915	0.0542429	0.0927945	0.0275	0.0364939	0.0342947	0.0188284	0.0442422	0.0318787	0.0669641	0.012616	0.0682101	0.0763391	0.0581187	0.027643	0.0355184	0.0249295	0.0480299	0.0243387	0.0313291	0.0216625	-0.0121315	0.0478335	0.0329404	0.049832	0.0494512	0.00877968	0.107625	0.0549051	0.0504168	0.0613469	0.0824579	0.024238	0.0243049	0.0218161	0.0443622	0.00953061	0.0630912	0.0389579	0.0191549	-0.0181603	0.0378106	0.108179	0.13038	0.118261	0.0522156	0.0756026
	0.0538326	0.0204893	0.0306495	0.0736513	0.0762288	0.018036	0.0723012	0.0237265	0.0267318	0.0500885	0.0493117	0.0702983	0.00813382	0.0820949	0.0774442	0.0634304	0.0397855	0.0150679	0.0256574	0.0548507	-0.0105757	0.0388321	0.0181208	0.0198019	0.0362217	0.0130781	0.0598717	0.0103243	-0.00392121	-0.00184189	0.0730523	0.0398829	0.00488935	0.0776751	0.017624	0.0360681	0.0742472	0.024031	0.0340844	0.0877482	0.00800858	0.00315676	0.0253668	0.0577461	0.120637	0.0882945	0.0469519	0.073884	0.115543
	0.0323701	0.018097	-0.00263582	0.00813187	0.00752776	0.0195123	0.0397072	0.0366703	0.0267566	0.0606021	0.0599551	0.0595802	0.0486655	0.0397872	0.0240911	0.0602242	0.0356408	-0.000792215	0.0472092	0.0892282	0.0267772	0.00797596	0.0183353	0.00768473	0.049052	0.0300804	0.0460269	-0.00894435	0.0444158	0.107334	0.0833659	0.0517371	0.0551048	0.0677367	0.0550687	0.0264373	0.0897002	0.00568122	0.0134257	0.0543277	0.0492314	0.052283	0.0070344	0.051773	0.116144	0.134676	0.108517	0.0395093	0.0838333
	0.072891	0.036462	-0.0292615	0.0532353	0.0107479	0.0134004	0.0382122	0.0303534	0.0637529	0.0554555	0.0438221	0.0771739	0.01452	0.0402463	0.0470319	0.0186182	0.0235082	0.00892619	0.0222393	0.0739333	0.0268327	-0.0113803	0.0357342	0.00396637	0.0592061	0.0512316	0.0371747	0.0477435	0.0360035	0.097201	0.0760539	0.0728657	0.0622697	0.0766792	0.0556651	-0.0184357	0.017741	0.0129694	0.0245641	0.031928	0.0513942	0.0520176	-0.0108024	0.0251601	0.107624	0.130825	0.0838621	0.0463082	0.076986
	0.0744112	0.0321777	0.0540244	0.0662544	0.0963117	0.0411229	0.0462793	0.0556779	0.0471265	0.0760216	0.0595796	0.0603714	0.06554	0.0428266	0.0796148	0.0895823	0.0111174	0.039724	0.0354401	0.057638	0.0116331	0.0483306	0.0654183	-0.0529628	0.0643397	0.00835335	0.0737099	0.00931234	0.0167222	0.0290407	0.0616264	0.0678379	0.0369305	0.0737097	0.0175259	0.0332267	0.0640742	0.023402	0.0418784	0.0772616	0.0108419	0.0403013	0.000969641	0.0528176	0.135996	0.126493	0.0224386	0.0876734	0.166176
	0.0809178	0.0945729	0.0358354	0.0278467	0.0770564	0.0333637	0.0462913	0.0779616	0.0737776	0.0446638	0.0374327	0.0319251	0.039348	0.0416239	0.0224876	0.0692313	0.0167784	-0.00316854	0.0386772	0.0215214	0.0330608	0.0401055	-0.0178515	0.0378167	0.0565588	0.05432	0.0574901	0.0579058	0.0596613	0.113001	0.091616	0.0589065	0.0445552	0.0966282	0.0272056	0.0157073	0.0466745	0.00921348	0.0231581	0.0903643	0.0607261	0.0354532	0.0180441	0.0205528	0.121055	0.16094	0.175442	0.0729772	0.0913803
	0.0441424	0.0478721	0.0214091	-0.00812363	0.0906203	0.0292389	0.0624587	0.0333707	0.0468235	0.0598179	0.0456906	0.0789063	0.0439374	0.0834324	0.0429014	0.0479241	0.0412254	0.0250518	0.0220777	0.0730852	0.0116193	-0.0220098	0.0355043	0.042809	0.0811593	0.048371	0.0384595	0.0198588	0.0406182	0.0820506	0.0654341	0.105041	0.0424538	0.118739	0.0426957	0.0153742	0.0584403	0.0139832	0.0313208	0.0500615	0.0432293	0.0590029	0.00887487	0.0179974	0.138904	0.143584	0.122267	0.0639991	0.0943795
	0.0521061	0.00913006	0.034372	0.0363848	0.0110823	0.0271416	0.0614312	0.0352502	0.0479827	0.0581928	0.0601088	0.0672315	0.0474213	0.0528524	0.0302844	0.0409889	-0.0167521	0.0104939	0.0245497	0.0603887	0.0474568	0.0379809	0.0624919	-0.0353188	0.0597148	0.00554927	0.0397214	0.0322229	0.0463112	0.0646194	0.0904839	0.0500105	0.0653337	0.0887249	0.0308975	0.00293363	0.0612143	0.00702299	0.0204684	0.0631578	0.0129232	0.0423236	0.0312333	0.0327271	0.122453	0.15993	0.135707	0.046196	0.0827591
	0.0675716	0.00227341	0.0153956	0.016223	0.0664829	0.042833	0.0275826	0.0521049	0.0395069	0.062254	0.0581786	0.0768322	0.038759	0.0918749	0.0395795	0.0470123	0.0080502	-0.00112001	0.0530596	0.0790121	0.032401	0.0690006	0.025307	0.0547082	0.0685533	-0.00243419	0.0428366	0.054507	0.00541598	0.0440718	0.058949	0.0317471	0.0141397	0.10448	0.0673521	0.0335131	0.051286	0.0347301	0.0448365	0.0694179	0.0419445	0.0113387	0.00353468	0.0517988	0.145277	0.112795	0.0278855	0.0558022	0.158259
	0.0989781	0.0244365	0.0451733	0.0179616	0.0354151	0.0279568	0.0470687	0.0315015	0.0634058	0.0604613	0.0663971	0.0751082	0.0232642	0.0960684	0.0329127	0.0510766	0.00965699	0.0343501	0.0420494	0.0919118	-0.0150756	0.0877674	0.0718491	0.0326275	0.0778918	-0.0252552	0.075513	0.0166929	-0.00557199	0.0150993	0.0554	0.0202303	0.0444936	0.11981	0.0446627	0.0106927	0.0794537	0.0299183	0.0808069	0.0565244	0.0558303	0.0312364	-0.000889733	0.0449763	0.135644	0.121769	0.0438334	0.1023	0.165761
	0.0821507	0.0481325	-0.00927219	0.000834076	0.124396	0.0295147	0.0183769	0.0586127	0.0477274	0.0648187	0.0565118	0.0754575	0.0891775	0.0784259	0.0422488	0.0777213	0.0178891	0.00295907	0.0314506	0.0815596	0.0369652	0.0530536	0.0853588	-0.012982	0.0784906	0.00384875	0.0732017	0.0211745	0.0185095	0.0361979	0.0656216	0.0409509	0.0678698	0.105622	0.0432938	0.0272103	0.0377354	0.0336088	0.0554718	0.0860896	0.031647	0.0415081	0.00472675	0.0536258	0.155686	0.116842	0.0470499	0.110757	0.146176
	0.0523919	0.0114097	0.0133934	0.0790332	0.0710222	0.0361429	0.0590599	0.0227072	0.0499521	0.075846	0.0641691	0.0808055	0.0412731	0.0841382	0.0371172	0.017204	0.0694542	0.010583	0.0418043	0.0585455	0.0190615	0.0180922	0.0594482	0.0245235	0.0518059	0.0276798	0.0434441	0.013558	0.0585546	0.0898644	0.0805719	0.0577376	0.0701538	0.127428	0.0388726	-0.00352768	0.0685748	-0.000422276	0.0545655	0.0718823	0.0439663	0.0597572	-0.000385796	0.0243939	0.151234	0.160125	0.146884	0.076339	0.102028
	0.0733863	0.0122964	0.0163225	0.010665	0.0537212	0.035873	0.0251552	0.0564201	0.0645734	0.0723388	0.0701202	0.0748172	0.0178476	0.0650073	0.0104113	0.0747692	-0.00164179	0.0132539	0.0416075	0.0898014	0.0237959	0.0788253	0.0219254	0.0349367	0.0600345	0.0495545	0.047617	0.0335518	0.0431423	0.0997526	0.0858752	0.109913	0.0553524	0.110524	0.0892326	0.0183548	0.0580601	0.0284917	0.0377235	0.0745834	0.0525321	0.0623085	-0.00143245	0.0503308	0.145358	0.173801	0.141448	0.0612697	0.115657
	0.0893792	0.0332358	0.0253839	0.04697	0.0520085	0.0415471	0.0282762	0.0509052	0.064163	0.0607578	0.0555415	0.0778484	0.0625733	0.0496585	0.0907997	0.0646368	0.033989	0.00583967	0.0433734	0.0828432	0.0153362	0.0489395	0.0429112	-0.0418793	0.0564951	0.013779	0.0639837	-0.00429738	0.0216357	-0.0283126	0.0530533	0.0379999	0.0630826	0.112128	0.0663369	0.00238743	0.0490386	0.032096	0.0709565	0.092473	0.0651324	0.0533395	0.0121593	0.076888	0.159544	0.132441	0.0221228	0.124281	0.169249
	0.0661519	0.0223398	0.00873887	0.0646445	0.103645	0.0342307	0.0511384	0.0566849	0.0824919	0.049764	0.0809837	0.0776838	0.0376561	0.0826682	0.0475252	0.0472949	0.0495266	0.0318592	0.0188846	0.0785934	0.00718468	0.0690528	0.0246078	-0.0218116	0.0732425	0.0409155	0.0570675	0.0255073	0.0560678	0.113002	0.0861415	0.0699706	0.0478778	0.137338	0.0788232	0.0643932	0.0821992	0.0492431	0.0394433	0.0687696	0.0348895	0.0479804	0.0160067	0.0117627	0.152314	0.165285	0.133791	0.0775265	0.122296
	0.0595606	0.0394922	0.0227825	0.0102926	0.0227365	0.05975	0.0520866	0.0402785	0.0730587	0.0889146	0.0645285	0.0820951	0.0592841	0.0637109	0.0222494	0.09143	0.00873944	0.035198	0.0811624	0.0871906	0.0247085	0.0747098	0.0203081	0.0224931	0.0775172	0.0591865	0.0624254	0.0647831	0.0374819	0.0743655	0.0923318	0.107368	0.0645382	0.10052	0.0903127	0.00223498	0.0460883	0.03308	0.0364177	0.0713042	0.0623097	0.0657049	-0.0244498	0.031271	0.141004	0.175583	0.130994	0.0634848	0.0850325
	0.0672792	0.0270428	0.0268412	0.0426886	0.0840196	0.0453074	0.0569674	0.0578425	0.069777	0.0876965	0.0641809	0.0815069	0.0308927	0.0434185	0.0674498	0.04798	0.00401959	0.0115697	0.0358141	0.0914128	0.0297311	0.0512522	0.013508	0.0113293	0.0565664	0.0117626	0.0530513	0.0574134	0.0302195	0.0578247	0.0536773	0.018708	0.00522466	0.122701	0.0593174	0.0224749	0.0802721	0.0162054	0.0611788	0.0898873	0.0258366	0.0551404	0.020333	0.0639148	0.159749	0.148992	0.0384494	0.0990377	0.188386
	0.0557811	0.0199158	0.0253724	0.055775	0.0941172	0.0511058	0.08662	0.0349625	0.0700446	0.0742948	0.0690545	0.0811862	0.0553887	0.0354395	0.0730028	0.0754031	0.0188902	0.0166873	0.0748572	0.0683759	0.0229586	0.0522866	0.118827	0.0282534	0.0685253	0.0150437	0.0541728	0.0380182	0.00532406	0.0142688	0.0757062	0.0602529	0.0529369	0.137461	0.017336	0.0223721	0.0468579	0.0510275	0.0478179	0.102602	0.0494228	0.0398121	0.00988133	0.0693292	0.164994	0.157809	0.0524925	0.123989	0.147996
	0.0947859	0.0940399	0.065571	0.071122	0.177744	0.0490989	0.0527596	0.113621	0.0826591	0.0733246	0.0548879	0.0449263	0.0307267	0.0696382	0.0917914	0.0791246	0.0248562	0.0219114	0.0559757	0.0143957	-0.00798307	0.030296	0.0191337	0.0595325	0.0677093	0.0540776	0.0472387	0.0468556	0.0444434	0.127201	0.0985605	0.126352	0.0871506	0.118986	0.0668372	0.0241723	0.0828673	0.0269049	0.0589305	0.0845773	0.0544158	0.0692313	0.00782856	0.0358683	0.149888	0.177605	0.162379	0.100428	0.12113
	0.0920625	0.0495276	0.0044633	-0.0141026	0.0435012	0.059518	0.0897496	0.0242689	0.0575872	0.0870229	0.0608518	0.0951037	0.0393318	0.0834568	0.0368238	0.0732694	0.0271975	0.0243899	0.0637615	0.0799132	0.0434098	0.10985	0.0606074	0.0582001	0.0844759	0.0722278	0.0580411	0.0507316	0.0422214	0.110199	0.0804285	0.0908825	0.061842	0.13659	0.0689063	0.0632609	0.0746765	0.0347693	0.0635314	0.0853973	0.0643295	0.0493429	0.00716163	0.0637386	0.161276	0.186754	0.132927	0.0701213	0.126873
	0.106001	0.0553075	0.0135821	0.0141621	0.0513989	0.0513395	0.0599367	0.0632346	0.0677988	0.087453	0.0706347	0.0909174	0.069012	0.0455897	0.0493188	0.0648719	0.0142763	0.0398092	0.0623838	0.123324	0.0160176	0.0335174	0.031938	0.00926888	0.0699302	0.0516295	0.0745241	0.0482149	0.0559748	0.0751065	0.0684446	0.0843536	0.0828152	0.143516	0.081715	0.00886325	0.0739736	0.00554126	0.0639627	0.091104	0.0711132	0.0515996	0.0348358	0.0484347	0.158487	0.191942	0.137889	0.0604802	0.121645
	0.0929182	0.0136563	0.00435062	0.0154941	0.109088	0.0502291	0.071523	0.056149	0.0630389	0.0822261	0.0703499	0.0878044	0.0922596	0.0769608	0.0409385	0.0850924	0.0402378	0.0556175	0.0737298	0.0895273	0.0308721	0.0776873	0.016113	-0.00466995	0.0492657	0.064064	0.0550706	0.0420556	0.0633953	0.120389	0.0712394	0.0905109	0.0687529	0.128796	0.0359755	-0.000860011	0.0760742	0.0142088	0.0297118	0.0860406	0.0620121	0.059495	0.0287706	0.053092	0.137018	0.16786	0.135247	0.0857942	0.104336
	0.100617	0.0500398	0.017826	0.0705164	0.0319737	0.0662279	0.093789	0.0560976	0.0752223	0.0831984	0.0920601	0.0991019	0.0390502	0.0714737	0.0940662	0.0908213	0.0173495	0.0355004	0.073491	0.072498	0.0321912	0.0825623	0.0360248	-0.00744441	0.062316	-0.00206196	0.067939	0.0480719	0.00528773	0.00297165	0.0694658	0.0762819	0.0311882	0.113056	0.0362372	0.0277556	0.0164953	0.0313306	0.0442579	0.144639	0.0409559	0.0569494	0.0219995	0.0545775	0.181787	0.171928	0.0259308	0.130854	0.176875
	0.0805523	0.0612349	0.0266371	0.0287592	0.103308	0.0386339	0.0916279	0.0588972	0.0719021	0.0747218	0.0729571	0.0785237	0.0748263	0.104989	0.0600676	0.0452061	-0.0304938	0.0274584	0.0618084	0.0585054	0.0149918	0.0715404	0.0741462	-0.00848322	0.0901684	0.0661823	0.0687062	0.065782	0.0624754	0.0932568	0.0631208	0.115181	0.0631908	0.12097	0.109747	0.0180768	0.0801936	0.00715983	0.0607149	0.111066	0.0770805	0.0689578	0.014015	0.0442312	0.153053	0.182148	0.15518	0.0891348	0.134073
	0.0823483	0.0518608	0.0343263	0.0734961	0.0825593	0.0472233	0.0800777	0.0731005	0.0914153	0.104097	0.0772697	0.0942847	0.0587032	0.103375	0.063272	0.0453411	0.00958313	0.0185904	0.0683706	0.110989	0.0309301	0.0867407	0.0817003	0.0152508	0.0815907	0.0835768	0.0696088	0.0430264	0.0738818	0.0944408	0.0760581	0.07603	0.0832246	0.138181	0.0547184	0.0671713	0.0192296	0.0166183	0.0491359	0.0934955	0.0778805	0.0480518	0.0207615	0.0447808	0.163431	0.185539	0.115072	0.0794797	0.134279
	0.128184	0.0333087	0.032419	0.0231998	0.101067	0.0591867	0.0682712	0.0688028	0.0964644	0.104468	0.0778802	0.102832	0.0507568	0.0900724	0.0959901	0.0968274	0.0369415	0.0196795	0.0868363	0.113451	0.0551316	0.0838531	0.0528716	0.0207742	0.0637346	0.0448791	0.0786761	0.0267212	0.040109	0.133192	0.064037	0.0927496	0.049436	0.132337	0.0837644	0.0404759	0.0481289	0.0225653	0.0559782	0.084865	0.0507815	0.0746397	0.0220385	0.0726482	0.156489	0.173094	0.106299	0.0848215	0.142088
	0.0802264	0.0538794	0.0611964	0.0500354	0.118011	0.0671455	0.0492425	0.119372	0.0884505	0.077145	0.0620299	0.103804	0.00606052	0.0653766	0.0232299	0.0408392	0.0406551	-0.00299086	0.0433825	0.0748711	0.0598752	0.00377212	0.0636542	0.0439791	0.0733232	0.0562266	0.0634124	0.0480398	0.0707658	0.12516	0.0614539	0.0925557	0.0779668	0.145701	0.0710087	0.0530228	0.0980091	0.0373535	0.0643252	0.0847021	0.0798618	0.0882935	0.0239097	0.0566738	0.164524	0.175608	0.139044	0.10826	0.15424
	0.0819209	0.0327286	0.0417195	0.00505215	0.0740344	0.0535916	0.0777321	0.0662674	0.0765102	0.0926492	0.0918709	0.0925135	0.0833046	0.0391503	0.0360104	0.083549	0.0501209	0.0366796	0.0829667	0.0850159	0.0330613	0.0553551	0.0745018	0.033423	0.0714798	0.0586705	0.07829	0.0291329	0.056232	0.0901879	0.067008	0.0937734	0.0773117	0.129481	0.11405	0.0187039	0.0884631	0.0188884	0.0609657	0.105898	0.081504	0.0527681	0.0139486	0.0682127	0.159607	0.186366	0.134828	0.0846646	0.144187
	0.087758	0.0469057	0.0478161	0.0459881	0.0970714	0.0694506	0.0900001	0.0659172	0.072078	0.0864607	0.0838677	0.0960944	0.0612726	0.0659618	0.0504607	0.0649951	0.0182686	0.0142983	0.0937631	0.103295	0.0482053	0.0356271	0.0690685	0.0446456	0.0834192	0.056742	0.0690519	0.0489256	0.0869431	0.1668	0.0818905	0.0903076	0.0689395	0.138975	0.0880741	0.0326673	0.0788862	0.0358379	0.0594422	0.0797784	0.0924435	0.0823846	0.0114562	0.0572398	0.172275	0.186372	0.154555	0.113375	0.14102
	0.0515065	0.0443267	0.0280675	0.0415707	0.0914372	0.0743255	0.101139	0.069771	0.080054	0.0979783	0.0857259	0.109077	0.055662	0.113877	0.0414938	0.042731	0.0561875	0.0440247	0.0803351	0.111247	0.0507794	0.0436685	0.0330185	0.0619854	0.0799042	0.067958	0.0585932	0.0715948	0.0784544	0.138676	0.050882	0.0865956	0.112237	0.137973	0.0680189	0.0513227	0.0474414	0.0299913	0.0557066	0.0629436	0.0642212	0.0664227	0.0331709	0.0483362	0.162598	0.182014	0.157421	0.0839009	0.156086
	0.094863	0.0494777	0.0270293	0.110659	0.0963581	0.0720305	0.0721379	0.0766501	0.09868	0.096832	0.091957	0.106911	0.0606893	0.118391	0.0492364	0.0832846	0.0143427	0.0384099	0.104074	0.076712	0.0446256	0.0749775	0.0237183	0.0491993	0.088997	0.0732602	0.0771222	0.0353543	0.0596509	0.0776026	0.103111	0.106655	0.0495875	0.139867	0.044895	0.0413945	0.104582	0.0197508	0.0494476	0.119853	0.0566438	0.0686508	0.030799	0.039407	0.158428	0.174816	0.152657	0.093861	0.114528
	0.103309	0.0461058	0.0463352	0.0206603	0.0985357	0.0625427	0.110002	0.0478132	0.0828502	0.107341	0.100241	0.108226	0.0542852	0.109525	0.0724394	0.0597477	0.0870139	0.102153	0.0762788	0.0817723	0.0547183	0.108597	0.0793284	0.0532138	0.0719298	0.065771	0.0562421	0.0241168	0.0644662	0.104111	0.086236	0.0975874	0.056664	0.144573	0.0572205	0.0444141	0.0785767	0.0236243	0.0682093	0.0874902	0.0616534	0.0990129	0.0125505	0.0597858	0.170847	0.195064	0.152111	0.103636	0.125312
	0.131641	0.071418	0.0482769	0.016075	0.108427	0.0711866	0.0633839	0.10056	0.0895093	0.0891322	0.0919052	0.110943	0.090782	0.0945287	0.111733	0.109825	0.0292109	0.0261363	0.110209	0.0880405	0.0455017	0.0477918	0.0214737	0.0337	0.0835809	0.0545074	0.0667417	0.0543108	0.0889005	0.0759655	0.107656	0.077249	0.0491043	0.151237	0.0717225	0.0448845	0.119971	0.0412276	0.0732682	0.0588365	0.0463373	0.0630288	0.0145523	0.0224728	0.182269	0.183827	0.15505	0.0770527	0.11117
	0.13206	0.0360869	0.0500389	0.0733111	0.0417353	0.0774313	0.10372	0.0773253	0.0789006	0.103961	0.0811335	0.0854809	0.0632591	0.116869	0.0869909	0.0921559	-0.00345555	0.0583934	0.0732723	0.0963829	0.0667626	0.156344	0.0447033	0.0400313	0.0830246	0.061005	0.0524947	0.00746552	0.0729176	0.143138	0.0682364	0.0804775	0.0763324	0.140356	0.119448	0.0361247	0.078665	0.0209335	0.0618317	0.0928506	0.0655629	0.0969522	0.0399112	0.0480439	0.168329	0.203564	0.184102	0.102966	0.14864
	0.132453	0.0660917	0.0357835	0.0986561	0.138571	0.0718933	0.0739373	0.113951	0.106505	0.114471	0.0843782	0.101433	0.0903148	0.0972547	0.0626522	0.0784876	0.0477394	0.044339	0.124948	0.0784365	0.0538891	0.0864004	0.0522953	0.022208	0.0822462	0.0736874	0.082155	0.0314264	0.0477073	0.0623499	0.0848257	0.095061	0.0663059	0.141765	0.0758101	0.0523507	0.0691718	0.063865	0.0478385	0.0929059	0.0672612	0.0955058	-0.0312623	0.0680484	0.173302	0.185468	0.15936	0.0834605	0.157481
	0.104579	0.0492659	0.0390472	0.0333589	0.118728	0.0795042	0.0673725	0.0929532	0.074885	0.10522	0.0935269	0.113739	0.0756723	0.0670799	0.103529	0.0995671	0.0357174	0.0599418	0.103438	0.0775629	0.0377896	0.0706869	0.10032	-0.0167782	0.0961616	0.0766819	0.0659969	0.0602582	0.0632747	0.0660357	0.0867875	0.112308	0.0422204	0.1613	0.0823141	0.0318644	0.102469	0.0673487	0.063135	0.073949	0.0765755	0.085341	0.0427108	0.0611778	0.184959	0.186539	0.140425	0.106864	0.160162
	0.109994	0.0903957	0.0746606	0.0858377	0.102294	0.0835628	0.103336	0.0720625	0.0971021	0.0928252	0.0978259	0.1067	0.120453	0.0923952	0.0886355	0.0833716	0.0263219	0.0458749	0.104444	0.146861	0.0599971	0.0886759	0.0677261	0.0594429	0.104716	0.066289	0.0851624	0.0867887	0.0853675	0.132885	0.0787263	0.0984146	0.0500237	0.147269	0.0730521	0.0808389	0.0507769	0.0303955	0.0777076	0.105795	0.0837575	0.0849176	0.0405754	0.0613218	0.142795	0.164264	0.138357	0.0793739	0.108639
	0.0902654	0.0262425	0.0678213	0.00863749	0.153017	0.0837483	0.0991264	0.0642668	0.0898272	0.10903	0.0978172	0.103804	0.113583	0.133414	0.0395412	0.121732	0.0231025	0.0430246	0.108381	0.105112	0.048963	0.0760791	0.0619647	0.0666973	0.119652	0.0680092	0.0576278	0.0634552	0.0738825	0.0568114	0.0911833	0.0755905	0.0673872	0.184553	0.0826414	0.0219415	0.0365175	0.03981	0.0542219	0.0943566	0.0316182	0.0655336	0.0122838	0.0727014	0.169726	0.187559	0.129923	0.10509	0.152006
	0.111532	0.0734185	0.0666608	0.0389667	0.0413891	0.0973246	0.103492	0.0780981	0.108025	0.113683	0.111663	0.116372	0.0693328	0.0990728	0.0854721	0.0967898	0.0347991	0.031954	0.100702	0.119879	0.0455271	0.106579	0.0597118	0.0373678	0.0946245	0.063847	0.0931045	0.0474489	0.0772295	0.0413507	0.073846	0.0839743	0.0685295	0.154721	0.109312	0.0620278	0.0745867	0.0471321	0.0730409	0.133596	0.0765335	0.072482	0.0432136	0.0498846	0.175489	0.197788	0.153562	0.113226	0.151528
	0.11415	0.0639233	0.0362008	0.0415458	0.0941758	0.0804114	0.10228	0.0838948	0.0799813	0.122838	0.0999787	0.114712	0.0893269	0.115999	0.0726615	0.063213	0.0291483	0.0507179	0.0836837	0.10294	0.0635118	0.121065	0.097204	0.0502803	0.0766762	0.0319523	0.0671144	0.0814138	0.0726335	0.0929112	0.0879495	0.0860223	0.0609464	0.165558	0.0900678	0.0703722	0.119091	0.0353641	0.04745	0.0965034	0.07992	0.0811227	0.050218	0.064071	0.179639	0.188687	0.138457	0.10363	0.151279
	0.121534	0.0658992	0.0715429	0.0664297	0.132975	0.0820974	0.0987428	0.0765417	0.109132	0.110899	0.104869	0.11027	0.13912	0.0862753	0.0921312	0.0652874	0.0864402	0.0795936	0.108191	0.119528	0.0473099	0.0486367	0.0884112	0.0343997	0.11104	0.0699767	0.0835995	0.0612126	0.072236	0.10068	0.0813262	0.0980138	0.0532392	0.161268	0.0816415	0.0401348	0.0929276	0.041182	0.0704989	0.0828623	0.0487217	0.0672442	0.0315512	0.0563863	0.174995	0.205477	0.168937	0.124896	0.20701
	0.118128	0.0445623	0.0637563	0.0933696	0.117566	0.0966336	0.068422	0.0728032	0.0965096	0.141595	0.109132	0.110706	0.098623	0.145876	0.110283	0.127196	0.06504	0.0749547	0.115249	0.132345	0.0619071	0.10038	0.0429125	0.0165398	0.111454	0.0745878	0.103526	0.0655862	0.0665508	0.12146	0.0635305	0.111308	0.0497549	0.140932	0.0922636	0.0391035	0.0592617	0.0491591	0.0728029	0.0994467	0.0735659	0.0727915	0.0341977	0.071283	0.187578	0.19184	0.172043	0.0922003	0.155715
	0.0772623	0.0441824	0.0635413	0.0804066	0.161659	0.094328	0.100372	0.0946499	0.109279	0.121638	0.102254	0.108113	0.0654396	0.0938429	0.122218	0.0606528	0.0547258	0.0612116	0.0999508	0.1097	0.0363005	0.127882	0.0392272	0.0598774	0.112463	0.0834493	0.0973502	0.061036	0.0770995	0.107498	0.0595434	0.0710791	0.0266117	0.150257	0.0330597	0.0299478	0.0836086	0.0388664	0.0555068	0.117821	0.0618111	0.0798252	0.0384138	0.0518231	0.168971	0.199867	0.145876	0.105199	0.152714
	0.11101	0.0423131	0.0488747	0.0536577	0.100558	0.0769685	0.0834308	0.0894223	0.101307	0.118128	0.123681	0.114444	0.0764852	0.10957	0.106891	0.106957	0.0648281	0.0623272	0.111976	0.0758588	0.0517114	0.139955	0.059553	0.0407842	0.10331	0.0596674	0.0883857	0.0438903	0.0794797	0.108055	0.0850225	0.111657	0.0471829	0.179306	0.0955629	0.0218478	0.0960964	0.0659773	0.0723536	0.0683349	0.0434071	0.0958447	0.0216668	0.0601059	0.16005	0.205759	0.164385	0.126267	0.161207
	0.143563	0.0673776	0.0596772	-0.00201801	0.103165	0.101268	0.0690059	0.0897716	0.111891	0.103541	0.121163	0.113829	0.0534803	0.0765792	0.119458	0.0721019	0.0787317	0.082605	0.112611	0.12827	0.05582	0.0848738	0.0722114	0.0693578	0.112037	0.0868163	0.072582	0.044821	0.0614276	0.0926817	0.0727233	0.066548	0.0619997	0.158918	0.042094	0.0428933	0.0859876	0.0418939	0.0667361	0.101052	0.0836236	0.0866354	0.0438239	0.0427136	0.165024	0.187847	0.139203	0.100965	0.163333
	0.131963	0.0380899	0.0532376	0.105939	0.0903207	0.0896344	0.099513	0.103676	0.101376	0.124685	0.115862	0.123198	0.10805	0.127474	0.0989718	0.0392376	0.0390773	0.0505221	0.105424	0.140213	0.0462092	0.108721	0.0432249	0.0426625	0.0971542	0.0696249	0.090759	0.057148	0.0804856	0.118424	0.0738702	0.0960835	0.08419	0.151673	0.084402	0.0625842	0.0930214	0.0525286	0.0742602	0.108228	0.0774356	0.0822008	0.0367303	0.0369962	0.194744	0.193559	0.134084	0.0992528	0.17493
	0.127612	0.107669	0.0450818	0.075379	0.103808	0.094763	0.0965357	0.103162	0.104024	0.11829	0.127062	0.127112	0.0762678	0.114175	0.112879	0.126536	0.0304318	0.0196432	0.0937469	0.123655	0.0259253	0.127537	0.0962118	0.0811856	0.123491	0.0546854	0.0945638	0.0483332	0.0646569	0.0794254	0.0755735	0.101446	0.076285	0.155995	0.0502858	0.0439454	0.0612874	0.0441191	0.0858891	0.111446	0.0781552	0.0697873	0.0237608	0.072957	0.186419	0.204813	0.121488	0.118082	0.19988
	0.154692	0.0508811	0.0771511	0.045959	0.140132	0.107685	0.11112	0.0987008	0.0928464	0.124487	0.122445	0.114947	0.0604442	0.11224	0.0689707	0.0721201	-0.0100204	0.0233707	0.0807261	0.0883922	0.0555279	0.140974	0.0638012	0.0444475	0.126439	0.0871073	0.0883006	0.0567283	0.0569013	0.0660598	0.0977196	0.091305	0.0661404	0.139755	0.0730618	0.0363509	0.0648496	0.0536482	0.0647553	0.101853	0.0884064	0.0858651	0.0490352	0.0535485	0.169865	0.204302	0.110621	0.150396	0.182521
	0.116614	0.049948	0.08745	0.0686485	0.122856	0.0995338	0.103812	0.0912975	0.121173	0.127128	0.112597	0.126845	0.105228	0.107017	0.0812451	0.116386	0.00935235	0.0531779	0.0925038	0.112806	0.06005	0.0757161	0.0485749	0.00220756	0.116873	0.0763254	0.105627	0.0447663	0.0520494	0.0402254	0.105521	0.116212	0.0604991	0.16886	0.0726783	0.0537615	0.0707649	0.0168862	0.067956	0.116097	0.078768	0.0670042	0.0360314	0.0697918	0.177736	0.201962	0.104426	0.136634	0.164379
	0.126102	0.0697885	0.0863719	0.0644646	0.120951	0.0927678	0.0684455	0.101308	0.133045	0.11394	0.10783	0.135315	0.0980277	0.113942	0.104214	0.0932432	0.0557435	0.0426212	0.0922353	0.108981	0.0572781	0.0913241	0.0795862	0.0175451	0.131707	0.0678733	0.0901039	0.0443665	0.0850086	0.095243	0.131833	0.129589	0.117345	0.16254	0.0843457	0.050777	0.0642229	0.0527234	0.0876595	0.0995006	0.061195	0.0655563	0.0381736	0.0498416	0.18146	0.2149	0.0982975	0.141122	0.165893
	0.105233	0.089231	0.0637373	0.0824582	0.141863	0.115489	0.134774	0.0918331	0.111814	0.133281	0.0996006	0.120623	0.0919908	0.106765	0.112891	0.0868091	0.0761879	0.0224276	0.0845401	0.116255	0.069405	0.088369	0.112364	0.081748	0.133882	0.0505864	0.0950841	0.0747037	0.0591559	0.088402	0.100381	0.127894	0.0838816	0.172115	0.100054	0.0671139	0.0537231	0.0349019	0.0857704	0.114844	0.0972004	0.079691	0.0281533	0.0819149	0.192511	0.179368	0.136549	0.175183	0.169338
	0.112857	0.0759741	0.0833728	0.096045	0.132884	0.106367	0.116555	0.0996069	0.122708	0.139183	0.124558	0.133783	0.0898616	0.0907184	0.111106	0.104683	0.0386593	0.0765085	0.105008	0.115863	0.0668896	0.131789	0.0830942	0.0781974	0.12155	0.0785862	0.0854672	0.0457177	0.0712568	0.0406281	0.0981004	0.0797291	0.0444601	0.172421	0.138367	0.0658308	0.0958873	0.0634465	0.0863997	0.0862726	0.0846136	0.0916381	0.0107726	0.0670262	0.184108	0.203466	0.148052	0.153818	0.153154
	0.125082	0.0552615	0.0606379	0.0294882	0.105161	0.101938	0.0661645	0.0838071	0.0910043	0.122423	0.124788	0.12235	0.116629	0.119519	0.144121	0.100802	0.0501519	0.0373238	0.0753189	0.107177	0.0558984	0.0903814	0.0605169	0.0126071	0.124187	0.0707203	0.102802	0.0524842	0.0493802	0.0783847	0.0822388	0.0849502	0.048062	0.184773	0.0838681	0.0737325	0.0814251	0.0812882	0.081797	0.120194	0.0930908	0.0833981	0.00642911	0.077096	0.182743	0.18493	0.127633	0.124332	0.152781
	0.117023	0.0804554	0.0820396	0.096513	0.0933386	0.106917	0.112226	0.120121	0.122285	0.145161	0.110902	0.125461	0.124549	0.1379	0.11229	0.126165	0.0345248	0.0616293	0.0871528	0.150558	0.052027	0.114308	0.0572074	0.00896766	0.141105	0.0517923	0.101169	0.0516233	0.0536747	0.0908632	0.0781453	0.142983	0.0609348	0.153343	0.0900407	0.0587252	0.0502827	0.0529034	0.0763294	0.106275	0.0649246	0.0770519	0.0209758	0.0883903	0.193694	0.211788	0.114544	0.114206	0.174023
	0.0989079	0.096592	0.0953418	0.102935	0.119045	0.0962466	0.0635539	0.0880361	0.119804	0.115689	0.112306	0.135171	0.0964926	0.152419	0.0922386	0.109593	0.0330563	0.0267402	0.0938768	0.126025	0.0651774	0.138615	0.0344093	0.0237813	0.120392	0.0832097	0.104962	0.0397326	0.0470174	0.0472532	0.0910939	0.0864717	0.102464	0.180136	0.0659519	0.0425815	0.10426	0.0369426	0.0771714	0.144992	0.101619	0.0802448	0.0273412	0.0564282	0.191019	0.196469	0.152194	0.0953377	0.177147
	0.131483	0.0582946	0.055647	0.0625077	0.0988462	0.11475	0.0982351	0.111458	0.112514	0.130309	0.115459	0.123837	0.118367	0.0946102	0.129438	0.109979	0.046713	0.0324892	0.110752	0.0970675	0.0607807	0.10578	0.070679	0.144847	0.135979	0.0661905	0.0890097	0.0617293	0.0874622	0.0732085	0.0929238	0.0756012	0.0700891	0.195648	0.0782877	0.0389966	0.0738351	0.0567099	0.069579	0.123756	0.0653731	0.0903892	0.0405256	0.0749958	0.171068	0.224084	0.103984	0.144335	0.200876
	0.172	0.047621	0.0760436	0.0631838	0.100934	0.100592	0.116786	0.102475	0.11346	0.122531	0.123743	0.119382	0.10494	0.10941	0.127378	0.129484	0.0371002	0.0220885	0.0927842	0.130948	0.0573919	0.203735	0.0844593	0.0705355	0.12512	0.0910399	0.114785	0.0487356	0.0510011	0.128604	0.102194	0.092334	0.109314	0.191933	0.094359	0.0377899	0.063482	0.0552163	0.0969983	0.125536	0.0800046	0.0747717	0.0401295	0.0847001	0.186976	0.195168	0.111991	0.152275	0.160415
	0.131516	0.0762754	0.0885312	0.0767404	0.0437462	0.102876	0.110738	0.111426	0.112355	0.126365	0.0957531	0.135302	0.119358	0.161552	0.106063	0.117233	0.0591128	0.0883233	0.125853	0.105418	0.0792374	0.154355	0.0599696	0.0222667	0.124583	0.0820878	0.11653	0.0871065	0.0655528	0.100075	0.074255	0.116578	0.0887868	0.169134	0.0998937	0.0565441	0.0776365	0.0601254	0.102516	0.135064	0.101946	0.0893598	0.0164913	0.0741411	0.184613	0.207847	0.160052	0.14861	0.181183
	0.168475	0.0792892	0.102761	-0.00184755	0.150362	0.113511	0.109745	0.103016	0.113707	0.137329	0.14448	0.112482	0.0856795	0.137654	0.119197	0.118815	0.0489372	0.0551385	0.092115	0.12732	0.0665811	0.113334	0.0439838	0.0338067	0.122749	0.0658236	0.0940311	0.0702474	0.0803284	0.10676	0.0740727	0.152391	0.0828104	0.190687	0.0922103	0.065645	0.065657	0.0734642	0.0977694	0.110908	0.11157	0.0723592	0.0689278	0.107741	0.193188	0.200781	0.13777	0.126643	0.199397
	0.105737	0.0736975	0.100558	0.0307606	0.132658	0.102351	0.11964	0.103595	0.121319	0.115739	0.14471	0.155155	0.0889443	0.124639	0.112346	0.0817109	0.058566	0.0605284	0.0811381	0.10123	0.0748218	0.11588	0.0856508	0.00954641	0.139878	0.109267	0.108942	0.0616861	0.0445885	0.113262	0.09987	0.103854	0.0987399	0.172094	0.0458421	0.0583455	0.0611561	0.0434821	0.0732128	0.10827	0.0746521	0.0828688	0.0284186	0.0883902	0.196025	0.198298	0.139964	0.15006	0.148664
	0.135733	0.080955	0.0756077	0.0220368	0.131258	0.111051	0.112125	0.141569	0.123255	0.125405	0.122801	0.14716	0.10741	0.141329	0.135938	0.135328	0.0397808	0.0363309	0.0865721	0.114555	0.0825582	0.129783	0.108079	0.00957624	0.145935	0.0976959	0.0950804	0.0609507	0.0787367	0.0748868	0.116813	0.12588	0.0857664	0.164759	0.0820439	0.0777694	0.0804626	0.0558579	0.0623712	0.147491	0.0781894	0.0880706	0.0574843	0.0709115	0.179205	0.208767	0.129296	0.154221	0.166504
	0.150553	0.0766828	0.0966022	0.0311645	0.16448	0.106369	0.0955437	0.127855	0.133518	0.15201	0.124067	0.134088	0.181871	0.148268	0.103482	0.143442	0.0659203	0.0666076	0.0984481	0.109854	0.075905	0.130757	0.102307	0.0112973	0.121486	0.0592232	0.131091	0.0554671	0.0638348	0.0934074	0.0913075	0.110307	0.0471419	0.184544	0.0721927	0.0118505	0.0579846	0.0448837	0.0850457	0.114151	0.0967963	0.113853	0.0144596	0.0862441	0.184372	0.228629	0.18281	0.140436	0.192735
	0.129354	0.0789157	0.0837529	0.0251561	0.104013	0.124241	0.0946721	0.103858	0.142518	0.175465	0.130461	0.153633	0.0984861	0.11649	0.0987605	0.15324	0.0351587	0.0577408	0.118066	0.110505	0.0351352	0.13765	0.111564	0.0301307	0.167402	0.0656961	0.0973818	0.0569638	0.0539227	0.106216	0.121415	0.119133	0.085377	0.180338	0.116158	0.037833	0.0966421	0.0345211	0.0895439	0.119156	0.0655967	0.0803538	0.0686385	0.0754707	0.188011	0.215913	0.108166	0.149281	0.207772
	0.148599	0.0953888	0.0981726	0.00312501	0.119721	0.122863	0.12893	0.130443	0.125765	0.155765	0.116639	0.14925	0.134239	0.0852433	0.144253	0.106492	0.0114287	0.0711835	0.0766262	0.125344	0.0621897	0.106101	0.0463763	0.0798183	0.15022	0.0965802	0.0914309	0.042966	0.0648716	0.0390916	0.112666	0.08966	0.0870428	0.17231	0.0435021	0.0223174	0.0866402	0.0394395	0.0787858	0.0828975	0.0961254	0.0890591	0.0439344	0.0911853	0.199594	0.195624	0.110418	0.150258	0.210726
	0.0825711	0.0523181	0.100965	0.0761707	0.0897492	0.124135	0.12778	0.135494	0.134981	0.131963	0.109763	0.136036	0.114478	0.1616	0.128919	0.109189	0.0310119	0.0101537	0.102365	0.131674	0.0724292	0.19037	0.0625254	0.0176565	0.131171	0.0813832	0.0870665	0.0595407	0.0570766	0.0729071	0.121938	0.104611	0.116224	0.175224	0.103607	0.0233691	0.0944966	0.035042	0.0695529	0.12087	0.072998	0.0910997	0.0318083	0.108203	0.178884	0.206509	0.142191	0.149433	0.188814
	0.13917	0.0965311	0.125831	0.0493258	0.130981	0.113303	0.148555	0.096268	0.123246	0.156308	0.099956	0.157762	0.109693	0.107854	0.137408	0.100023	0.05829	0.0824622	0.103703	0.107044	0.0951377	0.0987751	0.0994687	0.083796	0.156335	0.0740898	0.114631	0.0586611	0.0710123	0.0450406	0.100618	0.129665	0.0939226	0.178407	0.122489	0.0539468	0.0872996	0.0741881	0.110641	0.134702	0.0613507	0.102486	0.014325	0.0618545	0.210651	0.194631	0.0892423	0.152229	0.191563
	0.129058	0.0818077	0.11621	0.0768738	0.100024	0.126557	0.113802	0.110297	0.134036	0.148494	0.138032	0.12589	0.114945	0.147769	0.137012	0.122857	0.0845984	0.0689851	0.0951639	0.119026	0.0526652	0.141356	0.0281904	0.00165876	0.168621	0.0787344	0.123064	0.0544504	0.0600984	0.0765745	0.112788	0.0868989	0.0843516	0.178848	0.107248	0.0585251	0.101175	0.0394338	0.0838581	0.1378	0.09982	0.0891089	0.0619942	0.0956917	0.178168	0.206796	0.137258	0.175388	0.207532
	0.164171	0.108055	0.0941504	0.109213	0.147155	0.12093	0.123359	0.10787	0.136993	0.158857	0.144558	0.125223	0.123953	0.167436	0.158263	0.117191	0.0224303	0.0877516	0.0855431	0.0871252	0.0932555	0.139603	0.0033432	-0.00399365	0.142965	0.096649	0.123713	0.053466	0.0484253	0.144634	0.0839053	0.11116	0.0780189	0.206136	0.117048	0.0405399	0.098478	0.0467789	0.0687346	0.123884	0.0714998	0.0963677	0.00816512	0.0891028	0.194634	0.206463	0.129537	0.168271	0.195657
	0.160182	0.0995686	0.0941797	0.0536048	0.102587	0.125245	0.123536	0.148233	0.127597	0.134191	0.148963	0.153648	0.100745	0.11701	0.172698	0.11461	0.0443623	0.0235247	0.127047	0.11423	0.0813744	0.143908	0.0657651	0.0653943	0.154789	0.0785278	0.103972	0.0772844	0.0556228	0.0560099	0.113184	0.141653	0.078108	0.20196	0.124789	0.0475113	0.0886104	0.0665607	0.0881301	0.109314	0.0512362	0.0782116	0.011989	0.0642165	0.184993	0.199905	0.106826	0.169106	0.175368
	0.16039	0.100843	0.0936292	0.0870507	0.095093	0.12948	0.128491	0.126515	0.136298	0.14257	0.127952	0.173276	0.12623	0.119853	0.124552	0.139822	0.0435898	0.0738105	0.107379	0.0945929	0.0556661	0.115876	0.119576	0.00478175	0.139416	0.100108	0.120755	0.0683575	0.0615426	0.115817	0.110958	0.141078	0.0657249	0.192086	0.121433	0.0526057	0.0971903	0.0839435	0.0822851	0.126012	0.0869564	0.0933123	0.0294644	0.0996446	0.200816	0.203974	0.170176	0.186317	0.200177
	0.17099	0.100711	0.10844	0.0550063	0.118157	0.138083	0.109946	0.113179	0.133638	0.144596	0.140463	0.139485	0.105712	0.129758	0.123925	0.126316	0.064449	0.0635227	0.0989506	0.120659	0.0632566	0.0911597	0.059813	0.028148	0.16223	0.0792437	0.118091	0.0667586	0.0608685	0.0492427	0.0925439	0.110605	0.097728	0.1938	0.0915466	0.0440071	0.105405	0.0485434	0.0979758	0.0771238	0.0891692	0.118986	0.0545694	0.0717554	0.201699	0.198311	0.170095	0.174452	0.16094
	0.167743	0.089012	0.0974731	0.101265	0.0723081	0.11914	0.128776	0.152334	0.13788	0.144638	0.141852	0.149882	0.0944343	0.131637	0.106314	0.12642	0.0277926	0.0383686	0.102522	0.122937	0.077683	0.149181	0.07102	0.0560778	0.153237	0.105151	0.131909	0.0715226	0.0348016	0.0810326	0.111787	0.11326	0.0872932	0.16464	0.120368	0.0502346	0.0996052	0.0344353	0.113454	0.107448	0.082969	0.0897089	0.047928	0.0596407	0.204401	0.202621	0.143086	0.16831	0.194872
	0.166048	0.0974254	0.100736	0.0893531	0.10464	0.131532	0.134225	0.130975	0.128831	0.127369	0.146898	0.149756	0.0841335	0.127102	0.143112	0.124596	0.0638207	0.0719322	0.107465	0.1118	0.0950231	0.203039	0.0779301	0.0292567	0.156641	0.100529	0.115769	0.0498658	0.0740177	0.098271	0.125319	0.116727	0.0843665	0.174169	0.102218	0.0274989	0.125319	0.0664423	0.112001	0.0990202	0.0894789	0.100792	0.0418977	0.0774831	0.195158	0.201588	0.161921	0.165093	0.166362
	0.134816	0.0555728	0.0994516	0.101407	0.105934	0.133486	0.11073	0.119139	0.138573	0.15053	0.140457	0.1307	0.108505	0.147306	0.140795	0.135907	0.0268325	0.0924259	0.099609	0.134146	0.0804018	0.132028	0.0537181	0.0228964	0.176099	0.0980692	0.111881	0.0473183	0.0618575	0.138154	0.125376	0.116809	0.112718	0.172908	0.0922533	0.0373133	0.0926087	0.0425165	0.0820828	0.138442	0.115898	0.114091	0.0270493	0.0951147	0.179251	0.213457	0.191621	0.168058	0.195153
	0.145233	0.0727413	0.0898712	0.0771278	0.135478	0.145312	0.106054	0.12357	0.136576	0.153483	0.142908	0.149766	0.136163	0.133018	0.155975	0.1431	0.0503856	0.0678238	0.127751	0.145272	0.0848643	0.168692	0.0603458	0.0261367	0.173942	0.106931	0.121145	0.0612621	0.0617934	0.0765181	0.0952893	0.102783	0.08478	0.198591	0.0950522	0.0581314	0.104192	0.04126	0.0919046	0.118136	0.113374	0.0999192	0.0696545	0.0915851	0.201518	0.230166	0.106388	0.153655	0.180492
	0.120838	0.079494	0.113189	0.0837641	0.0915064	0.143625	0.121234	0.132953	0.14695	0.148248	0.126476	0.15872	0.128966	0.173242	0.096631	0.0968112	0.0239913	0.0648943	0.105123	0.154876	0.063655	0.141479	0.0227446	0.083468	0.166812	0.0980719	0.14381	0.0590083	0.0356151	0.109893	0.156275	0.111106	0.122577	0.155114	0.089793	0.047712	0.071556	0.0463412	0.0819172	0.117897	0.0993328	0.115993	0.0468487	0.0891962	0.187817	0.193482	0.117103	0.137069	0.199999
	0.163742	0.103015	0.117562	0.122509	0.064973	0.137592	0.14159	0.141929	0.131993	0.121344	0.132464	0.131447	0.134141	0.15999	0.11477	0.119208	0.0702886	0.10003	0.130391	0.114839	0.088662	0.141304	0.0784145	0.0345418	0.155516	0.0878597	0.122236	0.0696211	0.0643388	0.0805218	0.135128	0.0856249	0.0837366	0.204069	0.117145	0.0474738	0.0899219	0.0770109	0.0899076	0.140063	0.0823962	0.10327	0.0433946	0.10294	0.191553	0.191615	0.15781	0.170138	0.166987
	0.144746	0.121611	0.0933215	0.0472888	0.101483	0.14156	0.141527	0.119149	0.135513	0.154474	0.130081	0.158811	0.115751	0.162708	0.178189	0.0962201	0.0482106	0.0998161	0.153147	0.140923	0.0773068	0.12052	0.0681942	0.0421146	0.175114	0.0927774	0.133105	0.092104	0.0521981	0.150342	0.125304	0.121902	0.111768	0.205324	0.0663604	0.0836015	0.0896012	0.0663875	0.0990078	0.120739	0.0993266	0.105633	0.0512106	0.108665	0.208837	0.209619	0.139399	0.121964	0.183454
	0.184408	0.118826	0.127331	0.0271428	0.154151	0.153798	0.139576	0.159179	0.153852	0.139295	0.132614	0.162705	0.119645	0.136845	0.112303	0.0990817	0.0446806	0.0621191	0.118418	0.131551	0.0700368	0.185678	0.0937616	0.00294277	0.176139	0.0888885	0.123928	0.0933213	0.0626811	0.10869	0.140752	0.134628	0.106056	0.197373	0.119772	0.0558421	0.123577	0.0707372	0.096569	0.139478	0.0800653	0.0855782	0.052997	0.127794	0.224531	0.211218	0.155894	0.179691	0.199329
	0.14384	0.0818453	0.116461	0.0341547	0.0931565	0.140042	0.130903	0.122112	0.153917	0.160554	0.148278	0.138467	0.108063	0.127989	0.0944564	0.139169	0.0684772	0.0846159	0.115532	0.135816	0.0916428	0.124964	0.0275329	0.0477921	0.194244	0.0838535	0.115566	0.065069	0.046313	0.0768654	0.133717	0.159342	0.154534	0.207648	0.121604	0.0819092	0.100682	0.067441	0.10293	0.111156	0.0922902	0.103237	0.0356691	0.110053	0.213428	0.210801	0.152074	0.195268	0.189061
	0.156563	0.104685	0.113872	0.0263399	0.119991	0.139821	0.143402	0.113127	0.139507	0.1545	0.156604	0.165413	0.137662	0.164474	0.138631	0.129383	0.0614559	0.0745847	0.107634	0.0954266	0.0847818	0.172886	0.0784699	0.108309	0.177145	0.0994991	0.130651	0.100825	0.0581504	0.0919789	0.112153	0.148745	0.0870929	0.195108	0.0766451	0.0557887	0.118359	0.0634264	0.0911434	0.1101	0.0879145	0.0947964	0.0343957	0.0799153	0.187164	0.212193	0.183929	0.172412	0.17044
	0.153989	0.1034	0.108792	0.0858456	0.0963009	0.144363	0.118531	0.162296	0.129507	0.153551	0.15059	0.157826	0.116745	0.173236	0.128079	0.173633	0.0786213	0.0662335	0.148121	0.113529	0.0920405	0.145237	0.103653	-0.00847721	0.180097	0.100021	0.13159	0.0700519	0.0604573	0.123959	0.148056	0.0890569	0.117435	0.189634	0.0913028	0.0467781	0.102104	0.0639904	0.0980881	0.0986053	0.0928377	0.117971	0.0485068	0.107471	0.203299	0.217546	0.184889	0.188915	0.200715
	0.152178	0.0900628	0.126356	0.0408381	0.125973	0.159761	0.172478	0.126583	0.125196	0.167042	0.143664	0.158097	0.142497	0.138653	0.141258	0.14757	0.0419201	0.0790496	0.127287	0.129048	0.0947513	0.126134	0.0836466	0.0581025	0.191458	0.100723	0.126053	0.0870521	0.0502439	0.114613	0.133717	0.115643	0.106971	0.179775	0.0759228	0.0340584	0.0928455	0.065431	0.0992873	0.13521	0.115842	0.130876	0.0624244	0.0908725	0.185799	0.194623	0.176088	0.174335	0.191044
	0.177113	0.1162	0.108287	0.0626602	0.151134	0.148795	0.140659	0.141783	0.144092	0.150519	0.145891	0.164251	0.129025	0.113015	0.153295	0.133192	0.0747439	0.0332669	0.132709	0.115617	0.0771315	0.117146	0.0510024	0.0341333	0.168773	0.132521	0.124424	0.0933186	0.0591924	0.0697173	0.13169	0.13358	0.107239	0.19933	0.0979002	0.0619422	0.108055	0.0445265	0.100848	0.120312	0.084926	0.115681	0.0603901	0.0651647	0.183327	0.223227	0.191256	0.165114	0.212876
	0.190849	0.113062	0.110574	0.0892591	0.0906123	0.151029	0.120635	0.143022	0.168864	0.151145	0.131934	0.140036	0.121554	0.177983	0.129867	0.104558	0.0633153	0.0426876	0.105965	0.113753	0.107862	0.135495	0.0606192	0.0968648	0.175758	0.101118	0.13825	0.0782887	0.0377581	0.0480563	0.13606	0.104612	0.112918	0.200148	0.111117	0.0441107	0.116043	0.0796229	0.102186	0.119645	0.0884822	0.106821	0.0472505	0.0835646	0.205244	0.186965	0.141088	0.165467	0.211056
	0.129136	0.13844	0.132685	0.0579793	0.198986	0.152746	0.137646	0.145695	0.15687	0.169381	0.143208	0.150379	0.133904	0.179877	0.223161	0.196325	0.0498425	0.0969494	0.138272	0.103368	0.0874209	0.136254	0.0772107	0.0323623	0.202347	0.0977565	0.113213	0.0656841	0.0373331	0.119986	0.140892	0.118854	0.140456	0.220496	0.0930907	0.0477971	0.126501	0.065118	0.0813124	0.0963014	0.0897226	0.0926935	0.0596228	0.0872928	0.208846	0.215532	0.149132	0.16479	0.175484
	0.195454	0.12656	0.102461	0.0783037	0.20309	0.15264	0.154458	0.146719	0.155401	0.155634	0.151712	0.156329	0.13417	0.1551	0.142528	0.157565	0.082679	0.0842083	0.0995727	0.129958	0.0986637	0.156251	0.127133	0.0420609	0.187384	0.0976666	0.147314	0.0735704	0.0785249	0.0858888	0.154718	0.146081	0.100743	0.17787	0.0939108	0.062839	0.101818	0.0658041	0.102033	0.117306	0.0814786	0.108853	0.0759369	0.117403	0.203666	0.219231	0.118917	0.170046	0.195639
	0.139159	0.0957684	0.114226	0.0531769	0.104299	0.14691	0.112993	0.144433	0.151441	0.161214	0.138911	0.141975	0.145358	0.179776	0.1447	0.147554	0.0443957	0.0900525	0.155188	0.121333	0.0820982	0.100943	0.0415814	0.055491	0.208745	0.0925559	0.146853	0.0314698	0.0337259	0.0769014	0.131514	0.115418	0.0835824	0.218203	0.117903	0.0386897	0.125711	0.0487291	0.0970141	0.113462	0.126275	0.123476	0.0367355	0.0914085	0.205199	0.203274	0.14884	0.20784	0.212831
	0.173834	0.120824	0.120844	0.0841502	0.0842023	0.136948	0.128279	0.127993	0.150009	0.16684	0.144561	0.164292	0.128471	0.141801	0.139753	0.144864	0.0527753	0.0749284	0.117598	0.112206	0.10374	0.140942	0.110814	0.0192047	0.202903	0.102872	0.104124	0.064968	0.0558701	0.0656719	0.122911	0.121992	0.110777	0.184273	0.118336	0.067474	0.110371	0.0613083	0.127454	0.0866348	0.108657	0.122713	0.0545998	0.0973851	0.188417	0.224195	0.139708	0.215436	0.213845
	0.144841	0.12372	0.117876	0.101322	0.140188	0.144051	0.0903117	0.148973	0.160098	0.166871	0.157605	0.157514	0.157689	0.130681	0.133356	0.146206	0.0967152	0.0909909	0.142745	0.120222	0.0826716	0.195598	0.0836448	0.0329586	0.222962	0.0827974	0.14754	0.0719414	0.0606769	0.0964325	0.110892	0.133011	0.10604	0.228834	0.0622265	0.0433987	0.0938751	0.0630846	0.106704	0.120484	0.0907769	0.130082	0.0546676	0.105465	0.211002	0.214531	0.130133	0.200023	0.173501
	0.191381	0.112556	0.132825	0.0603291	0.10647	0.159913	0.11804	0.162938	0.150543	0.164998	0.144375	0.15926	0.131638	0.139522	0.102717	0.134526	0.0548108	0.0729415	0.108979	0.0960205	0.0695831	0.211233	0.132913	0.0602959	0.188178	0.0947146	0.137449	0.0642028	0.0578969	0.0491957	0.132169	0.12595	0.0985067	0.198494	0.100356	0.0667862	0.0881988	0.0399975	0.0954988	0.129149	0.0992865	0.106883	0.0291655	0.0906758	0.189992	0.216749	0.202678	0.206916	0.189201
	0.173304	0.0943137	0.126688	0.0502129	0.0811473	0.131845	0.137191	0.161371	0.140606	0.16693	0.143615	0.158893	0.12938	0.136575	0.141345	0.131417	0.028942	0.0780935	0.128655	0.104984	0.0892099	0.191469	0.134288	0.057996	0.224387	0.115381	0.11752	0.0511691	0.0646583	0.0979742	0.132514	0.13785	0.111213	0.23644	0.0901425	0.0333423	0.114378	0.0442348	0.11736	0.140476	0.120166	0.115359	0.0407223	0.102429	0.205883	0.226902	0.161139	0.204352	0.183998
	0.154107	0.124527	0.116965	0.0606878	0.18832	0.140035	0.11743	0.144286	0.145909	0.184412	0.160079	0.167875	0.136056	0.157907	0.123086	0.125729	0.00703672	0.110899	0.117675	0.128413	0.0803389	0.161843	0.0426818	0.0714621	0.21212	0.109238	0.120611	0.101876	0.0389386	0.11898	0.132199	0.11928	0.135315	0.176921	0.100048	0.0593285	0.0989284	0.0364882	0.103552	0.115424	0.0945277	0.135808	0.0383611	0.0964383	0.198908	0.214894	0.171683	0.17697	0.211864
	0.174507	0.098588	0.123902	0.0689829	0.202304	0.15671	0.141513	0.141056	0.135439	0.1526	0.143585	0.159777	0.12486	0.131629	0.162353	0.111831	0.0728699	0.063702	0.113042	0.131011	0.0633475	0.201148	0.0752636	0.0665295	0.226132	0.114078	0.115414	0.0933678	0.0619277	0.049465	0.130914	0.123146	0.105376	0.192105	0.0823711	0.0690737	0.128174	0.0640008	0.0944795	0.120615	0.089625	0.116306	0.0344694	0.101051	0.207882	0.212709	0.125152	0.171352	0.193486
	0.176298	0.117171	0.135139	0.0551647	0.175426	0.137658	0.123581	0.15508	0.158166	0.148763	0.14506	0.160759	0.153593	0.166748	0.109238	0.155846	0.0553122	0.08795	0.115098	0.157235	0.0760548	0.178923	0.138007	0.0384322	0.217666	0.100134	0.113706	0.074309	0.046056	0.101511	0.136885	0.142521	0.136916	0.206845	0.117847	0.0384998	0.0836033	0.0580466	0.112053	0.121168	0.10126	0.0935248	0.0695588	0.105418	0.203229	0.221141	0.148097	0.227987	0.223689
	0.195342	0.103814	0.144643	0.0638369	0.142583	0.151776	0.102123	0.14632	0.129999	0.146101	0.131302	0.149533	0.136978	0.132464	0.118534	0.144213	0.0490603	0.0441481	0.0981031	0.108234	0.0875821	0.145289	0.0536163	0.0323848	0.222413	0.107718	0.155834	0.0659951	0.0383811	0.0853838	0.148893	0.113482	0.112099	0.184871	0.127267	0.0624953	0.129619	0.0416079	0.096209	0.116301	0.133805	0.119077	0.0152074	0.0845257	0.210334	0.217094	0.159183	0.180669	0.190202
	0.135924	0.0949016	0.123991	0.0473491	0.178357	0.14294	0.125327	0.132921	0.160548	0.163661	0.158725	0.161475	0.103417	0.158702	0.123775	0.149624	0.0604967	0.0782109	0.12817	0.144589	0.0835794	0.162991	0.0700631	0.0547523	0.219043	0.131677	0.157941	0.106432	0.030401	0.12219	0.127353	0.113088	0.10415	0.186157	0.0994437	0.0711731	0.118842	0.0513537	0.103772	0.118433	0.0946581	0.143419	0.0281358	0.104491	0.202954	0.225924	0.119872	0.17391	0.218606
	0.151295	0.0772913	0.104791	0.094822	0.078166	0.134923	0.117476	0.183863	0.134074	0.175017	0.143227	0.165344	0.104795	0.151298	0.155851	0.143796	0.0386856	0.0481491	0.130633	0.105252	0.0794452	0.166472	0.0680918	0.033039	0.232403	0.127468	0.142534	0.0587737	0.057775	0.0784325	0.126142	0.122682	0.112706	0.192772	0.118521	0.0360246	0.144547	0.0413291	0.108269	0.102995	0.0953525	0.108397	0.0407379	0.10063	0.210711	0.22235	0.123816	0.184461	0.195412
	0.174175	0.118412	0.122145	0.0331062	0.135708	0.160141	0.128348	0.152163	0.134607	0.138104	0.137286	0.161689	0.131901	0.148513	0.125033	0.116969	0.114822	0.0398453	0.119079	0.114365	0.0899723	0.122861	0.0925389	0.0775641	0.214841	0.138087	0.120964	0.112206	0.0216799	0.103683	0.145156	0.103706	0.128486	0.193214	0.0983225	0.0510472	0.0991071	0.0422434	0.0955244	0.123204	0.0766236	0.113735	0.0359239	0.108641	0.208393	0.223431	0.160411	0.188732	0.20589
	0.14401	0.11849	0.133095	0.0557462	0.166346	0.164145	0.138471	0.154402	0.146603	0.162039	0.13652	0.163412	0.110947	0.173071	0.186685	0.190345	0.0500725	0.0435387	0.117236	0.137898	0.0747216	0.185398	0.134855	0.0892018	0.222646	0.120129	0.118693	0.0707388	0.0214877	0.0711813	0.140204	0.13576	0.131863	0.181591	0.0653995	0.0533377	0.124331	0.0709083	0.0897908	0.103879	0.0776862	0.0959182	0.0292677	0.0926643	0.210031	0.226805	0.168603	0.215919	0.20794
	0.15079	0.12827	0.122481	0.0614104	0.144444	0.161734	0.145553	0.153689	0.161989	0.185802	0.153301	0.180161	0.159581	0.187652	0.124736	0.144999	0.063987	0.0886624	0.0928446	0.129902	0.0590718	0.156451	0.0640535	0.0389602	0.225571	0.129687	0.129031	0.0632812	0.0478533	0.0907777	0.110272	0.12572	0.101158	0.207746	0.0782974	0.0292728	0.105344	0.0176974	0.134468	0.105636	0.0934521	0.122968	0.0559802	0.0742958	0.211793	0.216343	0.180153	0.179336	0.19131
	0.210746	0.103312	0.14398	0.136475	0.170645	0.168615	0.128712	0.175202	0.164701	0.169774	0.138665	0.171496	0.133182	0.148302	0.0940816	0.203297	0.0559639	0.0956073	0.117187	0.107059	0.093619	0.146515	0.0914969	0.0444202	0.231292	0.124554	0.144434	0.063292	0.0540472	0.106601	0.115951	0.153671	0.0857431	0.206175	0.152689	0.0715415	0.109901	0.056755	0.105406	0.135928	0.110153	0.128831	0.0447123	0.0914239	0.195	0.216436	0.195703	0.191778	0.171086
	0.177288	0.0804801	0.114527	0.0895189	0.104874	0.16677	0.126623	0.146412	0.156474	0.182771	0.146925	0.175624	0.11785	0.126053	0.15979	0.147027	0.0838312	0.0624068	0.122155	0.105682	0.0817898	0.198011	0.0620121	0.0321717	0.218324	0.113382	0.131097	0.075469	0.0546567	0.0913486	0.142182	0.12293	0.111675	0.187596	0.111997	0.0404187	0.135654	0.036503	0.0820088	0.110823	0.1163	0.105849	0.0898787	0.137826	0.200092	0.208711	0.130057	0.237576	0.204822
	0.161342	0.110013	0.14545	0.042306	0.169828	0.159986	0.145983	0.143983	0.163017	0.155849	0.143908	0.174805	0.120096	0.193274	0.173023	0.18523	0.0648761	0.0947321	0.115694	0.135907	0.0893021	0.151778	0.0768582	0.0395188	0.238858	0.149853	0.130716	0.0786596	0.0159263	0.114576	0.155146	0.081805	0.119488	0.198871	0.082867	0.0354604	0.123498	0.0511022	0.11998	0.154021	0.120719	0.126787	0.0665761	0.0993368	0.19951	0.219229	0.152899	0.178413	0.220202
	0.181528	0.137204	0.132523	0.035025	0.145853	0.154544	0.148557	0.157881	0.145023	0.155444	0.146108	0.186809	0.146335	0.166665	0.167215	0.15245	0.0549191	0.0422459	0.108439	0.126738	0.0634776	0.144927	0.105748	0.0678687	0.252412	0.10806	0.14157	0.0857835	0.0429819	0.0955776	0.146276	0.12426	0.141368	0.238568	0.108695	0.0535104	0.154434	0.035901	0.1035	0.131989	0.104684	0.121702	0.0907088	0.0766168	0.19769	0.227137	0.106135	0.193949	0.209284
	0.161018	0.112707	0.12847	0.0429819	0.0931802	0.164837	0.162825	0.166758	0.152885	0.170894	0.148846	0.167409	0.124226	0.137357	0.167679	0.166991	0.0510337	0.0835449	0.127157	0.14019	0.0971484	0.194999	0.102493	0.0827287	0.258881	0.133998	0.12872	0.0830647	0.0357606	0.0776506	0.163522	0.113004	0.135912	0.2353	0.104428	0.0549237	0.127686	0.0436579	0.0967732	0.14196	0.0897988	0.109658	0.0256184	0.104986	0.222963	0.233582	0.127554	0.192103	0.207083
	0.163537	0.133054	0.133202	0.0600592	0.133923	0.15515	0.156292	0.170469	0.169493	0.15691	0.174693	0.158391	0.0954167	0.208206	0.17455	0.122284	0.0735917	0.0525707	0.107676	0.145401	0.0883195	0.134629	0.104278	-0.00797342	0.246584	0.139777	0.154412	0.072429	0.0401989	0.0828182	0.163894	0.125301	0.0817452	0.186411	0.0738554	0.0818146	0.136266	0.0456169	0.113633	0.117331	0.129467	0.136547	0.0529349	0.0648304	0.204386	0.227527	0.169471	0.232756	0.193594
	0.174134	0.109709	0.116616	0.0411241	0.195164	0.155702	0.15393	0.177191	0.151842	0.162444	0.162139	0.193487	0.108158	0.174097	0.166061	0.128428	0.0378271	0.0580675	0.124428	0.148516	0.104205	0.196779	0.129845	0.095613	0.212128	0.121627	0.143673	0.071574	0.0460008	0.0705144	0.161125	0.159646	0.105122	0.211206	0.101509	0.0210854	0.140227	0.0288255	0.0745773	0.129324	0.0984401	0.118386	0.018321	0.0827851	0.219684	0.236618	0.156328	0.242641	0.208649
	0.178211	0.0865623	0.140792	0.0664411	0.121404	0.174356	0.142072	0.164052	0.158943	0.178095	0.160662	0.161959	0.145633	0.181287	0.150918	0.114664	0.0837925	0.0776685	0.128928	0.142648	0.0892733	0.17801	0.0868673	0.0562457	0.240122	0.134881	0.153482	0.0942771	0.0384425	0.0878806	0.132913	0.114942	0.140237	0.213204	0.0866057	0.0305361	0.120411	0.0454134	0.0982109	0.107461	0.112051	0.116169	0.0621984	0.111019	0.206621	0.244379	0.209807	0.239308	0.228769
	0.191308	0.142889	0.116682	0.0870618	0.151763	0.159376	0.169031	0.145248	0.159684	0.173179	0.151043	0.173989	0.125611	0.158259	0.107813	0.144306	0.0531287	0.0446047	0.110998	0.142962	0.061844	0.187685	0.0750042	0.0614696	0.265878	0.121169	0.144613	0.0822458	0.0317878	0.143619	0.13997	0.11874	0.0636109	0.223795	0.105559	0.0672965	0.136015	0.055206	0.136847	0.121033	0.128529	0.125032	0.0318725	0.0911445	0.211424	0.245522	0.196891	0.183094	0.214112
	0.146894	0.133553	0.157566	0.0271693	0.115864	0.146998	0.155938	0.159188	0.1462	0.163953	0.170656	0.173621	0.1351	0.149649	0.169789	0.14912	0.0323286	0.0912139	0.112944	0.134695	0.0828268	0.162391	0.0905945	0.00176536	0.266539	0.135668	0.128714	0.0738247	0.0205651	0.122127	0.156194	0.144293	0.103582	0.221122	0.0943466	0.0488144	0.146004	0.0280824	0.104439	0.113068	0.11127	0.118251	0.0565004	0.107674	0.205309	0.2216	0.149093	0.204094	0.225929
	0.141503	0.143625	0.143825	0.0679701	0.0864214	0.15566	0.122199	0.190337	0.165221	0.144705	0.142744	0.179261	0.119189	0.126677	0.131416	0.100698	0.0421034	0.0682131	0.111504	0.152676	0.0814747	0.154713	0.123846	0.0676561	0.266653	0.1195	0.139965	0.0736927	0.0377682	0.0681381	0.137351	0.143772	0.12613	0.189727	0.0779505	0.0582647	0.102535	0.0413945	0.0912324	0.0969413	0.128431	0.118175	0.0756224	0.112431	0.196634	0.241377	0.166636	0.233271	0.220633
	0.197776	0.088426	0.165223	0.0729299	0.113899	0.17079	0.131335	0.171046	0.167742	0.155051	0.131651	0.179826	0.120971	0.190119	0.163016	0.10879	0.0308057	0.0525881	0.125312	0.165556	0.0754854	0.196333	0.023495	0.046032	0.275018	0.107626	0.142667	0.0605902	0.0401695	0.0728636	0.156421	0.163034	0.0999109	0.20231	0.0971913	0.0397533	0.10868	0.0646106	0.102147	0.150059	0.104093	0.138979	0.0362191	0.0811476	0.208177	0.246336	0.145416	0.245519	0.208548
	0.204947	0.161295	0.16768	0.0557408	0.205144	0.189682	0.177041	0.184433	0.169588	0.148518	0.152707	0.196238	0.141	0.183082	0.0959001	0.178207	0.074359	0.0790342	0.135283	0.133498	0.0840798	0.2019	0.0626106	0.0564678	0.261824	0.13353	0.144053	0.0637884	0.0477545	0.0675012	0.153935	0.166522	0.0925837	0.234137	0.106995	0.0504145	0.121627	0.0381856	0.111036	0.129219	0.116067	0.118469	0.0298543	0.0945853	0.19785	0.238007	0.139363	0.219672	0.240506
	0.219407	0.137395	0.150994	0.0573382	0.131211	0.175855	0.146932	0.156967	0.169473	0.166886	0.136705	0.179775	0.132595	0.125731	0.155029	0.171844	0.0089526	0.0299656	0.10365	0.150977	0.0932906	0.213699	0.0674597	0.0376683	0.27978	0.125188	0.146256	0.0839699	0.0456399	0.073313	0.131293	0.127993	0.141926	0.198323	0.109966	0.0522627	0.105086	0.0479554	0.121654	0.118706	0.117496	0.135209	0.0692574	0.119384	0.184388	0.245902	0.193619	0.229072	0.231552
	0.176037	0.103713	0.150423	0.0594978	0.207931	0.170498	0.155293	0.176965	0.166027	0.169881	0.162806	0.183442	0.148066	0.16755	0.116643	0.140685	0.0857109	0.0864066	0.11949	0.138794	0.0789071	0.216758	0.205466	0.109044	0.286487	0.108462	0.147434	0.0665073	0.0342391	0.0851905	0.15222	0.134688	0.109365	0.223676	0.099498	0.0646561	0.0954308	0.0486613	0.10235	0.123536	0.070002	0.0946864	0.0192758	0.0989426	0.196168	0.234374	0.167213	0.220213	0.188235
	0.208669	0.132948	0.136575	0.121996	0.195152	0.183037	0.192059	0.169432	0.166119	0.164265	0.168569	0.183514	0.10109	0.161511	0.157841	0.151397	0.0865982	0.0898879	0.114535	0.169011	0.0941173	0.185354	0.0739068	0.0708137	0.272851	0.127225	0.130247	0.0524128	0.0477722	0.0872042	0.134227	0.136767	0.101113	0.206202	0.0651219	0.0502827	0.0921296	0.0590334	0.0981399	0.0977093	0.0907383	0.118684	0.0779239	0.103522	0.218998	0.237062	0.129295	0.206161	0.233809
	0.174126	0.141783	0.143363	0.0732701	0.14647	0.183978	0.1533	0.16715	0.169705	0.177236	0.165026	0.191138	0.113803	0.157897	0.114956	0.146753	0.095212	0.0711983	0.115038	0.141291	0.0998598	0.280443	0.0847814	0.0473012	0.303559	0.132985	0.139667	0.0788513	0.0333805	0.0289998	0.141281	0.131412	0.0976215	0.235145	0.1281	0.083097	0.104204	0.0559308	0.115402	0.122502	0.104234	0.133113	0.0606213	0.0929688	0.205087	0.243785	0.164402	0.23348	0.187264
	0.237628	0.155818	0.161172	0.107944	0.180417	0.18726	0.158767	0.18954	0.197952	0.144466	0.16983	0.151438	0.119331	0.168728	0.155571	0.157467	0.0667994	0.115805	0.101781	0.107165	0.0695122	0.206129	0.0694863	0.0680107	0.299797	0.123697	0.131525	0.0598534	0.0271724	0.0526487	0.173445	0.137096	0.0754471	0.201677	0.115986	0.0630816	0.132417	0.0559587	0.110788	0.123643	0.124242	0.1342	0.0546258	0.113038	0.216589	0.244951	0.158759	0.205229	0.213452
	0.205382	0.174068	0.170439	0.0922182	0.135398	0.163068	0.14028	0.171075	0.196034	0.182869	0.1666	0.169034	0.151793	0.150684	0.167254	0.131653	0.0629494	0.108418	0.113617	0.0915276	0.0652728	0.220208	0.0964964	0.0387742	0.28227	0.132394	0.130865	0.0923215	0.0298295	0.0991888	0.160667	0.14494	0.132447	0.246967	0.124111	0.0497633	0.078586	0.0566527	0.112795	0.0970214	0.117342	0.13301	0.0406023	0.100325	0.220065	0.243889	0.149898	0.228419	0.212251
	0.175226	0.128247	0.145548	0.103291	0.231179	0.182128	0.141293	0.212585	0.175982	0.176984	0.156783	0.193335	0.103007	0.186127	0.0870399	0.123437	0.0495483	0.0399091	0.100906	0.129667	0.0802463	0.192276	0.101236	0.0485295	0.29717	0.140209	0.143989	0.0642937	0.0321334	0.05077	0.135817	0.147927	0.12053	0.233502	0.0708358	0.0386705	0.0881036	0.0440253	0.0893128	0.119924	0.0958272	0.132179	0.021086	0.122961	0.209122	0.244903	0.169098	0.230649	0.249349
	0.179027	0.168292	0.168606	0.104079	0.142504	0.20066	0.164555	0.196524	0.1755	0.173902	0.177706	0.142499	0.168908	0.159961	0.185992	0.205401	0.0505834	0.0727424	0.144853	0.0906233	0.0783683	0.225536	0.123182	0.035213	0.288991	0.108481	0.144382	0.0779049	0.0440641	0.117076	0.122044	0.136105	0.0982754	0.205482	0.135703	0.0596443	0.138056	0.044009	0.124371	0.158762	0.102894	0.119042	0.035697	0.104816	0.229629	0.236273	0.151211	0.244379	0.235643
	0.208728	0.166501	0.159415	0.09772	0.0439513	0.203891	0.173057	0.183082	0.186771	0.194573	0.168263	0.166186	0.133364	0.138728	0.196119	0.178234	0.0330032	0.0764104	0.141571	0.116619	0.0839731	0.175635	0.166433	0.0415405	0.277541	0.135319	0.141256	0.0670509	0.0532936	0.11295	0.155522	0.122882	0.122373	0.220783	0.0802164	0.0757249	0.113031	0.0557695	0.107891	0.107984	0.0864254	0.130501	0.0459421	0.112822	0.232651	0.229242	0.164184	0.214583	0.23957
	0.223941	0.146574	0.173069	0.0688529	0.0994737	0.195557	0.165425	0.174296	0.165262	0.183624	0.18594	0.164159	0.172929	0.165839	0.176047	0.155174	0.0591677	0.0932166	0.146741	0.112836	0.108945	0.168532	0.126191	0.023644	0.264415	0.139052	0.152883	0.0806795	0.0349465	0.12694	0.152407	0.132402	0.114675	0.210985	0.103804	0.0343334	0.0996132	0.0381473	0.111268	0.132392	0.116297	0.123802	0.0716811	0.0954427	0.231234	0.244096	0.195341	0.261521	0.264745
	0.216433	0.180866	0.182174	0.0931986	0.274556	0.185789	0.151615	0.182083	0.184855	0.18529	0.169819	0.144584	0.135174	0.187734	0.208745	0.186975	0.0873209	0.107963	0.138431	0.0961571	0.0852199	0.195114	0.0840367	0.0332328	0.260317	0.142983	0.138735	0.111638	0.0451921	0.0756097	0.119629	0.103883	0.116956	0.227801	0.108488	0.0521692	0.0554731	0.0525979	0.103691	0.124344	0.15329	0.109737	0.050758	0.120432	0.233534	0.269063	0.176707	0.213094	0.236943
	0.190966	0.162991	0.185359	0.0919424	0.135795	0.191466	0.178359	0.153577	0.184143	0.197417	0.187963	0.158133	0.146012	0.16269	0.184386	0.161279	0.102996	0.0571432	0.140346	0.118191	0.0732709	0.18204	0.128003	0.0707339	0.312369	0.138979	0.159145	0.0817633	0.0552451	0.065571	0.154054	0.159946	0.142725	0.212415	0.121063	0.0550931	0.12581	0.0324718	0.101047	0.130646	0.160383	0.133998	0.0472755	0.12887	0.222664	0.248796	0.174791	0.22454	0.222121
	0.1855	0.175567	0.172833	0.0823151	0.105185	0.21594	0.16592	0.185705	0.167753	0.168316	0.171923	0.156821	0.185872	0.141939	0.186539	0.164633	0.0576503	0.113895	0.105989	0.137349	0.0761821	0.162185	0.139791	0.0649523	0.283529	0.147323	0.160031	0.091839	0.0219043	0.103104	0.13637	0.151382	0.126755	0.23521	0.0781705	0.0433711	0.121025	0.0465763	0.0820703	0.100077	0.112132	0.120408	0.0249059	0.0916247	0.207271	0.23959	0.176032	0.216053	0.251731
	0.193223	0.17035	0.197066	0.128664	0.125796	0.195027	0.16528	0.171339	0.189649	0.190863	0.183016	0.172865	0.177106	0.151219	0.2005	0.159055	0.048702	0.092055	0.114806	0.121278	0.075463	0.201282	0.0785527	0.118967	0.269254	0.138703	0.166024	0.107268	0.0438258	0.12745	0.134051	0.150309	0.0978419	0.227846	0.0908665	0.0728698	0.102628	0.0551823	0.126484	0.111977	0.119454	0.123435	0.0690013	0.102118	0.217175	0.239232	0.160956	0.222523	0.229335
	0.215284	0.137404	0.18334	0.0962171	0.173345	0.203347	0.150907	0.198696	0.188455	0.1702	0.176486	0.158764	0.16581	0.139525	0.176172	0.160357	0.0493326	0.104617	0.139313	0.0732388	0.0844913	0.155066	0.0692584	0.0391497	0.276291	0.138544	0.139943	0.0785539	0.0691212	0.117869	0.127768	0.180556	0.126589	0.199666	0.173758	0.0519394	0.118983	0.0372754	0.100932	0.123878	0.130161	0.122347	0.0995372	0.10682	0.215062	0.234365	0.159213	0.230156	0.256917
	0.200013	0.194829	0.196599	0.10534	0.0932821	0.196852	0.186478	0.182916	0.179326	0.175542	0.173147	0.156562	0.13133	0.165168	0.154452	0.151087	0.0681051	0.10986	0.167993	0.0716598	0.0768379	0.13721	0.124593	0.0578411	0.300355	0.146098	0.134142	0.0943265	0.043265	0.115273	0.149146	0.104763	0.0922391	0.251967	0.128365	0.0662087	0.116276	0.0470866	0.121531	0.109832	0.116951	0.120848	0.0388319	0.130321	0.228797	0.245338	0.175758	0.225121	0.22143
	0.231009	0.146738	0.198706	0.10103	0.105466	0.193919	0.172573	0.193154	0.18992	0.191377	0.185702	0.158008	0.158609	0.126325	0.213135	0.0992615	0.0568046	0.078243	0.100636	0.0744338	0.0818324	0.186232	0.0975122	0.0428283	0.303031	0.127026	0.145354	0.0756664	0.070166	0.0596493	0.133501	0.107081	0.0911176	0.22538	0.103586	0.0490605	0.097977	0.0462364	0.109978	0.128359	0.109929	0.131345	0.0475604	0.104891	0.221965	0.236225	0.145235	0.187423	0.2395
	0.176689	0.138156	0.169448	0.0981903	0.0571205	0.20762	0.146521	0.157329	0.187527	0.173277	0.165542	0.172947	0.123727	0.135288	0.248959	0.15237	0.0720227	0.0872234	0.11317	0.0854521	0.0783269	0.190811	0.0953753	0.0684461	0.280666	0.141109	0.140852	0.071904	0.0434115	0.102516	0.135197	0.137626	0.0962392	0.219475	0.0727611	0.044484	0.106846	0.0584703	0.12905	0.108663	0.12845	0.133656	0.0503328	0.101218	0.214254	0.247548	0.162884	0.226623	0.216624
	0.211972	0.123351	0.15401	0.101246	0.108364	0.186171	0.180443	0.186114	0.17242	0.174727	0.166733	0.174799	0.178508	0.20913	0.169138	0.150066	0.0927119	0.0805051	0.115479	0.0848768	0.103383	0.181859	0.115639	0.0918226	0.290497	0.136922	0.160297	0.0720209	0.0487893	0.0534088	0.146435	0.119507	0.0953239	0.214736	0.08236	0.0688634	0.0817767	0.0574693	0.115031	0.139931	0.102839	0.117068	0.0851735	0.0897576	0.202864	0.238058	0.139712	0.233323	0.208007
[truncated: 725 more rows]
[truncated: 229 more columns]

## Sheet: Description
	This table shows values of changes in fluorescence intensities used to generate the heatmap. Each row is an imaging frame (500 ms). Each column is a single cell.
