# Supplementary material for: Functional rescue and AI analysis of a human inactivating GPCR mutation using a small molecule
Source: EMBO Mol Med. 2026 Jan 8;18(2):725–58. doi: 10.1038/s44321-025-00369-2 (PMC12905377; doi:10.1038/s44321-025-00369-2)
Supplement: Supplementary file 4 — Source data Fig. 2 [file 44321_2025_369_MOESM4_ESM.zip › Figure 2/Figure 2B/Figure 2B.xlsx]

## Sheet: Figure 2B
	Columns (cells)
Rows (frames)
	0.025783	0.0735676	-0.0498279	0.0734692	0.0436266	0.0643711	-0.0434574	-0.00366523	0.00634981	0.0113068	0.0511221	0.0302643	0.0358115	0.0302287	0.0466383	0.0816802	0.0415265	0.00452334	0.0958903	0.113675	0.046136	0.140193	0.0519994	0.118292	0.0149656	0.0990645	0.0619063	0.0076588	0.0983259	0.0157201	0.133619	0.00811099	-0.0292866	-0.0241816	0.0877194	0.0214075	0.0221166	0.0795391	-0.0655739	0.0567399	0.0341918	-0.0489775	0.110723	0.0961206	0.099707	0.0819352	0.0657508	0.063505	-0.0065143
	0.0294427	0.0969453	0.0117942	0.0539445	0.0820116	0.0428788	-0.0580095	-0.018393	0.00887665	0.0223365	0.00283737	-0.0294035	-0.00481707	0.0325654	0.0603265	0.0401406	0.0854265	-0.0723745	-0.00818646	0.0745672	0.0922621	0.132771	-0.0159319	0.117777	0.0146642	0.0811402	0.0733864	0.0397214	0.169628	0.0109243	-0.0104855	0.0159654	0.0220078	0.0122698	0.14011	-0.00471252	-0.00698838	0.129776	0.0227077	0.0432572	0.0154143	-0.0839198	0.104277	0.0917075	0.136346	0.0149822	0.00416819	0.0269403	0.0174635
	-0.0197563	0.0131109	0.0147532	0.0965342	0.0707677	0.0397009	-0.0197257	-0.00705939	-0.00454126	0.0105211	0.107824	0.0127443	0.0356612	-0.00272899	0.0836044	0.0633564	0.0394991	0.018772	0.0471322	0.0151325	0.0858334	0.140292	0.00291684	0.0990915	-0.000600023	0.0867325	0.0159308	-0.00205356	0.0683112	0.0179478	0.0404844	0.0434365	-0.00145201	-0.00457765	0.115607	-0.00893294	0.0349786	-0.0229569	-0.0163768	0.0492111	0.0213756	-0.0146499	0.220762	0.0443522	0.209475	-0.00388044	-0.0111014	0.0364405	0.0502642
	0.0129502	0.0608527	-0.028061	0.134813	0.0510706	0.0596429	0.0571621	0.00821023	0.0427669	0.0210235	0.0499454	0.0149141	0.039208	0.0379003	0.0447494	0.0835013	0.0508856	0.0105395	-0.0179671	-0.0277069	0.0428853	0.223351	0.0121918	0.102003	0.00490341	0.0503304	0.0409019	0.00911966	0.0734961	0.00514275	0.0690648	0.0157608	-0.0366232	-0.028066	0.0946767	-0.0112486	-0.0342411	0.0368888	0.0548076	0.0445281	0.0426195	-0.0617768	0.127297	0.0577488	0.123072	-0.0205329	0.0132411	0.0456302	0.16272
	0.00120224	0.00552771	0.0429797	0.208873	0.0723945	0.132131	-0.00213814	0.0122022	-0.00171393	-0.000585835	0.064807	0.00968924	0.0505745	-0.00976377	0.0406952	0.0622595	0.043844	0.0421473	0.0171797	0.0476386	0.0910001	0.196341	0.0436053	0.0972257	0.0454109	0.10045	0.0611654	0.0160567	0.086055	0.0173991	0.0572488	0.0499408	0.00506878	0.0158877	0.0685685	-0.0128003	0.00537838	0.122886	0.0859092	0.0165455	-0.0232005	-0.0616075	0.113023	-0.0524923	0.0280359	-0.000151902	-0.0463222	0.128855	0.165862
	-0.0117157	0.0512152	0.0114276	0.181151	0.0767322	0.0525344	0.0567706	-0.00600285	0.0137103	-0.016215	0.0368275	-0.0149192	0.0167514	0.0158664	0.0723607	0.0447067	0.0240502	0.00792582	0.0590765	-0.019873	0.0619048	0.126699	-0.0758705	0.128399	0.0227422	0.0433492	0.072378	0.00883257	0.100003	-0.00516806	0.0422835	-0.0180305	-0.0198602	0.0309046	0.0488129	0.027409	0.0191592	0.0284921	0.0815012	-0.000889606	0.0239701	5.81523e-05	0.145226	0.0201693	0.214584	0.0709284	0.0393232	0.0861045	0.0163754
	-0.0107118	0.0383567	-0.0141616	0.124904	0.0322494	0.00934446	-0.0461229	0.00474859	0.0247181	0.0150105	0.0709233	0.0118281	0.0121236	0.0584753	0.0502742	0.0963288	0.0952208	0.0159774	0.0402012	-0.0262187	0.0358328	0.141603	0.00459482	0.122473	0.0341237	0.227273	0.00169099	-0.0114845	0.0550134	0.0121466	0.0365939	0.0701568	-0.00367375	0.000244179	0.0840117	0.0359306	-0.0310139	0.103619	0.0671171	-0.00745837	0.054214	-0.0439595	0.0552255	-0.00725337	0.176273	0.00985148	-0.00706319	0.0703317	0.124
	-0.0106383	0.0296782	0.000477878	0.225994	0.0291006	0.0852944	0.0404128	-0.0131834	0.0212647	0.00308564	0.0319644	-0.0236735	-0.013253	0.0541933	0.0934086	0.0226927	0.0519814	0.000656583	-0.0007332	0.00987225	0.110053	0.141949	0.0493531	0.119686	0.0462829	0.0177349	-0.00708576	0.0245546	0.1555	0.0113284	0.0233209	0.0694453	0.0307214	0.00323011	0.12238	-0.0407304	-0.0441798	0.0665597	0.020994	0.017768	-0.0278579	-0.0783429	0.107356	0.0512523	0.113001	0.0288491	0.0215621	0.0892295	0.123315
	0.0232934	0.0649718	-0.00775364	0.0577949	0.0815028	0.039915	-0.00695101	0.00635634	-0.00385313	0.00973389	0.008095	0.0267031	0.0171186	0.033126	0.0260309	0.0554335	0.0676802	0.0795698	0.000628161	0.0221731	0.140607	0.118265	-0.0501243	0.111535	0.0277369	0.0340038	0.0583936	0.00256011	0.0556665	0.0116015	0.0127922	-0.032057	-0.000423504	-0.0115664	0.104975	0.00695501	-0.0758033	0.0658867	0.0263417	-0.0243487	-0.00544237	-0.0288259	0.0995846	0.000638289	0.133791	0.0207097	0.00797513	0.0598456	0.0298986
	0.0232075	0.0623538	0.0294921	0.097874	0.0708748	0.0381899	0.0103937	0.000739526	0.0252309	0.0128407	0.0264207	0.0152459	0.0707626	0.0249969	0.00736029	0.0284018	0.0276737	-0.0111857	-0.0868161	-0.00488315	0.0882783	0.166051	0.0327479	0.0852235	0.0668754	0.0155662	0.0672326	0.00408998	0.094508	0.0103617	0.0850418	0.0580102	0.0117909	0.0175835	0.0520673	-0.0168946	0.060509	0.120091	0.00269003	0.0113243	0.0212225	-0.0363737	0.0774504	-0.0238442	0.173163	-0.000127779	-0.0131903	0.112555	0.00521255
	0.0207487	0.0307457	-0.0292218	0.175772	0.0777165	0.0496496	0.00666486	-0.00219083	0.0111927	0.000317945	0.0144554	-0.0187405	0.006549	0.0314082	0.0481529	-0.0106229	0.0343945	0.0689282	0.0170587	0.0348788	0.0601543	0.0573458	0.028101	0.0981189	0.0126896	0.0941967	0.0431684	0.0273514	0.0627566	-0.022201	0.0659372	0.042644	0.023366	0.0372962	0.134578	0.0521043	0.0139023	0.0702918	-0.00710398	0.00727622	-0.0347091	-0.0149761	0.112673	0.106227	0.132286	-0.0101859	0.0826587	0.140985	0.0228276
	0.00871167	0.043019	-0.0211685	0.126102	0.0814365	0.0220881	0.000200122	0.0282927	-0.000581386	-0.0164899	0.0192096	0.041263	-0.0279554	0.0344985	0.0259462	-0.00997481	0.0190602	-0.0271423	0.00267754	0.0490668	0.131009	0.0912506	0.0684451	0.107622	0.0903163	0.0486191	0.0307709	-0.0162845	0.0823842	0.00177309	0.00781856	-0.0426794	0.00554621	0.000886568	0.144497	0.00575624	0.034917	0.0653078	-0.0217578	0.0152394	-0.041422	-0.0706934	0.166611	0.02255	0.107798	0.0536705	0.0293982	0.0368863	-0.0117121
	0.0428251	0.00175093	0.0449446	-0.0328565	0.0193512	0.0835584	-0.0102476	-0.0273606	-0.0263761	0.00909295	0.0634994	0.00625797	0.042453	0.0346545	0.0479795	0.0529156	0.0207284	0.00156272	0.0266341	0.00395562	0.0367264	0.140093	-0.0139956	0.0923206	0.0536101	0.0824143	0.0806937	0.0128363	0.113255	0.0324145	0.032937	-0.0212449	0.0240581	0.0130966	0.0201514	0.00581077	0.0395629	0.0173214	0.0311744	-0.0103753	0.0109772	-0.0349482	0.0787187	0.0454695	0.184824	0.0493495	-0.0257935	0.0330561	0.013671
	0.0210951	-0.00633086	-0.0465795	0.0467159	-0.00110166	-0.0463056	0.07022	-0.00972899	-0.0032234	0.0263418	0.0354084	0.02081	0.0163086	0.0189609	0.0347516	0.100697	0.0321647	0.0276289	0.0273769	-0.0482698	0.0677572	0.187995	0.0492603	0.0978883	0.0254903	0.0266118	-0.0191275	0.00930288	0.102562	0.018506	0.024114	-0.0419002	0.0255867	0.023552	0.0611866	0.131693	0.0878371	0.0401447	0.0655933	0.00578039	0.0167684	-0.0396356	0.0392966	-0.0598269	0.0718105	0.0552799	0.0931123	0.0659763	0.0947218
	0.064482	0.0459176	-0.00527184	0.123803	0.0851489	0.0112709	-0.00426443	0.0410563	0.0133082	0.0159813	0.0501648	-0.0122658	-0.00751701	-0.0096764	0.0429211	-0.0022693	-0.00634166	0.0565403	0.00869495	0.0828842	0.0825431	0.129451	0.032909	0.124094	0.000864707	0.0384484	-0.0141924	0.0355398	0.0498949	0.0207363	0.0837809	0.0198343	-0.0267748	-0.00777353	0.0554644	-0.0322583	-0.0142284	0.00423979	0.0474281	-0.0282054	-0.00501798	-0.00249874	0.0648601	0.0794084	0.15234	0.021891	-0.0217564	0.048225	0.0207843
	-0.0338848	0.0116574	0.0238932	0.112345	0.00268601	0.00887449	0.0109712	-0.0103268	0.0387063	0.00683515	0.022445	-0.0167039	0.0221933	0.0462342	-0.0305354	0.0629242	0.0108906	-0.00658499	0.00678383	-0.0239417	0.0488867	0.10326	0.0598664	0.134673	0.0371119	0.0825942	0.0248587	0.0336704	0.0154219	-0.0110236	0.0357618	0.0219732	0.035196	-0.020976	0.0216528	-0.0157538	0.00569844	0.0630887	-0.0518805	-0.0174553	-0.014587	-0.0230866	0.139598	0.0273011	0.101565	-0.0396811	-0.0649376	0.0844039	0.102645
	0.0801706	0.0479237	0.0103601	0.145642	0.0200263	0.0239658	-0.00171708	0.00979535	0.00218858	0.0159609	-0.009437	0.0184602	-0.00437507	0.0142847	0.0108661	0.0423024	-0.017048	0.0479796	-0.0556362	0.0220085	0.0936554	0.131421	0.0716333	0.117173	0.0563241	0.0141593	0.0249637	-0.0124791	0.0580925	-0.00728112	-0.0272627	-0.00840273	0.00471792	0.0355112	0.0399765	0.0305921	0.038503	0.0235155	0.0297094	0.0143091	0.0174164	0.00106491	0.0857938	-0.0484161	0.141899	-0.0237484	0.00236482	0.0138336	-0.0305167
	-0.00734662	-0.0122131	-0.033545	0.0535445	0.0535663	0.0479617	-0.0417263	0.0200363	0.0403371	0.0316501	0.0418135	-0.01434	-0.0358482	0.00375574	0.0406211	0.0354043	0.0453095	-0.00470829	0.0112407	0.0172478	-0.0109334	0.137289	0.110424	0.142486	0.0512342	0.036468	0.041846	-0.0252917	0.122593	0.0518278	-0.00714998	-0.0110183	-0.0318471	0.038964	0.106705	0.039299	-0.0193363	0.0227945	-0.0289649	-0.0480292	-0.0113147	-0.0266041	0.0569844	-0.0260683	0.224696	-0.0131185	-0.0315384	0.0336095	0.192452
	0.0119931	-0.0459645	-0.0509678	0.0598495	-0.0252443	0.0133063	0.00685497	0.0186214	-0.00643743	0.0151418	0.00271467	0.0489161	0.0271762	-0.0210259	0.00730376	0.0596356	-0.00716885	0.0187347	-0.00551385	-0.00586541	0.0575361	0.213383	-0.00275334	0.132379	0.015269	0.107061	0.0237416	0.0292088	0.0876759	0.0166759	0.0383468	-0.0173899	0.00201362	-0.00430321	0.0349659	-0.00217927	-0.0452273	0.0325961	0.0343231	0.00915283	0.0328427	0.0217862	0.137388	0.0546272	0.196722	0.0242899	0.010262	0.176185	0.111892
	0.00154793	0.00483756	-0.0160272	0.072456	-0.0128902	-0.0194232	0.0214227	-0.00401191	0.0124652	-0.0134617	0.0507286	0.0112359	0.0136031	-0.0229017	0.0177514	0.0164365	0.0265883	0.0138462	0.0103752	-0.0105244	0.0781031	0.0460732	0.0954764	0.127917	-0.0116135	0.0961385	0.0344965	0.00589133	0.0275206	-0.0156713	0.0478122	0.0278556	0.0469985	0.0200528	0.0408759	0.0632334	0.00311855	-0.0159361	-0.0185809	0.040592	0.0571848	-0.0109538	0.005407	-0.00865039	0.132213	0.078075	-0.0310675	0.0655637	0.126975
	0.0255091	0.0141447	-0.00740684	0.114424	0.056536	0.0211564	0.044329	0.00462979	-0.00789007	-0.00793375	0.00245052	-0.0267135	-0.03109	0.0117315	-0.0164327	0.0489581	0.038687	0.0257902	-0.00146258	0.0309274	0.0328777	0.110167	0.0621613	0.136046	0.00643992	-0.00538752	0.0216539	0.0476673	0.0107927	0.00734275	0.0602565	0.0389413	0.0185108	-0.019257	0.0674203	-0.0120701	0.00940548	0.0422873	0.0034092	0.0111896	0.0298145	0.071458	0.0361779	0.0320574	0.231639	0.0116164	-0.114052	0.039974	0.0766588
	0.046977	-0.0355392	-0.00114668	0.0607922	0.0412346	0.00253466	-0.0022257	-0.000894881	-0.0392663	-0.0136261	0.000802819	0.00247243	0.00928643	0.0275524	0.00946881	0.0222191	0.0275375	0.0636195	-0.00930864	-0.0224123	0.0477937	0.177416	0.0355843	0.112017	0.0336413	0.0915214	0.0313889	-0.0101931	0.0408719	0.00977037	0.0801413	-0.00964316	-0.0151602	0.0555019	0.0829838	0.029983	0.0150663	0.0744288	-0.00782865	0.0250297	0.00593384	0.013004	0.0272006	-0.0187689	0.174445	0.0213734	-0.0322413	0.0344489	0.12117
	0.0229516	0.0367182	0.0198538	0.141104	0.000210276	0.00067541	0.0129023	0.0193844	0.0145826	0.00339404	-0.0241535	-0.0174534	0.00284277	-0.00145732	-0.0633584	0.0367879	0.0575158	-0.0419257	0.0238689	0.0248166	0.0240144	0.18247	0.131015	0.152031	0.022767	0.0923968	0.01408	0.000288849	0.0491129	0.0203348	0.0891605	-0.0159825	0.0126343	0.0357074	0.0396608	0.0208591	0.0541554	0.0860643	-0.0195712	-0.018815	0.0123402	-0.0681843	0.0210853	0.0645174	0.0548755	0.0275433	-0.00455741	0.0405982	0.0392879
	0.0429065	0.0165831	-0.0445644	0.129833	0.0164347	-0.0202932	-0.0502377	-0.012094	-0.00660804	-0.0111142	0.0575738	-0.00492368	-0.00463559	0.0064486	0.0364761	0.0270679	0.0296096	-0.045481	0.0315146	0.0108985	0.0685606	0.0901667	0.059215	0.124864	0.00283179	-0.0573427	0.00740223	0.0272989	0.0372747	0.0235608	0.0753133	-0.0370783	0.025694	0.028381	0.0541713	0.0631691	0.000978295	0.0876495	0.0371087	0.0573468	-0.0290606	-0.077637	0.0149685	0.0576673	0.0861697	0.0309763	0.037971	-0.00378107	0.0509213
	0.0291629	-0.0128316	-0.0482929	0.0722166	-0.029104	0.0476271	-0.0689028	0.0114873	0.00434164	-0.00184441	0.0893414	0.0119883	-0.0334721	0.0232671	0.0409734	0.0516584	0.00290984	-0.00389221	-0.0242696	-0.0265801	0.0609046	0.0795005	0.109863	0.144768	0.00809551	-0.0048242	0.00193035	0.0361057	0.0872885	0.0362958	-0.0449521	0.0307819	0.0586451	0.0155006	-0.00891105	0.034624	0.0395599	0.0401417	0.000426994	-0.0120432	0.0120438	-0.0354021	0.0046271	0.00861276	0.106521	0.01123	-0.00199766	0.0264683	0.0686873
	0.0268678	0.00352843	-0.00587867	0.0661853	0.0524006	0.00831828	-0.0512131	0.0265069	0.0104093	-0.00849677	-0.00020259	0.0409996	0.0402195	0.00467433	-0.0104462	0.0587915	0.0569132	-0.0456387	-0.000143272	0.0515989	0.050851	0.187594	0.0881957	0.15496	-0.00597917	0.0655685	-0.00893623	0.021146	0.0608489	0.00243468	0.0157087	-0.0114769	0.0149227	-0.0166609	0.0850956	0.00347473	-0.00556273	0.128877	-0.0133333	-0.0164064	-0.00647306	0.0492101	0.00116895	-0.00210132	0.128897	0.00178533	0.000191757	0.10561	-0.0414459
	0.0240752	-0.0090253	0.0189968	0.0633718	0.0604537	0.0951543	0.0232369	0.0104675	0.0208053	-0.0107351	0.0270402	0.0283084	0.0125756	-0.00571881	-0.0543091	0.00320964	0.0793026	-0.00473128	-0.00828178	-0.0329608	0.0286661	0.162584	0.111183	0.12737	0.0203433	0.0072321	0.00651242	0.0176089	0.00206227	-0.00224879	0.0701405	-0.0226361	-0.0180934	-0.00411063	0.0470843	0.0285983	0.00154391	-0.00667506	0.0151939	0.000242375	-0.0185003	0.0244781	0.0339213	-0.00996344	0.107912	0.0208237	-0.0642006	0.0932531	0.000122881
	0.015052	0.00916901	-0.0302291	0.0650849	0.0189392	-0.00411664	0.0617437	0.0183537	0.00857492	0.0195937	-0.00811955	0.0262442	-0.014018	-0.00202631	-0.0124656	0.0412707	0.0671713	0.0253227	-0.0418889	-0.0376806	0.0298267	0.10472	0.112289	0.176675	0.028484	0.0461637	0.021407	0.0272419	0.0421069	0.0307798	0.0144035	0.0373616	-0.032006	0.0324216	0.0562516	-0.0242718	-0.0477491	0.0733813	-0.0378233	0.00983331	0.0212074	-0.00223062	-0.0177539	0.0481132	0.210024	-0.0916786	0.0300209	0.106134	0.0754611
	0.0135536	-0.0158839	-0.00682816	0.125742	-0.00878071	0.0283532	0.00434212	0.0269829	-0.0182495	0.00438316	0.0281416	-0.00693411	-0.0237339	0.0262929	-0.00472832	0.0179157	0.0381495	0.0477251	0.0035696	0.00393161	0.0422358	0.165766	0.0811249	0.146157	0.0309516	0.0201091	0.0109713	-0.00505584	0.0147361	0.00868343	0.0285223	0.0236958	-0.0472168	0.00469651	-0.00623668	-0.00749152	0.050554	-0.0273663	0.0385505	0.0092289	0.0288519	0.0277507	0.0450343	0.0059795	0.149922	-0.00567415	-0.0485656	0.0247653	0.136249
	0.0344381	-0.00411962	0.00485909	0.0695939	0.0272693	0.0445096	-0.0146285	0.00652986	-0.0055933	-0.000800034	-0.0188733	-0.0136877	-0.00787991	0.00145159	-0.0438436	0.0704545	-0.0184343	0.00890652	-0.0357351	-0.0703973	0.00789762	0.178593	0.150854	0.103843	0.0159986	0.0497101	-0.0388811	0.0226125	0.0657495	0.0246279	0.0881285	0.0173615	-0.0367924	-0.00601557	0.0993433	0.0462887	0.00253647	0.108928	0.0219378	0.0178024	0.0569688	0.00943002	0.0470864	-0.00512361	0.0799907	0.0541542	-0.0282061	0.039591	0.102922
	0.0367085	-0.00496218	0.0420473	0.0926644	0.0413205	0.1163	-0.0205554	0.0167087	0.00419343	0.00241588	-0.0238833	0.0099938	0.0150476	0.0104012	0.0346215	0.00258587	-0.020482	-0.0209831	-0.0188515	-0.0222527	0.0653287	0.0879056	0.0883373	0.143307	0.0224681	0.0176908	0.0195074	0.0361915	0.0657393	0.0163499	0.045417	0.000392203	-0.0101464	-0.0238212	0.0203772	0.0205363	-0.0285412	0.0212346	-0.0674475	0.0306544	-0.0221484	0.00512502	0.0622542	0.139003	0.121612	0.0207776	-0.0365677	0.0486438	-0.0156735
	0.0236076	0.00825722	0.041467	0.0417604	-0.0486659	0.0520534	0.0160975	-0.0229314	-0.0319526	0.0199296	0.0537173	0.0462402	0.0294272	-0.0353677	0.0312781	0.0143241	0.0352801	-0.0251899	0.0501708	-0.0200155	0.0361243	0.115658	0.161142	0.154352	0.0443448	-0.057496	0.0704681	0.03054	0.0215599	0.0349115	0.0758098	-0.00171929	0.0290707	0.0047033	0.0491883	0.0482631	0.0390074	0.0405758	9.99334e-05	0.00335153	0.0684937	-0.00318563	-0.0216558	-0.00711083	0.135432	0.00210924	-0.0219097	0.0622408	-0.0317015
	0.0232947	0.0105725	0.049882	0.0562952	0.0273365	-0.027609	-0.0322997	-0.0311048	-0.0257196	-0.0248558	0.0265722	0.022353	-0.0016684	-0.0154925	0.0218875	-0.0130392	0.00547553	-0.0135255	-0.0406866	0.0227127	0.0988574	0.164229	0.090405	0.144935	0.00431872	0.00584653	0.000855331	0.0665166	0.0670967	0.023726	0.0643776	0.015551	-0.0256888	-0.0180505	0.0492078	0.0434012	0.0352674	-0.0355323	-0.0115834	0.0355577	0.0171573	-0.0566154	0.0683644	0.103003	0.0914371	0.0312502	-0.0787958	0.0246231	0.0617343
	0.0100957	0.0343909	0.0340045	0.106161	0.0245971	0.0326379	0.0231179	0.0274	-0.0301815	-0.00582465	0.0496046	-0.0166891	0.00254271	0.0238439	-0.0249148	0.0323535	0.0634828	0.0834221	0.033188	0.0496188	0.0639891	0.118176	0.163415	0.140652	0.0112973	-0.050219	0.0426932	0.016438	0.00916637	0.0314203	-0.0391222	-0.0213585	-0.0242837	0.00691491	0.100341	-0.0151627	-0.00904699	-0.0368534	0.0406345	0.0208277	0.0188551	0.0364963	-0.0217568	0.0134457	0.127067	-0.0136961	-0.0443048	0.0359527	-0.0336029
	-0.0412287	0.0036032	0.0508742	0.165439	-0.024695	0.035145	0.0257926	0.0144395	0.0172947	-0.0151586	0.000335505	0.0142146	-0.0169448	0.0356582	0.0567264	0.0395709	0.0187408	0.0361359	0.014942	-0.0118696	0.0303316	0.125035	0.133553	0.142212	0.0150352	0.0537109	0.0541513	0.0386548	0.0438151	0.0418077	0.0488649	0.00594023	-0.01486	0.0101756	0.0418309	0.00540856	0.0314654	0.0421703	-0.0651041	0.00896324	0.0495601	-0.0561158	0.0411165	-0.0195033	0.129367	0.0289872	-0.0244377	-0.00664968	0.0903807
	0.0516266	-0.0389323	0.00719133	0.00266876	-0.00445323	-0.0533236	-0.074975	-0.0144508	-0.0101701	0.0180641	0.0447879	0.00631036	0.0081453	0.0113842	0.0311678	0.0167756	-0.0386409	-0.0179451	-0.0091173	0.02104	-0.0445379	0.0893936	0.0916797	0.167227	0.00825354	0.00443588	0.0280679	0.0153512	0.0386266	0.0248171	0.0561358	0.054362	2.88239e-05	0.0364849	0.0525529	0.0624436	-0.0125871	0.00516644	-0.082022	-0.023547	-0.0342455	-0.0180103	0.122135	-0.00906689	0.051603	0.0717584	0.0102533	0.0589886	0.0803671
	0.0547044	0.0233275	0.0353391	0.0852109	0.018221	-0.0405602	-0.044943	-0.0179509	-0.0378159	-0.0044747	0.0450637	-0.0326405	0.0103553	0.0064045	-0.0157817	0.0177995	-0.00787848	0.00697597	0.0505894	-0.008457	0.0133427	0.147138	0.0575364	0.159265	0.0252112	0.0475509	-0.015191	0.0288323	0.0434708	0.022639	0.0356137	0.0289533	0.0120686	-0.0602484	-0.0175062	-0.0253391	0.0760535	-0.0347032	0.034669	-0.0414696	-0.00703166	-0.0155547	0.0736627	-0.000646465	0.129388	0.0173558	-0.0381964	0.0827001	0.0731885
	0.0177221	0.0178072	-0.0160403	0.0448832	-0.00833939	0.00887273	-0.029583	-0.00215281	-0.0136163	-0.0191009	0.0574879	0.00385895	-0.00652874	0.0114248	-0.057867	0.0299113	-0.0328035	0.0318271	0.0634842	-0.000511292	0.0477983	0.108204	0.0998376	0.147274	0.0464523	-0.00119194	0.0142447	0.0464935	0.00288295	-0.0071907	-0.0399864	0.021944	-0.0286181	0.0349627	0.00250599	0.0427127	-0.000814957	0.0251765	-0.00953849	0.0242779	-0.0188081	-0.00595328	0.00855266	-0.0255728	0.105964	-0.0397013	-0.058025	0.0321804	0.0141027
	0.0159842	-0.00450139	-0.017564	-0.0662876	-0.014997	-0.0369039	0.0209596	-0.0527597	-0.026207	0.0280218	0.0411282	-0.0171394	0.0271933	0.0432975	-0.0314398	0.0100207	0.0219412	0.0253482	0.00413876	0.0218451	0.0226935	0.141272	0.0972175	0.116954	0.0411944	0.0352458	0.0353585	0.0232587	0.0347371	0.0441343	-0.0749729	-0.0381026	-0.0501534	-0.0242699	0.0448397	0.0282906	0.00471805	0.040356	0.0148348	0.0418974	0.0447824	-0.0142011	0.0136132	0.00724806	0.170884	0.00783022	-0.00254058	0.0141845	0.166102
	0.0337397	-0.0361486	0.0236929	-0.0342207	0.00122954	0.0470811	-0.00481739	-0.0106377	-0.0390705	0.0119577	-0.0287556	-0.00794681	-0.0371052	0.0218614	-0.00260418	0.00896476	-0.0188292	0.0107163	-0.0544812	-0.00667335	0.051371	0.148751	0.114564	0.145614	0.0328403	-0.0127807	0.0137943	0.0217006	-0.00232652	0.039437	0.0657208	0.0566589	0.00557476	-0.0424606	0.0414621	-0.033129	0.0539997	0.00047181	0.0202706	0.0146452	0.0435636	-0.026941	0.0976442	0.0680112	0.0775627	0.0178917	-0.125169	0.0395586	0.051919
	0.00547972	-0.0186533	-0.00738252	0.0668539	0.0382568	0.0911182	-0.0638981	0.0120691	-0.024017	0.00224723	0.0441689	0.0201663	-0.0190939	0.00994345	0.0853522	-0.018021	0.0387964	-0.00684758	0.0641358	0.0150035	0.0475003	0.179016	0.0817709	0.137112	0.0181906	0.0331032	0.0109391	0.0585121	0.0185652	0.0371182	0.0968211	0.0278344	-0.010213	-0.000869707	0.0307999	-0.0195616	0.0715137	0.0605563	0.0928375	-0.0147352	0.0160904	-0.0125159	0.0139528	0.0785734	0.237046	0.0323952	0.034965	0.077845	0.0349029
	0.0608073	0.023484	0.025216	0.00606077	0.0345351	0.0155707	-0.0198609	0.0248756	-0.00384612	0.00958516	-0.031519	-0.0170035	-0.00725181	-0.0158355	0.0175387	0.0493981	0.00435309	0.0449353	-0.0555863	0.0674175	0.0575681	0.147025	0.105335	0.122434	0.0247515	0.0592206	-0.008316	0.057847	0.0527797	0.0396334	0.0355857	0.0175346	0.00570017	0.0192367	0.014834	-0.00866486	0.0151563	0.0673462	0.00236329	0.00957489	-0.0190868	-0.0381275	0.0388231	-0.00209964	0.111401	0.0157215	0.0223152	0.107135	-0.0066684
	0.0376355	0.00967791	0.00115284	-0.0268167	0.0229962	0.0240949	0.0819708	-0.0111182	-0.0100175	-0.0131213	0.00298392	0.0169486	0.000252141	0.00599019	-0.00726381	0.00148265	0.0184083	0.00255737	0.0158178	-0.00639961	0.0130098	0.160634	0.116889	0.149096	-0.00172705	4.59265e-05	0.0116353	0.0383322	0.0956964	0.0509904	0.0682025	-0.0237152	-0.0445489	-0.0264674	0.0820024	-0.035009	0.0179878	-0.0710164	0.0256624	0.0461014	0.00829972	0.0499205	0.00675789	0.0115675	0.107906	0.0286616	-0.0689058	-0.00388072	0.000976212
	0.0293353	-0.0323162	-0.00690655	-0.00744821	-0.0111453	-0.00699205	0.00221747	-0.0109737	0.0102404	-0.00514424	0.0157681	-0.00180437	0.00506082	0.00241399	0.0424012	0.0280405	-0.0499755	0.0222319	0.0229544	-0.0130849	-0.0123183	0.102657	0.0885203	0.108311	0.00832836	0.0284123	-0.000543388	0.0439724	0.0805601	0.0331201	-0.0294371	0.013668	-0.0285759	-0.0120097	0.0223813	0.0115146	0.0377421	0.0349215	-0.0392757	0.0249377	0.0255759	0.0370316	0.0507577	0.101478	0.184517	0.0181655	-0.091605	-0.0425615	0.0268761
	0.0593728	-0.00509105	-0.001009	-0.00786356	0.0504678	0.00899753	0.00216365	-0.00613322	0.00819952	0.0376005	0.0249431	0.0096644	-0.0174774	-0.0171032	0.0816275	-0.0158702	-0.0196479	0.00982619	-0.00661039	0.0129166	0.00505664	0.152249	0.136222	0.134522	-0.0212189	-0.000798312	0.0102853	0.0396516	0.0039382	0.0482993	-0.0051769	-0.02014	0.0368852	0.0557874	0.0501316	0.0510311	-0.0161649	-0.0147608	-0.0317925	0.0124524	0.0210448	0.00683511	0.000465218	0.0205387	0.103619	-0.007919	-0.022666	-0.0175974	0.117839
	0.0350176	-0.00727116	-0.0102062	-0.0171017	-0.00181843	-0.0647614	-0.00921229	-0.010506	0.00649462	0.0216318	0.0169805	-0.0155685	0.04642	-0.0276273	0.000294316	0.0167633	-0.000235141	0.0382684	-0.0605577	0.158707	0.0274049	0.0709799	0.181023	0.129935	0.0165939	-0.0142166	-0.0210935	0.00334378	0.0233553	0.0244673	0.087559	-0.0422461	0.0191273	-0.00110625	-0.00880344	0.0620293	-0.00227027	0.071459	-0.0397406	0.0138631	-0.002017	0.0791297	0.00317926	-0.0096313	0.233565	0.0540325	0.0768963	0.13754	0.0689708
	-0.00634186	0.0701648	-0.000719371	0.0871711	0.0191275	0.0472677	0.0150815	-0.0215807	0.0337293	-0.00829979	-0.0206576	0.0112913	-0.0166704	0.0226195	0.0613522	0.0113093	0.0399031	-0.00157802	-0.00346729	0.0201227	-0.0102149	0.043289	0.148161	0.136935	0.00194128	0.0129102	0.0194516	0.00786411	0.0194254	0.043057	0.0457101	0.000375622	0.0201088	0.0268057	-0.0302555	0.0247173	0.0366935	0.002108	-0.0390968	0.0277085	-0.0179971	-0.046805	0.00547264	0.000735678	0.162544	0.0733691	-0.0585595	0.0155607	0.0204722
	-0.0045041	-0.0104395	-0.00796855	0.0953601	-0.0325164	0.0342408	0.00869289	-0.0180475	0.00263332	0.00287073	0.0105531	0.0358897	0.0239809	0.0188295	-0.054886	-0.0407287	0.0689927	-0.0399597	0.055382	0.0199923	0.0254938	0.113474	0.103173	0.132458	-0.0136995	-0.0604723	-0.00566426	0.0295006	0.0464161	0.0355864	0.0121118	-0.0505972	-0.023363	-0.0287258	-0.0326031	0.0540109	0.0619636	-0.0536192	0.0126234	0.0747068	-0.0237766	-0.00100834	0.0868022	0.00480338	0.0478138	0.0168151	-0.0227341	0.0878926	0.0588528
	0.0403323	-0.0241122	0.0172932	0.0513263	0.0319338	0.0324949	-0.0588795	-0.0098968	-0.00103807	0.0291515	-0.00909864	0.00756644	-0.0269326	0.00405282	-0.00141154	0.0445032	0.0305544	0.0687946	0.0270081	0.00963259	0.0164693	0.0970382	0.144541	0.143187	0.0337513	-0.0240859	0.0640227	0.00821823	0.0224673	0.044988	-0.0182182	-0.000458949	-0.0252068	-0.000125383	0.0424057	0.0113403	-0.0677669	-0.00402254	-0.00185174	-0.0121673	0.0127587	0.0260624	-0.0145499	-0.0402654	0.0928775	-0.04761	0.0433552	0.0478988	-0.0791729
	0.0525598	0.0237762	-0.0308051	-0.0257179	0.0347349	0.0124132	0.0517489	-0.00195135	0.00699347	-0.000574488	-0.0149177	-0.0256162	-0.0120582	0.0143316	0.047655	-0.00833381	0.0331497	-8.29639e-05	-0.00514552	-0.0139564	-0.0119446	0.120406	0.123413	0.144757	0.0174591	-0.0506981	0.00299013	0.0218095	0.00656313	0.0373194	0.0240177	-0.00567945	-0.0174776	0.0213523	0.0190352	0.00476895	0.0178363	-0.0464342	0.0475609	0.0562688	-0.0107334	0.00850446	0.00770589	0.042529	0.0782459	0.0671748	-0.0165818	0.0175975	0.0305872
	0.0236022	-0.00116647	-0.0209879	0.0294965	0.00670305	0.061959	-0.0687036	0.000429663	0.00690745	-0.00633225	0.0558585	0.0101411	0.0112332	-0.0225612	0.0149029	-0.0068372	0.0183695	0.0458308	-0.0491213	-0.0167618	0.0337077	0.136475	0.123415	0.134556	-0.0107762	0.042945	0.0167576	0.0265236	0.00133975	0.0443954	-0.00084668	0.00786376	0.0517032	0.0220921	0.0467893	-0.00990857	0.0208365	0.0439711	0.00803501	0.00712172	0.0100903	0.0288054	-0.0346614	0.0693852	0.0966174	-0.00824421	-0.143291	0.00165042	0.133034
	0.00840619	-0.00860003	0.0533336	0.0132115	0.0297882	0.0210549	-0.0399972	-0.000938841	0.00886407	0.0123683	0.0141866	0.0153272	0.0216208	0.00166726	0.0264155	-0.0371781	0.0399328	0.0328883	-0.0244185	0.000599978	0.0331736	0.0540561	0.135564	0.141959	-0.0111331	-0.00658857	-0.00803036	0.0405846	0.0459607	0.0419431	0.0505109	-0.0440886	-0.0422467	-0.0113896	0.053551	0.0110796	0.0646457	-0.109122	0.0416219	0.039962	0.0106667	0.0213513	0.0271893	0.00979399	0.149301	-0.0370196	0.0255754	-0.0320455	0.04619
	0.0117904	-0.0205986	0.0296705	0.0621316	0.0581535	0.0613545	0.0639273	0.0358245	0.00186376	-0.0251072	-0.0263484	-0.00344087	0.0187999	-0.0288686	0.0124125	0.00108508	0.0721107	0.00245991	-0.01448	0.0165596	-0.0136395	0.121644	0.129557	0.120266	-0.0257413	-0.0757188	0.00320912	0.0122325	0.0671936	0.0238304	0.00804986	0.0119597	-0.0140077	0.0256026	0.053868	0.0462772	0.0681428	0.0515733	0.0335745	0.0309901	-0.0197158	0.0384621	0.0542217	0.0387823	0.0752696	-0.0208087	0.0155973	0.0670138	0.0245038
	0.010905	0.00430385	0.00944673	-0.0515849	-0.00956366	0.0281677	-0.0905599	0.0168858	-0.0132728	0.0115457	0.0230196	-0.0252098	0.0149974	0.00923409	-0.0246881	0.0281502	0.024618	0.0421073	-0.0341421	-0.00625997	0.00162664	0.149461	0.100488	0.14551	0.000263447	-0.00607692	-0.0330571	0.0216498	0.00880827	0.0426041	0.00241888	0.0447704	-0.00844473	-0.0333167	-0.0257653	0.0519343	0.0337387	0.0241472	-0.0413798	0.0261896	0.0382373	-0.00452948	0.0207216	0.0106926	0.138029	-0.0343302	-0.0767029	-0.0417827	0.0134088
	0.0383018	-0.0241826	0.025041	0.05795	0.0347327	-0.00528855	0.0154735	0.0279278	-0.0213038	-0.0395005	0.0159129	-0.03105	0.0225827	0.0248975	-0.0145589	0.0119702	-0.0341089	0.0478334	-0.00413852	0.0486162	-0.00317258	0.0963829	0.125213	0.154796	0.00187327	0.0599214	0.0281599	0.0658803	0.0517337	0.023004	0.0188677	0.0169622	-0.0335213	-0.00364952	-0.00915733	-0.0105344	0.0349113	-0.0158657	0.053745	0.0429756	-0.0216488	0.0611648	0.0806335	0.129055	0.104187	0.0398552	0.0419921	0.0481173	0.0378624
	-0.00840798	-0.0411733	-0.0384203	0.0501546	0.0122208	0.0220036	-0.000705801	-0.0104617	-0.0338779	0.016849	-0.00465106	0.018949	0.037879	0.0349523	0.0377976	0.00319179	0.0407458	-0.00919581	-0.000561936	0.0235918	-0.0237553	0.150234	0.114252	0.148859	0.00538794	-0.0097301	-0.00707228	0.0859406	0.0345373	0.0438615	0.0135788	0.0656797	-0.0322458	-0.00532819	-0.00310461	-0.0180081	0.0474823	0.0225921	0.00396765	0.0208869	0.0458869	0.0491135	0.0211097	0.0335339	0.0580893	-0.00351067	0.00856411	0.00707487	0.014245
	-0.0142951	0.0236636	0.000297131	0.0269629	0.000440983	0.0396718	-0.0285444	0.00198103	0.0102588	0.0357572	0.010215	0.0127737	0.0192262	-0.00197282	0.0409493	0.0523956	0.0164566	-0.0348357	0.0140873	0.000599086	-0.0138058	0.145345	0.142748	0.13702	0.00141009	-0.0985856	0.0576217	0.0303871	0.0400891	0.0414498	-0.0272831	0.0556192	-0.0237991	0.024176	0.0805117	0.0809628	0.024564	0.0479013	-0.0513282	0.0358448	0.00877396	0.00702026	-0.0933928	-0.055038	0.159637	0.0532546	-0.0165367	-0.0112275	-0.0325551
	0.0148077	-0.00281767	0.00594303	0.0033641	-0.0329581	0.0187376	-0.0164374	0.00144317	0.00279714	0.00663687	0.0205298	0.0220216	-0.011869	0.0483093	-0.0132078	0.0278579	0.0665234	0.0317532	-0.0240385	0.0759072	-0.0175634	0.115269	0.0901553	0.158588	0.0196791	0.0742181	0.0112199	0.0360893	0.0210032	0.0636236	-0.0618176	-0.00908527	0.00488787	0.0517078	0.013086	0.0419375	0.0746967	-0.0238977	0.0432491	0.0482004	-0.0155045	0.0554659	-0.00657442	0.0835886	0.114272	-0.0361945	0.0163209	0.135044	-0.00688952
	0.0179688	-0.00281762	0.0190631	-0.115649	-0.0315512	0.0149595	0.0516787	-0.00550237	-0.0280361	0.00255701	0.0314836	-0.00623411	-0.0183	-0.00370388	0.0400327	-0.0124294	0.00620245	0.0454413	0.0642942	0.0275811	0.0285187	0.175254	0.112698	0.17199	0.0297587	-0.0154939	0.0130909	0.0432886	0.0251212	0.016525	-0.0645092	-0.0398155	-0.0226762	0.0272712	0.00301578	-0.00718849	-0.0307168	-0.0463326	0.0397715	0.0791894	-0.0244885	0.0616273	0.0444233	0.0176126	0.0390621	0.00304211	0.0411478	0.0142305	0.0823538
	-0.001594	0.000891259	0.0196718	-0.0648163	-0.00947946	0.034692	0.00447663	0.0447162	0.00997172	0.00654031	0.0121826	-0.0358149	-0.0223723	0.0241651	0.0513976	-0.00278949	-0.0180095	0.0551646	0.0983991	-0.0228225	0.0317315	0.116837	0.0921841	0.131255	0.0119532	0.0291489	0.0441669	0.0711677	0.0168771	0.0341308	-0.0576749	-0.0213106	-0.0120026	0.0535243	-0.0162435	-0.0403861	-0.0190531	-0.0421815	-0.0128832	0.0166187	-0.0314928	-0.0650931	0.0976939	-0.0518028	0.115788	-0.00148904	-0.0791123	0.167884	0.0623032
	0.0318044	0.0154227	0.0269786	0.0555906	0.0447134	0.00990283	-0.0671387	0.00747299	0.0115692	0.0389623	0.0363049	0.0202643	-0.0275553	0.00016338	0.0201268	0.00446499	0.0328486	-0.0449153	0.0164738	-0.0379074	-0.0212078	0.0743612	0.156828	0.162314	0.0038482	0.0151252	0.0105171	0.0414112	0.0444092	0.0616022	0.0272957	0.0398175	-0.037298	0.0144353	0.0435264	0.00466579	0.111956	-0.0047106	-0.028014	-0.0203767	-0.0563065	-0.0248538	-0.00679276	-0.0563454	0.110687	0.00168974	-0.0501712	0.0661952	0.0388127
	0.0294545	-0.00925917	-0.00795096	0.0273711	-0.00922814	0.0446608	-0.0683439	-0.0247711	-0.031174	0.00540806	0.00757677	-0.0216526	-0.0393818	-0.0165361	-0.0289235	0.00511906	0.0146582	-0.0608575	-0.0553011	-0.00525865	-0.0259009	0.0932279	0.178138	0.151337	0.0151827	-0.0439484	0.0303927	0.0342371	-0.0249705	0.0313558	0.114456	-0.0235777	0.0133478	0.00684021	0.0211475	0.0314521	-0.0870459	-0.0537413	-0.0237184	0.00708623	0.00904736	0.0434089	-0.0152852	0.0403437	0.173053	-0.0444906	-0.011238	0.035191	0.0512706
	0.0227526	-0.00895205	0.036218	0.0557194	0.0235499	0.0342332	-0.0225147	0.0275024	-0.01555	0.0188795	-0.00231347	-0.0254585	0.0487792	0.0249428	0.0346169	0.0141068	0.00444303	0.0274295	-0.0115622	0.00520717	-0.00835563	0.0865444	0.201925	0.137478	0.0427189	-0.0308947	0.090853	0.0528278	0.0405849	0.0462817	-0.0508618	0.0315287	0.0536372	0.0816956	0.00928829	-0.0102564	0.0458137	0.0521418	0.000107336	0.0244696	0.012473	0.0530656	0.0118595	-0.0897951	0.135668	-0.0276298	0.0588137	0.0539023	0.0732354
	0.00968515	0.00812801	-0.0089961	-0.0327729	-0.0356602	-0.0150724	0.0448956	0.00592488	-0.00851904	0.0117304	0.00698009	-0.0194351	-0.00608104	0.0197411	-0.00297072	0.0288454	0.0637409	-0.0485175	-0.0355639	0.0223798	0.0222406	0.0739608	0.151507	0.160427	-0.0256047	-0.0362595	-0.0399031	0.0409753	-0.0117438	0.0331286	-0.0532377	0.0176675	-0.000664835	0.0130234	0.054483	0.0498566	-0.0327785	0.0342398	0.0216699	0.0406617	0.0648301	0.0791539	0.0670034	-0.0151357	0.156664	-0.0101423	0.0078675	0.074685	0.0359384
	0.0141796	0.0177551	-0.0755573	0.041741	-0.00204056	-0.0600113	0.0390722	-0.0105706	0.00839788	-0.00203003	0.00533081	0.0303506	0.0149682	-0.00438123	-0.00181068	-0.00776299	0.106506	-0.00543642	0.015196	0.0401392	-0.00947613	0.0989822	0.135841	0.15593	0.00987942	-0.00705506	0.0144587	0.0367528	0.0558058	0.0610763	0.0636165	-0.0269958	0.0450118	0.0379267	0.0327609	0.0491681	0.0690229	0.0596894	-0.0304375	0.0154011	0.0519166	0.0915837	0.0721306	-0.102641	0.137899	-0.0214901	-0.0435713	0.061243	-0.0266795
	0.0227957	-0.0358142	0.0334013	-0.0325099	-0.0359963	-0.00170192	0.0249004	-0.0177872	-0.00531762	-0.0256309	0.0495583	0.0177126	0.0132019	0.019615	-0.00704809	-0.0131728	-0.0168241	0.0188378	0.0025181	0.0444397	0.0507814	0.0895633	0.125975	0.130707	0.00653753	0.00558854	0.0139586	0.0365313	0.0191688	0.0295736	0.0584459	0.0298305	-0.023218	0.00589662	0.026255	-0.0450106	-0.0935493	0.0398468	-0.015453	0.0309992	-0.0145148	0.0716137	0.155697	0.0703873	0.0981514	0.00823754	0.015938	0.0639685	0.00431224
	-0.0034559	-0.00685304	-0.0336338	0.00249842	0.00892515	0.00920318	0.00651371	0.0198441	-0.00548812	0.0100214	0.00715543	0.0123002	0.0176427	0.000952587	-0.024187	-0.0278401	-0.00693402	-0.0344439	0.0446777	-0.0274149	0.0647559	0.182758	0.181223	0.145985	0.0446892	0.104424	-0.0198244	0.0719991	0.01167	0.0514409	0.0722663	0.0137371	-0.0119937	0.0392434	0.0229844	0.0509138	-0.0157262	-0.0308555	-0.0180289	-0.0187136	0.00821007	-0.0260696	0.123352	0.0292875	0.0716551	0.00791822	0.0689795	0.111467	-0.0457817
	0.0327325	-0.0191268	-0.017132	0.0036823	0.0377234	-0.0188262	0.0297389	-0.00431907	-0.0388157	-0.0186733	-0.0201364	-0.0068848	0.030315	-0.0142426	0.00671466	0.00729111	-0.0303298	0.0127191	0.0540159	0.0256512	-0.012324	0.132445	0.162026	0.161321	0.00702506	-0.0338618	-0.0166957	0.042744	0.0213132	0.0388346	-0.0453919	0.0188073	0.043741	-0.00228533	0.0251127	0.00195647	-0.0810794	0.0347957	-0.0141262	0.0128767	0.00647097	-0.0479045	0.036719	-0.0546026	-0.020372	-0.0709	-0.079351	0.000343122	0.0128552
	0.00522735	-0.0284403	0.0328627	0.02061	0.0811167	0.0684297	-0.0637624	-0.0282144	-0.0363301	0.00866408	-0.0253589	0.0124339	-0.0157379	-0.0272082	0.0228714	0.0390352	0.0130204	-0.035925	0.0547063	0.00359029	0.0184345	0.0643812	0.104721	0.136815	-0.00433148	0.0408159	0.0576626	0.0585637	-0.0432199	0.0263854	0.09021	0.00691007	-0.00786564	-0.0177304	-0.00490555	0.0377583	-0.0682495	-0.0101848	0.0376208	0.051429	0.0165585	-0.0819973	-0.0455382	-0.0105185	0.134408	0.0730854	-0.0413869	0.00999685	0.0289767
	0.060201	0.037223	0.0189689	-0.00784135	-0.00737018	-0.0623737	-0.0507029	0.00485612	-0.0150438	-0.0143707	0.0479336	0.0429421	0.034792	0.0517368	0.016129	-0.0287196	0.0356649	0.0361175	0.0389041	-0.0306031	0.033548	0.0602781	0.0937613	0.131225	-0.00869074	0.081297	0.0290006	0.0226659	0.0310806	0.0326979	-0.0137491	0.0414562	0.0181208	-0.018371	0.0464626	-0.0466886	-0.0306405	-0.0246486	0.0581341	0.044712	-0.00690919	0.105468	0.12991	0.101259	0.205877	0.0319912	-0.0655608	0.0448193	0.070465
	-0.0615587	-0.0235868	-0.0216146	-0.0596786	-0.0256415	0.00393054	-0.0222216	0.00590032	0.00794925	-6.23697e-05	0.0171666	0.00639905	0.0149709	-0.012881	-0.0112819	-0.0302045	0.0603477	0.0390805	0.0376747	0.0324918	0.0329612	0.0589484	0.0678329	0.16286	0.0096849	-0.0134202	0.0166854	0.0550979	-0.00957046	0.0607944	0.00553222	0.0690022	-0.0493851	0.0516592	-0.0036963	-0.0214224	0.0977667	-0.0271841	0.0112599	0.0338695	-0.0400442	-0.00748457	0.0314422	0.00961692	0.153554	0.0122282	-0.0326961	0.0190451	0.044822
	-0.0457622	-0.0175509	0.0216682	-0.00609721	0.0104024	-0.0244073	0.0128496	0.0107872	0.00821645	0.000740895	0.0293928	-0.00789545	-0.0107978	0.00529193	0.0673472	-0.0045515	-0.0313688	0.039001	0.033361	-0.0617183	0.0468904	0.084176	0.113529	0.122112	0.0223373	0.027193	0.0333876	0.0508903	0.00991348	0.0519101	-0.00269251	0.0139694	0.0289993	0.0014298	0.00339532	-0.0212815	0.00958515	-0.0185129	-0.0510038	0.0411804	0.018095	-0.022966	0.0330722	-0.0233886	0.151567	-0.0185826	0.051733	0.05176	0.0286647
	0.0528024	-0.0588982	0.0251311	-0.00934287	0.0227392	0.0200316	0.00754669	-0.00848773	-0.0206563	0.00434434	0.0138981	0.0219627	-0.0116883	0.0127769	0.00689563	0.00128363	-0.0177544	0.00711232	-0.00218599	0.0162705	0.0124286	0.163102	0.107741	0.110426	0.024743	0.00175436	-0.0169582	0.0484068	-0.025822	0.0536366	-0.0120031	0.0228148	0.019241	0.0257113	-0.0185895	0.0196477	0.0366781	0.0261209	-0.0158478	0.00374233	-0.00133946	0.00814682	-0.0409547	-0.0282858	0.00614241	-0.0114063	0.00183079	-0.00881698	0.0186602
	-0.0298454	0.0183192	-0.0185569	0.0503662	0.0118563	0.0242345	0.0317937	0.0235345	0.0189616	0.0195844	-0.000384379	0.0530119	0.0058752	-0.00682314	-0.0221448	0.0242025	0.0225337	0.00599891	0.114258	-0.0168336	-0.0121106	0.0354741	0.0914657	0.113336	-0.0053617	-0.0465404	0.00708695	0.0401513	-0.0344957	0.0458328	0.0613327	0.0775644	0.0018595	-0.0212914	0.0118912	0.0263348	-0.0427573	0.0578974	-0.0256795	0.0374283	0.0255111	0.0925088	0.0245547	0.155433	0.0104379	-0.00324843	0.0255245	0.0771743	0.0354321
	0.0720217	0.0215738	-0.0315465	0.0814484	-0.0332067	0.0332034	-0.0388161	-0.0161763	0.0249783	0.00279887	0.00214319	0.00993621	0.0180651	0.0228019	-0.106935	0.00653563	0.0531804	0.0407944	0.0146177	-0.102828	0.0222563	0.0687698	0.124116	0.141077	0.013347	0.0217689	0.0605298	0.0475237	0.0383028	0.027467	-0.00397289	0.0168609	-0.0229244	-0.0132117	0.0481804	0.0231266	-0.0918462	0.0424276	0.0126584	0.00461229	-0.000488707	0.0430541	0.0728946	0.012453	0.124314	0.0190332	0.0501611	0.158842	0.0501508
	0.035014	-0.00063545	-0.0242664	0.0328129	0.0367436	-0.0197974	-0.0767161	-0.0221466	0.00119434	0.0160373	0.0299598	0.0381038	-0.0199736	0.00643029	0.0278719	-0.0110308	-0.017179	-0.0365252	0.0295148	0.0256926	0.0281744	0.111646	0.150905	0.0978845	0.012579	0.022087	0.0453692	0.0119876	-0.030442	0.0390878	0.0226959	0.00957905	0.00385844	0.046386	-0.0129068	-0.00699454	-0.00747805	0.0704968	-0.0164735	-0.0444727	0.0186657	0.0427624	0.0345223	0.0552927	0.0899377	0.0268877	-0.0995613	0.0407513	-0.0542546
	-0.0225953	0.00480172	-0.00810796	-0.000284925	0.00347188	0.0276733	-0.0180318	0.00326705	-0.0236842	-0.00228285	-0.012007	-0.000102294	0.00849547	0.0105177	0.0205869	0.00958266	0.0485107	-0.0200198	0.100745	-0.0460327	0.0370358	0.119886	0.0874512	0.127758	-0.0150612	0.0699746	-0.0115915	0.0431539	0.0236629	0.050453	-0.0351796	0.060203	-0.00696531	-0.0295615	-0.0576643	0.0821629	-0.00648032	0.0120681	-0.0370623	0.0251421	-0.0184921	0.0180357	0.0883928	0.0186789	0.109514	-0.00561061	0.00554671	0.109877	-0.0338048
	0.00119767	-0.0116122	0.0357687	-0.110062	0.0552771	0.0538196	-0.0327844	0.0211973	-0.000286909	0.00416962	0.0245768	0.0180211	0.00514478	-0.00550827	-0.0438776	0.0310503	0.0250374	-0.00260892	0.00856075	0.0301492	-0.0205717	0.115082	0.0970358	0.109737	0.0150304	0.035608	0.010129	0.0169298	0.0218395	0.041659	0.0362284	0.0291226	0.0110066	0.0481073	0.0180841	-0.0532196	0.119106	0.104662	0.00491885	0.0032687	0.0352281	0.000136404	0.0133139	-0.0295533	0.0245434	0.037497	-0.0261224	0.0160229	-0.0219406
	-0.010744	0.0261832	-0.0264787	0.00997719	0.0297212	0.0193644	0.0322216	-0.0188534	-0.00504554	-0.00877662	-0.0320515	-0.0248525	-0.0140789	0.00313557	-0.0440844	-0.022665	0.0226334	0.0310771	-0.00547794	0.0370421	0.00727326	0.0950712	0.0865588	0.0985515	-0.00689107	0.0562103	-0.0176144	0.00302673	-0.0572216	0.0223204	0.0807544	0.0113426	0.0398388	0.00285958	-0.0432621	0.105555	0.026976	0.0218268	-0.0140252	0.0305222	0.0772288	0.106503	-0.0304938	0.00933448	0.173085	-0.0570866	0.0310703	0.0326632	-0.0147137
	0.0511118	-0.0343928	-0.0300883	0.0363604	0.00106019	0.00634561	0.0410861	0.00212105	-0.0253062	-0.00324797	0.0176379	0.00397388	-0.000497031	-0.023228	0.0113776	0.00425049	0.00945955	-0.0294381	-0.0067622	-0.0887147	0.0386101	-0.0242019	0.0282401	0.0609844	0.0404659	0.0187121	-0.00739617	0.0232715	-0.00678462	0.0411096	0.00406733	0.0483439	0.00405641	0.00200097	-0.0250197	0.0679982	0.0462117	-0.0100567	0.0157715	-0.00157366	-0.0386541	0.0978325	0.00882907	0.0196452	0.0051293	0.0266159	0.0760503	0.0299385	-0.0599546
	0.0343526	0.0380517	-0.00964798	0.0399569	0.0348292	-0.0213188	-0.0453352	-0.00556984	-0.0193621	-0.00497251	0.0420001	-0.0184355	-0.018196	0.0241378	0.00218558	-0.00969834	0.0329788	0.00235132	0.0550686	0.109409	0.00998242	0.166859	0.0858607	0.0718698	0.0204574	0.0863048	-0.00687599	0.0459533	0.031024	0.0418017	0.0325706	-0.00346039	-0.0131466	0.00451897	0.0278439	0.0199549	-0.00986867	0.0725742	0.0279934	0.014521	-0.0360389	0.0541067	0.0630959	0.0396889	0.176973	0.035076	0.0502666	-0.0117483	-0.0212858
	0.00164068	0.010011	0.0168391	0.0862427	-0.00585303	0.0152097	0.0888694	0.010937	0.0280772	-0.0164788	0.00263843	0.0375364	0.00600971	-0.0242325	-0.0101505	-0.00426214	0.0518673	-0.00681555	-0.00820689	-0.000651421	0.000347407	0.100387	0.039569	0.0881503	0.0346083	0.0508464	-0.00700356	0.00579281	0.0162384	0.0110942	0.0246215	-0.0226258	-0.000302765	-0.000947826	-0.0211418	-0.0100358	0.0180733	-0.0309461	0.0718044	0.00558341	0.0276371	0.0263051	-0.064272	0.0493746	0.177071	-0.0222714	0.0103032	0.0477595	-0.0495324
	-0.00533329	-0.0209888	-0.00564451	0.0714677	-0.0261576	-0.0503704	-0.036775	0.00577764	0.0302357	-0.00971834	-0.0103051	0.00504391	0.039042	0.00624981	0.0255741	-0.0286827	0.0313894	0.0146974	0.0514715	0.0519804	0.0351548	0.0719189	0.0651793	0.123234	-0.018244	-0.0168249	0.0342471	0.0447016	0.0393577	0.0310784	0.0410964	-0.00840649	-0.0462001	-0.0452865	0.0198816	-0.0379292	0.0884417	-0.00851684	-0.0145398	0.082671	0.0118974	0.0500086	0.0304576	0.0729598	0.0678918	0.0620421	0.030114	0.0110247	0.0883734
	0.0112334	0.0189854	-0.0385887	0.0728696	-0.0484704	0.028466	-0.0349685	0.0200466	0.0544363	0.0155187	0.0127728	-0.00944581	0.0799099	0.0153336	-0.0290886	0.011012	-0.00655483	0.0839812	0.0186892	0.091266	0.0194595	0.115618	0.102299	0.0705915	0.0265789	0.0832619	0.0209491	0.0212505	0.00927077	0.0308686	0.101478	0.0394637	0.020899	0.0573829	0.0247354	0.0174394	-0.0372444	-0.0142206	0.0214536	0.0416031	-0.0100429	0.0342239	0.0934654	-0.0403623	0.191923	-0.0416331	0.0639977	0.156019	0.0470559
	0.0236248	-0.0306631	0.0170314	0.0123172	-0.0426323	-0.0269415	-0.0153615	0.00775265	-0.00142999	-0.0199943	0.0181165	0.00741964	0.0608887	0.00252297	-0.0114987	-0.00395446	0.0385266	0.0212477	-0.0144205	0.0594748	-0.00506235	0.0570075	0.121663	0.0994833	0.0149229	0.0204225	-0.0271227	0.0460896	0.0391482	0.0572107	0.0519687	0.0320111	-0.00418258	0.0216275	-0.0342303	-0.0419345	0.0687888	0.0148515	-0.0535676	0.00205495	0.00555301	0.0386337	0.0140515	-0.0582682	0.0983411	0.0291804	0.0404603	-0.0101916	-0.0444205
	0.0479392	-0.0302166	-0.0115665	0.0394146	-0.027294	0.034	0.0543292	-0.0131952	-0.0327408	0.0191596	0.0247534	-0.0167112	-0.0270274	0.0220518	-0.0320092	0.0159386	0.0216651	-0.0440971	-0.00820594	0.0171815	0.0415432	0.0509733	0.154399	0.0965687	0.0151623	-0.051031	0.0166397	0.0300592	0.0134781	0.0501003	0.0737487	0.0864423	0.0406201	0.00389488	0.010647	0.0253157	0.0916387	-0.00746444	-0.0288453	-0.00179003	-0.0227871	0.0242889	-0.0141638	0.0360465	0.083651	-0.0152705	-0.0624559	0.0759743	0.0632319
	0.0393173	-0.0131114	0.00830982	-0.014303	-0.00637916	-0.0249736	0.0600113	0.00163085	0.0392154	0.00807593	-0.0198124	0.0188314	0.0308175	0.0032819	0.000375551	0.0246748	0.0648856	0.0131816	0.00786292	0.00131113	0.049828	0.0987821	0.082565	0.0738209	0.0310205	0.0185487	-0.000395394	0.00263883	-0.0171316	0.0223067	0.0289823	0.0306056	0.00115622	0.0170215	0.0607532	0.0576473	-0.0591328	-0.0150385	-0.0218821	0.0439678	-0.0218205	0.0525967	0.0078548	-0.0758825	0.0930439	0.066249	0.0810597	0.125691	-0.0530159
	0.0423925	0.0243289	-0.0395532	0.195632	-0.0644147	0.0520964	0.028505	-0.00190962	0.0362846	0.00221224	-0.0120679	0.00927092	0.00819659	0.0495137	-0.0191953	0.030959	0.0377613	0.0784235	0.0531678	-0.0551481	0.00569051	0.066097	0.0382782	0.105786	0.0567603	0.0558402	0.00664141	0.0293061	-0.0447552	0.0499361	0.0332832	0.0404356	0.0186642	0.0514136	-0.0272966	0.0276743	-0.0831838	0.028088	0.0165095	0.0553694	-0.0585567	0.0106678	0.0656551	-0.0501898	0.138741	-0.0146685	-0.0460001	0.17345	0.0775587
	-0.0641644	-0.044431	0.0212985	0.0334607	0.0277359	0.041526	-0.0551738	-0.00187152	0.0027988	0.0191887	0.0340997	0.0195777	0.0455143	0.0172222	-0.0191341	-0.0258145	-0.000226014	-0.0466708	-0.0148158	0.0629655	0.013805	0.0809078	0.0452952	0.0666675	0.0278243	0.0375157	-0.0167552	0.0521581	-0.0340401	0.0227774	0.0893321	-0.00394427	0.0219319	0.0375021	0.0701844	0.0157588	0.0466996	0.028266	-0.0177053	0.0450676	-0.0356314	0.0697144	0.0316377	0.0175873	0.142177	0.0255139	0.105387	0.0692123	0.0448037
	-0.00607505	-0.0363506	0.0127657	0.0625225	-0.0103788	0.0230025	0.0326837	0.00235682	-0.0153808	0.0274239	0.0313862	0.0131048	-0.013294	0.0214741	-0.00621347	0.00712506	-0.00364925	0.0412149	0.116399	0.0221238	0.0341147	0.0243177	0.0246761	0.0929594	0.000337829	-0.0835527	-0.0482124	0.0263255	0.0490322	0.0454544	0.123908	-0.00965471	0.00363196	0.0623907	0.0440373	-0.0121814	0.0360405	0.0712652	0.024815	0.0587142	0.0475939	-0.00113366	0.0545144	0.00467418	0.0994565	0.045886	0.0775729	0.0732411	0.021779
	0.014909	-0.000573687	-0.0477541	0.0597896	-0.00530844	-0.0596282	-0.00148295	0.00156527	0.0684483	-0.0205901	-0.0050337	0.0139738	-0.00963887	-0.00550692	0.083164	-0.0407118	-0.00975173	-0.0218268	0.0341715	0.00347971	0.0182128	0.114815	0.020285	0.0821903	0.0538038	-0.00369105	0.0137298	0.0346362	0.0127273	0.022285	-0.0428851	-0.00917766	0.00686692	-0.0421988	-0.033121	0.0705044	0.0166899	-0.0295804	0.0148616	0.0257998	0.0364958	0.00192004	0.0092855	0.0525301	0.0622102	0.00997388	0.0157301	-0.0453127	0.000142659
	0.0763212	0.0174361	-0.0231212	0.0887812	-0.0497247	0.0192769	-0.0140941	0.0145882	0.0272563	0.0225568	0.0332536	-0.00162436	0.00305141	0.000731972	0.0653691	0.00392817	0.0025303	0.000138469	-0.0296138	0.00946497	0.00755103	0.112736	0.00927569	0.0808028	-0.00227528	0.078806	0.0156026	0.0495451	-0.00748677	0.0116149	-0.0257708	-0.000576567	0.028052	0.0481135	-0.0496852	0.0649021	0.0332318	0.0081341	-0.0378439	0.0202014	0.0536221	-0.0100933	-0.0143547	0.0512246	0.120747	-0.0587669	-0.0278243	0.0397327	0.0875746
	0.0424342	0.0162805	0.0224253	0.0600957	-0.017207	-0.00304676	0.0376938	0.00366363	0.0195247	-0.00181153	-0.0147752	0.0312978	0.0266757	-0.0142072	0.045232	-0.0480465	0.0834557	0.0268645	0.0522217	0.0286665	0.0029943	0.0539328	0.0696301	0.0738008	0.0343485	0.0602273	0.0440526	0.0549227	0.0233829	0.0378528	0.0892604	0.0659515	-0.00220842	0.0132328	-0.0155204	0.0145793	-0.051244	0.0622576	0.0117739	0.0220666	0.0268119	0.0254366	0.034234	-0.0664625	0.0711079	-0.0165916	-0.021816	0.0678538	-0.0588284
	0.0226612	-0.0346931	0.00835985	0.12344	-0.0336321	-0.0557134	0.0544616	0.0409744	0.0445197	-0.000972504	-0.00248396	0.0345052	0.0194005	0.0341981	0.0523547	-0.0204405	0.0931079	0.0604863	0.022621	-0.0102935	-0.0251661	0.104342	0.016306	0.0707103	0.0431928	-0.0106876	-0.00834694	0.0269074	-0.0412509	0.0385945	0.027651	0.0145645	-0.010007	0.00523048	0.0134769	0.0343932	-0.0202329	0.0315206	-0.00844903	0.0303798	-0.00781144	0.0353645	0.144427	-0.0664031	0.0826319	-0.015197	-0.0079802	0.0324782	-0.00250765
	0.0528564	-0.0348099	0.0537932	0.0271296	-0.060517	-0.0131097	-0.0122786	0.00687011	0.0503382	-0.00500048	0.00533316	0.0308412	0.0438576	0.044712	0.0537838	-0.0203837	0.0420164	0.0152432	-0.0177553	0.0441829	0.0231709	0.137935	0.00580708	0.0896402	0.0415963	0.0834674	-0.00683494	0.0123438	0.0077293	0.043084	0.0329594	-0.00852751	-0.0222132	0.0890188	0.0312296	0.0103111	0.028299	-0.0285971	0.0447093	0.0295554	0.0363926	0.0372613	0.00825331	-0.0862206	0.112668	0.016003	0.0784256	0.077199	0.0408317
	0.0272819	-0.0220046	-0.0506532	0.0125478	-0.0334843	-0.0270625	0.0293008	0.0192108	0.0541687	-0.0218252	-0.00513376	0.0365822	0.0247906	0.013802	-0.0108789	-0.0345155	0.0377784	0.0209244	0.002979	0.0376927	0.0168938	0.0225746	0.0938163	0.0781718	0.0228167	0.00482754	-0.0170894	0.000981244	0.0651044	0.0517442	0.0812567	0.0138828	-0.00813692	0.0560427	0.0565804	0.0111988	0.0219643	0.0217014	-0.00620437	0.0507066	-0.0286662	0.0135728	0.00539917	-0.015043	0.0767758	0.00182366	-0.0208507	0.0411496	-0.035834
	0.00413615	-0.0620507	-0.00903124	0.0145878	0.0167686	0.0694651	0.0134973	0.0249295	0.0536932	0.0188263	0.00899854	0.0496911	0.0642474	0.0237354	0.00837188	0.0134831	-0.0175447	0.0359642	0.0298233	-0.00730366	0.0379338	0.0480122	0.0601557	0.102771	-0.000715641	0.0740549	0.0215933	0.0389799	-0.0123083	0.0434109	0.100269	0.0895842	-0.0169251	0.0144081	-0.0297045	-0.0125992	0.035553	-0.00352871	0.000906781	0.00839417	-0.00628379	0.0236693	0.0246943	0.0808503	0.0888289	-0.00717315	0.0497798	0.0273034	-0.0203181
	0.00620783	-0.0115133	-0.0388192	0.146017	-0.0297535	0.0151673	-0.0132342	0.0100926	0.0388364	0.00187506	0.0028874	0.0302491	0.0142022	0.0100099	0.0218054	0.0245505	-0.0568594	0.0596592	0.0210444	-0.0878691	0.0231169	0.0916652	0.030144	0.0813914	0.0427501	0.0621224	0.00689764	0.0327421	0.0448914	0.0394504	0.0212904	0.0353927	-0.017606	0.0664348	0.00618241	-0.0468032	-0.022684	-0.0248404	0.0348322	0.0572124	0.0543424	0.117234	0.0600849	-0.0594194	0.0871971	-0.0101151	0.0485481	-0.00835797	0.0808542
	0.0319781	-0.00147791	-0.0083059	0.0618641	-0.00930366	0.0579958	-0.0130979	-0.0272364	0.0296984	0.00788896	0.00277364	0.0025883	-0.019161	-0.0122738	-0.00767408	0.0511117	0.0285805	0.00853144	-0.039764	0.0596071	0.0398643	0.0508936	0.0224209	0.0998045	0.00410769	0.0177913	0.0539992	0.0227799	-0.0585231	0.0250244	0.0316901	0.0104331	0.00495093	-0.0198876	-0.00607826	0.0361566	-0.0068145	0.0666496	0.021734	0.0144116	0.0331953	0.0643825	0.134065	0.0173265	0.126205	0.0291376	0.0658987	0.077077	-0.00106946
	-0.0397485	-0.013545	0.0217228	0.098187	0.0217388	-0.0282413	-0.000982333	-0.00341925	0.0125008	0.00406925	-0.0053479	-0.00185588	0.0327148	0.0179439	0.0533965	-0.0653752	0.0344168	0.004893	0.00893254	-0.0034179	-0.00443692	0.0431208	0.0595215	0.0757359	0.0139776	0.0582589	0.0170439	0.0314083	0.0666438	0.0256353	-0.0284241	-0.000729837	-0.0014927	0.0810073	0.0179577	0.0459446	0.0175485	0.0110769	0.0144367	0.023989	-0.0420685	0.0497935	-0.0250931	0.00275722	-0.0493751	0.0325957	0.0270388	-0.0138661	-0.0236172
	0.00101701	-8.89452e-05	-0.0226085	0.0286149	-0.00555274	0.0357013	-0.0173404	0.0427577	0.0136603	-0.0146056	0.00773774	-0.0177116	-0.00692358	0.000853472	0.00266933	0.00739969	0.0339027	0.0223032	-0.0138129	0.0200496	0.055573	0.0726019	0.041666	0.0762413	0.0153558	0.12686	0.0427777	0.0402372	0.0142845	0.0213826	0.0971013	-0.00784873	-0.0472812	0.0483589	-0.047666	0.00909346	0.00286106	0.0372102	0.0729931	0.0359793	-0.00826815	0.12997	0.00388439	0.11042	0.12952	0.0769992	0.0771879	0.0887608	0.0443982
	-0.0223705	0.0165412	-0.0116415	0.0482076	-0.000823884	0.0207576	0.000176277	-0.0136819	0.0495677	-0.00194868	0.0131572	0.00957746	0.00643527	0.0362483	0.0193674	0.0233917	-0.00391395	0.0734215	-0.00562376	-0.0220555	0.036416	0.0770216	0.0160621	0.0701128	0.0354199	0.0596943	-0.00581718	0.0308133	0.0170679	0.0203927	0.117606	0.0297333	0.0223751	0.0580269	0.0053447	-0.00483884	0.0665706	0.00966141	0.0356621	-0.0277484	-0.0441056	0.0638364	0.109788	0.0330164	-0.0150108	-0.0045879	0.102265	0.0458682	0.0299299
	0.0296867	0.0215319	0.020907	0.0142982	-0.0143125	-0.0188667	0.172706	-0.0253159	0.0570835	0.00392562	0.00450521	-0.0366824	-0.0202543	0.0120366	0.0643088	-0.020891	0.0285655	0.024795	0.011783	-0.0101672	0.00575079	0.0731122	0.0433712	0.0469568	0.0206873	0.0461201	0.0339619	0.0178447	0.0627266	0.0382636	0.035035	0.0229738	-0.010966	0.0510365	-0.00620183	-0.0195475	-0.0122892	0.0368127	0.00653453	0.0283448	0.0903372	0.116066	0.0168347	-0.0331726	0.139518	-0.0114368	0.0516592	0.0466721	0.00680297
	0.0321606	0.00431703	0.000346441	0.0267425	0.00506165	-0.0255358	0.0119727	0.0369991	0.044693	-0.00264469	0.0304684	-0.0229973	0.0372376	0.0117382	-0.0503688	0.043153	0.0289086	-0.0148403	0.0707191	0.0111288	-0.00278896	0.035215	0.0909037	0.0415223	0.0159178	0.0630195	0.0515272	0.0377474	0.025408	0.0247375	0.0758959	0.034359	0.0297769	0.0869622	0.0395415	0.0261204	0.0331913	-0.00203775	0.0715151	0.0725315	0.0647166	0.0717087	-0.0442494	-0.071288	0.0528465	0.0488642	-0.0204989	0.0104567	0.0608375
	0.0316291	0.028807	-0.0365356	0.0943014	0.077153	0.074293	0.1218	0.00594486	0.0745374	0.00339741	0.00937987	0.00514383	0.00194487	0.00204442	0.0528152	0.0686736	0.0298567	-0.0194319	-0.011901	-0.00345235	0.0207677	-0.0103991	0.0193871	0.067708	0.0271009	0.08973	0.0299595	0.0634922	0.0497114	0.0681793	0.0198431	0.0142096	0.00257678	0.0289733	0.0586128	0.0464119	0.0567488	-0.0140052	0.0110952	0.0575223	0.0908487	0.0861072	0.103616	0.00994197	0.126621	0.0431279	-0.10968	0.0205158	-0.102606
	0.00997441	0.015743	-0.0553641	0.104677	-0.00530116	0.0104472	0.0653069	0.0112656	0.023221	-0.0202345	0.00508392	0.00524951	0.0268642	0.0277441	0.0192419	0.0112735	0.0351371	0.0510041	0.0669902	0.0443088	0.0525675	0.102363	0.0835916	0.0850435	0.0183215	0.0133692	0.0230957	0.0455212	0.00436503	0.0287571	0.066909	0.0591129	-0.00142171	0.0578955	0.0648011	-0.00724033	-0.0441876	0.0583154	-0.0173035	0.0327255	0.0343046	0.0304139	0.0577839	0.0533764	0.112869	-0.0209048	-0.046983	0.0308366	-0.0230057
	-0.0136437	0.0377201	0.0368563	0.105249	0.020274	0.0491909	-0.0146996	-0.00906962	-0.00121425	0.00551271	-0.00456942	0.0216669	0.0257421	-0.00518837	0.0259359	0.0381073	0.0526895	0.00637035	0.025062	-0.0105934	-0.00768518	0.135293	0.054065	0.0881266	0.0410499	0.0930125	0.0411476	0.0325625	0.094426	0.0442401	0.0387686	0.0963657	-0.000815787	0.0387806	-0.0418384	-0.0164765	0.0352704	0.0707703	0.0375126	0.0433838	0.0204474	-0.00693445	-0.00287218	-0.0300319	0.131568	0.0258109	0.070881	0.0417868	-0.0262392
	0.0102903	0.00735757	-0.0335739	0.0928969	0.0597479	0.00533004	0.00140624	-0.00429383	-0.0103894	0.00955516	-0.00713205	0.0205082	-0.00420033	0.0051275	0.0202749	-0.00565426	0.0633421	-0.0630951	0.0409992	0.0192366	-0.035104	0.10753	0.0918011	0.0848782	0.0374578	0.0516993	0.0121835	0.0181512	0.0207055	0.0370251	0.140911	0.0177045	-0.0056338	-0.00159466	-0.0134433	0.0131213	-0.0439258	0.0405639	-0.0369318	0.0583432	0.0250302	0.0508255	-0.0395787	0.0331981	0.111335	0.00164206	0.0717167	0.0944904	0.0164812
	0.000684644	0.00141379	0.0224966	0.0508253	-0.0287374	-0.0761687	-0.0159396	-0.0143151	0.00899328	0.0190485	0.000630676	0.0298496	0.0312821	-0.000511327	0.0246244	0.0121517	0.0690918	0.0498912	0.0145797	0.0183923	0.041938	0.0685504	0.124306	0.100065	0.0517077	0.0162961	0.0190343	0.024902	0.056861	0.0374253	0.0658085	0.0383105	-0.0124416	0.0118231	0.0678904	0.0238842	0.0409308	0.0329217	0.0382302	0.0197687	-0.0144783	0.0512735	0.0717527	0.029223	0.124019	0.0206575	0.0576658	-0.0716295	0.0799872
	0.0444229	-0.00655236	0.035183	0.0973069	0.0397253	0.00289458	0.0680313	-0.0285895	0.0470552	0.0153225	0.00404869	-0.017987	0.049645	0.0201591	-0.0116644	0.0103564	-0.0337599	0.0131179	0.0177806	0.0415964	0.0229733	0.0857991	0.0318117	0.0687913	0.0370705	0.0246491	0.0265225	0.0241892	0.0576355	0.0336533	-0.0169782	0.00585164	-0.00847952	0.0524578	0.0632538	-0.00973495	0.0290085	0.00233982	0.00233255	0.0639441	0.0225895	0.0528508	0.0153394	-0.00589198	0.0341037	0.0956896	0.0527786	0.0534592	0.091719
	0.0546069	-0.00562647	-0.00225152	0.128792	0.0133423	0.0434036	0.0360385	0.0262154	0.0213632	0.00866781	0.000236903	-0.00873192	0.0349252	0.0144589	-0.0209954	0.0107894	0.0572175	-0.0405018	0.00395677	0.000291183	0.0181113	0.115547	0.066916	0.0594464	0.00625425	0.0945282	0.041215	0.00528176	0.0699196	-0.00115123	0.109778	0.0299514	-0.0100337	0.0412543	0.0186692	0.000406053	-0.0719659	-0.0460313	-0.0284517	0.0217482	-0.0336025	0.0586442	0.0578987	0.0573507	0.0878877	-0.00864801	0.012964	0.0498181	0.0557604
	0.00896623	0.0204316	0.0967195	0.0131601	-0.0329034	0.015318	0.0140961	-0.0245853	0.0391123	0.0252954	0.0417689	0.0180572	0.018334	0.00996482	0.0620158	0.00168111	0.0363975	0.0249064	0.00838549	0.0275839	0.0196246	0.119793	0.0354432	0.0610189	0.0494687	0.00860393	0.014503	0.0481848	0.051674	0.0125242	0.118453	0.0546074	-0.00104441	0.0196268	-0.00844724	0.0135573	-0.0365443	0.0752049	-0.0141922	-0.00935092	0.0251813	-0.0238489	0.0950467	0.0198857	0.0732798	0.00397362	0.0551624	0.0600613	0.106478
	0.00841334	-0.00264155	0.0620352	0.0102271	0.0787118	0.0393023	0.00432073	-0.00939894	-0.014283	0.0116189	-0.0275859	0.0198377	-0.0326589	0.00149843	-0.0532636	-0.00613248	0.0181642	-0.0154732	0.0122966	-0.0103842	0.0564786	0.0818543	-0.00166053	0.0345759	0.0360013	0.113324	0.0052583	0.0171662	0.037989	0.036029	0.0882568	-0.034486	0.0612914	0.0172272	0.011988	-0.0188258	0.0398522	0.0619104	0.0524688	0.050213	-0.0248184	0.123007	0.0661397	-0.0216597	0.0865404	0.0109688	0.119221	0.115836	-0.000775502
	0.0216499	0.0012096	-0.085613	0.0987648	-0.0406909	-0.0161667	0.0428449	-0.00663067	0.00109141	0.0101669	0.0231249	0.0164216	0.0181763	0.0491703	0.0753989	0.0403146	-0.0223467	0.00319356	0.0342438	0.0128592	0.0124993	0.0281471	0.0261565	0.0431366	0.0375479	0.100287	-0.0313886	0.0300319	0.0621184	0.0208231	0.0785507	0.104449	0.037976	0.0476273	0.0284191	0.0220361	0.0314604	-0.0360043	-0.0168018	0.00813974	0.0469719	0.0571286	0.0500209	-0.00773442	0.105785	-0.00665862	0.0532967	-0.0533718	-0.0272959
	0.0607027	0.0349032	-0.0102631	0.129673	-0.0134127	0.00974954	0.114502	0.0130385	0.0169486	-0.0075659	0.0118003	0.0526507	-0.00649395	0.0249215	-0.00312463	0.0211736	0.0229787	0.0140007	-0.00795505	0.0500215	0.0208943	0.0367027	-0.00279533	0.0307787	0.0263409	0.0123696	-0.0283011	0.0237907	0.0841278	-0.00878869	0.114849	0.0405892	-0.0037456	0.0343347	-0.0392534	0.0260874	-0.0102078	-0.0339416	0.0886782	0.0401841	0.0303482	0.0875945	0.0592744	0.0142447	0.0749037	0.0191189	0.0248504	-0.0312858	0.0893432
	0.0660971	0.0583481	-0.00289838	0.0257653	0.0357034	0.025042	0.0274372	-0.0163757	-0.0107708	0.00726811	0.0579783	0.0566102	-0.0142311	0.0394563	0.05262	0.0159416	-0.0724654	0.0817193	0.0282136	0.00375087	0.0719045	0.0502963	0.0687756	0.0360714	0.054046	0.0479978	0.00264383	0.0231819	0.0190134	0.0211876	0.0926477	0.0704542	0.0119063	0.0481013	0.0478193	-0.00928718	-0.0566422	0.0129986	0.0595395	0.0828751	-0.0171593	0.0603516	0.0201037	0.015525	0.0118678	-0.0239124	-0.0279955	0.0457752	0.0442996
	0.00888223	0.019194	-0.0325176	0.012872	0.00745348	-0.0320891	0.0332213	-0.0124391	0.00385559	0.0072868	0.0199005	0.0493256	0.0288934	-0.00969614	-0.0209151	0.0721709	-0.00631963	-0.0195831	0.0282106	0.0239868	0.0529716	-0.0114612	0.035932	0.0707437	0.0237242	0.0026827	-0.00462661	0.0428799	0.0582803	0.0363411	0.119701	-0.027451	-0.017739	0.0748706	0.0286183	0.0494124	-0.0447107	-0.0102815	-0.046663	0.00554659	0.00507169	0.0259449	0.0819472	-2.91696e-05	0.0702763	-0.0185706	0.0690169	0.0418628	0.081969
	0.00524991	-0.0277628	0.0109733	-0.0259315	0.0152607	-0.0214697	0.0150096	0.0339957	-0.0153596	0.00869054	0.0424494	-0.00644266	-0.0200597	-0.00516477	0.0328381	0.0496386	-0.00299736	0.0227751	-0.0596576	0.0127346	0.0392843	0.0479385	0.0626472	0.0586827	0.0458191	0.135153	0.0311786	0.0233296	0.0434924	0.0176716	0.0393781	0.0312474	0.00384148	-0.00035014	0.0474469	0.0208372	-0.0397936	-0.0451755	0.0418746	0.0493075	-0.0278715	0.0686408	-0.00922685	0.163295	0.109479	-0.0253985	0.113285	0.00362062	-0.00767599
	0.0359432	-0.0185219	-0.035145	0.00214468	-0.0663581	-0.0341814	-0.0237709	0.0011239	0.00429792	-0.00915851	0.038994	-0.00212724	0.0208699	0.0291886	0.0120829	-0.029257	0.0270475	0.04428	-0.0372472	0.0773575	0.0428128	0.0313043	0.031544	0.0429514	-0.000701602	-0.0335969	0.0100636	0.0443502	0.0252224	-0.00181476	0.149064	-0.00557526	0.0180521	0.0343283	0.0169905	-0.0312568	0.038422	0.0283755	-0.0606433	0.01165	-0.01144	0.0607284	0.095843	-0.00633869	0.149313	0.00468449	0.0171354	-0.0338667	0.0325568
	0.0091143	0.0557197	-0.0259625	0.10706	0.0153807	0.0067675	-0.015889	-0.0408785	0.0116906	0.0252667	0.0622649	-0.0144841	-0.0011481	-0.0474345	0.0748759	-0.000514417	-0.0301321	0.124032	0.00196915	-0.0440958	0.0918233	0.0345038	0.0368198	0.0431702	0.0562655	0.060063	0.0319906	0.00705114	0.0362819	0.0185171	0.0105549	0.0382258	-0.00365682	0.0279369	0.0392273	0.0208981	-0.00348515	0.0676741	-0.00400201	0.0605724	-0.0428081	0.034777	0.0432607	0.0777065	0.0348217	0.0311285	0.101407	0.011923	-0.0224924
	0.0870987	0.0434613	0.0066909	0.125163	-0.0214395	-0.0486654	-0.00877816	-0.0288188	0.0325332	0.00430719	0.0375918	0.0328057	0.0247313	0.00920136	0.0755055	-0.0319022	0.00934269	0.0141741	0.0159948	0.0771403	0.0404972	0.0716451	-0.0178787	0.0420367	0.0340275	0.0990698	0.072908	0.027985	0.0691563	0.021834	0.0949013	0.0386787	0.0130078	0.0348422	0.00631298	0.0217392	0.0532781	0.0509694	0.0114869	0.00436562	0.0141859	0.0285872	0.103695	-0.0657577	0.105225	-0.0303686	0.0472704	0.0303644	0.055932
	0.0814009	0.0363419	0.0472786	0.0208523	0.0184122	0.0830118	0.0952642	0.00358871	0.0275908	0.0315285	0.00792921	-0.0320042	0.0309945	-0.0119746	0.0234442	-0.0333072	0.0171737	-0.0284682	0.00386268	-0.0168036	0.0377573	0.0662893	0.0371177	0.0485805	0.039765	0.033746	-0.00167038	0.0167946	0.0941212	-0.0198931	0.124175	0.0995323	-0.00292816	0.0335876	0.0818062	0.0344209	0.00387455	-0.0280083	0.00373954	0.0851703	-0.00148712	0.0370311	0.034309	0.0588644	0.161489	-0.0609808	0.0524673	-0.029229	-0.0654514
	0.0638632	0.0273933	-0.0373042	0.0593098	-0.00344091	0.0497795	-0.0055287	0.00121299	0.0407093	0.0391637	0.0472314	0.0178011	-0.0354525	-0.000820212	0.0283909	0.0287061	-0.0120933	0.0204556	-0.00566477	-0.0327501	0.0477577	0.098009	0.0377389	0.0572132	0.0167403	0.0355495	0.0990391	0.0171082	0.0690733	0.0267758	0.0642315	0.0372182	0.00224604	0.0601366	0.0427838	-0.0154902	0.057351	0.0037329	-0.0131207	0.0338507	-0.0413982	0.0258891	0.0124905	0.0602859	0.0826977	-0.0286329	0.0215608	0.114802	-0.0168297
	0.0283836	-0.0118077	-0.034337	-0.0269866	0.0475352	0.0357983	-0.00846837	0.0115963	-0.0012083	-0.013664	0.0664271	0.0239736	-0.0133612	0.0472388	-0.0204373	-0.0197947	0.0453594	-0.0354578	-0.00662981	-0.0351952	0.0270332	0.09319	0.00796406	0.0448174	0.00753624	0.0970365	0.0221748	0.0476829	0.0430194	0.0284043	0.130169	0.0586407	0.0091217	0.0324498	0.0574872	-0.03034	0.0560732	0.0587807	0.0651852	0.00969224	0.00282017	0.099953	0.0448762	0.0316906	0.106525	-0.0359604	0.0663952	-0.0272429	-0.11319
	0.0440692	0.0301096	0.00319857	0.048771	0.0401109	-0.00358936	0.0124567	-0.00839418	0.0227557	0.0204914	0.015501	0.0238493	0.0193039	-0.00229481	-0.00452955	-0.00495994	-0.0039779	0.0513594	0.0471352	0.0116719	0.00697617	0.104267	-9.13281e-05	0.0644646	0.0406704	0.0746731	-0.0015485	0.0406123	0.0704174	0.040532	0.102958	0.0322966	-0.000584465	0.00150488	-7.9566e-05	0.0829331	0.0320518	0.0283493	0.0373876	0.0166462	0.0469269	0.0510426	-0.00303198	0.105787	0.0789745	0.0243976	-0.0316236	0.00876119	0.0136999
	0.0984069	-0.00708844	0.0216435	-0.0268287	0.0426372	0.0549236	0.0236639	0.0298158	0.0152605	0.0225948	-0.0213493	0.0483946	0.0481809	0.00495183	0.000571791	-0.0311912	0.0531108	0.0144189	0.0836332	0.0522926	0.0412705	0.0646062	0.0730784	0.0604657	0.0540541	0.0254908	0.00269766	0.00770622	0.0547134	-0.00946154	0.0708245	0.0141596	0.0140086	0.0221665	0.0656657	0.0328833	0.0273909	0.00684159	-0.00997388	-0.0139448	0.0864355	0.0897437	0.0690334	0.107527	0.144139	-0.0312603	0.0914562	-0.0777984	0.0872366
	0.0156484	0.048255	0.0382636	0.0385859	-0.0115042	0.0258819	0.0428378	-0.00683639	0.0075566	-0.00145645	-0.014505	0.0298869	-0.010792	0.0293518	0.0493823	0.00696371	0.0670807	0.0303369	0.0417249	-0.0266012	0.0166086	0.104504	0.0355849	0.0494149	-0.00927547	0.190704	0.0501316	0.0331197	0.0582297	0.0248388	0.0309434	-0.00231815	0.0334674	0.0150282	0.0474432	0.03005	0.0300698	-0.00590052	-0.0586885	0.00542574	0.00111173	0.141512	0.0680846	0.107139	0.0824918	0.00777568	0.0832522	0.00520959	-0.0489572
	0.0125337	0.0850354	0.00251843	0.0652452	-0.0503403	0.00812919	0.022052	-0.00813037	0.00143293	0.0291696	0.0420392	0.0534472	-0.0246516	0.0182121	0.0467219	0.0221345	-0.0318022	0.0799928	0.0426462	0.0196396	0.0411096	0.0340483	0.0260162	0.0444526	0.0361648	0.0397696	0.0179362	0.0108069	0.0521072	-0.00417658	0.106063	0.0278622	0.00271815	0.0174125	-0.0416063	0.0082034	0.0452458	-0.0781152	0.0884086	0.0187488	0.0180985	0.0444757	-0.0105706	0.0075411	0.108896	-0.0125042	0.0257524	-0.0445459	0.0553755
	0.0499843	-0.0161034	-0.0350789	0.150211	-0.0125835	0.0144633	0.0266886	-0.00496261	0.00511852	0.00888975	0.0481517	0.0392253	0.0173741	0.0664572	0.0465952	0.00655687	-0.0403519	0.00409294	-0.00627261	0.00222336	0.0316303	0.0825064	0.10758	0.0542417	0.00288336	0.0487229	0.027584	0.0201604	0.0751346	0.0219685	0.172477	0.0831614	-0.0217054	0.0334216	0.039479	0.0628697	-0.0284352	0.037591	-0.109818	-0.0117572	0.0268514	0.165488	-0.00232945	0.0296821	0.0243943	-0.0338883	-0.0154508	-0.020754	-0.12063
	0.0224484	0.0189456	-0.0307416	0.0509693	-0.0219958	0.0133976	0.0643229	0.0231037	-0.000693923	0.0195544	0.0042787	0.036182	0.012232	0.0181407	0.0671009	-0.0102531	-0.00194789	-0.0980061	0.0546466	-0.0235343	0.0283685	0.000968312	0.0819889	0.0421702	0.0131092	0.052555	0.0487436	0.00172485	0.0185686	0.0165844	0.0894721	0.0361723	-0.0169576	-0.00509434	-0.0031331	0.0473272	0.0173799	-0.0373091	0.0614906	-0.0027481	0.0083056	0.103233	0.0419278	0.049976	0.118103	-0.0622028	0.058773	-0.0528981	-0.0385916
	0.0198979	0.00396843	0.0350355	0.0598992	-0.0144699	0.0408805	0.0623995	0.0161054	0.000405427	0.0147696	0.0260628	-0.0181315	-0.0029072	-0.0154816	0.0236342	-0.0253541	-0.0352201	-0.0131828	0.0526277	0.136141	0.0693809	0.0715409	-0.00350053	0.0504119	0.0185547	0.064524	0.0171452	0.0420786	0.0729944	-0.00407254	0.0891175	-0.0153459	0.0206667	0.0440217	0.0129586	0.0442082	-0.0278601	-0.0409883	-0.000157093	0.0200457	0.0172865	0.0818012	0.031202	-0.00958027	0.0966111	0.038422	-0.0521649	0.0514316	0.0311765
	0.0264825	-0.0283096	-0.0874766	0.0129517	0.0526226	0.0487808	-0.00286159	-0.0115398	-0.00342308	0.00851565	0.0381619	0.0185683	0.01494	0.0230497	0.00696542	-0.0145896	-0.0205805	0.0185084	0.00784402	-0.00119132	0.0455584	0.104211	-0.0110757	0.0357644	0.0224143	0.0473834	0.023571	0.00563473	0.0106939	0.0107829	0.202217	0.0506624	-0.0479797	0.00132941	-0.0138054	0.0454979	0.0552231	0.0434835	-0.0286257	-0.000806152	-0.0283293	0.0230857	0.0682119	0.102711	0.104634	0.0637094	0.0749656	-0.0139256	-0.0519399
	0.07742	0.0152395	0.0520792	0.0241364	0.0129686	0.0149361	0.0455918	0.00186038	0.0380384	-0.00504597	0.0272495	0.00902619	-0.0457342	-0.0397428	-0.0290905	-0.0267794	0.0283016	0.0162009	0.0768342	0.0752033	0.0594441	0.151063	-0.0367262	0.0370375	0.0393585	0.087701	0.0262314	0.0140253	0.0213299	0.0271454	0.0186837	0.0361054	0.00639156	-0.0140667	0.0506365	0.0387889	-0.0471544	-0.0649941	0.0126125	0.0476291	0.0650148	0.0105854	-0.0131866	-0.0640859	0.0892077	0.0449847	0.10249	0.0445344	-0.034882
	-0.00216131	0.00988294	-0.0285602	0.137877	-0.0129445	-0.0277307	0.0426926	-0.00291665	-0.00283513	0.0239071	0.0104377	-0.0168646	0.0291274	-0.00761846	0.0501399	-0.0187395	0.0692702	0.0443758	0.0357272	0.0214361	0.0468167	0.0431441	0.0440622	0.039979	0.0345268	0.110029	0.0209015	0.00709941	0.0868982	-0.00962414	0.179579	0.0611533	0.0411877	0.0649127	0.0288772	0.0264143	0.0137395	0.0626168	0.0100379	0.0145638	-0.00763099	0.043289	-0.108201	0.0759152	0.154236	0.0454159	0.0339618	-0.0118665	0.0656573
	0.0115863	0.0225063	0.0374472	0.0158506	0.0513762	0.0629258	-0.0100926	0.0245001	-0.0186596	0.000231314	-0.039011	0.0146628	0.0184305	0.00011979	0.00844846	-0.010069	0.0614416	-0.00693945	-0.0070875	0.0194186	0.0702171	0.045431	0.0141601	0.0648662	0.0687102	0.0973455	-0.00284084	-0.00734155	0.061459	-0.0345537	0.133604	0.049957	0.0226916	0.0256693	0.0683591	0.0899459	0.0572978	0.0373437	0.0252887	0.0408635	0.00910759	0.0580543	-0.0204023	0.0183317	0.152079	-0.0327199	0.0128347	0.0191052	-0.0503052
	-0.0134327	0.0158427	0.0611252	0.0702147	0.0207541	0.0343409	0.00573867	-0.00309067	0.0112021	0.00461711	0.01298	0.00903664	0.00841274	0.0557107	-0.0116801	0.015355	0.0648572	0.0159474	0.032467	-0.0996498	0.0994485	0.0379094	0.0387505	0.0135682	0.016875	0.0856873	0.0219577	0.0102381	0.0828933	-0.00752606	0.143915	-0.0482556	0.0572914	0.0688903	0.0147847	0.0622783	-0.0545558	0.0526726	0.0163869	0.0282035	0.0208687	0.062723	0.09554	-0.0528369	0.177676	-0.00362737	0.0167049	-0.0193404	-0.0388976
	0.0498159	-0.0031532	0.00879702	0.157596	-0.0587203	-0.023232	-0.000966727	-0.0153972	0.014053	0.00358401	0.00524427	0.0484695	0.00737358	0.0209841	-0.00304132	0.010368	0.0716749	0.0177195	-0.00626454	-0.00945708	0.0305945	0.0781101	0.00302559	0.0387241	0.0344443	0.0969049	0.016842	-0.00792145	0.0872775	0.0422145	0.0522196	0.0381546	0.00977241	0.0359233	0.0187754	0.0134995	0.0796059	-0.0484476	-0.0299002	0.0188035	0.114168	-0.00869794	-0.000537795	0.00263381	0.0876931	0.0936424	-0.0265571	-0.0582931	0.0313392
	0.0124559	0.0292387	0.00799549	0.154756	0.0215393	0.0507549	-0.0629203	-0.0333561	-0.00727902	0.000414657	0.0142362	0.0167835	0.00662712	-0.00837314	-0.0504778	0.062436	0.0563853	-0.00825096	-0.01102	-0.0411656	0.0564285	0.0847225	-0.017435	0.0342324	0.0194408	0.0942168	-0.0103477	0.0158524	0.0987114	0.0155833	0.0250226	0.0212351	0.0112566	0.0678112	0.0687797	0.0201013	-0.0446062	0.0700551	-0.00489836	0.0106912	0.0208865	0.0985066	-0.0304401	-0.0107595	0.0638445	0.0825744	0.0105693	-0.0274081	0.00694028
	0.0219791	0.041626	0.0102653	0.0603737	-0.0741908	0.0140589	0.0410483	0.00684902	0.0133842	0.000914605	0.0226386	0.0288789	-0.026604	-0.0272467	0.0108598	0.0308094	0.0332327	0.00306244	0.0317704	0.0494823	0.0375538	0.119603	-0.00952101	0.028859	0.0174068	0.0902151	0.0131377	-0.00834156	0.0967738	0.00205402	0.11009	-0.0287671	0.0293357	0.0562734	0.05077	0.0600207	0.0134577	-0.0212992	0.0366975	0.00791638	0.0155302	0.0492758	0.000790576	0.0112024	0.0647187	0.0680951	0.0392372	0.0707311	0.0430928
	0.0244451	0.00314847	-0.0700589	0.0581496	0.0676024	0.0203327	-0.0316869	0.0085642	-0.00945247	0.0252166	0.0302834	-0.0176411	0.0333583	0.0359994	0.0116053	0.0351566	-0.0115204	0.0242432	0.0137263	-0.077445	0.0697251	-0.00258494	-0.00108715	0.0272219	0.0305247	0.154556	0.0342514	-0.000354275	0.0638896	0.00357778	0.131076	-0.00501156	-0.0067629	0.0488743	0.0333237	0.0458666	0.112481	0.0368903	0.0674672	0.0610823	-0.035921	0.071727	0.00473383	-0.0548314	0.0584439	0.0445464	-0.0294191	0.0519137	-0.00241158
	0.0280815	0.0364603	-0.0290911	0.0443642	0.055236	-0.113142	-0.0356741	0.0210085	0.0287082	0.0223242	0.0252841	0.0111878	0.0274729	0.0133668	0.0156143	0.0613918	0.00159656	0.0534864	-0.0453618	-0.0439543	0.0338222	0.0323224	0.00710343	0.0198646	0.055418	0.128345	0.075812	0.00895529	0.0215414	0.00082418	0.0495776	0.000179959	-0.00427109	0.0103444	-0.01528	0.0659175	0.0325376	0.116721	0.115084	-0.0216213	0.007224	0.138866	-0.00802715	0.0507049	0.111757	0.0119239	-0.052012	-0.0185868	-0.0501612
	0.0388842	0.00341841	0.00222561	0.0352934	-0.00764658	-0.00559856	0.0405313	0.0158277	-0.0077324	-0.0113071	-0.00353043	0.0203025	0.0232077	0.0165135	0.0265942	0.032718	0.0691406	-0.0280488	0.0390974	-0.0566636	0.0714541	0.0911072	0.0249155	0.00545773	0.0656341	0.145986	-0.00391906	0.00277888	0.0797929	-0.0136585	0.103433	-0.033806	0.0155137	0.0387869	-0.0266363	0.0220927	0.0508538	-0.0307528	-0.014769	-0.0146494	0.0589255	0.0667747	-0.0173227	0.0875254	0.026988	-0.0353654	0.0396955	-0.0667247	-0.0748899
	0.0505491	0.0136837	0.00619318	0.0934458	0.00934774	-0.0138289	0.0242363	-0.00271364	0.00855109	-0.0118758	0.0298837	0.0130753	0.0134808	0.0204926	-0.00465612	0.0528331	0.0478236	0.0196428	0.0331697	-0.0187475	0.0756478	0.088612	0.00264138	-0.0127081	0.0594165	0.091071	0.0100511	0.0420131	0.0764757	0.0120108	0.0824713	0.0317342	0.033767	0.0680835	-0.0237358	0.0278383	0.017103	-0.093141	0.114472	0.0268577	-0.0633499	0.173447	0.0721844	-0.0262419	-0.034224	0.0107069	0.0301962	0.0379146	-0.0577527
	0.0466808	0.0237389	0.0329526	0.118944	-0.0546718	-0.0092963	-0.0333109	0.00319937	0.00369913	-0.0118947	0.00102633	0.0328226	-0.00176268	-0.0164525	0.0428202	-0.028312	0.00636723	0.0523518	0.0209834	0.0249724	0.0559546	0.00933306	0.0129215	0.0182444	0.042317	0.150313	0.0309185	0.0723653	0.0807675	0.00302796	0.12285	0.0592343	0.015104	0.04098	0.0266513	-0.00794185	0.0678048	0.0414279	-0.01636	-0.0305959	0.0258908	-0.0161643	-0.0119255	-0.0268982	0.163345	-0.0150824	-0.0182269	0.0428295	0.0394483
	0.0564724	0.0174569	0.0799599	0.0504463	0.0165451	-0.0217833	-0.0528182	-0.00369446	0.00849339	0.0135681	0.00199964	0.0178374	0.0081918	-0.0171753	0.00256697	0.0692661	0.0407358	-0.0603513	0.0280369	0.0362051	0.117426	0.0202801	-0.0150942	-0.00916915	0.0310651	0.0770838	0.0329689	0.0203107	0.0157099	-0.0101063	0.144605	0.0647505	-0.0134156	0.0520834	-0.0218923	0.0737006	0.0838752	-0.00981005	0.0198827	0.00818488	0.0236274	0.0757615	0.102688	0.0795434	0.146556	0.0254768	-0.00290363	-0.0286806	0.0419106
	0.0395029	-0.0135599	-0.0351871	0.103184	0.00554161	0.014844	-0.0278348	-0.0237514	-0.0127953	0.0481842	0.0371768	-0.0370773	0.00589256	0.0445048	0.018619	0.0137288	0.0105409	0.0270762	0.0327219	-0.011733	0.0647442	0.00440055	-0.00770067	0.0299099	0.0237089	0.112083	0.0620684	0.0334812	-0.00631111	0.000494454	0.158023	0.0772674	0.0231818	0.00993137	-0.0248089	0.00250315	0.0174469	0.0455946	0.036122	0.0250534	-6.57123e-05	0.0437013	-0.0286497	0.0370186	0.138353	0.0268218	0.0369038	-0.0290997	0.015072
	0.00900387	-0.000173184	0.0457337	0.0290479	0.0295084	0.0216986	0.0464668	-0.012741	-0.00995837	0.0268474	0.0079386	0.00336001	0.00773506	0.0279529	0.0365235	-0.000203604	-5.93411e-05	-0.0325958	0.10055	0.017328	0.0733381	0.019818	-0.00409569	0.00513935	0.0133265	0.0524924	0.00532743	-0.00354903	0.0408292	0.0195805	0.0342644	0.0328696	0.0258712	0.0840747	-1.90451e-06	0.0216503	-0.0243193	0.0738947	0.0822445	0.0137029	0.00910312	0.0420927	-0.0466234	-0.022138	0.153316	-0.0577958	0.0849441	-0.0464548	-0.0289139
	0.0622957	0.00117922	-0.0822735	0.0843144	-0.00294464	0.0114893	0.0518481	0.00810901	0.0220014	0.0279815	0.0321327	0.0079251	0.00312338	0.0188733	0.011225	-0.011206	-0.00176668	0.0630516	0.0494886	0.0255008	0.0504131	0.0546759	0.0296541	-0.0159889	0.0341339	0.0944383	0.0351689	0.0308723	0.0494418	0.00942223	0.115568	0.0477175	-0.0234323	0.0134372	0.0605442	0.0316064	0.0336594	-0.0345088	-0.0504165	0.033859	0.0387559	0.110402	0.0207969	0.119345	0.1277	-0.0280548	-0.000378803	0.0827266	-0.0160605
	0.0315582	0.00235727	0.0302197	0.0647842	-0.0268333	0.0777826	0.0351704	0.00777055	-0.0134301	0.0368936	0.0714513	0.010833	-0.00117081	0.00963085	0.0502956	-0.0303876	0.0156869	0.00767887	0.0131073	-0.0499307	0.0714434	0.0774043	0.0344735	0.00770857	0.0233398	0.0236359	0.0221174	0.0116503	0.0552349	0.0142895	0.132111	0.0297754	0.0167387	0.0537628	-0.0291654	0.0422363	0.040516	0.021891	0.0454139	0.0452365	-0.0250324	0.0508943	-0.0571955	0.0761188	0.0602729	0.0153349	0.0405367	0.0543027	-0.0231647
	-0.00757988	0.0554659	0.0301588	0.0347442	-0.0368963	0.0427734	0.0419246	-0.0193865	0.009713	0.0440494	-0.00544352	0.0203632	-0.00423043	-0.0105886	0.0865259	0.0222911	0.0619531	0.0438941	0.0342382	0.0454933	0.0277148	0.0710675	0.00472553	0.0279586	0.0533917	0.164761	0.0595401	-0.0197768	0.0791254	0.0153514	0.183358	-0.0586655	0.0229396	0.0412227	0.0328638	0.0290542	-0.0242963	0.0334236	-0.0267942	0.0427614	-0.00450992	0.112919	-0.0705956	0.0368456	0.108205	-0.01705	0.00464434	-0.108625	-0.0116089
	0.0227563	0.04812	-0.0485806	0.0699328	-0.0447911	0.02259	-0.00843105	0.0234174	0.0144206	0.0297103	0.0338255	0.0115164	0.0459539	0.00329658	0.0232503	0.038777	-0.0105255	0.0207333	0.00323391	-0.0325433	0.0498208	0.00669423	-0.0133149	-0.0055798	0.0640986	0.0464954	0.0835725	-0.0376614	0.0348792	-0.00724021	0.0654888	0.0161929	-0.012643	0.0075884	0.0209164	0.120182	0.0566642	0.056646	-0.0339883	0.0458045	0.0387979	0.0660596	0.115744	0.0242272	0.123602	-0.0204961	0.0283444	0.0495501	-0.0371244
	0.0137564	0.00895689	0.0166822	0.0923703	0.0644892	0.0605207	-0.071136	0.0241984	0.0100048	0.0131133	0.0232744	0.000764924	-0.00981977	0.0240364	0.051706	0.043593	0.0105287	-0.0374577	0.0617781	-0.0040133	0.0675518	0.0609883	0.00803792	0.00809714	0.0242497	0.142868	0.0232389	-0.00697897	0.118241	0.00898168	0.121406	0.0400494	-0.0141484	0.0365814	0.071864	0.00705473	0.0131937	-0.041395	0.00473005	0.00272225	0.009855	0.153696	-0.00623249	0.0179018	0.104792	0.0374201	0.0496276	0.0353029	-0.0416725
	0.00122325	0.00371507	-0.0539269	0.143007	-0.0499719	0.00993909	0.0481055	0.0293545	-0.00999169	0.0134868	0.0543619	0.0231148	0.0241643	0.027709	0.0380798	-0.0328052	-0.0308424	0.0401926	0.0509768	0.0435726	0.121571	-0.0148549	-0.0124125	0.00567862	0.0246859	0.0479923	-0.00407295	0.00502917	0.077049	-0.0285742	0.0427696	0.0183884	0.0582491	0.0231595	0.0425155	-0.05925	-0.0336729	0.0636872	-4.2703e-05	0.0277011	0.0259101	0.0104819	0.051367	0.00839697	0.0100596	0.00563165	-0.0248319	0.0205609	-0.0183711
	0.0352697	0.0163182	-0.00409254	0.00296048	-0.0158449	0.0485266	-0.0258836	-0.013838	0.0253722	0.066005	0.0402501	-0.00289829	0.0604029	0.0169522	0.0659378	0.0178853	0.00947712	0.0110231	0.0527772	-5.15944e-06	0.0576538	0.0299068	0.013969	-0.0197814	0.0755963	0.053476	0.0524317	0.00223538	0.0860176	-0.0108818	0.0756411	-0.0117218	0.0178183	0.0449739	-0.00620586	0.0578193	-0.0157691	0.0556612	-0.0258559	0.0632438	0.0320197	0.0683909	0.0708477	-0.0268051	0.107813	0.0427198	0.0219452	-0.00450713	0.00577323
	0.0579575	-0.017685	-0.0203985	0.00357655	-0.0118887	0.0448444	0.0483474	-0.00996764	-0.00183118	0.0231766	0.0631028	-0.0380442	0.000214351	0.0250322	-0.00252826	0.00833998	0.011039	0.014881	-0.0175429	0.00442278	0.018761	-0.00335216	-0.0177395	-0.0128909	0.0541318	0.163857	0.0172472	0.0121406	0.0647803	0.0194482	0.088147	-0.0233575	0.0225182	0.0366466	-0.0354951	0.0068532	0.0237859	0.0200047	0.0353403	0.0207644	0.0529861	0.134574	0.0924898	0.0399769	0.0454726	-0.0479829	0.0109253	0.0179012	0.0514193
	-0.0320418	0.0450022	0.0424603	0.0103835	0.0134049	-0.0316028	0.0626258	0.00187557	0.0410901	0.0127336	-0.00945365	0.0409727	0.0759393	-0.0108976	-0.0343476	-0.0102346	0.0457591	0.027866	0.00364698	-0.0111652	0.07368	0.0942315	-0.00573021	0.0184824	0.0320456	0.100666	0.00343158	0.0482854	0.0685877	0.0113241	0.177338	0.0054876	-0.0102858	0.0563337	0.0476486	0.0359104	0.0204624	0.0637513	0.0384293	0.0103111	0.00138822	0.0659884	-0.0322456	0.0357361	0.150771	-0.0172806	0.0637377	-0.00259885	0.0079402
	0.030487	-0.0253281	-0.0146004	0.050562	0.0503463	0.0108585	0.0412671	0.0265677	-0.00115188	0.0409012	0.0258123	0.00514629	-0.00842471	0.0166619	0.0799094	0.0574215	0.013324	-0.0456254	-0.00684658	-0.0185132	0.127453	0.0564952	-0.00914222	-0.0171644	0.0228683	0.1394	0.0196727	-0.0180457	0.0841512	0.00145351	0.0805509	0.00724655	-0.00156536	-0.0193834	0.0152687	0.0486223	0.0239271	0.0542891	0.0611768	0.022426	0.0421189	0.127175	0.0435763	0.0292338	0.101453	0.071533	0.114752	-0.0339036	-0.0315609
	0.0469822	0.0447716	0.0332426	0.0599341	0.0370032	0.0492525	0.015167	0.0106724	-0.0224357	-0.0049281	0.0294223	-0.0125557	-0.00373159	-0.0032323	0.0198677	-0.0547266	0.0296571	-0.0644623	0.0356699	0.031448	0.0529641	0.0555115	0.0101385	-0.00702416	0.00569888	0.0738889	0.0597267	0.0042631	0.0813679	-0.0374129	0.0570392	-0.043452	0.0522526	0.0284805	0.0952399	0.0584931	0.0505723	0.0382395	0.0412717	0.000469508	-0.00103606	0.0471284	0.0695979	0.13594	0.0540247	0.0350689	0.0521036	0.00920411	0.00438168
	0.0639611	-0.00143529	0.00510373	0.010859	-0.0274427	0.0385732	0.0481399	0.00227678	-0.0095147	-0.00674763	0.0226983	0.0824177	0.0395895	0.0235771	0.0254862	-0.00691132	-0.0402713	0.0654563	0.0712924	0.0566328	0.0807872	0.0604202	-0.0206441	0.0203866	0.0116455	0.13879	0.000568982	0.0167891	0.0199187	0.0282719	0.153921	0.0308911	0.0525619	0.0162314	0.0234441	0.0116987	-0.0333891	0.108842	0.00245088	-0.0308025	-0.000738935	0.0980763	0.139763	0.0575115	0.109951	-0.0393114	0.0309317	-0.010813	0.0481929
	0.0240689	-0.0470527	-0.00574073	0.020693	0.00809784	0.0239105	0.0591861	0.0533835	0.0124873	0.0135639	-0.00763723	-0.00472517	-0.0223641	0.0329713	0.0317568	0.00126991	0.0132985	0.0243673	0.0508625	-0.0780289	0.083813	0.102417	-0.00650926	-0.0224809	0.0254768	0.0656316	-0.000875247	0.003147	0.0636259	0.00906364	0.0822498	0.0611746	0.022925	-0.0170228	0.00392465	0.0371648	0.10006	0.090495	0.0513222	0.0295942	0.016829	0.128915	0.0638732	0.0282901	0.0897444	-0.0328959	0.038669	-0.0233752	0.00487299
	0.0271386	0.00260507	-0.0483646	0.0246109	0.0481591	-0.0129806	0.00510804	0.0151642	0.0195897	-0.0164941	0.0503362	-0.027711	0.0314178	0.0326819	0.0398418	-0.00757551	0.0197099	0.0463305	0.0358641	0.0217781	0.0668554	0.000108592	0.0712723	0.0246003	0.0310917	0.0384962	0.0126076	0.000582663	0.138686	-0.00325335	0.101828	-0.0770402	-0.0152906	0.00619004	0.0408578	-0.00246481	0.00685332	0.000766522	0.021434	-0.0152284	0.0271128	0.0696349	0.041548	-0.0735558	0.0538498	0.0477568	-0.01677	0.013468	-0.0307306
	0.0596644	0.0575781	0.0132091	0.0174448	-0.0120507	-0.0492311	0.0466712	0.0140281	-0.0355825	0.0299292	0.039758	0.0140452	-9.68959e-05	0.0428554	0.0950693	0.0310039	-0.0509936	0.0755151	0.0342767	0.0415252	0.0459121	0.0135656	0.0211078	-0.00671296	0.0742552	0.107536	0.0620843	0.0267097	0.0792519	-0.00227476	0.0627166	-0.0267639	0.0791885	0.0634757	0.0961823	-0.0386725	0.02488	0.142134	0.0576569	0.0166853	0.0269189	0.0245761	0.0100365	0.0457958	0.0264069	0.00284816	0.0140979	-0.00511125	0.105067
	0.014954	-0.00621685	0.0492086	-0.00493139	-0.000688239	-0.05173	0.0439719	0.0468872	-0.00341077	0.0252843	0.0269326	0.0128113	0.00847032	0.0394647	-0.00457555	0.000950968	0.0817038	0.0368412	0.0573349	-0.0474837	0.0415821	0.0732952	-0.0219693	0.00543723	0.0522717	0.112315	-0.00337865	0.015493	0.0832117	-0.00369778	0.144613	0.0030071	0.0225641	-0.0240313	0.0150168	0.0432479	0.0514479	-0.0792009	0.0109549	0.00856602	0.0498834	0.106532	0.0859044	0.0151455	0.132377	0.00979276	-0.00163335	-0.0161018	-0.0239971
	0.0654104	0.000228942	-0.00613809	-0.0610399	0.0377098	0.0144876	-0.0201888	0.00700918	-0.0117449	0.0115052	0.0665491	0.00721694	0.0117085	-0.0196227	0.0463078	0.00933201	0.00637492	-0.0398187	0.033495	0.0114307	0.0311674	-0.0134495	-0.0314272	0.0198044	0.049236	0.0815343	0.0150599	0.0305435	0.0496653	-0.0117953	0.145824	-0.0034214	0.0211069	0.0722014	0.0733554	0.0268406	0.0526305	-0.00390936	0.0819228	0.0325769	0.0263642	0.0512607	0.00371488	0.00917222	0.0977866	0.0480143	0.105764	0.0736089	-0.0672517
	0.0654891	-0.00294316	0.0658717	0.00973693	-0.000482924	0.0355594	0.0887885	-0.000204269	-0.00695426	-0.0124245	0.00877342	0.0078533	-0.0052687	0.0248273	0.0248369	-0.0287495	0.0249344	-0.0585194	0.0682014	0.0959495	0.0162318	0.0148083	0.0283263	-0.0239091	0.0771928	0.158461	0.0345704	-0.014791	0.118044	-0.0108035	0.173299	0.0223737	-0.0156929	0.0658318	0.073025	0.0336977	0.00488103	0.0146947	0.00786375	-0.00627436	0.0378608	0.0329006	0.0117229	-0.0147608	0.0747372	0.00788689	-0.00276166	-0.0148992	0.100777
	-0.0363468	0.0203352	0.0368481	-0.0361284	0.108923	-0.0213596	0.0550445	0.0296803	-0.0267529	-0.0203511	-0.000508773	0.0439727	0.0165338	0.0193105	-0.00811314	0.0399152	-0.0115817	-0.01481	0.0226142	-0.00270881	0.115293	-0.022649	0.0670713	0.00601006	0.0181676	0.00402759	0.0835377	-0.00700041	0.0827641	0.0242209	0.13641	0.0465564	-0.0138293	-0.000622727	-0.0256419	0.00822664	0.0386996	0.0421598	-0.0557165	0.054229	0.0476901	0.0414867	0.0348008	0.0778576	0.0389525	-0.00391463	0.0742002	0.0912249	0.0221378
	0.0313944	-0.0137062	0.0860466	0.0372483	0.0288122	-0.0199425	0.0918678	0.012187	0.0373923	-0.00499734	-0.00252314	0.028957	-0.00945835	0.023759	0.049614	0.0276418	0.0336886	0.02087	-0.00340733	0.0226412	0.0402748	0.0729229	-0.0265513	-0.00792009	0.055697	0.0287415	0.0218014	0.04671	0.0851609	0.0159222	0.150964	-0.0313187	0.032953	0.0223837	-0.0436046	-0.00940118	0.000882101	-0.0141823	0.00197382	-0.00684056	0.00633064	0.0276847	-0.00889145	0.0355756	0.104395	-0.0179098	0.105148	0.0303751	-0.00900235
	0.0282032	-0.0198376	0.0188306	0.0386518	0.0323767	0.0295465	0.0379213	0.0064381	-0.00638462	-0.00287967	0.00990086	0.00837691	0.0103723	0.00613692	-0.0249086	-0.00416345	0.0552925	-0.0518201	0.039637	0.0350495	0.0190105	0.049748	0.0125662	0.0196546	0.0293428	0.105079	0.0729801	0.0100516	0.0838603	-0.00550213	0.0865788	0.0103602	0.0438134	0.0834376	0.0472181	0.0784009	0.0145446	-0.0237576	0.0300526	0.00334794	0.0576286	0.0314171	-0.0111304	0.171864	0.0397541	-0.00611196	0.0899165	-0.0269732	-0.0142505
	0.070189	-0.00277863	0.0286386	-0.0288441	-0.00569711	-0.0428204	0.00808366	0.027707	-0.00337697	0.0117409	0.0747368	0.00352815	0.0417493	0.0246726	0.00149773	-0.00641051	0.0666111	0.0575277	0.00449565	0.0696899	0.018768	0.0866241	0.00880012	0.0166653	0.0850758	0.0980212	0.0288843	0.0231871	0.0831672	0.0113402	0.124915	0.0108742	0.0149774	0.0206169	0.0145987	-0.0108174	0.0383853	0.115915	-0.00254993	0.0161193	0.0176548	0.0173246	-0.0237433	0.0295961	0.125168	0.0202644	0.0332887	-0.022835	-0.0462594
	0.0907106	0.0273346	-0.00528946	-0.0657633	-0.00429502	0.0449866	0.0309994	0.00916171	0.00916239	0.00530711	0.0149087	0.0335276	-0.0106873	0.0027676	0.0261356	0.013628	0.0294768	0.0116922	0.00144884	0.0994242	0.0562255	0.131362	0.00452075	0.015775	0.0456031	0.105393	0.0912157	-0.0475515	0.0852052	0.0305043	0.0476582	0.03798	-0.0233566	0.0205712	0.000575063	-0.0410801	0.0541163	0.0865691	0.0147462	0.00295673	0.0626058	0.0334865	0.0507509	-0.0137317	0.0452411	0.0365547	0.101998	-0.0130923	0.0251764
	0.0611213	0.0295854	0.0406188	0.0807352	0.0404893	-0.0147938	-0.0320639	-0.0112185	0.0212962	0.0515546	0.0292291	0.0106495	-0.00233018	-0.00912815	0.0711835	0.0398786	-0.0395138	0.0469882	-0.0107174	-0.0550829	0.0594628	0.0293257	-0.0188007	0.0227215	0.0185647	0.099827	0.0425684	0.043971	0.13049	-0.00162334	0.0805074	0.0452884	-0.000606911	0.0207071	0.0300193	-0.0292619	0.0187673	0.0773683	-0.00515951	0.0262646	0.00195102	0.0245186	0.0296169	-0.089375	0.132365	-0.00211445	0.0968248	0.0344291	0.0110059
	0.0422303	-0.0013433	-0.00242124	0.0148687	0.0205943	0.0431026	0.0247548	-0.00476993	-0.0138113	0.0316593	0.0123414	-0.00238282	0.0250941	-0.00429295	0.0212905	0.0186417	-0.0668156	0.0114324	0.028152	0.0183562	0.0885223	0.059819	0.0468495	0.00996769	0.0145909	0.110585	0.00810679	-0.0220553	0.0608846	0.0229069	0.0965606	0.0598231	0.0294474	0.0287125	0.0428203	-0.0438728	-0.0125846	0.0128803	0.051128	0.0311893	0.0339924	0.0780834	0.179804	0.110016	0.0187659	-0.0242316	0.0809498	-0.0527724	-0.0468161
	0.00360057	-0.0307254	0.0135345	-0.0254464	0.0035373	-0.0229226	-0.0392949	-0.0015839	0.0200935	0.00161458	0.0633675	-0.0260903	0.00626131	0.0238177	0.0275587	-0.0130875	0.0258257	0.0113258	-0.0197737	-0.0230502	0.0102198	0.0951715	-0.00293504	0.0209424	0.0435292	0.102175	0.049927	0.0247977	0.0971315	-0.00464112	0.103005	-0.0770106	-0.0556122	0.0536411	0.0179882	0.0321678	0.00959473	-0.0415575	-0.0457932	-0.00592424	-0.0328321	0.0474277	0.0486725	0.0309744	0.0530474	0.0413081	0.0498564	0.032204	0.0518128
	0.0757673	0.0134861	0.0742327	-0.0576703	-0.00401764	0.0292109	0.0489323	0.0122783	-0.0214459	0.0179449	0.0408799	0.0460828	0.0391755	0.000244414	-0.0078837	0.0684037	0.045195	-0.0377034	0.0747928	0.0268007	0.0419459	0.0325506	0.0245314	0.0187984	0.0495681	0.127146	0.0547577	0.0179447	0.0638861	0.0123531	0.190129	0.00773803	0.0296375	0.0611725	0.0309504	0.00560159	0.033811	0.112432	0.0318133	-0.0430148	0.0222539	0.177973	-0.00357667	0.0331976	0.218417	0.018181	0.0540235	0.0678377	0.0023555
	-0.016315	0.0337144	0.0555265	0.0254993	0.0404085	0.0368614	0.048113	-0.0205802	0.0145015	-0.00140783	0.0325987	-0.0239798	0.0301684	-0.00996809	-0.00434832	0.0159963	-0.00971398	0.0104086	0.0716448	0.0248644	0.0366423	0.0475702	0.0980519	-0.00659211	0.0346948	0.069703	0.069125	0.0519853	0.130719	0.0211307	0.0884106	0.0719648	-0.00484309	-0.0130641	0.0935259	-0.0178947	0.0541344	0.00671704	0.052663	0.0272702	0.0531973	0.0208846	0.0237563	0.0835131	-0.00219153	0.0360237	-0.00194121	0.0630141	-0.0672391
	0.0568689	-0.0131723	-0.0110253	0.0455233	-0.0319321	0.0980214	0.0561704	0.00149301	-0.000308766	0.027031	0.053359	0.00167482	0.0176515	0.0158217	0.0397649	0.0167329	0.0368917	0.0129242	0.041431	-0.0177026	0.0700796	0.0469797	0.0264548	-0.000271443	0.0471359	0.0707671	0.0764412	0.0406557	0.0718803	0.00568258	0.275927	-0.00450027	-0.0042315	-0.0101061	0.0912637	0.010642	0.0914896	-0.00971071	-0.0224775	0.0443865	0.0202718	-0.0362016	0.0287189	0.0247373	0.088206	0.0483539	0.0160162	-0.00571715	0.00976755
	-0.00484437	0.0530221	0.036846	0.010152	0.0196191	0.113868	-0.0648126	-0.0139797	0.0173933	0.0553987	0.0147025	0.0145644	-0.0221501	-0.00590606	0.0636098	0.0115156	-0.021215	0.020266	-0.0170333	0.0240237	-0.00547783	0.0377606	0.00343384	0.0372437	0.105097	0.087229	0.0577819	0.000733963	0.104044	0.0105096	0.0442583	0.00634786	0.00492389	0.0214742	0.0190418	-0.0236073	0.0683485	0.0471184	0.0310674	0.0287145	-0.000773055	0.0938166	0.0696497	0.141846	0.0472546	-0.00309323	-0.0577714	-0.00802994	-0.021635
	0.0184234	0.0294706	0.0165766	0.030497	-0.0200757	0.0717409	0.016369	0.00304468	0.00807418	0.0511527	0.00315501	-0.0265268	-0.015771	-0.0128508	0.0493093	-0.0283264	-0.0239911	0.0475591	0.022896	-0.0445406	0.0297709	0.0762413	0.0336767	0.00957641	0.0449627	0.0800679	0.0272972	-0.0193014	0.0826075	0.0117695	0.153689	-0.0157976	-0.0110261	0.0391763	0.0359477	0.0136043	-0.0157048	-0.0146799	0.0502633	-0.0104883	0.0189127	-0.0130295	-0.0359243	0.0787441	0.0853368	-0.0113335	0.0521948	-0.0132485	0.0481454
	0.0260964	0.00604342	-0.040559	-0.00439783	0.0083066	0.118044	0.0120811	-0.00325459	-0.0208273	0.0161728	0.0495861	-0.00483091	-0.0145601	0.0258903	0.0744924	0.0458246	-0.0410386	-0.0177497	0.0303887	-0.0159935	0.0765127	0.0206979	0.0530282	0.0358826	0.00446927	0.0990824	0.0628311	-0.000148333	0.0730944	0.0045248	0.133038	0.0503548	-0.0226523	0.00483179	0.0992738	0.0327026	0.0587803	-0.0132318	0.012528	-0.015396	-0.0297567	0.0399746	-0.0136134	-0.0575486	0.0486411	-0.0490464	0.0235916	-0.0474933	0.0410159
	0.0488258	-0.00532848	0.0496212	-0.0271886	0.0304709	0.0874799	-0.0815765	-0.0170692	-0.0188126	0.0337093	0.0414206	0.0456729	-0.00921698	0.0300121	0.0241206	0.014997	0.0118052	0.0701289	0.0481165	0.0552545	0.0683497	0.00746636	0.0174387	0.00426838	0.065113	0.0881924	0.0237909	0.0154285	0.043563	-0.0256129	0.116201	0.000206389	0.0150201	0.0657634	0.064167	-0.010866	0.00117426	-0.00859563	0.0638221	0.00668581	-0.00842935	0.138108	0.0708406	0.016988	0.0554301	0.0134723	0.036808	0.0318312	0.0358272
	0.0677868	0.0559068	0.027968	0.00297764	-0.0116344	0.0510671	0.0177498	0.0340768	-0.00292888	0.00655485	0.0188644	0.0219002	-0.0606568	0.024939	0.00656867	0.000852244	-0.0637933	0.0150258	0.006139	0.0700828	0.0755829	0.0877914	-0.000631454	0.00325568	0.036994	0.0587918	0.0146893	0.00591411	0.0992197	-0.0172236	0.0838668	-0.00733891	-0.0107844	0.0902968	0.0383544	0.102498	0.0852329	0.0411601	0.0109296	-0.0243494	0.0174028	0.11967	-0.0651469	0.0558007	0.134796	-0.0187024	0.0956534	-0.000644287	-0.0537449
	0.00697154	0.00916041	-0.00398824	-0.0162898	-0.0491265	0.028456	0.0524883	0.0211436	0.015993	0.0223617	0.0584506	-0.0185834	0.0343646	0.0502122	0.0576286	-0.0200528	0.000938976	0.0821686	-0.00805259	0.0841144	0.0293835	0.0663874	0.02607	0.00297253	0.0123534	0.0340345	0.021211	0.0304172	0.0931886	-0.00951909	0.13775	-0.0141693	0.0115453	0.0407416	-0.0062259	0.0167454	0.091976	-0.0228743	-0.00940242	-0.00855756	-0.00400706	0.0272749	0.0641125	0.0223106	0.0460574	0.003342	0.0500208	0.0462776	0.02873
	0.0442795	-0.00797685	0.0602093	0.0457395	-0.00602492	0.0313725	0.00250061	-0.00595807	0.0168058	0.0201424	0.0614598	0.000741602	-0.0458071	-0.00955929	0.002763	0.00561073	0.0632715	-0.0454227	0.0466744	-0.0217969	0.0392452	0.0236608	0.00670024	0.0115818	0.00379156	0.0453008	0.0511214	0.0142369	0.0739468	0.00989574	0.219607	0.086923	-0.00167676	0.0405973	-0.00591909	0.0875505	0.0849155	0.0011103	-0.00178691	0.00424498	0.0505695	0.107772	0.120708	0.126862	0.0185869	0.0218491	0.0366242	0.101599	-0.0374039
	0.0305067	-0.00873002	0.014709	0.0336948	0.0804706	0.0136553	-0.0692593	0.0282561	-0.0184999	0.0191115	0.0501604	0.0154399	0.0168133	0.0200076	0.0504582	0.0100146	-0.0581416	-0.00635577	0.0110333	0.021024	0.0324004	0.108704	0.0110915	-0.00726728	0.0020116	0.0733005	0.0910316	0.0474297	0.0907547	0.00695048	0.125043	0.00356458	-0.0206758	0.0282422	0.0621883	-0.0274892	0.046537	-0.00474347	0.0788286	-0.0284794	-0.021487	0.131128	0.0557112	-0.0229774	0.105324	0.0294594	0.0822745	0.0034465	0.0633856
	-0.00144315	0.0309945	-0.0290954	0.116829	-0.0418309	0.00176565	0.0254698	0.00380995	0.0454836	0.00380727	0.0375266	0.0109098	0.0426256	0.0587974	-0.0152562	-0.037396	0.00575523	0.0386308	0.00119762	0.00725776	0.0692536	0.014563	0.0348229	0.0175588	0.0596981	0.0798164	0.0207196	0.00489566	0.0567971	0.0143606	0.145926	-0.0163261	0.0409563	0.00385805	0.0242479	-0.0355944	0.081349	-0.0806624	0.0144885	0.0782316	0.0278367	0.0359765	0.00647488	0.0554223	0.0808555	0.0116931	0.137024	0.0530139	-0.010194
	-0.0489835	0.0292673	0.0354772	0.0378909	-0.000323185	0.0397984	-0.0997579	0.0177867	-0.0144046	0.0236047	0.0591466	0.0342889	-0.0214137	-0.0107546	-0.0380588	0.0313117	0.0476124	0.0110741	0.0389221	0.0983313	0.063906	0.0808131	0.00486632	0.00468862	0.0294952	0.0501788	0.00631556	-0.0119052	0.102983	0.00122184	0.136067	-0.0143152	0.0200885	0.0393968	0.0293354	0.018233	0.0475099	-0.0288256	0.0387062	-0.0304395	0.0723669	0.0598534	0.123789	0.100034	0.0950812	0.0322168	-0.00419529	0.071008	-0.0749663
	0.0156591	-0.00252845	0.0149801	-0.0225034	0.0188755	0.067787	0.0392988	-0.00655653	0.0210915	-0.00381954	0.0349516	0.00857735	0.0120201	0.0151075	-0.0401135	-0.0294431	0.052624	0.0317065	0.0519932	0.106912	0.0383786	0.127486	0.0845076	-0.00544306	0.0584971	-0.0355574	0.0577977	0.0409835	0.111559	0.0101461	0.171507	0.0307879	0.00434151	0.0207117	0.0298199	-0.0164786	-0.0327421	0.116231	-0.00413171	-0.0214426	0.0210346	0.0427531	0.00973041	-0.0265584	0.10454	-0.0146554	0.0596928	-0.0450859	-0.0115973
	-0.00536551	0.0642452	-0.00246909	0.0457165	-0.0634054	0.0209535	-0.0402045	0.0207036	0.0196215	0.0408137	0.0104998	0.00862423	0.0325526	0.0292582	0.0276959	8.97659e-05	0.00799297	0.0598241	-0.0474823	-0.0418708	0.0583119	0.0349601	-0.00863344	0.0380831	0.0581611	0.0858377	-0.00760703	0.0213831	0.087747	-0.000645607	0.133368	0.0634451	0.0312096	-0.025434	0.0535643	0.0753573	0.177222	-0.0546198	-0.0132681	0.00764972	-0.0406054	0.0485463	0.0421329	0.0333695	0.0710014	0.00927576	0.0691559	0.0215944	0.123228
	0.0270263	-0.0166451	0.00282351	0.0436325	-0.0160536	-0.0279809	0.0152804	0.00492694	0.0510273	0.0219303	0.00322671	0.00386215	0.0215178	0.0381707	0.0250917	0.0145961	-0.0376664	-0.000853214	-0.00345241	-0.0314768	0.076998	0.000728377	0.0217703	0.0185183	0.0274231	0.121346	0.0358495	0.023492	0.106267	-0.00168486	0.0891132	-0.0693619	0.0359973	0.0270923	-0.00124169	-0.00922475	-0.04167	0.0525175	0.0696392	0.000358453	0.0050025	0.0695931	0.0170199	0.0893535	0.0962557	-0.0130439	-0.0162682	-0.0344513	-0.0137735
	-0.0111545	0.00862167	-0.0442547	-0.00941718	-0.0413087	-0.0245035	0.0868294	-0.0116918	0.032891	0.0278004	0.014071	-0.0446099	0.0154471	-0.0092718	0.00306556	-0.0144991	0.0482846	-0.0383861	0.0499976	0.0132776	0.00154318	0.0575197	0.037279	0.00681295	0.0266253	0.0477622	0.0525129	-0.0122169	0.113586	-0.00726011	0.132284	0.0536523	0.0132058	0.0608754	0.018278	-0.00284605	-0.03021	-0.0012807	0.0221639	0.0139383	0.0389422	0.141983	0.129679	0.130531	0.0503853	0.0259924	-0.0327496	0.0102384	0.00166523
	0.0671884	0.021776	-0.0215942	0.0588967	-0.0426389	0.0868439	0.0522735	0.00830355	0.0350846	0.0255347	0.0140355	-0.00151195	0.0173614	0.0126608	0.0273315	-0.0448814	0.0801704	0.0142745	-0.00085593	0.0391895	0.0372289	0.0909695	-0.0115076	0.0164025	0.0640747	0.0537805	0.0425804	-0.0283621	0.0838863	0.0255631	0.0785417	0.0287617	0.00565826	0.0296481	0.113994	0.0257831	0.0731891	0.0017243	0.0500376	-0.0236156	0.0161152	0.0220285	0.0318226	0.0840691	0.112764	-0.0280677	-0.00263087	0.0210674	0.0951288
	0.0475617	0.00517584	0.0125304	0.0602662	0.0127446	-0.0242905	0.0144246	0.0414367	0.0255537	-0.0152357	0.030124	0.00818063	0.0575232	0.00757725	0.0129132	0.00433042	0.0603221	-0.0463854	0.0396728	-0.040507	0.104142	0.046793	-8.71547e-05	0.00876394	0.031028	0.120786	0.0593963	0.0283148	0.131428	0.025868	0.179735	-0.0143738	0.0430525	0.0332645	0.00105928	0.0273891	0.0380931	0.0994041	-0.052492	-0.000823391	-0.00999352	0.0708751	0.0220471	-0.0275224	0.0821173	-0.0107495	0.0702075	-0.0396188	0.0439722
	0.052124	0.0672764	0.0295144	0.0679645	-0.0311502	-0.0369311	0.0135112	0.00674912	0.0420739	0.0037806	0.00472206	0.0108963	0.00422636	-0.00130985	0.0185887	0.0434233	0.0743194	0.0641392	0.00790063	0.014847	0.0543902	0.0928342	0.0845699	0.0129281	0.0344905	0.055312	0.0528799	0.0335735	0.0889482	0.00250707	0.151502	0.0164526	0.0106781	0.0692828	0.0357572	0.0175541	0.0492216	-0.048238	0.00656008	0.0555311	0.011961	0.05977	-0.000574195	0.101021	0.129496	-0.0283139	0.0546907	-0.0595868	0.0563777
	0.0402821	0.0207428	-0.0238556	0.0475051	-0.0465688	0.00907328	-0.0646258	0.0167252	0.0392924	0.0288253	0.0361127	0.0139298	0.0298	0.0224696	0.084715	-0.0240878	-0.0238722	0.0786695	0.073042	-0.0330358	0.0424436	0.0145035	0.0261918	0.0107313	0.0308678	0.0789722	0.0468764	0.0311982	0.137722	0.0215674	0.157132	0.0577663	0.0227798	0.0410402	0.0869586	-0.0358775	0.0779839	0.0400448	0.0687224	0.0179679	0.0147679	0.11365	0.0676899	0.159687	0.103736	-0.02063	0.0602318	0.0670327	0.0313088
	-0.00630968	0.0753842	-0.0210639	0.0444408	3.82108e-05	0.0564026	0.0220638	-0.0192866	0.0258154	0.0276578	0.0543947	0.0318668	0.0207651	0.00575711	0.0757426	0.00783487	-0.00502242	0.0464275	0.0299101	0.0357198	0.103573	0.0477701	0.00395078	0.0229874	0.0449999	0.143923	0.0654841	0.011884	0.133082	0.0194787	0.115737	0.0137212	0.0345033	0.048915	0.0358034	0.0509036	0.110132	-0.0123272	0.0400936	0.0203502	-0.0126325	0.0411379	0.0723183	0.164417	0.121069	0.0328779	0.0572608	0.0143072	-0.0747015
	0.0297521	-0.0018773	0.0415036	0.00781656	-0.0446771	-0.00615229	0.0891015	0.0123794	0.0224614	0.0336323	0.0168069	-0.0141088	0.0565334	0.0347157	0.0227318	-0.0176275	0.0134896	0.0491475	0.0651742	-0.00550993	0.0798032	0.0495169	0.0530997	0.0246599	0.029256	0.102493	0.00712508	0.0360787	0.0489472	0.0218723	0.133236	0.00753703	0.0257365	-0.0247032	0.149027	-0.0467073	-0.0141996	-0.00258199	0.0294048	0.0179339	-0.0152419	0.0867286	-0.0131849	0.0418505	0.0553566	-0.0096539	0.0063556	0.0936657	-0.00671093
	0.0251263	0.0302435	-0.0291124	0.0195205	0.035527	0.0683365	0.0469254	-0.00974867	0.0352063	0.0235583	0.0182841	0.00280359	0.0796041	-0.00840785	0.000873252	-0.0413424	-0.00774244	0.0240838	0.0135892	-0.0106561	0.0617293	-0.0050902	-0.0167647	0.00700016	-0.00151787	-0.00187924	0.0666153	0.0165487	0.105988	0.00110003	0.148541	-0.0611087	0.0333368	0.0242009	-0.0296102	0.0427179	0.0035028	-0.0602592	0.0383345	0.0159381	0.0351672	0.136208	0.0854746	-0.0203705	0.0507506	0.00172377	0.0261608	0.0140241	-0.00610504
	0.0621525	0.02001	0.0148324	0.20001	-0.0189447	-0.0167772	-0.0202398	0.00527471	0.00787341	0.0380473	0.0628206	0.00777232	0.0502404	0.00010829	0.0255527	-0.0417471	-0.0403269	-0.0156881	-0.014116	0.00252776	0.0515519	0.0274289	0.00426916	0.0259335	0.0459236	0.134165	0.0405755	-0.0269712	0.0917903	0.0418842	0.0595308	-0.00245823	0.0273546	-0.00346358	0.031357	0.0110961	0.0411644	0.0108386	0.00799765	0.0267216	0.0166757	0.0738475	-0.040136	0.0152459	0.123142	0.0109354	0.0419245	0.0276394	0.0240798
	0.039499	0.0313912	-0.0257552	0.0404664	0.0144069	0.0640046	-0.0529742	0.0212333	0.00521275	0.0060122	0.0361956	0.0473089	0.00314652	-0.0110002	0.03117	-0.0835257	-0.010249	0.000683749	-0.00627349	0.0083388	0.081688	-0.0264945	0.0821534	-0.00202572	0.0621403	0.0533229	0.0371113	0.0163435	0.107756	-0.00978164	0.0651796	0.0465567	-0.0334411	0.0117439	0.0398159	0.0185142	0.0695738	-0.0104387	0.0797613	0.0239449	0.0206089	0.0710824	0.0938367	0.0102966	0.0728028	-0.0271006	-0.035725	-0.0262232	0.0484485
	0.0127094	0.0335379	-0.0406579	0.0417588	0.0342349	0.045487	-0.0380293	0.018205	0.0224817	0.0477245	0.0293249	0.0211127	0.0543594	-0.000906181	0.0382055	0.0136278	0.0296188	0.0581069	0.0654666	-0.0355254	0.0213402	0.0263392	0.0465439	-0.0145979	0.0428865	0.107158	0.0142656	0.0251579	0.0772392	0.00139198	0.16694	-0.00647202	-0.0116418	-0.0185172	0.0771256	0.0511084	-0.00653429	0.0387155	0.0515676	0.0250046	0.0177398	0.136733	0.0284286	-0.0307264	0.106918	0.0176983	0.0650475	0.0583905	0.0491535
	0.0142427	0.0796703	-0.00274538	0.110721	-0.0183426	0.0353387	-0.0342841	0.00243362	0.0446925	0.00423922	0.0215788	-0.0411613	0.0395954	0.00788137	0.0336568	0.0101708	-0.0373996	0.00685807	0.124054	0.0256434	0.0342481	0.0299893	0.071074	0.0159998	0.0242922	0.0902247	0.0992882	0.0231844	0.0236831	0.041467	0.109738	-0.00560805	0.0100209	-0.0219687	0.0624314	0.0223922	0.0172714	0.0523115	0.000797175	0.0189328	-0.00971023	0.0637406	-0.0430321	-0.00963881	0.142942	0.0963518	0.0296332	0.0298322	-0.0214818
	-0.008933	0.0377637	-0.0350284	-0.084988	-0.00126382	0.0600391	0.0106024	0.0255201	0.03415	0.015861	0.0551377	0.0163585	0.000796156	0.00420554	0.0205325	-0.0554559	0.0101715	0.00562489	-0.0223025	0.0251576	0.0336162	0.0820377	0.0607141	0.00407022	0.0747941	0.104278	0.0723696	-0.000246913	0.0428933	0.0335723	0.10333	0.0148863	0.0239431	0.0539113	0.051081	-0.0128342	-0.00968727	0.0241342	-0.00349221	0.000112249	0.0511651	0.122781	0.0303913	0.100105	0.0370382	0.0164855	0.0265263	-0.0549986	-0.0112157
	0.0352114	0.0697979	-0.0198495	-0.00800034	0.0523658	0.0217175	-0.0856886	0.00891456	0.0234038	0.00525072	0.0283342	-0.0032333	0.0376705	0.0059955	0.0339389	-0.0505597	0.0261962	-0.00876617	0.0492938	0.0599343	0.0424791	0.0861219	0.0359618	0.0202676	0.0318497	0.0760304	0.0331748	0.00473344	0.0689733	0.0251939	0.153112	0.0427473	-0.0328359	0.0187834	0.0502112	0.0276441	-0.000717052	0.100997	0.0572389	0.0601077	-0.0170546	0.014821	0.000207839	0.0251227	0.11733	-0.0218306	0.0348807	0.0365913	0.0290144
	0.0190763	0.0207236	-0.0662924	0.0243961	0.0671958	0.0218409	-0.00455027	-0.012361	0.0597711	0.0152375	0.0168898	0.00480297	0.0184024	0.0307706	0.0397255	-0.0243519	0.0383011	0.0263855	0.00901173	0.0798148	0.0556794	0.0381703	0.0379033	-0.00579717	0.0449618	0.14115	0.0666315	-0.014958	0.109011	0.0416096	0.0435644	-0.00749298	0.0200208	0.0250069	-0.00836117	0.0139343	0.0176281	0.0442973	-0.0241357	0.00486408	0.0763201	0.0384956	0.0576051	0.0598048	0.0675532	-0.053139	0.0169478	-0.0553057	-0.059918
	0.0653144	0.0235786	0.0243289	0.0843302	0.0471581	0.0376034	-0.0498064	0.00616847	0.0128685	0.0165011	0.0193744	0.00929158	0.0112906	0.0149776	-0.0145311	0.030854	0.0603746	0.0083011	0.0825127	0.0898856	0.0238817	-0.0125444	0.0625574	0.0153448	0.0306603	0.0792506	-0.0140954	0.0163467	0.0480835	0.0398346	0.137871	0.00874583	-0.0142028	0.0544103	0.000582899	0.0814597	-0.032242	0.0196259	0.0234024	0.0526753	0.0230663	0.0361184	0.0651778	0.0826865	0.184639	-0.0212519	-0.00464755	0.0921164	0.0439941
	0.0418271	0.0677493	-0.0141668	-0.00379049	-0.0155782	-0.0276986	0.0463037	-0.0221795	0.0148294	0.00943655	-0.0014387	-0.00924616	0.0372516	0.030516	-0.0231528	-0.0259726	-0.00180812	0.00824283	0.0539909	0.00761124	0.0397725	0.064654	0.0333217	0.0120835	0.0544888	0.0946236	0.00965404	-0.0103873	0.0959448	-0.00892044	0.0938891	0.0387045	0.045748	0.0563839	0.0795482	0.0580508	-0.00435439	0.0295863	-0.00579516	0.0776021	0.0357178	0.0510837	0.040608	0.12023	0.0869669	0.0308869	-0.026216	0.068236	0.0588011
	0.0138915	0.00487742	-0.00955825	0.00533621	-0.0161445	0.0757299	0.0432336	-0.000422798	0.00605429	0.0109605	0.0639286	-0.0157202	0.0569544	8.02296e-06	0.0180373	0.0173406	0.0389475	0.0772226	0.00448801	0.0703223	0.0799835	-0.0171165	-0.0188682	0.00569875	0.0311363	0.113307	0.0234175	0.019176	0.0575197	0.0399797	0.0294373	0.0760551	0.0390385	0.0268997	0.00536023	0.00556532	-0.0484932	-0.0750148	-0.0288174	0.0618096	0.00152308	0.0424119	-0.00054544	-0.0653938	0.0810237	-0.0281645	0.0234917	0.0540958	0.0100253
	0.0558166	0.0101012	-0.072459	-0.00435818	-0.0110912	0.1066	-0.0232624	0.00765226	0.0248266	0.023046	0.0545601	0.020871	-0.00824643	0.0224961	0.0372703	-0.0124272	-0.00142884	0.0770331	0.00512727	0.0523629	0.0855612	-0.0107015	-0.014207	0.0195944	0.0651464	0.144869	0.0436625	0.0137549	0.13807	0.0345339	0.142806	-0.0486279	-0.0192041	0.0899612	0.059221	-0.0730405	0.0256765	-0.0254567	0.0758673	0.0130942	0.0324417	0.0322798	0.0739635	0.0375519	0.113678	0.0201386	0.018583	-0.0633738	0.0776323
	0.00873624	0.0182156	-0.0179629	0.0232269	-0.0316895	0.0345848	0.0769212	0.0156347	0.0193128	0.0296436	0.0394651	0.0149338	-0.0134506	-0.00492634	0.042361	0.0699663	-0.0369039	0.0252554	0.0426314	0.0557137	0.0351164	0.0269508	0.0210625	-0.00404933	0.0444067	0.0339757	0.0313461	0.0101538	0.0207017	0.0441871	0.126856	0.0312255	0.0695189	0.0270504	0.038025	0.0419384	0.00572548	0.00357634	0.0381759	0.0367641	0.0150506	0.0377973	0.0422291	0.0326317	0.0312419	0.0443229	0.0616	0.050658	-0.00217419
	0.074023	0.0153345	-0.0198121	0.111792	-0.0203333	0.0338176	-0.0562012	-0.023209	0.0151493	0.0297652	0.00847074	0.0398522	0.0236099	-0.0158288	0.0522097	0.026025	-0.0566964	0.0331418	0.0711453	-0.00852138	0.0268375	0.00544806	-0.0185739	0.000255108	0.050468	0.101544	0.0365356	-5.49228e-05	0.0788508	0.0311763	0.144147	0.091146	-0.010586	0.0295981	0.0563783	0.0886854	-0.0177314	0.0642362	0.00659874	0.0489828	0.0209747	-0.0337632	0.0292516	0.0313928	0.0465823	0.00214932	0.0975638	0.095114	-0.0936314
	0.0616266	-0.00897169	-0.0422339	0.0752524	-0.00436464	0.000695535	0.0466634	-0.012275	0.0290256	0.025136	0.0165376	-0.010928	0.0466939	0.0481536	0.0402169	-0.0567049	0.0441444	0.0304088	0.0198684	0.0157417	0.0368203	0.0431354	-0.0204333	-0.0159789	0.0443529	0.0874523	0.0543549	0.0489395	0.0556822	0.0257973	0.113607	0.0236728	0.0138299	-0.00467451	0.0824528	-0.00140584	0.0341168	0.00767802	0.0362528	0.0835114	0.0207111	0.0899706	0.0759964	0.0489004	0.11381	0.00212835	0.00387575	0.0296381	-0.0763642
	0.0288587	0.0160006	0.0259278	0.104189	-0.038474	0.0767352	-0.0463603	0.0302343	-0.00887574	-0.0132135	0.00848808	0.00759794	-0.00384818	0.0465244	0.0195455	0.0251427	0.0332309	-0.000823356	-0.0365032	0.00557226	0.0588134	0.00744303	0.0225608	-0.0270142	0.060958	0.0721398	0.00183074	0.0449237	0.0655081	0.00965102	0.108239	-0.047871	0.0211235	-0.022391	0.0636242	0.0575882	0.0237234	0.0649631	0.0796181	0.01117	0.0346604	0.0217028	-0.014903	0.0562575	0.110783	0.0126625	0.0767772	0.0471711	-0.00550525
	0.031253	0.0240705	-0.03066	0.0880055	-0.0192497	0.0191362	0.00512199	-0.0191542	0.0553184	0.0296037	0.0313301	-0.0153113	0.019865	0.00537911	0.0143647	-0.00816108	0.0165715	-0.000729271	0.0594944	-0.0364889	0.03127	-0.0332772	0.01066	-0.0200931	0.0332075	0.0829314	0.0414989	0.0245787	0.0442103	0.0320969	0.115884	0.0306841	-0.0068747	0.0640318	0.0986901	0.0250375	-0.0778357	0.10004	-0.00322136	0.0699224	0.00961903	0.0829578	-0.0148015	0.0405029	0.0929323	-0.0331701	0.0665995	0.00351172	0.067329
	0.0454666	-0.0066655	0.0428635	-0.120217	0.0326272	0.0532543	0.0632591	0.0004619	0.0286504	-0.00838658	0.0184567	0.0285527	0.0505705	0.00502348	-0.028918	0.0137939	0.0480668	-0.0195004	0.0621377	0.0249023	0.0389794	0.0788211	0.0103313	-0.0234562	0.0103568	0.127098	0.0321222	0.0183144	0.0944817	0.0367432	0.0919563	-0.015844	0.0415635	0.052451	0.090138	-0.0610095	0.0270126	-0.0180342	0.0757324	0.0361045	0.00397356	0.0345123	0.0635243	0.112239	0.047806	0.0360875	-0.0372089	-0.0991995	-0.0521025
	-0.00731063	0.0135145	-0.0406589	0.0447295	-0.00294645	0.0760946	0.0183931	0.0154284	0.0219455	-0.00176759	-0.0305266	0.0344265	-0.00453614	0.00730303	0.0278323	-0.0229279	-0.0405449	0.0222373	0.0592188	-0.00796176	0.00171714	0.0767935	-0.0206877	-0.0326822	0.0453547	0.101968	0.0163339	0.0178074	0.0332421	0.0316894	0.126849	0.0789231	0.017753	-0.00544791	-0.0632277	-0.015811	0.0697124	-0.039545	0.0152391	0.0700519	-0.00455358	0.0562925	0.0824905	0.0589647	0.122079	0.0516113	0.07079	0.0908496	-0.0383482
	-0.0324554	0.00252592	-0.00670947	-0.052467	-0.0129903	0.0330488	0.000940728	0.00589838	0.0532641	0.0117851	0.0323004	0.0241531	-0.010113	0.000128598	-0.0185833	-0.0210364	0.0368633	0.0135092	0.0520384	0.00104301	0.0538322	-0.0188995	0.0480314	0.0134071	0.0759901	0.182366	0.0196567	-0.00158538	0.0708906	0.0289386	0.15868	-0.00486748	-0.0314464	0.0342634	-0.0312357	0.0298999	-0.00535588	0.0112578	0.0547777	0.0528351	-0.0188724	0.0373471	-0.0464004	0.0466624	-0.00544961	0.0312564	-0.0433078	-0.0158568	0.0265586
	0.0162991	-0.00763603	-0.0206632	-0.0744705	-0.0179319	0.0476864	0.0132223	0.0187497	0.0239985	0.0116399	0.0628863	0.0332237	0.0112467	0.0291353	0.0675593	0.0220239	-0.0150606	0.0402125	-0.00815295	0.0223786	0.0375673	0.00264924	-0.0367653	-0.0148213	0.0149347	0.0928351	-0.00498604	0.0468946	0.0766412	0.0215779	0.035	0.0438879	0.034555	0.014801	-0.0348319	0.0301191	0.0318654	0.00712616	0.0727281	0.0100355	-0.0104679	0.0672858	-0.0296918	-0.0331992	0.0586526	-0.00260275	-0.0174604	-0.032494	-0.0392275
	0.0309631	0.0551503	-0.0118221	0.0305403	0.00153169	0.071532	0.0329502	-0.00874659	0.0314356	0.0398297	0.0557096	-0.0274909	-0.00402737	0.0159068	0.0105954	-0.00834028	-0.00537766	-0.0177866	0.0161492	0.0147582	0.068157	0.0459983	0.0079833	0.00667434	0.0327968	0.0706575	0.0301784	0.0145348	0.0638688	-0.000389585	0.0956653	-0.0161368	0.00441297	0.0388157	0.0189915	0.00290565	-0.00584265	0.0863096	0.049173	0.0393119	-0.0208077	0.0360436	0.0751831	-0.00447596	0.0735741	0.0959451	0.137411	0.0126518	-0.0199291
	0.0146994	0.0430473	-0.0443745	-0.0316238	-0.0382778	0.0658082	-0.039689	-0.0311776	0.0215671	0.00531053	0.0462687	-0.00675135	0.0367784	0.000671254	0.0538992	0.0263837	-0.00226352	0.0221795	0.121519	0.0194689	0.0524214	0.0440067	0.0588883	0.00326462	0.0195624	0.0956976	0.00435023	-0.0049512	0.0564488	0.0260181	0.0772343	0.0489439	0.0388738	0.0138212	0.078382	0.00363066	-0.0108927	0.0890687	0.0993797	0.0975461	0.00412058	0.0142108	0.05889	0.0731753	0.116638	0.0171618	0.0381701	0.141663	-0.0141661
	0.0437414	0.0218199	-0.0248573	-0.0200887	0.0256773	-0.022519	-0.00936393	-0.020445	0.0181258	0.029589	0.0383998	0.0130215	0.0357085	0.0339979	0.103519	0.0410679	0.034927	-0.0104226	0.131827	0.0101551	0.0166497	0.0111573	0.0234202	0.0115257	0.0587995	0.0845282	0.00663586	0.0327312	0.00358324	0.0328094	0.168022	0.0885072	0.0147723	0.0380276	-0.00633003	0.0315422	-0.00864077	0.0726952	0.00105341	0.0262436	-0.00482135	0.0700614	-0.0338188	0.164857	0.133158	0.0476713	0.0966575	0.040888	-0.0424235
	0.0803957	0.0842852	-0.0161726	-0.0262796	0.0425824	0.041848	0.00447652	-0.00578802	0.0553083	0.0182899	-0.00635374	0.0101424	0.010229	0.0685393	0.0306022	-0.0126252	-0.00331519	0.0141953	0.0405214	0.0326443	0.0618554	0.100824	-0.0290725	-0.00131771	0.0406775	0.084126	0.0203109	0.0116954	0.0736239	0.0488505	0.187509	0.0769508	0.0971242	0.0169283	0.0137474	0.0680057	-0.0165139	0.0699774	0.0540084	-0.0211799	0.0966565	0.0952912	0.108716	-0.00867699	0.0842171	0.0266709	0.0330616	0.0222943	0.018185
	0.0477337	0.0450167	0.0252771	0.0684756	-0.00697836	0.014396	0.0101874	-0.00482406	-0.0156064	0.0181179	0.0804128	-0.0150308	0.0366768	-0.0053875	0.0621886	-0.0223158	0.0472173	-0.00945483	0.0767606	0.0958457	-0.0120325	0.0693471	-0.0100353	0.0074304	0.0260943	0.0837586	-0.0148179	0.0367209	0.0575386	0.0391512	0.117989	0.0277475	0.0458495	0.0308913	0.0226523	0.0667098	-0.00832941	0.0559478	0.0148814	0.019459	0.0191282	0.0907151	-0.0128681	-0.0261196	0.124592	0.0081096	0.036355	0.0675494	-0.0238902
	0.00366078	0.0195184	-0.0254759	-0.0580091	0.0345565	0.0795819	-0.00431132	-0.000694983	0.00910702	-0.000244653	0.013509	0.0343176	0.0290364	0.0516946	0.0476806	0.0499828	0.0766296	-0.0129434	0.0420097	0.00208376	0.0395305	0.0243759	0.0197287	0.0138401	0.0204836	0.0556772	0.0344743	0.063661	0.0722059	0.0422754	0.0440239	0.0909873	0.0270148	0.0568002	-0.0384247	0.100013	0.109783	-0.0573437	0.0642137	0.0650079	-0.018968	0.0821284	-0.0581204	0.051504	0.0497936	0.00175012	-0.0343682	-0.0281023	0.00134728
	0.0107211	0.0457838	0.0288104	0.0592062	0.0639722	0.0134818	0.0619826	0.00854955	0.0338788	0.0296385	0.0143328	0.00694271	-0.0251724	0.00810504	0.0229604	-0.00915615	0.0562807	0.01882	0.07618	-0.0367687	0.030846	-0.0500775	0.0141576	0.0291703	0.0257915	0.133654	0.0532883	-0.010032	0.0376848	0.0598371	0.123233	0.054657	0.0243496	0.0648332	0.0784808	0.0753918	0.0440621	0.0444744	0.00850202	0.0401113	0.0140249	0.109255	0.0920123	0.0603128	0.0700673	0.00800483	-0.0280319	0.0672685	-0.0531507
	0.0475378	0.002564	0.0354683	0.0712849	0.0175901	0.0199185	0.0674295	0.011217	0.0464714	0.0170103	0.0292652	0.0117581	0.0230526	0.0241507	0.0396794	-0.00969692	-0.027969	-0.021729	0.077674	0.0317055	0.0787415	0.0664937	0.00474551	-0.0293729	0.0630627	0.0835397	0.0201005	0.0156819	0.0477501	0.0300701	0.0766889	0.0317002	-0.0124148	-0.0320271	-0.0206538	-0.0109808	0.0781745	0.0353954	0.030908	0.0426244	0.0561791	0.105235	0.0907079	0.173911	0.134412	-0.0169616	-0.0279066	0.00323549	-0.0198227
	0.0340285	0.0599799	-0.0167958	0.110798	0.0467101	0.0393179	0.00324233	0.0360845	0.0469089	0.00661287	0.0461443	0.0105127	-0.0086303	0.0197673	0.0400094	0.0656283	0.0298748	0.0493228	0.0513329	-0.0149371	0.0644884	0.0214699	-0.0332399	-0.024692	0.0202277	0.148817	-0.0142562	0.014389	-0.00553786	-0.00238197	0.190286	0.0293062	-0.00170024	0.0538934	0.0201253	0.0162749	-0.0148507	-0.0126091	0.0473953	0.0267325	0.0248121	-0.00885513	0.067088	0.0490009	0.0741397	0.107832	0.0661638	0.0201758	0.031826
	0.00866772	-0.0145817	-0.0101924	0.0469266	-0.0392743	-0.0228703	0.107478	0.0141085	0.016426	0.0298631	0.0240811	0.014886	0.00220219	-0.00915635	0.00535398	0.0016292	-0.050655	-0.0126339	0.0555146	0.0211865	0.0289984	-0.00614634	-0.00878967	0.00684277	0.0360404	0.0633757	0.000495245	0.00749861	0.0575144	0.0420726	0.197356	0.0254842	0.0183678	0.0069872	-0.0286452	0.00647483	0.0182522	0.0273172	0.00678363	0.0340398	-0.0589239	0.0613205	0.0778768	0.0747605	0.0657129	0.00103691	-0.0285609	0.0446447	-0.0122242
	0.0738118	0.0341972	-0.0576791	-0.0296116	0.0346428	0.0352597	-0.0283288	0.0283407	0.0183952	0.0140086	-0.0239363	0.0562559	0.0227886	0.035636	0.0629627	0.00878123	0.0360587	-0.00559021	0.110233	-0.089323	0.0494958	0.0169897	0.00902581	0.0210408	0.0458117	0.0786059	0.0277693	0.0465329	-0.0225458	0.0625994	0.144752	0.0881202	0.0489259	0.0207511	-0.0793466	-0.0299455	0.0104106	0.025285	0.0201455	-0.0040581	0.0235423	0.0269448	0.0224889	-0.05272	0.0884576	0.0486264	0.0176735	-0.00203981	0.0186709
	0.0248658	0.0217588	-0.0156043	0.026334	0.0206425	0.024985	0.0611166	-0.00347637	0.0450135	0.0272483	-0.00505997	0.00981185	0.0256924	0.0136056	0.0315107	-0.0251925	-0.0351568	0.0739231	0.0378842	0.0446055	0.0474321	0.0688323	-0.0310586	-0.0324363	0.00952124	0.0532815	0.0398754	0.054311	-0.00380336	0.0536684	0.192231	0.0438026	-0.00843463	0.0640025	0.0399601	0.0464815	0.0504794	-0.00473978	0.0718688	0.0381482	0.0275694	0.0198154	0.0517272	0.0215072	0.0953197	0.0495684	0.0824178	0.10786	-0.0463569
	-0.0137205	0.0582493	-0.0224979	-0.0422863	0.0150824	-0.000979325	0.0779722	-0.0098005	0.00306497	0.0388287	0.0420041	0.0622037	-0.0219259	0.0131036	0.0787544	-0.027613	0.0460764	0.0557979	0.0395083	0.146944	0.0618177	-0.013698	0.0269493	-0.00562484	0.0517674	0.0859911	-0.038746	0.0368926	-0.0493415	0.0487997	0.180405	0.0653573	0.0188047	0.0367425	-0.0072035	0.0181148	-0.00032676	0.000529139	0.0427713	0.0722025	0.0690318	0.138785	-0.0514948	0.0677651	0.0291089	-0.00979677	0.00525597	0.0560183	-0.0099063
	0.0788204	0.0412113	-0.0482009	0.102568	-0.0204324	-0.0141823	-0.043982	-0.0218311	-0.0113592	0.00859763	0.0266209	0.00944623	-0.0202915	0.00257241	0.065769	0.0333677	0.0236058	0.0860823	0.0221971	0.0464945	-0.00527104	-0.0376844	-0.0127225	0.00943816	0.0357618	0.085647	0.0116403	0.0495049	0.0442708	0.0193745	0.191781	-0.00652033	0.0183996	0.0571048	-0.0156757	-0.042447	0.0412274	-0.0533078	-0.0104807	0.0242837	0.000504833	0.107979	-0.0686129	0.0259081	0.104112	0.0148514	0.0165119	0.117239	0.0182309
	0.0439235	0.100293	-0.00188008	0.117212	-0.0289619	0.0325953	-0.0551686	-0.00590282	0.00166799	0.0234709	0.0170464	-0.0331473	-0.00999536	-0.00602381	0.0320149	0.00925643	-0.0224334	0.0251635	0.0665057	-0.026152	0.048263	0.106407	0.0639701	0.0193087	0.0555027	0.169448	0.0673771	0.00502999	0.0892207	0.060262	0.214389	-0.0143101	0.108954	0.0576087	-0.0462632	0.0585064	-0.0430038	0.0388762	0.0474133	0.0530388	-0.0341874	0.052246	0.0416943	0.0271335	0.0614929	0.0431128	0.000569929	0.102977	0.0298851
	0.00962395	0.0141265	0.0336181	0.0442978	-0.0382885	0.0381296	0.0272974	0.0179172	0.00374284	0.0233	0.0342753	-0.0264832	0.0181088	-0.0169311	0.0924714	-0.0269261	-0.00325208	0.0224095	0.0600276	-0.00592993	0.057318	-0.00750961	0.0238959	0.00500176	0.0778998	0.132784	0.032116	0.00727364	0.00186613	0.0387953	0.184229	-0.0282888	0.0365996	0.0445542	0.0173984	0.0991913	0.022958	0.0456626	0.0128058	0.0513999	0.000637361	0.0764969	0.0225921	0.000130813	0.0934239	0.0314392	0.00372846	0.0336453	0.118674
	0.0470955	0.0245901	0.0213782	0.0217287	-0.00937357	0.134944	-0.0171905	0.00865598	0.0134648	0.00447457	0.0671817	-0.0117383	0.0709109	-0.0276716	0.0851857	0.026518	0.0655806	0.0145968	0.0938872	0.01568	-0.00790196	-0.0541992	0.0525328	0.0150539	0.0407887	0.0296144	0.0144029	0.02932	0.0434372	0.0318105	0.179501	-0.0405654	0.0256853	-0.016592	0.0408367	-0.041775	0.0412356	0.137238	-0.00473914	0.0360382	0.0102507	0.0799341	0.0404778	0.000364931	0.134167	0.0639128	0.0112973	0.0794753	-0.00104138
	-0.0255746	0.00990455	-0.0182433	0.0646238	-0.0268155	0.0441814	0.0826632	0.011807	0.0223758	0.014991	0.0471746	0.0206231	-0.0111539	0.0295157	0.040428	-0.0357677	-0.0345559	-0.00528204	0.0703932	-0.0387217	0.0387498	0.0585429	-0.0148918	0.0396561	0.0282407	0.0659537	0.035192	0.0340616	-0.0081741	0.0357357	0.117179	0.0846076	0.0447516	0.0197696	-0.0263998	0.0845475	0.0521796	-0.100846	0.0284611	0.0592939	0.0350161	0.0790764	-0.0583035	0.131113	0.08621	-0.049012	0.0164648	0.0469953	0.106813
	-0.00120216	0.00690653	-0.0537256	0.0514462	-0.0175598	0.0348992	-0.0131732	-0.0294269	0.0384628	0.0216515	0.0359855	0.0356269	-0.000472092	-0.00147586	0.0208368	-0.0164189	-0.00619175	0.0419885	0.0923392	-0.010204	0.057011	0.0179823	0.0266752	0.0374083	0.0515035	0.0964991	0.0053657	0.0482598	0.0557382	0.0395053	0.126906	0.0203827	0.0553905	0.0225902	0.00235086	-0.0649037	-0.0384214	0.042548	0.0943042	-0.0122808	-0.0450127	0.082171	0.073464	0.026794	0.170829	0.0211631	-0.00454372	0.0625196	0.0488182
	0.0184241	0.0228662	0.00103039	0.0153996	0.0184363	0.06855	0.0142434	0.0110549	0.0181638	-0.0176601	0.0185845	-0.0170152	0.0754816	0.0200876	0.0783102	0.0218858	-0.01097	0.0322123	0.00308311	0.0529306	0.0524153	0.0509528	0.00684415	0.00878986	0.0250389	0.0856358	0.0189011	0.00824121	0.0389712	0.0276154	0.120654	0.0489109	0.025988	-0.0156739	0.0127735	0.0227006	0.0848031	-0.030903	0.0853652	0.0303884	0.0127009	0.10927	-0.0195346	0.0246767	0.143487	-0.00229215	0.0822858	-0.0651424	-0.000755605
	0.0180492	0.038595	0.0198501	0.0166173	0.0047758	0.0400613	0.0141718	0.0196506	0.0254159	-0.002053	-0.00590358	0.0110426	0.0139294	0.00980136	0.0111301	0.0224684	0.0529305	0.0066999	0.0453759	0.0365195	0.0294777	0.00750131	0.0171837	-0.00251209	0.0277332	0.0425517	0.0240333	0.0485075	0.0354645	0.0172638	0.178857	0.00231928	0.0490227	-0.0143658	-0.0460368	-0.0242921	0.0277954	0.0921517	-0.00656532	0.0146161	0.0048953	0.0136198	0.0534321	-0.0318962	0.0537187	0.0284926	-0.0503066	0.0130076	-0.00738442
	0.0124456	0.0246272	-0.00526128	0.146927	0.00657095	0.111286	0.0247333	-0.0248234	0.000163054	0.0285291	0.0428763	0.0484478	0.00464907	0.0293969	0.0408034	-0.0349029	0.0272269	0.0350795	0.0881672	0.0359529	0.0196194	-0.00866184	0.0851542	0.0194895	0.0112026	0.0897221	0.0390078	0.0339659	0.108509	0.0614373	0.110004	0.0209675	0.0340884	0.0312212	-0.0163605	0.000795373	-0.0279358	-0.014301	-0.00177523	0.0539677	0.0437434	0.0242574	0.0380224	0.05901	0.0569047	-0.00799669	0.0315589	0.0984064	-0.035938
	-0.0458078	0.0206213	-0.0130734	0.0806369	0.0120861	-0.0109684	0.0111638	0.0166347	-0.000844032	0.0260137	0.0607656	0.0148278	0.015193	0.00335152	0.031574	-0.0202945	0.00152957	-0.0360383	0.0526354	-0.037315	0.0410509	0.000685701	0.0154642	0.0190781	0.0253155	0.0627882	0.0414644	0.0375209	0.0177596	0.0663444	0.144426	0.0818775	0.00864144	0.0281814	0.00433783	0.0578726	0.0659471	0.029839	-0.0550094	0.0611822	0.090791	0.0528055	0.0516829	-0.00546072	0.140777	0.0307681	-0.0480559	-0.0200869	-0.0191879
	0.0276073	0.000557202	0.0112547	0.0621469	-0.0165684	0.0162401	0.00514301	0.0222869	0.0258679	0.0411248	-0.00507127	0.00769948	0.0424728	0.00199164	0.0522723	0.0231311	-0.0222795	0.0329525	0.0560717	0.0235004	0.053024	-0.0761463	0.0185786	0.0133694	0.00630446	0.0869851	0.00703971	0.0216404	-0.00635586	0.0367979	0.136997	0.0180552	0.0331612	0.021954	0.0866083	-0.0229315	0.0213818	0.00148366	0.0295674	0.0122842	-0.0249078	0.136614	-0.00679677	0.0362621	0.11151	0.0261295	-0.0410468	0.107376	-0.0237169
	-0.0138075	0.0105674	-0.00161038	0.0754134	-0.00508121	0.0780022	-0.0294828	0.032866	0.0288249	0.02237	0.0293194	-0.00759939	0.0216632	0.0256743	-0.00866576	-0.0173579	0.00650987	-0.0335158	0.114852	0.0096693	0.0491927	-0.024395	0.0711234	0.0207606	0.0216054	0.0974198	0.0309923	0.00416186	0.0366668	0.0463575	0.137578	0.0208938	0.0217507	-0.00733051	-0.0672329	-0.0196791	0.0289686	-0.0296965	0.0791867	0.0197842	0.0238864	0.100062	0.0408535	0.104537	0.11123	-0.026435	0.0377426	0.0924332	-0.0426989
	0.00306948	0.0484253	0.00214864	-0.010069	0.0428421	-0.0162585	0.0570378	0.00872253	0.0097456	0.0101296	0.0383187	0.00618613	0.0321988	0.0129375	0.0507408	-0.0572612	0.0252089	0.0795752	0.0932901	-0.00826068	-0.0104857	0.0485656	0.0771276	0.0149976	0.0663669	0.0848303	0.0292269	0.000985839	0.0831269	0.0534812	0.194002	0.0545032	0.037476	0.0229431	0.0363222	0.041438	-0.0294891	-0.0151516	0.0580857	0.0576168	0.019816	0.0731711	-0.073342	0.00295821	0.0773257	0.0191132	0.0530195	0.0465852	0.0532178
	-0.0323069	0.030896	0.0423052	0.00294232	0.0622403	0.0289446	-0.139252	0.0300644	0.00099605	0.0148409	0.0380305	-0.0203185	0.0270104	-0.00206218	0.00338022	0.00712094	-0.040284	-0.000962877	-0.00500086	0.0523371	0.0234159	0.0555678	0.00639012	0.0165408	0.024141	-0.00892873	0.00102196	0.0497137	-0.0441624	0.0174708	0.072956	0.00945511	0.0522343	0.067013	0.103524	0.0161757	-0.0405258	0.0391639	0.0320462	0.0760851	0.0224963	0.121641	-0.0343021	0.0205709	0.128588	-0.00829649	-0.0148329	0.0316211	-0.0301817
	0.0810949	0.0218877	-0.0340729	0.0418962	0.020394	0.0233078	-0.0111887	0.00139651	0.021817	0.00476191	-0.0213056	-0.0184785	-0.0178131	0.0131142	-0.0738802	-0.00995744	0.0226785	0.00164969	0.103246	-0.0262453	0.024257	0.00994914	0.0102057	0.0192713	0.0488025	0.0845762	0.0261549	0.0696853	-0.00676524	0.0650437	0.0860008	0.0501295	0.039927	0.0453296	-0.0617841	0.0219524	0.0258472	-0.00261152	-0.0191482	0.0718504	0.015674	0.0578638	-0.0153839	0.0856221	0.0995545	0.0603176	-0.0380292	0.0665134	0.0473009
	-0.0108938	0.013442	-0.0252975	0.103416	-0.0113945	0.0694481	0.0404747	0.0124824	0.0156091	0.0286303	0.00591452	0.0227721	0.0394135	0.0181882	0.0709425	0.0194976	0.000463911	0.0428402	0.0729997	0.037482	0.0652011	0.01036	0.0217071	0.0682513	0.0144661	0.062203	0.0248178	0.0680343	-0.0069246	0.0181051	0.114461	0.029123	0.0391151	0.0162633	0.00441074	0.0109481	0.0297788	-0.0204904	0.0349279	0.0450522	-0.0261253	0.0907582	0.0795448	-0.0224976	0.163135	0.0145559	0.128576	0.0470724	-0.044212
	0.0244308	0.0264269	0.00352387	0.0739823	-0.0484132	0.0327753	-0.0354824	0.0171307	0.0468637	0.0442232	0.0206933	0.0340806	-0.00576684	-0.00455334	0.0686688	-0.0318745	0.0204856	0.00722233	0.0218579	0.0371386	0.0400632	0.0282602	0.0274562	0.0550642	0.0654697	0.0718307	0.0124571	0.0349811	-0.0234416	0.026215	0.111043	0.0697103	-0.036418	0.0468043	0.0768391	-0.0165886	-0.0892161	-0.0612248	-0.0200787	0.0321177	-0.0201971	0.041168	0.0110478	-0.00750112	0.109957	0.0734713	-0.0702655	0.052218	-0.0240369
	-0.00663178	0.0377956	-0.0124465	0.0100479	0.0450355	0.0911386	0.0361037	-0.0114348	0.00606534	0.00481016	0.0387987	0.0619084	0.0209512	0.00789394	0.057209	0.004306	0.036261	-0.0244044	0.0435145	0.0865136	-0.00786632	-0.00484658	0.0263445	0.0198938	-0.00103993	0.0811291	0.00666021	0.037175	-0.00397104	0.0371818	0.11175	-0.00453704	-0.0181347	0.0303953	0.0131168	0.0443073	-0.00927263	-0.0280617	0.0459053	-0.0126628	-0.00339352	0.0951533	0.0229405	-0.00474591	0.10268	0.00905957	0.011121	0.0213733	0.0489701
	0.0692243	0.0255442	-0.0297638	0.00542081	-0.0259672	0.0723954	0.0155165	0.0144992	-0.0022709	0.0411595	0.0428493	0.0206342	-0.0333138	0.0231226	0.0126451	0.000514974	0.00722617	-0.00379846	0.0118107	-0.0316592	0.0208515	0.071661	0.0464631	0.0210414	0.0384407	0.0728311	0.0304372	0.0665107	0.0126162	0.017505	0.0780017	-0.0745927	-0.00355077	0.055133	0.0263095	-0.0635292	-0.00872733	0.0749942	0.032237	0.0627213	0.0136736	0.0148694	0.0838193	0.0170013	0.0866377	-0.00763124	0.00907118	0.0443656	-0.0239671
	0.0229649	0.0665112	-0.0546425	0.0214908	0.0176119	0.0760654	-0.0826425	-0.0117086	0.00915641	0.0370203	0.00238214	-0.0626624	0.0106423	0.00528232	0.0425297	-0.0118384	-0.0865235	0.0506916	0.11411	0.0904271	-0.00569391	0.030682	0.0262137	0.041489	0.00375675	0.0743206	0.0218705	0.0692948	-0.0218187	0.0655173	0.153439	0.041501	0.0591113	0.00462354	0.0153145	0.0496846	0.0756956	0.0330473	0.0306475	0.0108918	0.0385149	0.00774793	0.0290564	0.000647934	0.0251278	-0.0157727	-0.022251	0.0173442	0.0125731
	0.0224573	0.0370275	-0.0510464	0.0483642	0.0411158	0.0669535	0.0123787	0.0217003	0.0373222	0.0342122	0.0262876	-0.0202413	-0.0146425	0.0204567	0.0277811	-0.0183344	0.0649788	0.0106743	-0.0558906	-0.0588567	-0.0104032	0.0168397	-0.00995331	0.0598367	0.042623	0.0990296	0.0342182	0.0265741	0.0648332	0.0329007	0.0458327	0.0299711	0.0457758	-0.00359665	6.34751e-05	0.0064551	-0.0534875	0.0415415	0.114661	0.0670712	0.0600776	0.0708567	0.0762563	0.0771125	0.0638783	0.000800927	0.054932	0.082461	-0.0810837
	0.0631685	0.0139771	0.02721	0.0183363	0.020296	0.0542036	0.0268122	-0.0161354	0.0392006	0.0302303	0.0431371	-0.0166507	-0.0120869	0.00118255	0.0116832	0.00875285	0.0276745	0.00646312	0.0348219	0.019401	0.0224055	-0.0396358	0.0186317	-0.00519378	0.021512	0.0867565	0.0136269	0.0206659	-0.0115646	0.0215871	0.0779416	0.00579179	0.0218238	0.0391582	-0.0637892	0.0521186	0.0811888	0.0766482	0.00889467	0.0240022	0.0018241	0.0937275	0.00406721	0.089045	0.0721228	0.0456749	-0.0124937	0.0866073	0.027841
	0.00982082	0.0361537	-0.017489	0.0441595	0.0242786	-0.0017643	0.00597518	0.000889204	0.0208924	0.032917	0.0336768	0.0170218	-0.00621889	0.0056978	0.0252228	0.0161421	0.0349248	0.00320414	0.00870329	-0.00918868	-0.0117156	0.0326224	-0.0113587	0.0232295	0.0275804	0.0215367	0.0569874	0.0477464	0.0333248	0.0329346	0.143928	-0.00218784	-0.0048244	0.0497693	-0.0093298	0.0500263	-0.00500802	0.000613032	0.0846486	0.030571	-0.00754938	0.0377384	-0.0342648	0.113948	0.153231	0.0224254	0.0513419	-0.0253033	0.0528538
	0.0251636	-0.00678056	0.107865	0.0309301	0.0191976	0.0241429	0.0796543	-0.0093254	0.0208558	0.00993361	0.058653	0.0133322	0.021945	-0.0312786	0.021111	-0.0239104	0.0617053	-0.0199149	0.0459617	0.034339	-0.000167252	0.00584531	0.0715278	0.00872303	0.0620097	0.110418	-0.0604192	0.0695308	-0.0184993	0.0654383	0.0945834	0.0398647	-0.0197581	-0.000533608	0.0366392	-0.00557181	-0.019547	-0.0319165	0.00583272	0.0314111	0.0447151	-0.0137784	-0.0560362	0.0140632	0.199694	0.0417526	-4.33824e-05	0.0520547	-0.0785055
	0.0177888	0.00178041	0.0324875	-0.0559165	0.0154496	0.0321679	-0.004626	0.0185562	0.0152342	0.0476882	0.0403409	-0.0184247	-0.00666796	-0.00631386	0.0576394	0.0156678	0.0529103	-0.0119681	0.0609514	0.05788	0.0306327	-0.0327297	0.0825493	0.0225176	0.0807565	0.0230987	0.0340036	0.0221725	0.00375359	0.0443945	0.0736044	0.0135485	0.0220745	-0.0386513	0.0384884	-0.0164678	0.0490078	0.00686322	0.0494452	0.0638994	-0.016522	0.114086	0.036668	0.0380666	0.114366	0.00842369	0.123786	-0.0109051	-0.0397556
	-0.0103806	-0.00950192	0.031516	0.0907066	0.0615752	0.0369781	-0.0240589	0.0193626	0.0140231	0.0221779	-0.026872	-0.0316145	-0.0316178	-0.014516	0.0576754	-0.0350063	0.0524168	-0.0197117	0.035894	0.0788269	-0.0196906	-0.00019624	0.0450329	0.0348356	0.0228482	0.0162002	-0.0147134	0.0117415	0.0301276	0.0630056	0.104558	-0.0288819	0.0193189	0.00286704	-0.0346193	0.023849	0.00467662	0.0994056	0.0598814	0.0817513	0.00493868	0.141304	-0.0580878	0.0706816	0.113764	-0.0196217	-0.00769422	-0.0341879	0.0319323
	-0.0272929	-0.0149824	-0.0226481	0.0628571	0.0193994	0.0425267	0.00666789	-0.0109122	0.0398464	0.0239936	0.0237383	0.00083854	-0.0175917	-0.00357898	0.0370884	0.0209269	0.0265031	-0.0194253	0.0377278	0.0749644	0.0273343	0.0518687	0.0531893	0.0340875	0.0621121	0.0490651	0.0171237	0.00998457	0.0156448	0.015589	0.109044	0.0410422	0.040532	0.0205653	0.0029656	-0.0206942	-0.0480831	-0.0902157	0.128609	0.000223486	-0.0096993	0.10857	0.0525526	0.129169	0.108383	0.020347	0.0173948	0.0593058	0.0728951
	-0.010302	0.00062216	0.0279121	-0.0173399	0.0244538	0.0163912	0.0858554	-0.0253582	0.048996	0.0378163	0.0388077	0.0308827	0.0154179	-0.0141054	0.0759045	0.051532	0.00763217	0.0552993	0.0603881	0.0127607	0.0540583	-0.077324	0.0611889	0.033757	0.0192869	0.10905	0.0401962	0.00722367	-0.0155644	0.0359138	0.112274	0.037009	0.0344598	0.0488872	0.057521	-0.0477065	-0.0381318	-0.0535338	0.0414163	0.0494247	-0.00494904	0.0697181	-0.0513303	0.00506147	0.0317193	0.0168225	-0.0492091	0.0666266	0.0714981
	0.0284821	0.012547	0.0849253	-0.0759771	-0.00332267	0.0183905	0.115664	0.00836651	0.0639979	0.000647984	-0.0336571	-0.0351646	0.0131582	0.00361495	-0.0287217	0.0239858	0.0697841	0.0278634	0.0190745	-0.0257794	-0.0132115	0.0243758	0.0619428	0.0484523	-0.00483267	0.0956263	0.0375276	0.002617	0.041383	0.0539387	0.147074	-0.0291356	-0.000225556	0.00873885	0.104637	0.0689167	-0.0537594	0.00290985	0.0876217	0.0282778	-0.00263	0.0737253	0.158629	0.0233934	0.116114	0.0523574	-0.037861	0.0843612	-0.0651804
	0.0363348	-0.00575216	-0.00384069	-0.000366376	0.0329944	0.133725	0.0605725	-0.0129813	0.0546334	0.0340382	0.0727981	0.0395589	-0.00948226	-0.0183539	0.0148359	0.0896434	0.0556844	0.00756389	0.055406	0.0421807	0.00421637	-0.0177405	0.100223	0.0236943	0.0371532	0.0586909	-0.0057082	0.0193245	0.0621835	0.00687908	0.1014	0.00724464	0.0167079	0.0638496	0.0847923	0.0600538	-0.00170593	-0.0407235	-0.0456123	0.0273045	-0.000417235	-0.0016295	-0.0262103	0.0308711	0.0146282	0.058948	-0.0560204	0.0062208	0.0485859
	-0.0247042	0.0330929	-0.0402557	0.0109724	0.00676755	0.0152757	0.0486729	0.032062	0.00810046	0.0367995	0.00643802	0.0207321	0.00905534	0.0171018	0.0136595	-0.0110123	0.0640176	-0.00761527	0.0521887	0.032816	0.0639871	0.0387301	0.0515293	0.0465916	0.0228033	-0.00519587	-0.0264053	0.0321052	0.0312396	0.032319	0.129144	0.0139563	0.0167292	0.010957	0.112047	0.0251154	0.0607476	0.0450375	-0.00602441	0.000272559	0.04693	0.113553	0.0327633	0.0784387	0.175777	0.00110954	0.0689302	0.0528422	0.0727231
	0.0261827	-0.00115309	0.0632911	-0.0336354	0.00984515	0.0316465	-0.0480175	-0.00436872	0.0122856	-0.0206214	0.0187408	-0.00891591	-0.0144565	0.0125905	-0.00566025	0.0604378	0.0933148	-0.0305034	0.0502704	0.0198219	0.0108876	0.0539265	0.0622728	0.0210757	0.0452005	0.0645674	0.0223777	0.0554914	-0.00420044	0.0373242	0.0838471	-0.0785405	0.0243769	0.02172	-0.00326725	-0.0568218	0.0439224	-0.000577739	0.105669	-0.048156	0.0539395	0.0265221	0.0276225	0.115852	0.0714211	0.0138407	-0.00621674	-0.0107415	-0.0325509
	-0.0107886	0.0354504	0.0244831	0.0525349	0.01521	-0.0429756	0.029954	-0.0144927	0.0324122	0.00362362	0.00354559	0.0310357	0.0381096	-0.0238946	0.0123845	0.0279272	0.0285516	0.0466834	0.10019	0.016378	-0.0281048	-0.0168989	0.0424602	0.040956	0.0139309	0.137669	0.0234159	0.0312309	-0.0132214	0.025607	0.149024	-0.00386601	-0.0262902	0.00596028	-0.0204629	0.0576783	0.0552391	0.000387389	-0.00173882	0.049327	0.00696802	0.0692621	0.0159543	0.0839639	0.0674976	-0.0489869	0.0348811	0.109727	-0.00865834
	0.0674121	0.0192778	0.0853024	-0.0414594	-0.00432833	-0.0452567	0.0236873	-0.0215007	0.0236625	-0.00237185	0.0272899	-0.0555563	0.0117177	0.0168576	0.00805506	0.0109961	0.0392229	0.0681419	0.00297495	0.012143	0.0296036	0.0692144	0.0845824	0.0331542	0.055687	0.0477862	0.0364319	0.00613557	0.00274108	0.0312986	0.0871404	0.0159237	0.0580986	0.0263027	-0.0352537	0.0351336	-0.00594767	0.0140527	0.068052	0.0686413	0.0257521	-0.0181984	0.0591321	-0.0536473	0.101463	0.118686	-0.0347009	0.0161581	0.0996187
	0.0387357	-0.000643563	0.0565697	0.0121607	0.00902674	0.0180514	-0.0218558	-0.00415648	0.0296481	0.0121337	0.03627	0.00530762	0.00396156	-0.0142613	-0.0273629	-0.00988841	-0.0290935	-0.000174518	0.0660585	0.0226547	0.0189982	0.0169943	-0.0304831	0.0410915	0.0150976	0.158753	0.0748078	0.00753667	0.0482069	0.0328473	0.0850867	0.0324597	-0.0345597	0.0831114	0.00354989	0.0784863	0.0881579	0.0687926	0.0838688	0.0221366	-0.00114435	-0.0142895	0.00769028	0.135289	0.0584131	-0.0163762	-0.0197845	0.0767766	-0.0327317
	0.0219966	0.0481906	0.0589121	0.0433824	0.0472599	0.0466566	-0.0783148	0.00827269	-0.0228093	0.0376213	0.0451169	0.0390728	-0.0143088	0.0448474	-0.00790728	-0.0170476	0.119334	-0.0187079	0.0323118	0.113477	0.0285062	0.0138977	0.0514621	0.0414881	0.055853	0.12022	0.062965	0.0253588	0.0472739	0.0523889	0.121981	-0.0520519	0.00661576	0.023845	0.00317371	0.0540052	-0.031021	0.093234	0.0834597	0.0439944	-0.00605313	0.0665929	0.0244363	0.0261539	0.0458346	-0.0104103	0.0772202	0.133805	0.0487067
	0.0428586	-0.000680652	0.00584953	0.0853749	0.0404756	0.0530764	-0.0176049	-0.0196721	0.0101333	0.0186427	0.0450311	0.0335931	-0.00579239	0.0530812	0.022884	0.0269706	0.0084547	0.0477263	0.0537169	-0.0053348	0.05561	0.00932775	0.0968448	0.0191503	0.0208292	0.136379	-0.0375977	0.0266157	0.00920784	0.0252527	0.0856922	-0.020369	-0.0215614	0.0372126	0.0270971	0.0368372	-0.0133378	-0.0311989	-0.0420872	0.0169233	-0.0530941	0.0461231	0.0782809	0.078233	0.111308	0.0737482	-0.0352823	0.100097	-0.0185775
	-0.0289876	0.0189531	-0.00756344	0.0283897	0.0440777	-0.000560748	-0.0339065	0.00390999	0.0579615	0.00184426	0.0423213	0.0263601	6.51387e-05	0.00689138	0.0422251	-0.028925	0.0787626	-0.0148903	0.062669	-0.0105202	0.0285029	0.0331387	0.113493	0.0398415	0.0705362	0.0824027	0.0341115	0.0468028	-0.0116378	0.0156433	0.131925	-0.00293443	0.00491205	0.00149764	0.0149053	0.00201182	0.0126057	0.0152072	0.0506119	0.0520481	0.02216	0.0478111	-0.0181609	0.0491303	0.0787631	-0.0296236	0.05172	-0.0126094	-0.0162838
	0.0445007	0.0479714	0.030686	0.0137798	-0.016472	-0.0166043	0.0455954	-0.000360703	0.0141211	0.0237393	0.00839906	0.0147331	0.0257035	0.0313181	0.030157	0.0409099	0.021239	0.0494821	0.00815959	0.0139559	0.0195126	0.0579669	0.0859822	0.0632246	0.0229858	0.146498	0.0320519	0.0320203	0.0153275	0.0175631	0.0723293	0.0187885	-0.00236885	0.0651314	0.0595557	0.0148727	0.0454228	-0.0406422	0.0814876	0.00498808	0.0468021	0.0890114	0.036556	0.0378698	0.0370611	0.0231205	-0.048831	0.0274684	0.096735
	0.0487087	0.0168199	-0.00142979	0.0616621	0.00788302	0.0270957	0.144463	0.029367	0.0488037	0.0183986	0.0363748	-0.0289967	0.0413508	0.051394	0.0972043	0.0440746	0.0866322	-0.00718307	0.026067	-0.0828525	0.042198	0.0295513	0.0407295	0.0452648	0.057337	0.0764473	-0.0214824	0.0370864	0.031412	0.0494456	0.0725412	-0.0137709	0.00666791	0.0406051	-0.00296953	0.055743	0.0597929	0.080477	-0.000369754	0.00615843	0.0215399	0.0786599	-0.0101214	-0.0313374	0.183113	0.0645028	-0.0239312	0.0465859	-0.0113964
	0.0721762	-0.0399794	0.0107597	0.0622193	0.06918	-0.00585144	0.0120799	0.00135808	0.0147106	0.0146478	0.0121818	-0.0352199	-0.00600419	0.0437566	-0.0347433	0.0235201	0.0743482	-0.0547387	0.0189397	-0.00885149	0.0723536	0.0396849	0.0316068	0.0381833	0.0499437	0.0691204	0.047196	0.0218513	0.0697187	0.033575	0.0871374	0.071242	0.0427293	0.0340136	0.0056099	0.0296866	-0.0232175	0.0809285	0.00515715	0.0136963	-0.00450271	0.0653696	0.0985097	0.0574842	0.0679088	-0.0392288	0.0872396	-0.00629841	-0.0063853
	0.0235744	0.0353897	0.00994694	0.0382119	0.0344704	-0.0475468	-0.103079	0.0131891	0.00226892	0.001535	0.0435053	0.0454898	0.00880902	-0.0317857	0.0141477	-0.0188358	0.0614844	-0.0992209	0.0712107	-0.0600226	0.0279349	0.0195033	0.0646357	0.0425341	0.00607145	0.0562935	0.00970131	0.052905	-0.00710169	0.0153078	0.184894	0.0151499	0.0128684	0.073199	0.0485526	0.000920214	-0.0596184	0.0533681	0.0287471	0.0411157	-0.016121	0.0403594	-0.00899064	0.00196576	0.0378926	0.00737666	0.00968761	0.0914231	0.0219829
	0.0626224	0.0239827	-0.0315454	0.0257104	0.0324483	0.0249505	0.0291453	0.0135879	0.0124099	-0.0122348	0.0442324	0.0610844	-0.0120216	0.0340298	0.0426354	0.0113994	0.00390701	-0.0265022	-0.0173231	0.0230414	0.0435284	-0.0473294	0.0870774	0.0357332	0.0248319	0.0914475	0.00549247	0.0420572	-0.0145393	0.0451337	0.108362	0.0350173	0.0195501	0.0794275	-0.0335537	-0.0266653	0.0079849	0.0539714	-0.0359687	0.0662841	0.0225959	0.10331	0.0537188	0.129097	0.0787901	-0.014643	0.0281426	-0.0172229	0.0340862
	0.0176153	0.00543447	0.0659964	0.13817	0.0604021	-0.0120223	0.0434549	0.0150393	0.0113918	-0.00732832	0.005441	-0.030686	0.0122347	0.0188795	-0.012871	-0.00197871	0.095929	0.0467105	0.0484569	0.0506761	0.0790584	0.00202347	0.0437748	0.0434594	0.036485	0.0322298	-0.0337636	0.00787067	0.0442327	0.0334698	0.115112	0.0182398	-0.0075229	0.00944662	-0.0211426	0.060252	-0.00725242	0.0509207	0.0305103	0.0374036	0.0605127	0.0876707	0.0151606	0.066671	0.0129575	0.0478314	0.110623	0.0743751	0.0466256
	0.0565088	-0.0180119	0.0211891	0.112746	-0.00846601	0.0294437	-0.0140683	0.041553	0.0421787	-0.000157841	0.0117352	0.0192386	0.0467045	0.0302857	-0.015889	0.00156293	0.0981847	0.0100219	0.0565372	-0.0212547	0.0134649	-0.0188385	0.0935748	0.0504616	0.0314523	0.106513	-0.00862306	0.0218631	0.0090613	0.0317233	0.069682	0.00584441	0.0309233	-0.0159795	-0.00951614	0.0496585	0.0245145	0.0619133	-0.0474516	0.0397601	0.0267992	0.030137	-0.031595	0.05109	0.170418	-0.0366551	0.0627266	-0.00350733	-0.0953724
	0.0188676	-0.00397057	0.0470686	0.00211024	-0.0206497	0.0104821	-0.0167244	-0.0186786	0.0395623	0.0271399	0.0366382	0.0266318	0.0159078	0.0116899	0.0473687	-0.0152198	-0.00303133	0.0382273	0.0291718	0.0751375	0.0219067	0.0574806	0.106512	0.0369634	0.0367944	0.074251	0.0336009	0.0188969	0.0107672	0.0407446	0.0871423	0.0352376	-0.0109254	-0.022835	0.0452613	0.0221707	0.0557185	0.105455	0.00733104	0.0757543	-0.0103674	0.070137	0.0181926	0.0312729	0.112557	0.0396015	0.0169179	0.00188604	0.0439104
	-0.00537504	0.0646288	0.0486006	0.000756426	-0.00667785	0.0309844	0.0991041	-0.0130947	0.0306516	0.0227928	0.0263142	0.036133	0.0346393	-0.013408	0.0485696	0.045827	0.126446	0.0508947	0.086983	0.00332075	0.0126229	-0.0259486	0.0417434	0.0719605	0.0353432	-0.0319783	0.0304067	0.0543704	0.0294175	0.0113511	0.105299	-0.0210615	0.0220021	0.00315666	0.0328898	-0.052615	0.032625	-0.033982	0.0347857	0.0498568	0.0353774	0.0463302	0.0472604	0.104457	0.0713744	-0.0109855	-0.00446427	0.0662165	0.0804914
	-0.00185891	0.063169	-0.0244802	0.0177064	-0.00787849	-0.0200955	-0.00358576	-0.00229441	0.0189026	0.0391946	0.0303389	0.0144806	-0.0062633	-0.0145865	0.0483369	0.0493975	-0.0414398	0.0413372	0.0319904	0.00488444	0.0585908	0.0482142	0.0901939	0.0168698	-0.00682118	0.155289	0.054609	-0.0212658	0.048286	0.0267059	0.110535	0.0388912	0.0214213	0.0336904	0.0331654	0.0438202	0.0888412	-0.0487969	-0.00588652	0.0860589	0.00436662	0.0333394	0.00753184	-0.018446	0.0776268	-0.0181279	-0.0644271	-0.0803674	0.00671055
	0.0262645	0.0514365	0.00582123	0.0325954	0.0268675	0.0269073	0.009128	0.0125547	-0.00617911	0.0251907	0.00666141	-0.0307372	0.0134991	0.0444063	0.0226153	0.0424045	0.000827742	0.015247	-0.000338232	0.00571646	0.11538	0.0660057	0.00356564	0.0368329	0.00872288	0.109368	0.00761987	0.0437867	0.001096	0.029692	0.111886	-0.009549	-0.0139807	0.0414935	0.0317164	0.0598605	0.0949216	0.0413448	0.0440706	0.0267699	-0.025961	0.0341018	0.105005	0.0342786	0.0994555	-0.0953271	-0.0135051	0.0291152	0.0650618
	0.0103602	0.0544838	-0.0180573	0.132313	-0.0453129	0.0567352	-0.033523	0.0288544	0.00462659	0.00961857	0.0483431	-0.000932903	0.0129453	0.0286464	-0.0115559	0.00700965	0.00390155	0.0630719	-0.0301212	0.00906183	0.0132751	0.0483525	0.0746648	0.0409824	0.0399853	0.0697357	0.0357938	0.0400299	0.00285847	0.0266159	0.122301	-0.0496706	-0.0277564	0.0609443	-0.0345159	-0.0251524	0.0351493	0.0807692	0.0160647	0.01424	0.0174529	0.0661956	-0.00314732	0.0185613	0.00500576	0.0249567	0.0210145	0.0292033	-0.0213342
	-0.00584748	0.0150609	-0.0433693	0.000820503	0.0147247	0.051472	0.0654737	-0.016436	-0.0121703	0.0265531	0.0726034	-0.0143239	0.0373137	0.0205717	0.0492249	-0.0737941	0.0450733	0.064139	0.0350604	0.0255466	0.00868413	0.0444916	0.116868	0.0457869	0.0223122	0.0672241	0.021147	0.00781202	0.0289297	0.0261864	0.16046	0.0568335	0.0201203	0.0111464	0.0954027	0.0811402	0.103996	0.0492628	0.0541804	0.0294063	-0.011157	0.0649912	0.0549155	0.0534483	-0.0159789	-0.00898687	0.0261747	-0.0129671	-0.00883434
	-0.00545266	-0.0055528	0.0131438	-0.0805242	0.00570916	-0.0357816	-0.0300349	0.0127616	0.0437226	0.0346638	0.0475752	0.0214968	0.033648	0.0356198	-0.00812854	-0.0399924	0.0865554	-0.0244912	0.047463	-0.0188539	0.0109838	0.00831447	0.0770358	0.0569162	0.044194	0.0824681	0.0274586	0.0222034	0.0472129	-0.00989847	0.105058	-0.00538228	-0.000460541	0.0645394	0.028364	0.062594	0.0292431	0.0653555	-0.0546311	0.0482228	-0.0362732	0.0381403	-0.00780383	0.0724181	0.0537034	0.0554731	0.0340567	0.127312	-0.0283542
	-0.0225818	0.0316604	0.0594615	0.111872	0.0527546	-0.0447129	0.0144789	0.0212074	-0.00697017	0.0104191	0.0433499	-0.00660881	0.0113016	0.00507349	0.0328362	0.0286157	0.0465186	-0.026412	-0.0164427	-0.0797759	-0.0063779	-0.0227835	0.057102	0.0723144	0.00870818	0.0313313	0.00522572	0.0293443	0.0600456	0.0501529	0.12892	0.0420444	-0.00944547	0.0735227	0.0800424	-0.0405276	0.0184781	-0.0338025	0.00865267	0.0129618	-0.0409076	0.100055	0.127177	0.0468183	0.115336	-0.00697034	0.0585865	0.0529695	0.0403842
	0.0506883	0.0427947	0.0400391	0.0694858	0.0636721	0.0985141	0.074616	-0.00945355	0.00196344	-0.00647098	0.0330038	0.00228564	0.0174893	0.0504108	0.0761128	0.0177855	0.022435	0.0100829	0.0359171	-0.009945	0.0237705	0.0800361	0.100437	0.0228041	0.00145934	-0.0138204	0.0256392	0.00412603	0.00753551	0.0232878	0.163699	-0.00306321	-0.0371662	0.0344275	0.00533416	0.0298761	0.0758565	0.119662	0.0421723	-0.00703384	0.00412018	0.00558492	0.0586929	0.0510187	0.204389	0.0518546	0.0271977	0.0552359	-0.00594128
	0.0406519	0.000138	0.0365982	-0.0680234	0.0222576	0.0323415	0.00356806	0.0208815	0.0358308	0.00174732	-0.0311755	0.05256	-0.0147702	0.00397942	0.0421506	0.0490632	0.0849061	-0.0327882	-0.00893882	-0.00754081	0.0189848	0.0413158	0.124641	0.0775036	0.0181771	0.0742688	0.0490193	0.0329735	0.0723567	0.016092	0.0700722	0.0450434	-0.0294706	0.00240683	-0.0392009	0.0317975	-0.0176925	-0.0586733	0.0471596	0.0198686	-0.0740577	0.0747569	0.0209368	0.0889184	0.180348	0.0138451	0.0954549	0.0195676	-0.00812919
	0.0923927	0.0704811	0.0214923	0.105492	0.023633	0.0676018	0.0975492	0.0109874	-0.000640609	0.0238341	0.0500127	0.0564611	0.0182378	0.0329462	0.0336671	0.0133413	0.00824181	0.0224286	-0.0292242	0.0560942	0.00571252	0.0933199	0.157427	0.0585912	0.0190397	0.0726934	0.00526825	0.0356223	0.0172996	0.0336019	0.0592125	-0.024998	0.00999292	0.0486505	0.0675216	-0.00305996	-0.0341925	0.0380439	0.0124039	0.0267981	0.0507053	0.0469058	0.0295202	-0.0117494	0.0684041	0.025504	-0.0111112	-0.00577515	-0.021051
	0.0281738	0.00268775	-0.0353263	0.0731409	0.0100055	0.0322335	-0.022779	0.0187822	-0.00317431	0.0237919	0.0567751	-0.0281245	-0.0230579	0.0318094	0.0626401	-0.00551786	-0.025695	0.0704906	0.0551698	0.0697895	0.00674563	-0.019605	0.0765503	0.052442	0.0173586	0.0905823	0.0762568	0.0280944	0.0531698	0.0339147	0.171069	0.00384992	-0.0046217	0.0207487	-0.0547742	0.050294	0.030744	0.0388585	-0.0424747	0.0662845	0.00270884	0.0742218	0.0942039	0.0491402	0.0507242	-0.0152976	-0.00104774	-0.0319052	0.0471736
	0.00153636	0.0554146	0.0355608	0.0396274	-0.000742163	0.044877	0.0239393	0.0280516	0.01837	-0.0214402	-0.0064192	-0.00350822	-0.041536	-0.026979	-0.0241282	-0.0165464	0.0054021	0.0401493	0.099149	0.0455606	0.0704087	0.0111581	0.107035	0.0725849	0.0433429	0.0692322	0.0269129	0.0282739	0.00818175	0.0151594	0.114032	0.0665452	0.00786083	0.067462	-0.00591271	0.0486819	0.0772762	0.0314586	0.0661509	0.00741402	0.0318488	0.0526746	0.138778	0.102199	0.132177	0.0285438	-0.0293327	0.0281283	-0.037036
	0.103071	0.039988	0.040623	-0.0283337	0.020651	-0.0369769	-0.0196761	0.0157996	0.00415955	0.00542813	0.0675815	0.0245115	-0.0131364	0.00614827	0.0673676	0.0304261	0.00449654	0.0846929	0.0261824	0.0560146	-0.037552	0.0632685	0.108941	0.0427047	0.0130285	0.0940861	0.0189627	0.043685	0.0248804	0.0206261	0.142122	0.0243937	-0.00845956	0.0428961	0.0539785	0.0667556	0.0911058	-0.0137126	0.0124567	0.0518446	-0.0118146	0.0718798	0.0489679	-0.00959832	0.0833524	-0.000126798	0.0739163	0.0790639	0.00446182
	0.0204519	0.0308295	0.0104041	0.0657965	-0.0336435	0.052772	0.0951484	0.0404852	0.0236967	0.022424	0.0372225	0.0120085	0.0195577	-0.000145089	0.0323718	0.0125066	0.0858968	0.041664	-0.0200104	0.114212	-0.00183158	-0.0392667	0.0971513	0.0751282	0.0199969	-0.00164174	0.0345235	0.0535083	-0.00910305	0.0188049	0.164526	0.0365196	0.0332786	0.0476068	-0.00822477	0.0113095	-0.0452389	0.0648205	-0.012631	0.0691938	-0.0036703	0.186385	0.044862	0.0219013	-0.00116141	-0.0499529	0.0656711	0.0514858	0.130992
	0.0819441	0.00184853	0.041688	0.0550367	-0.00892092	-0.0242493	-0.00417802	0.0521377	0.0102239	0.0209323	0.0718191	-0.00202663	-0.0162527	0.0092291	0.0583175	0.00413063	0.0863564	0.0391536	0.0605073	0.0401447	0.035276	-0.00485294	0.102783	0.0590415	0.0358234	0.0655335	0.00865842	0.026127	0.0518814	0.00221367	0.11206	-0.0246295	0.0272532	-0.0245606	0.0842652	0.0552023	-0.0781353	0.0590972	-0.0130012	-0.0147184	0.0350505	0.0541234	0.052936	0.0275715	0.0191915	-0.031059	-0.0177463	-0.00566456	0.0523411
	0.0123759	0.0426896	0.0230002	0.0303653	0.0649737	-0.0457591	0.0659302	0.00862166	0.00402571	0.0195546	-0.00736007	-0.0503826	0.0344826	0.0112742	0.052589	-0.0293755	0.0285534	0.0122111	-0.00884897	-0.0382225	0.0206713	0.0236085	0.131882	0.0661331	-0.0173431	0.0755471	0.0415576	0.0020102	0.0529899	0.0173838	0.0483055	-0.0308289	-0.0348579	0.0219119	0.0514033	-0.00705759	0.00837833	0.0886847	0.0503194	0.013063	-0.0464934	0.056398	-0.0198989	0.0560104	0.127115	-0.0207367	-0.00490437	0.00618015	-0.0548276
	0.0264679	0.0320029	0.00303411	0.134059	0.0724946	0.0273051	-0.0332527	-0.00110947	0.0182412	0.019298	0.0382675	-0.0283947	-0.0250354	-0.00576333	0.0510566	-0.0175374	-0.0019593	-0.0504606	-0.0256181	-0.00524413	-0.0133766	0.0786682	0.110191	0.0606535	-0.00100619	0.0798706	-0.00452057	0.0554169	0.07241	0.0325706	0.138922	0.0242634	0.0117209	-0.0177658	-0.0335741	0.0532518	-0.0216695	0.014758	0.0419648	0.0332202	0.00194311	-0.00660465	0.0325297	-0.0434733	0.0789882	0.0150114	0.0095356	0.0190739	0.0617895
	-0.00766735	-0.0308268	0.010006	0.0603792	-0.0277677	0.0671394	0.0632031	0.0188935	0.0166881	-0.0130035	-0.0133753	0.00435074	-0.011461	-0.0166422	-0.000120311	0.0467982	0.0919904	-0.0636337	0.0188894	-0.0102739	0.0382558	0.0258278	0.139856	0.098484	0.0193713	0.0447564	0.0145195	0.0204909	0.0323482	-0.00650484	0.0819469	0.017725	0.00397104	0.014465	0.0377941	-0.074574	0.0346395	0.0614832	-0.0302851	0.00481661	-0.0126539	0.0411852	-0.00136228	0.0269936	0.106999	-0.0145966	0.0699553	0.0264434	0.0108909
	-0.0449478	0.0360597	0.0613799	0.0121453	0.0342856	-0.0516082	0.0416184	0.0182577	0.00966299	-0.00839805	0.0234038	0.0119952	-0.00743035	-0.0125402	0.070129	0.05217	0.0407076	-0.00118492	0.0209693	0.0346709	0.0236039	0.0449234	0.0797802	0.0751824	0.0418255	0.0402225	0.0387276	-0.00805177	0.0546806	-0.0115405	0.119954	0.0302222	-0.0133973	0.0313067	0.0720478	0.0339712	-0.0306839	0.0172298	0.0485471	0.00249801	0.038734	0.0612646	0.103485	0.00154923	-0.0071787	-0.0679822	0.0193734	0.0616525	0.0847304
	-0.00777846	-0.0180129	-0.0103066	-0.0489356	0.015761	0.0196055	0.0502548	0.031358	0.0268064	0.0175453	0.0328876	0.0196201	-8.07319e-05	0.0124642	0.004469	-0.0592851	0.0450557	-0.06935	0.0195754	0.0465609	0.0104949	0.00876312	0.132049	0.0533091	0.0422298	0.0333122	0.0890729	0.016378	0.0128159	0.0244142	0.145117	0.0464479	-0.0139688	-0.0103686	-0.015405	0.0807223	0.0199348	-0.0195146	-0.0263043	0.00943041	-0.064914	-0.00943981	0.0728409	0.0731834	0.0488777	0.0216378	0.00182674	-0.0233949	-0.0571695
	0.0628244	-0.0349001	-0.00762792	-0.0279672	-0.00123985	-0.000904098	-0.0218898	0.0125326	0.0234911	0.0226757	0.0604716	0.0570963	0.0177434	0.0286662	0.00959932	-0.0146331	-0.0610845	0.0786827	-0.0378298	-0.00167064	0.0264196	0.0323168	0.129044	0.0581097	0.000925145	-0.0227193	0.0509668	0.0374111	0.0517493	0.0040213	0.0782377	-0.00392182	-0.022242	0.0185521	-0.0327617	0.0930358	0.0165659	0.101463	0.0460005	-0.00500266	0.0525539	-0.000725786	0.0774511	0.130209	0.139486	-0.0173274	0.0658225	0.0136414	-0.0193099
	0.088429	0.0105452	0.00974038	0.106171	0.0420031	-0.0214389	-0.0579565	-0.00586698	-0.00160877	0.0145877	0.021779	0.0377325	0.0256572	0.0119456	-0.00828139	0.0232896	0.11168	-0.102484	0.00745576	0.037074	0.00675854	0.00413389	0.12201	0.0616682	0.038384	0.0111517	0.0379173	0.0156967	0.0521297	0.0214168	0.115144	0.0191483	-0.0126157	-0.0295018	-8.53664e-05	0.00648014	-0.00444867	0.0310881	0.0399461	0.023919	0.0246218	0.0141469	0.119599	0.0400661	0.0349127	-0.0225859	-0.00409724	0.0353399	-0.0481505
	0.0148174	0.0398196	-0.0235885	0.0169973	0.0036793	-0.0179737	0.00874167	-4.97568e-06	0.00011439	-0.00929034	0.0332659	-0.000384489	0.0265715	-0.00380665	0.0546466	0.021789	-0.00203966	-0.00701751	0.0684698	-0.0189003	0.068436	-0.0170825	0.0928618	0.0618565	0.0289436	0.0283334	0.0225961	0.0148043	0.0790238	0.0369353	0.0954996	-2.4919e-05	0.0217884	0.0513345	-0.0422764	-0.0289936	-0.0335402	0.0767449	0.0628118	0.0252221	0.00639528	0.039485	0.0187795	0.0194611	0.10483	0.0036056	0.0691173	0.0406422	-0.0419169
	0.0781141	-0.0227526	-0.000331154	-0.0131265	0.0169292	0.0434879	-0.0255455	0.031327	0.0177593	0.00491448	0.0155504	-0.00666297	0.0503891	0.0398542	0.018666	-0.0220685	0.0476907	-0.00742751	0.0263746	-0.0392895	0.0356428	0.0943294	0.143882	0.069657	0.0111617	0.0442125	-0.0344331	0.00323129	0.0181502	0.0394709	0.0639133	0.05162	-0.00477671	0.00093037	-0.0391284	0.0042123	-0.0407514	0.0535728	0.0627628	-0.0171	0.0690004	0.0455288	0.0203438	0.0688577	0.0969981	-0.075233	-0.0317976	-0.0618653	0.0642683
	-0.0122125	-0.00172959	0.0425056	-0.0413831	0.0132369	0.0258577	-0.0341641	0.0281819	-0.022235	-0.000317977	0.0108089	0.0463384	-0.0325342	-0.0353373	-0.033471	0.00555325	0.0515331	-0.0349944	0.0152396	-0.016495	0.00195399	0.0660726	0.142209	0.0663836	0.0398892	0.0248687	0.00741663	0.0459873	0.00292513	0.0552755	0.151032	0.0404959	0.0260363	0.0109433	0.0144019	0.0512768	0.023741	0.0428855	0.116334	0.00822027	-0.0689649	0.0341457	0.0983351	0.00385829	0.0798793	-0.00353154	0.0701192	-0.0162131	0.0358332
	0.0745563	0.0628529	-0.0058672	0.042028	-0.0102287	0.0262858	0.0240972	0.00502578	0.0328293	0.00847166	0.038548	-0.0347347	0.0119429	-0.00148292	0.0183775	-0.0169825	-0.0260316	0.0108569	0.0154573	-0.00177021	0.0032042	0.059035	0.159134	0.0687355	0.0355741	0.106887	0.0194504	0.000926984	0.0574487	0.050829	0.112942	0.00586585	0.00683473	0.0279487	0.00191613	-0.0839111	-0.0264973	0.045308	-0.0307639	0.0078655	0.084344	0.11704	0.0780631	0.0270936	0.0175694	-0.0112316	0.00660928	0.0832797	0.0120783
	0.0248305	0.027453	0.0300423	0.0522935	0.0101421	0.0438671	-0.0135083	0.0146437	0.00256648	0.0229065	0.0601006	0.0266723	0.00383957	0.0187266	0.0436918	-0.00762631	-0.00792275	0.0809331	-0.0103897	0.00116723	0.021552	-0.00167149	0.0945296	0.0796211	0.0269452	0.0979115	-0.0120134	-0.0239775	0.00975534	0.0036129	0.134322	0.0356966	0.0196269	0.0544974	0.03008	0.0438646	0.00244137	0.104021	0.0653478	-0.0126982	-0.00459014	0.00374135	0.114295	0.0598144	0.053693	-0.00455373	0.00643334	0.000292027	-0.0539414
	0.0475044	0.0459242	0.0357734	0.0431997	0.00753089	0.0082039	0.0242941	-0.00917778	-0.00122182	0.0108718	0.039316	-0.0134035	-0.00565685	-0.0106965	0.0486826	-0.00381421	0.0232493	0.0476301	0.0753879	0.00564419	0.00570282	0.079844	0.205896	0.0946784	0.00240827	0.0354348	0.0166306	-0.0121397	0.0576283	0.0243389	0.14618	0.0769371	0.0612851	0.0308352	0.0189011	0.0180357	0.0746375	0.101648	-0.0407143	0.0379601	-0.00675457	0.0556381	0.0865296	0.0663586	0.0837332	0.0123975	-0.0233226	-0.0402255	-0.0752831
	0.0443438	0.00785218	0.00050529	0.0494582	-0.000750319	-0.0302403	0.00827893	0.016425	0.0477973	0.00121526	-0.0118251	0.0402116	0.0289107	-0.0123264	0.0454293	0.0414097	0.0663551	-0.0475279	-0.0204427	-0.0424416	0.0522283	0.0165421	0.131894	0.0520439	0.0148787	0.0381812	0.0189665	0.0155887	0.0744884	-0.00883825	0.0492488	0.0615149	0.00176328	-0.0185706	-0.0472865	-0.0114132	0.0123785	0.00584193	0.010756	0.026422	0.0473089	0.0325758	0.0764097	0.0367186	0.047139	-0.0753521	0.0294772	0.0177978	0.0758463
	0.0462242	0.0234745	0.0413963	0.101373	0.0319051	0.0286587	0.00715682	0.0108166	0.035292	0.0219728	0.0366076	-0.0197725	-0.0196597	0.0479648	-0.0406425	0.00496295	0.0889412	0.0115409	0.0461858	0.0341271	0.0446916	0.0118204	0.150397	0.0748522	0.00638217	0.0562971	0.011395	0.0414506	0.0375153	0.0153825	0.147817	-0.0617408	0.0150393	0.0174607	0.0502522	-0.0410314	-0.000842226	0.0788458	0.0469195	0.0258099	0.0592099	0.0382586	0.0806814	0.0269297	-0.0178051	0.0315274	-0.00572901	0.039453	-0.028193
	0.0504321	0.0460816	0.0405793	0.0635727	-0.0150971	0.0696407	-0.00465069	0.0172274	-0.00330368	0.0230402	-0.0367399	0.0174147	0.0165239	0.0075242	0.0675001	-0.00911493	0.0932561	-0.0274312	-0.023001	-0.00393569	0.0163336	-0.0453204	0.116801	0.088335	0.0487789	0.0340188	0.0512716	0.00884977	0.0601571	0.0403869	0.130211	0.0219824	-0.0314323	0.0286313	-0.0700412	0.0823057	-0.037783	0.0170976	0.0149357	0.0480371	-0.0114921	0.0381942	0.034765	0.0580635	0.0700955	0.00168728	0.0471964	-0.0730826	0.0231173
	0.0690016	0.0468366	-0.00518057	0.0363297	-0.00130272	0.00340023	0.0404363	0.0267898	-0.0226988	0.00612884	0.00508481	-0.0258171	-0.0693637	0.0456802	0.0381331	-0.0117603	0.0472142	-0.00791078	-0.049371	0.0511668	0.0397817	0.00980708	0.128381	0.0985642	-0.0105546	0.0678495	0.0449079	0.0264214	0.0141868	0.0306007	0.157978	-0.0148986	0.00472801	0.0688202	0.00789611	0.0517301	0.0389827	0.0533985	0.0525646	0.0207789	-0.000815809	0.0912667	0.175652	-0.00146651	0.104726	0.00368622	0.0309143	-0.00271646	-0.00110638
	0.0534255	0.0234307	0.00171314	-0.00712653	0.0197745	0.0290864	0.0286819	0.0345344	0.0464088	0.0123411	0.0192481	0.00812023	-0.0291894	0.0257542	0.00930379	0.0233858	0.0378118	0.00513941	0.0280377	-0.00922576	0.0552509	0.0684838	0.112702	0.0880167	-0.00167684	0.0501948	0.0181391	-0.0083056	0.0429709	0.0562509	0.100622	0.0381926	-0.00475856	0.026931	0.0213813	0.0384482	0.0339155	0.0906299	-0.022069	0.0197284	-0.0258039	0.013936	-0.0104195	-0.0278708	0.0751733	0.013902	0.0755502	0.0184089	0.11002
	0.0709103	0.0129261	-0.0441624	0.0758204	0.00635589	-0.0327787	-0.0132545	0.0234432	0.00144105	-0.0107811	0.0255737	0.0167767	0.0231851	-0.00298032	0.00543115	0.0133539	0.0801198	0.0598755	-0.0316793	0.0290407	0.000967226	0.0302335	0.0868932	0.0596866	0.00298531	0.0423675	0.00370472	-0.00443288	0.0451551	0.023181	0.118177	-0.0132357	0.056163	-0.00506389	0.001621	-0.0368422	0.0629925	0.105039	0.0481456	0.0170815	0.00933891	0.038403	0.102925	0.0226537	0.114377	-0.0802536	0.00969753	0.0933485	0.0272699
	0.00576674	0.00275347	0.0520185	-0.025687	-0.0280497	0.00863215	0.0483102	0.0463247	0.0106618	0.0333515	0.0265685	0.00082603	0.0127173	0.0257126	0.0254019	0.0229197	0.0718058	-0.0629758	-0.020413	0.0295479	0.00297081	0.0251859	0.137687	0.0998593	0.000492907	0.0551286	0.0547003	0.0137962	-0.008789	-0.00297809	0.121871	0.0259145	0.0522033	-0.0174228	0.0874331	0.0561923	0.0157361	0.0408663	0.0268151	-0.00530701	0.0556496	0.0298108	0.176707	0.046476	-0.0516797	0.0356391	0.0502124	-0.0407168	0.0374669
	0.0834552	0.00993045	-0.109047	-0.00489812	-0.00641125	0.0180638	-0.022658	0.00118208	-0.0044157	0.0216029	-0.0107126	-0.043383	0.00625662	0.01932	0.0428286	0.00876583	0.0458203	0.0621766	0.00761781	0.066534	-0.00728117	0.0379375	0.105769	0.0696868	0.00190291	0.104507	0.0437624	0.0208427	0.051744	0.0258097	0.0933522	0.0652557	0.0202957	-0.0284198	0.0368524	0.00188046	0.0661782	0.0230079	0.00982145	0.0229492	0.0312339	0.0102002	0.112349	-0.0295053	0.129733	0.0383373	0.104495	0.0144356	0.0639951
	0.0478684	0.0694901	-0.0379805	0.0413101	0.00487173	0.0716527	0.0711793	0.00595338	0.0430523	0.0212929	0.0707407	-0.00465719	0.0514981	-0.00879649	0.0236774	-0.0716251	0.0143313	-0.00732714	0.0650439	0.0256127	0.0124958	0.0279034	0.143284	0.0847644	0.0102091	0.0465996	0.0527866	-0.0238091	0.0852999	0.0299169	0.135596	-0.00321483	0.0365998	0.00446701	-0.00972311	0.0164721	0.0602747	0.0189446	0.00965101	0.0116986	0.00816955	0.0491807	0.0953798	-0.0405774	0.0318443	-0.00860118	0.073484	0.0103944	0.00128265
	0.0138563	0.0235705	-0.0841548	0.00312202	0.0261924	-0.0109731	0.00673232	0.00965832	-0.00537381	0.0443816	0.0542262	-0.0203704	0.0232839	0.0148301	0.0562417	0.0102358	-0.0189707	-0.0549108	-0.0148405	0.0369607	0.0151738	0.0039406	0.0956673	0.109146	-0.0123167	0.0836352	-0.0344673	-0.0032485	0.0864741	0.0324641	0.0881036	0.0428442	0.0150253	-0.0578688	0.00302711	0.0268461	0.0746874	-0.0109045	0.082264	-0.0179407	0.0234281	0.0408714	0.100886	0.0807317	0.128138	-0.0729435	0.0330416	-0.0941513	0.0344802
	0.0245937	-0.0148405	0.0826523	0.0681037	-0.0247191	0.0351219	0.0241219	0.035761	0.0428328	-0.00560502	0.013618	0.00623997	0.00664112	-0.00176082	0.0169743	0.00789956	0.146757	-0.0296859	0.0152745	-0.0430053	0.0116839	0.0220033	0.127827	0.0886995	0.0240895	0.0686421	0.0446424	-0.0148244	0.0360936	0.0138376	0.12956	-0.0177347	-0.00483972	-0.0232004	0.0257763	0.0441207	0.101579	0.0865573	0.0637165	0.0150506	0.0528615	0.119831	0.0827913	0.0373492	0.163122	-0.0288111	-0.0469393	-0.0871999	0.00714633
	0.0341245	-0.0182605	-0.0288469	0.00210474	0.00356853	-0.0415739	0.024593	0.0211888	0.0309537	0.0355899	0.0522614	-0.0208084	-0.00600838	0.00462419	0.0720837	-0.0356266	0.00476402	-0.0176004	0.00166891	0.0416187	0.0538697	0.0929868	0.128467	0.0954096	0.00406382	0.0568853	0.0187456	0.0120898	0.043517	0.0393285	0.11238	0.0229142	-0.0317007	0.0276588	0.0294909	0.0119601	0.0116084	0.0978145	0.0576144	0.0101919	-0.014686	0.0528268	0.130629	0.054972	0.0273411	-0.0532515	0.00466637	0.0829359	-0.00673004
	0.0314472	0.0289497	-0.00877169	0.0600072	0.0633789	-0.00715173	0.026	0.0104918	0.0307146	-0.00334777	0.024244	-0.0103921	0.0122055	-0.0335388	0.0274491	-0.0399649	0.0836405	-0.0193457	0.0664936	-0.00607903	-0.0238685	0.0262112	0.107506	0.0892313	0.00225223	0.0482987	0.0454779	-0.014323	0.0847692	0.0127432	0.134728	0.0579887	-0.0181664	-0.00121244	-0.0192693	0.00656626	0.0463941	0.041593	0.00544119	-0.00429152	0.00793978	0.0856837	0.0536191	0.120202	0.0203669	-0.00521344	-0.0104742	0.00602835	0.106421
	0.0575465	0.0560067	-0.0161079	0.0438705	-0.00589799	0.0589041	-0.0429971	-0.0146113	0.0362761	0.0451521	0.0296752	0.00384379	0.0464173	0.00543264	-0.00658069	0.0380335	-0.0148299	0.0448178	0.0394634	0.0367217	-0.00598517	0.0967652	0.114851	0.0815953	0.0263354	0.0475864	0.00562837	0.0325017	0.0653049	0.0320977	0.0989858	0.0823279	-0.0219567	0.00869961	0.00825127	0.017588	0.0265298	0.116872	0.00852127	0.00774763	0.00666878	0.0321523	0.174829	0.0237955	0.0489808	-0.0203505	0.0131286	-0.00159648	-0.00850473
	0.0173512	-0.000261958	0.0392287	-0.00761312	0.00747989	-0.00401333	-0.0071164	0.0146039	0.0128339	0.00386138	0.0759874	-0.0313249	-0.0131775	0.0367906	0.0289387	0.0237438	0.0210975	0.00611896	0.0498737	-0.0368697	-0.0110525	0.0309347	0.148049	0.114083	0.061677	0.0766942	0.0507572	-0.00439058	0.0426158	-0.00521549	0.169234	0.022964	0.0113468	-0.0251345	-0.0294439	-0.00197006	0.102218	0.090904	-0.00879052	0.036456	0.0458487	0.0908678	0.0749755	0.0216308	0.0654009	0.0458825	-0.00246163	0.00510492	-0.0598504
	0.0574631	0.015886	-0.055985	0.0253508	0.0138277	0.0644137	0.0905215	0.0134964	0.0161451	0.0227948	0.0189704	0.0183898	-0.0175501	-0.0425245	0.0726923	0.0247548	0.00963271	0.0468234	0.0426559	-0.0452054	0.00852814	0.0333876	0.148844	0.107256	0.0378954	0.137173	0.0182412	-0.0019352	0.0624055	0.019365	0.0842051	-0.017037	-0.0133395	0.0197307	0.0210346	-0.0586554	0.0262758	-0.00863102	0.0225261	0.0119729	-0.0240513	0.0223425	0.0615106	0.014825	0.0374202	-0.00876395	0.0166534	0.0499661	0.0395327
	0.0544961	0.0301049	-0.00136341	0.173031	0.0783216	-0.00738482	0.00256236	0.0383817	0.0264907	0.0161454	0.0193359	-0.0157479	0.0445693	0.0187276	0.0526808	0.0162106	0.0766484	-0.0778996	0.0846292	-0.0118983	0.0417808	0.0729942	0.160517	0.0819837	0.0166042	0.0103106	0.0356226	0.0220356	0.074273	-0.0112387	0.25161	0.0490736	-0.0357162	0.00106285	-0.027829	0.0188759	0.130771	0.051155	-0.0340106	0.038663	0.00535165	0.00213147	0.0117475	0.0576563	0.135441	-0.0201147	0.0276144	0.0620554	0.0711999
	0.0766998	-0.0144768	0.0890875	-0.00385749	0.0231903	0.0371662	-0.00411507	0.0135271	0.0408925	0.0147412	0.00411082	0.0250552	-0.0353676	0.0161498	0.00186092	0.0244403	0.0827606	-0.0149238	-0.0340875	-0.0180983	-0.0501846	0.00252818	0.0933166	0.106384	-0.0161252	0.05829	0.0507563	0.0161627	0.12336	0.0070955	0.0931582	0.0489157	0.0231829	0.0115813	-0.0492239	0.0438519	0.0693627	-0.00411735	0.0316911	-0.0126891	-0.00252391	0.144366	-0.0192596	-0.00257086	0.0830707	-0.0130583	0.0791159	0.0291109	0.0249278
	0.0319329	0.0351426	-0.0252926	0.139069	0.0207141	-0.00162798	-0.00488298	0.0265822	0.0324658	0.00258228	0.00591864	-0.0172168	-0.00149012	0.0283412	0.0717803	-0.000305472	0.0414235	-0.0184331	0.00901291	0.0442666	0.0691445	-0.0312635	0.143735	0.0677603	0.0218879	0.0234889	-0.00876243	0.0538536	0.0794972	0.0293045	0.115036	0.0349783	0.00701971	0.0366313	0.0375825	0.0433014	0.029694	0.0785077	-0.0727814	0.0281363	0.0954462	-0.00311057	0.114009	0.116319	0.115182	-0.00483688	-0.0143512	0.0102153	-0.0277409
	0.0352237	0.00750724	0.0498144	0.0452467	0.0114571	0.0110441	-0.0148359	0.008563	0.00253579	-0.02443	0.0587886	0.047022	0.0280878	0.0243217	-0.0241897	-0.0255742	0.0736857	-0.0315446	0.0143306	-0.00201497	0.0345607	0.0676111	0.119441	0.080132	0.00810647	0.0399924	0.00450912	0.0443953	0.0748725	0.0080828	0.188421	0.0483526	0.00495401	0.0233173	0.0326062	0.0222818	0.0285287	0.108543	-8.57709e-05	0.0512969	0.0267465	0.0346894	-0.00173592	0.0607646	0.0978533	-0.0469663	-0.0219592	0.0249987	0.0302108
	0.0862733	0.0129511	0.0408753	0.0228517	0.0348779	0.0825182	-0.000579151	0.0372064	0.0123383	0.00653645	0.0700235	0.0198241	0.0174531	0.00190057	-0.0251839	-0.0253212	0.157406	0.0165539	0.0553361	0.0106761	0.0490173	0.0738492	0.13914	0.0816073	-0.00508652	0.0733608	0.0446173	0.0120846	0.0542016	0.0314977	0.0855037	0.049842	-0.0217009	0.0118299	0.0157597	0.0737557	0.012345	-0.0120036	0.00858596	-0.00670536	0.0466359	0.0648417	0.0375116	0.076586	0.00574678	0.0195403	0.0466225	0.0154581	0.092614
	0.0797328	0.0580091	-0.0760205	0.0776222	-0.0225338	-0.0230086	-0.0596232	0.00968642	0.0073567	0.015092	0.0039275	0.0186801	0.0318309	0.040811	0.0314939	-0.0218819	-0.00391442	-0.0679275	0.0582135	0.0648085	0.0695018	0.0553833	0.0966978	0.0951554	0.000927687	0.102992	0.0649275	-0.00633878	0.0450871	0.0216873	0.156454	0.0578164	-0.0203389	0.0289823	0.0546336	-0.00590045	0.00124126	0.0750676	-0.0485113	0.0455278	-0.0421538	0.0220302	0.0686676	0.0262657	0.0179659	-0.015661	0.111445	-0.0970676	0.0867959
	0.0724608	0.0373384	0.0746899	-0.0289136	-0.0112486	0.0247029	-0.0128971	0.0161441	0.0343364	0.0149149	-0.0322496	0.00355157	0.00705095	0.0033043	0.0232953	0.0272901	0.0566645	-0.0359331	0.0137661	0.0320883	-0.00095028	0.0856704	0.136562	0.0605846	0.038724	0.0469051	-0.00165451	0.0031014	0.0470601	0.00497316	0.242281	0.00793613	-0.00191483	0.00756372	0.0843276	0.00907101	0.0985774	0.005454	0.0397014	0.0196716	-0.00662017	0.0545452	0.137762	0.0934706	0.0585414	0.0401861	0.0436952	0.0780416	0.0739351
	0.0181896	0.0642409	-0.0536441	0.0510029	0.00492461	0.019608	0.0603357	-0.00584066	-0.0283372	0.00963761	-0.0228793	0.0177317	0.00633769	-0.0062478	0.0979708	0.00602277	-0.00605383	-0.0207677	0.0472102	0.0256144	-0.0563404	-0.00675835	0.114536	0.0497481	0.034141	0.0471011	0.00276213	0.0236198	0.0937067	0.0231905	0.156211	0.0607067	-0.00769622	0.0014457	0.00649891	0.0228908	0.0620804	-0.00133678	-0.00171694	0.0444033	-0.00632486	-0.00489859	0.034773	0.0406745	0.0202525	-0.067453	0.0350817	0.0104461	-0.0144378
	0.0438861	-0.0153455	-0.0119017	0.134874	-0.0255016	0.0220418	0.045121	0.00144233	0.038344	0.0434781	0.00752859	-0.0344664	0.0134809	0.0372394	0.0615279	-0.0145906	0.0282579	0.0239424	-0.0039307	-0.00145807	0.0654791	-0.0185592	0.0612966	0.0936434	0.0140447	0.0805823	0.0346916	0.0239091	0.0505132	-0.00626541	0.063243	-0.0193793	-0.0245022	0.00626468	0.0421001	0.0522345	0.0137281	-0.0110983	0.0312866	-0.0115381	-0.0280333	0.0561892	0.0760716	0.0717088	0.0523155	-0.0350433	0.0176318	-0.00226622	-0.00915755
	0.0169929	0.0348246	0.0933039	-0.0492918	-0.00190502	-0.000619958	-0.0400905	0.0366293	2.89394e-05	0.0213994	0.0163018	-0.000111845	0.00772514	-0.0357433	0.00462842	0.0145443	0.0947551	0.0192249	0.0455673	-0.0384628	0.0513096	-0.0355601	0.0943093	0.062532	0.048239	0.123318	0.0243026	0.0182743	0.0359568	-0.0123791	0.249803	0.0452578	0.0187622	0.0200609	0.060792	0.0264624	0.0131387	0.0224045	0.0665888	0.0164648	-0.0339802	0.065503	0.0255332	0.0254185	0.0566748	-0.00240273	0.0362657	0.0863479	-0.0252316
	0.0584436	0.0463569	-0.00420219	0.0861217	-0.00407913	0.0478362	-0.0220606	0.0313901	-0.00427219	0.0379019	0.0192176	0.0267972	0.0223832	0.0170243	0.0237545	-0.00217652	-0.0266313	0.0498513	0.00564967	0.0494233	0.087876	0.0986443	0.0940087	0.0106798	0.022452	0.0402576	0.00817321	0.0395089	0.0103454	0.00408956	0.152787	-0.065255	-0.0196189	0.0157867	0.0377265	-0.0174811	0.0259077	0.0623781	0.00427971	0.0314183	-0.0337806	0.0529414	0.072078	0.0735007	-0.0617919	-0.0374557	-0.00150597	0.0355114	-0.0394521
	0.0219844	0.0756928	0.0142954	0.0949158	0.0149121	0.0627177	0.0589111	-0.00783046	0.0359083	0.0197626	0.0257721	-0.038792	0.0344939	0.0424461	0.0456556	-0.0334133	0.0489468	-0.0180836	-0.0033281	0.0588917	0.0195718	-0.00588964	0.0836205	0.0770522	0.0137177	-0.0178507	0.0511036	0.00138822	0.0887477	0.00524019	0.0921025	-0.0451597	0.0435108	0.0269389	0.0164258	0.0125834	-0.0166512	0.10125	-0.00868678	0.0169347	0.0453942	0.014255	0.078304	0.0152906	0.086216	0.0052038	0.0327293	0.113819	0.0973037
	0.0464752	0.0519132	-0.0172122	0.0681722	-0.07614	0.0514024	0.0119886	0.00698715	0.00266958	0.041562	0.0435615	-0.0342154	-0.00793924	0.0395087	0.0297284	-0.0479643	-0.00942127	-0.0164796	0.0333185	0.00125228	0.0494903	0.120695	0.0773234	0.0582611	0.0126975	0.061332	0.000866636	0.00253811	0.0786998	-0.0273804	0.145964	-0.0540134	0.000616124	0.013952	-0.0204659	0.0258019	0.0474851	0.148882	-0.0538625	0.0582073	0.0426446	0.149787	0.144168	0.111757	0.085645	-0.0104934	0.107395	-0.0274905	-0.0373608
	0.0441761	0.048504	0.0305985	0.091756	-0.0405645	0.0435427	0.0219846	-0.0136344	0.0117648	0.0576197	0.0471932	-0.00985245	-0.00300686	-0.00532084	0.0396208	0.0182198	0.00892412	0.0403011	0.024667	0.0322293	0.0348087	0.058566	0.130872	0.0442655	0.0278837	0.0148162	0.0559683	0.0195873	0.102404	0.0175843	0.183047	0.0729021	0.0329984	0.00202441	0.0575423	0.0314557	0.00956164	0.1098	0.0739851	0.0267074	0.0390981	0.106887	0.117077	0.0699514	-0.0165601	-0.0433254	0.0150426	-0.0658463	-0.00638621
	0.0562969	0.0420652	0.014336	0.0299521	0.00209737	0.0274815	0.00502271	-0.00524133	-0.0148996	0.0363764	0.0271091	-0.0254381	0.0219377	0.0256049	0.0152086	0.00331981	0.00613715	0.012119	0.013962	0.0359727	0.0410106	0.00337514	0.104584	0.0818533	0.0313735	0.0758024	0.0163851	0.0532351	0.051266	0.00117704	0.10229	0.076967	0.0262127	0.00892554	0.0726198	-0.0174572	0.0125647	0.152554	0.0761515	0.0228661	-0.0115271	0.0714612	0.140109	0.0233655	-0.0151761	0.035226	-0.0183774	-0.00246598	0.0248393
	0.0243964	0.0249716	0.00377694	-0.0235492	0.0324791	-0.00177892	0.0276209	-0.00387291	0.0034963	0.0198234	0.0209091	0.00685061	-0.047431	-0.00700298	0.00295368	-0.0324414	0.00847347	-0.00760223	-0.0489831	0.0486786	0.00280512	0.0847928	0.0722275	0.0806531	0.0488654	0.00741564	0.0504841	0.0343192	0.0359195	0.00451971	0.193906	0.0648023	0.0372223	0.0280351	0.0078764	-0.00111258	-0.0585923	0.0469132	0.0250783	0.0366437	-0.0156885	0.0505872	0.160166	-0.104671	-0.0124609	0.015592	-0.0238594	0.00113236	-0.0535343
	0.0247909	0.0256631	0.0102351	-0.0561849	0.0418222	0.0298813	0.0286355	0.0490215	0.0132874	0.00775341	0.040833	0.0219175	-0.0213986	0.00741062	0.0190349	-0.0163313	0.0400461	-0.0720353	-0.0281101	0.0850017	0.0469894	0.0986353	0.0306772	0.0390618	-0.000187366	0.0744938	0.028278	-0.0127047	0.0648313	0.0104936	0.107145	0.00403284	0.0123786	0.0328624	-0.0320192	0.0669306	0.0266098	0.0399909	0.0112096	-0.0123978	0.0262295	-0.02793	0.0124756	0.0567	0.0433196	0.0237329	-0.0130351	-0.0249745	0.0335353
	-0.00869548	0.010441	0.0291826	0.160688	-0.000699951	0.016819	-0.0633383	0.0412274	0.0249998	0.00789218	0.00108654	-0.0253387	-0.0524675	0.0416076	0.0409941	0.015094	-0.0146503	-0.0325112	0.0309844	0.128625	0.0718133	0.0335345	0.0980723	0.0629226	-0.0133139	0.0329139	-0.00196404	0.0187602	0.0524463	0.0314467	0.0532858	0.00326352	-0.000930394	-0.0260045	-0.029715	0.00450396	0.0574149	0.0888288	0.0377708	0.0494085	0.0318885	0.0212918	0.167931	-0.00358273	-0.0674682	-0.0379211	0.096044	-0.0549	-0.00255994
	-0.0132581	0.0947969	0.0149323	-0.0642702	0.0317763	-0.0111824	-0.0329429	0.0261324	0.0266157	0.0322349	0.0236497	-0.0301441	-0.00634376	0.0534583	0.0611003	-0.0442955	-0.0212658	-0.0290688	0.0339047	0.0249321	0.0716991	0.179112	0.0415328	0.0605586	0.00792207	0.0602481	-0.00422984	-0.00660988	0.0541525	0.0520009	0.0752302	0.0175721	0.0225451	-0.00341837	0.01876	-0.000106964	-0.0119842	0.0831994	-0.02218	-0.0344332	0.00571923	0.0858632	0.103648	-0.0127563	0.0108031	-0.0309911	0.0230087	-0.0742729	0.0328044
	0.0198593	0.05178	0.00734724	0.0522992	-0.0189688	0.0125056	0.0168127	-0.00671138	0.0116801	0.0423634	0.0542139	-0.0431337	0.0445535	-0.0145769	0.0240891	-0.0172587	-0.00910831	-0.00403903	0.00537116	-0.0260001	0.0260088	-0.0905621	0.124094	0.0199831	0.00932703	0.184191	-0.0125349	0.0276868	0.038245	0.0169909	0.104947	0.0176356	0.00604354	-0.019802	0.0409453	0.0232465	-0.021485	0.12043	0.0881401	0.0250622	0.0186914	0.0383583	0.0812638	0.0953279	0.027503	-0.0187111	0.0308355	-0.00519916	-0.0642843
	0.0412196	0.0552767	0.00394378	-0.0743989	0.0309486	0.0234801	0.0380638	0.00577744	-0.0132843	0.0149247	0.0143128	0.0251995	-0.00439902	0.0177653	0.0430526	0.0295471	0.0705957	-0.0261301	-0.0141681	0.0371328	0.11967	0.130912	0.0953673	0.0729062	-0.0139252	0.0938235	-0.0221836	-0.00299612	0.0624169	0.0101186	0.157846	-0.0407212	0.0280227	0.00625371	0.0605067	0.0847278	-0.0418494	0.0608444	-0.0498425	0.0156011	0.0292477	0.00606747	0.113115	0.0551217	-0.0298185	0.068643	-0.0200134	0.000585843	0.0527062
	-0.0174907	0.0407159	0.0512233	0.0331253	0.0262492	0.0340989	0.0579979	0.00274577	-0.00825239	0.0316256	0.0533926	-0.00529978	0.0222193	0.00822578	0.00182546	-0.0587557	-0.0153714	-0.00212082	0.0794041	0.0592214	-0.00804379	0.0601973	0.0748174	0.05914	0.0409499	0.0451765	0.051377	0.000749475	0.0486286	0.00700654	0.158261	-0.0080552	0.00518058	0.00157545	0.00396034	0.0879164	-0.0213302	0.177683	0.0818068	0.0394777	0.0159868	0.0294384	0.155353	0.0582906	0.0169849	0.0188404	0.058204	0.0737218	-0.01567
	0.00780187	0.00944266	-0.0146421	0.0234662	-0.0131783	-0.0452609	0.0126832	-0.00449267	-0.0206449	0.0338496	0.0209881	0.0128693	0.00352444	-0.0229832	-0.0123143	-0.0676612	0.0585492	-0.0277193	0.0156133	0.00756392	0.0126168	-0.105465	0.0465358	0.0318348	0.0439435	0.101031	0.037816	0.0095747	0.0746806	0.0172512	0.0888918	-0.0610796	-0.0160376	0.0217852	0.0582135	0.0889688	-0.00641179	0.124142	-0.028801	0.034051	0.0490797	0.00871724	0.135862	0.00157459	0.0230658	0.0210202	0.0374923	0.00954792	-0.012613
	-0.020214	0.00794669	0.0356461	0.0184486	0.0955282	-0.0480414	0.0300868	0.0243569	0.0132453	0.00980646	0.00909807	0.00894628	0.00751393	-2.59605e-05	0.0256807	0.0166843	0.0723367	-0.0172584	0.0380697	-0.00411535	0.0912967	0.0394586	0.0349136	0.0543933	0.00635696	0.0474734	0.0178816	0.0373254	0.0656307	0.0473904	0.12552	-0.0519243	0.0129822	-1.66306e-06	0.0686852	0.0397249	0.0522664	0.0518212	-0.0203981	0.0518221	0.0459464	0.0753122	0.178165	0.0268609	0.0482876	-0.0264888	0.0875156	0.048185	0.0654771
	0.0629379	0.0114553	0.00632929	0.0258389	-0.00243231	0.0636085	-0.0389467	-0.00335409	0.0124496	0.00189652	0.0452011	0.0314917	0.00538733	0.0230337	0.0750261	-0.0509329	0.0125426	-0.0402751	0.0648749	0.0285912	0.0655089	0.00675003	0.056693	0.0543354	0.0418355	0.0224604	0.0472738	0.00284609	0.0883729	0.0476891	0.145912	0.0176991	0.0331278	0.0144607	-0.0220143	0.000791341	0.0497775	0.154122	0.0894396	0.00855432	0.0078668	-0.0171963	0.103036	0.0188295	0.145015	0.0330076	0.0495401	0.0503608	0.0956984
	0.0218591	-0.0141747	0.0437315	0.126198	0.0126371	0.0526532	0.0814279	-0.00607007	0.0156845	0.0118868	0.019956	0.0143514	0.026303	-0.0260991	-0.0128522	0.0206226	0.041198	-0.00707993	-0.00155054	-0.00103639	0.0791865	0.0429366	0.0678148	0.0336386	0.0245327	0.0306332	0.0714983	0.00662637	0.0438638	0.0145819	0.142794	-0.0648682	0.0358743	0.0177	0.000520636	0.088302	-0.0554469	0.104766	0.0715806	-0.0308009	0.0734635	-0.0190333	0.12703	0.0130572	0.145186	0.000534547	0.084907	0.0396234	0.0652004
	-0.0342432	-0.0164187	0.104674	-0.0260194	-0.029082	-0.0445934	0.054687	0.04036	0.0169585	0.0175047	0.0289392	0.00568002	0.0114411	0.0230814	-0.0448186	0.0223129	0.0199964	-0.0573792	0.00226098	0.010615	0.0576044	0.0209739	0.00601094	0.0678155	0.0303221	0.0627044	0.0360092	0.0264715	0.0473693	0.0731477	0.149547	0.083819	-0.00564131	0.00303771	-0.0388219	0.0464467	0.0507386	0.0927244	0.0235434	0.018117	-0.0193772	0.0693093	0.132657	-0.0221947	0.0178699	0.0165215	0.0559719	0.0366735	0.0168381
	-0.0169509	0.0220182	0.0427133	0.0965	0.0503207	-0.0044721	0.0130365	0.00528504	0.0154193	-0.00946338	0.00439315	-0.0393845	0.0209128	-0.00121693	0.0207042	0.0589642	0.0394627	-0.0850595	0.0594181	0.0800439	0.024653	-0.039732	0.113217	0.0617738	0.0206297	0.0401347	0.0116659	0.0495472	0.0731725	0.00467381	0.180991	-0.000653754	0.0291455	-0.0404291	-0.0288529	0.0332054	0.0786243	0.023548	0.0450539	0.0406679	0.0103193	-0.00170914	0.137006	0.140423	0.0904131	0.00223891	0.0132837	0.0884032	-0.0345531
	-0.0191318	-0.049258	0.032411	0.0648291	0.0995653	0.0324582	0.0274061	0.00882297	-0.000200498	0.00150016	0.00400994	-0.0311867	-0.00409854	0.020926	-0.0379493	-0.0238925	0.086432	-0.0171506	-0.0238815	-0.0346709	-0.0136064	0.0567439	0.0636891	0.0233639	0.0324093	0.0748211	0.0568517	-0.0032026	0.0561223	0.0373149	0.104119	0.0190158	0.0184654	0.0158162	0.0450962	0.0552962	-0.020948	0.0592625	0.0422565	-0.0244759	0.0451934	0.0338573	0.0646122	0.0519309	0.0434047	0.0363576	-0.00562508	0.0591112	0.0416727
	0.0105385	0.0295736	-0.00871121	0.0565719	0.0167353	0.0395063	-0.00518514	0.0771468	-0.000173085	-0.0104146	0.0185881	0.0523899	-0.0502254	-0.0184675	0.000931931	-0.0150861	0.113466	0.0022881	-0.00231919	-0.0109157	0.0697159	0.0422233	0.0739832	0.0388229	0.0448607	-0.0126918	0.0372087	-0.0184892	0.044784	0.0327854	0.150203	-0.0283455	0.0247097	0.026933	0.0536436	0.0338804	0.1056	0.113034	0.0292916	0.0312485	0.0716835	0.00197419	0.112491	0.0660602	0.167543	-0.0334115	0.0394582	0.0181471	-0.00360181
	0.011372	0.0124695	0.0169702	0.0878913	0.0359183	-0.0127025	-0.016928	0.0147674	0.0114563	-0.00322269	-0.0244967	-0.0192723	0.0262463	0.0623965	0.0307719	0.00704736	0.0587684	-0.0562658	-0.022948	0.0772135	-0.0153014	0.00242942	-0.0104761	0.0488996	0.0616274	0.0291898	0.0754045	0.0244449	0.0434115	-0.00638354	0.153362	-0.00693741	0.0204128	0.060053	0.0377546	0.00180063	0.0378969	0.0413131	-0.0417487	-0.0215674	0.00887306	0.058032	0.0479616	0.0613848	0.145415	0.042994	-0.0231597	-0.00902073	0.0461729
	0.061455	-0.0158354	0.0325625	-0.0561976	0.0186479	0.0344987	0.0709721	0.016289	0.00788781	0.00565032	-0.0478614	-0.0277172	0.00465693	-0.0209957	-0.0262334	-0.0412849	0.0584202	-0.0623792	-0.0313837	-0.000425726	0.0868182	0.109509	0.0722689	0.0409173	-0.00692034	-0.0161227	0.0136077	0.0479593	0.0752573	0.0119224	0.205292	-0.0554384	-0.0340963	-0.00804815	-0.0169459	0.00180069	0.0137252	0.0930222	0.00288762	0.0655926	-0.00456725	0.00793391	0.073332	0.085186	0.10893	-0.0655575	0.0536042	0.070728	-0.0825642
	0.0564583	-0.028023	-0.0322146	0.0751625	0.0289504	-0.0625715	0.0770278	0.0295344	0.00438094	-0.00463514	0.034259	0.0220281	-0.00918288	-0.013901	0.0502126	-0.018563	0.053073	0.0245056	0.0167127	0.00631931	-0.00465139	0.0202831	0.0516886	0.0438398	0.0218486	0.0118845	0.0127587	0.0233285	0.0260721	-0.000400799	0.112339	-0.0327837	0.00718217	0.0752395	0.0165411	0.0355219	0.0824039	0.109664	0.0460108	0.0213401	0.0207245	0.051554	0.177119	0.0386838	0.0496496	-0.0426389	0.0529197	0.00615604	-0.0642241
	-0.0182978	0.0289778	0.0482267	-0.0494183	-0.0183109	0.0118061	-0.0127471	0.0077493	0.0254862	-0.00565667	0.0794985	-0.00291901	0.00109963	0.00639411	0.0268448	0.0229574	0.0190232	-0.10747	-0.00283048	0.0597532	0.043187	0.0501049	0.0257967	0.0698885	0.0321534	0.0702734	0.0233291	0.0239154	0.0303588	0.0104328	0.0828668	-0.0192943	0.0158621	0.0215564	-0.00641461	0.0290585	0.039122	0.0559807	-0.061371	0.0300489	0.0112427	0.0487233	0.129419	0.0572589	0.108162	0.0522228	0.0298126	0.085989	0.0709561
	-0.0401923	0.00878928	0.0466796	-0.0127177	-0.0356463	-0.0430527	0.00591513	0.00963689	0.0223687	-0.0051329	0.0250854	0.0371083	0.0387241	-0.0254253	0.0448681	0.047339	0.0399355	-0.0601097	0.00712131	0.0150887	0.00362317	-0.049679	0.0400505	0.0206148	0.0382864	0.0404747	0.0304141	-0.0123126	0.00576106	0.00647407	0.137605	0.0371965	-0.0194191	-0.0127601	-0.00520229	0.000639718	0.00765655	0.0501118	-0.0313621	0.0177532	0.0621328	0.0406221	0.0185751	0.0535483	-0.0273417	-0.0407594	0.0177252	0.0378712	0.068033
	0.0639597	-0.0308224	0.0316225	0.00719457	0.0148489	0.0768681	0.0687106	0.00581965	0.0240511	0.00564781	0.0426603	0.0264683	0.0085892	0.0156366	0.0589857	0.00574908	0.0645326	-0.0220093	-0.0313701	-0.00966739	0.00570674	0.039788	0.0300582	0.032396	0.035439	0.00729021	0.0460289	-0.0177916	0.0719143	0.0111544	0.118554	-0.0156319	-0.0109995	0.0010486	-0.0153429	0.0563548	-0.00550664	0.0222721	0.0166812	-0.0255165	0.0153366	0.0499141	0.218852	0.0291422	0.044607	0.0185251	0.031741	0.0439895	0.079465
	0.0026905	-0.00472421	-0.0164157	-0.0387485	0.0593073	-0.0223984	0.0469904	0.011587	0.00523864	0.00497918	0.0294276	-0.0239423	0.0541269	0.0101012	0.0808033	-0.0118145	0.0667363	0.0290818	-0.0670861	0.0458337	0.0665724	0.0338187	0.0484808	0.0253031	-0.00391241	-0.00238949	-0.0169769	0.0165789	0.0636565	0.0165483	0.112186	0.00168523	0.0489132	0.0264304	0.0612004	0.0044152	0.0726313	0.0362115	0.0671871	0.0145745	0.0578804	0.00800256	0.0389873	0.0669754	0.0217174	-0.0162741	0.048797	-0.0458098	-0.0451321
	0.0753794	0.00467405	0.0359721	0.0768753	-0.0117224	0.0248768	0.104092	0.00961162	0.0270575	0.0237555	0.00496611	-0.00960961	-0.0064451	0.0107197	0.0758975	0.0171122	-0.00485978	-0.0314777	0.0167718	0.138119	-0.0245071	0.0769675	0.054316	0.0295914	0.0440902	0.0404319	0.0255133	0.0461333	0.056569	0.0279287	0.135431	-0.0159191	0.0158704	0.0150103	0.0175013	-0.0349887	0.0965462	0.0829488	-0.00374056	0.0133394	0.0539493	-0.00517169	0.200478	0.0263897	0.0364774	0.0128484	0.0277412	0.0738129	0.013747
	-0.00315706	0.067853	0.0156648	-0.0602085	-0.0223018	0.0636036	-0.0504528	-0.0130982	0.0234878	0.0223425	0.0319395	-0.0106705	-0.0101783	0.0514217	0.0608965	0.0290327	0.00236151	-0.0750948	0.0531114	-0.0710192	-0.027387	0.0385851	0.0248509	0.0513786	0.0328915	0.0503292	0.0392121	-0.00197205	0.0507622	0.057989	0.0831488	0.0283773	0.0507461	0.000944838	0.00561221	-0.0286353	0.0263213	0.112617	-0.0180552	0.0110503	0.0619314	0.00152081	0.169032	0.0341514	-0.00843416	0.00247404	0.111535	-0.00594201	-0.0511886
	0.0356103	0.043296	0.0326078	-0.00162069	0.0371263	0.0146189	-0.0573032	0.0187559	-0.00273187	0.00716145	0.0393322	0.0442482	-0.0304499	-0.0275834	-0.00654718	-0.0151337	0.0519042	-0.073329	0.027669	0.0422688	0.00366635	-0.0127819	0.00537836	0.0633527	-0.0120628	0.0997723	0.00956353	0.00976253	0.043709	0.0361231	0.121178	-0.00588619	-0.0171782	0.0253691	-0.0206678	0.0522656	0.0127469	0.125352	-0.0103812	0.0280017	0.0300735	-0.0120901	0.147358	-0.00206423	0.0905388	-0.0531804	0.0734615	0.00663688	-0.0691627
	0.0174507	-0.0127396	-0.0334658	0.204539	-0.013874	0.0731946	0.0127019	0.0216884	0.0109575	0.00822281	0.00309599	0.00546727	-0.0099246	0.0306844	0.0268496	-0.0124212	0.0488814	-0.0492398	0.00310198	0.0714203	-0.0210706	-0.0211184	0.103836	0.0516082	0.00910443	0.0688815	-0.000460581	0.031134	0.0492853	0.00728209	0.155606	0.0406591	0.000504895	-0.0111323	0.0175363	0.0244067	0.0213067	0.096346	0.0306233	0.0240286	-0.00673027	0.0247865	0.227348	-0.0252226	0.0459238	-0.0862683	0.100773	0.0359416	0.0814529
	0.0346488	0.0232311	0.023815	-0.033309	-0.0175292	0.00560471	-0.0095281	-0.00984283	0.0146723	0.0216516	0.0358835	-0.0085856	0.00947014	0.00458845	-0.00294431	0.0234416	0.0413168	-0.0515074	-0.014594	-0.00507493	0.00709514	0.0487408	0.0878163	0.0783323	0.0145431	0.0592853	-0.00909975	0.0319801	0.0593035	0.0506663	0.101856	0.0282926	-0.00744299	-0.0381787	0.0118481	0.0568361	-0.0823712	0.103075	-0.0107806	-0.021156	0.00425152	0.0167901	0.126116	-0.026563	0.106954	-0.0436534	0.0138039	0.0506679	0.0304797
	-0.0402409	0.000254336	0.0381095	0.00111883	0.0244528	0.0193667	0.0224839	0.00022981	-0.0304016	0.0369528	0.00335577	0.00801618	0.025486	-0.0040086	0.0379019	-0.0045219	0.0543287	-0.0463011	0.0568487	0.0714522	-0.00155386	-0.0464292	-0.0190405	0.0487294	0.048862	-0.0049196	-0.00868786	-0.00721238	0.0213833	0.00090804	0.175387	0.0337595	0.0113277	-0.00617797	-0.0307672	0.043334	-0.0490721	0.0100359	-0.00841559	0.0325174	0.05032	0.0386041	0.154894	0.01643	0.146649	0.0312564	0.0208898	0.0285323	0.0472187
	0.0320931	-0.0234681	0.00368694	0.0616901	0.030996	0.000940607	0.0601323	0.00468136	0.0238317	0.00289146	-0.000679546	-0.0330059	-0.0245454	-0.00500363	0.0316357	0.0111968	0.09534	-0.00991822	0.0157102	0.00709985	0.0483558	-0.0433056	0.0162813	0.0375661	-0.0136492	0.0430209	0.0103781	0.0502079	0.0366849	0.017465	0.16036	0.0849938	-0.00885092	0.0262164	0.0399646	-0.0222309	-0.0255576	0.0558309	-0.0230147	0.0412656	-0.0045087	-0.0248977	0.23769	0.0715796	0.0324682	0.0360884	0.0387199	0.020726	-0.0822225
	-0.0486895	0.0169766	0.0525308	0.0579437	0.105458	0.0491146	-0.0723298	-0.0172506	0.0100454	0.0259396	0.0176879	0.0304765	-0.0116678	-0.000258339	-0.00544409	-0.00903191	0.0778544	0.0229963	-0.0181549	0.123614	0.0177967	0.0205359	0.0241282	0.0403878	0.0397638	0.0584327	0.0543867	0.0409325	0.0476391	0.0525942	0.151964	0.0349902	0.000484711	0.00957338	0.0763292	-0.014562	0.0365761	0.00670755	0.0108761	-0.038374	0.0162923	-0.0834756	0.109332	-0.0117073	0.0702825	0.0146704	0.0225516	-0.0312263	-0.00547448
	-0.0178796	0.040524	0.00480054	0.0513739	0.00816987	0.00259545	-0.0359864	0.0204672	-0.0111505	0.0408444	0.0257381	0.0267319	0.00821351	0.0546316	0.00941136	-0.031135	0.066002	-0.0219424	0.0133083	0.0944348	-0.00420936	0.000231431	0.0320229	0.0742668	0.0269301	-0.0176289	0.0278985	0.0355653	0.073165	0.0101665	0.0189418	0.0439633	0.0326893	-0.0146149	0.112135	-0.0282638	0.0842495	0.0772	0.0365044	0.0261022	0.0308974	-0.0607491	0.11253	0.159471	0.0669389	-0.013308	0.0114405	-0.0221823	0.121414
	0.0286158	-0.0160827	-0.0196457	-0.0279537	0.021633	0.0680484	0.0754264	-0.00727817	-0.00735647	0.00762688	0.0192965	0.00982277	-0.031416	0.0530745	0.0317096	-0.000750589	0.0293814	-0.0598959	0.00416908	0.00239565	0.0426601	-0.0146647	0.0536916	0.0530595	0.0136655	-0.0243903	-0.0224627	0.0297343	0.0507529	0.0276553	0.117621	0.0245058	0.0242149	0.00642578	0.0515801	0.0168355	0.143119	0.0433889	0.00219665	0.0251751	0.0154185	0.059912	0.168957	-0.00397387	0.0529801	0.0247983	0.0484203	-0.0219344	-0.041741
	0.0654218	0.0587544	-0.00188922	0.0658157	-0.0125679	0.0763042	-0.0144183	0.000899441	-0.00158244	0.0265674	0.0118788	0.0347527	0.017726	0.0111174	0.00616217	0.0151814	0.0475109	-0.0500446	-0.0147893	0.0234889	0.00830528	-0.00456481	0.0700264	0.0501639	0.02453	-0.00604914	0.00908587	-0.00476162	0.144538	0.017959	0.0994289	-0.00379087	0.0317663	0.0156568	0.0276729	0.075275	0.0619715	0.123672	-0.00108511	-0.00975842	0.0562615	-0.0505585	0.130268	0.120305	0.0500403	-0.0334837	0.0207546	-0.000946168	0.0933305
	0.0269607	0.00916687	0.0093895	-0.0180188	-0.00719851	0.074369	0.00497087	0.00984963	-0.010167	0.00745707	0.0334684	0.049396	-0.0189576	0.0308177	-0.0246497	0.000799553	0.0649011	-0.012723	-0.000566867	-0.00229942	0.00670705	0.0319633	0.0986605	0.0628606	0.0608421	0.118347	-0.0256633	0.00924586	0.0146911	0.0169266	0.0728969	-0.00849935	0.00512994	0.021071	0.0761728	0.100678	0.105204	0.124445	-0.0172024	0.00845101	0.0639217	0.0398965	0.131832	0.0567791	-0.0300724	0.0104214	0.103613	-0.0332427	0.105041
	-0.00991203	0.0427486	0.0674731	0.0897247	0.0221436	0.0361429	-0.0389833	0.00246202	-0.00865517	0.0153221	0.026866	-0.00722052	0.00236586	0.0363807	0.0183145	0.00860517	0.029524	-0.0169294	0.0681013	-0.0158279	0.0398246	-0.0298367	0.0193303	0.0470266	0.0515552	-0.0101906	-0.0114154	0.0578962	0.077034	0.0365211	0.13865	0.0671998	0.0232385	-0.0430407	0.102113	0.0624022	0.0181753	0.0930654	0.0713181	0.0114035	0.0182867	0.0223535	0.0889378	0.081757	0.102949	0.0176914	0.0739808	0.0407836	0.0757958
	0.0766575	0.0237788	0.0196003	0.104162	0.0284709	0.0629707	-0.00523144	0.00376243	0.020569	0.00505856	-0.00290755	-0.0624688	-0.0251726	0.0178062	0.0353603	-0.0339959	0.0410085	-0.0170242	0.00409006	-0.00400275	-0.0143732	0.00904897	0.0589062	0.08244	0.060627	0.0126273	-0.014333	0.014151	0.0296105	0.0406442	0.0892402	-0.0220575	0.046378	0.0247169	0.014899	-0.0100843	0.0457341	0.0706171	-0.0749553	0.0123268	0.0790647	-0.00748134	0.142349	-0.00919664	0.0124716	0.0519585	-0.0495298	0.0719874	0.0600356
	-0.0388449	0.0377898	0.00966479	0.0473035	0.0199603	0.0377415	0.0336908	0.0108062	-0.00212119	0.0231376	0.000467767	0.0258555	0.0234555	0.0162237	0.0401236	0.0535	0.0234798	-0.0262565	-0.0222003	0.0524054	0.0174257	0.0787868	0.0254059	0.0324275	0.0173054	0.0855128	0.013664	0.0202843	0.0088722	0.0124989	0.0826159	-0.0319322	-0.00946314	-0.0201314	0.0310972	0.000747228	-0.0148762	0.00827765	0.00286563	-0.0279287	-0.00844347	0.0760513	0.14129	0.0118593	0.0128331	0.0747	0.00733948	-0.014895	0.0802762
	0.0715765	0.0100166	-0.0136721	0.10586	0.065455	0.0162334	0.0226736	-0.0112876	0.00639114	0.0167288	0.0117383	-0.00220062	0.0341116	0.0602464	-0.0241268	0.0144048	0.0432087	-0.00224164	-0.00791353	0.00258044	0.121581	-0.0542339	0.0236746	0.0591007	0.0251128	-0.072405	0.0462577	0.0270094	0.0230344	0.0360488	0.0631172	0.0558242	-0.0407481	0.0576691	0.0217672	-0.0308357	-0.0108257	0.101847	0.0249438	-0.0332151	0.0221169	-0.0605435	0.175219	-0.0452311	0.0419352	-0.0184975	-0.0333916	0.114712	0.0562899
	0.0326684	0.0328315	0.00853256	0.186747	0.0530232	0.0929671	0.0166484	0.0316294	-0.0227892	0.0388273	0.0115163	0.0111673	-0.0327565	0.0115888	0.0438905	0.029989	0.076685	-0.0405576	-0.0925656	0.0845385	0.00350035	0.0640106	0.0483917	0.0808152	0.0256099	0.00813233	0.0553942	0.036437	0.0586278	0.0128209	0.136593	-0.00734183	-0.0145944	-0.00420429	-0.00521344	0.000278335	0.0539482	0.141374	0.0327027	-0.0322854	0.0160011	-0.0457764	0.131411	-0.0185967	0.062006	0.00392832	-0.0389653	-0.0180036	0.00770027
	-0.00778936	0.000466707	0.0129728	0.0465611	0.0232957	0.0508283	-0.0883783	0.00322281	0.00249496	0.0164168	0.00668243	0.026903	-0.0243189	0.00691974	0.0232354	0.000717174	0.0158658	-0.0442677	0.0328016	-0.0163403	0.0420931	0.0445703	0.025514	0.0544955	0.0767812	0.01249	0.0369482	0.0215441	0.0238404	0.0374284	0.0215651	0.0180029	0.0119841	0.0268842	0.0883637	0.0329397	0.0174938	0.173389	-0.0459712	0.0148717	0.0109585	0.048755	0.172523	0.0606484	0.0826299	-0.0420927	0.00813237	-0.0152223	-0.0279641
	0.0200302	0.0279267	0.0467151	-0.00122608	0.0077703	0.0222027	-0.0333913	-0.00115273	-0.015391	0.0360666	0.0344227	0.017211	0.00757687	-0.0202413	0.0921968	0.0026822	0.0918994	-0.0559777	0.0411653	0.0277545	-0.0142574	0.0888669	0.0689141	0.0394041	0.000448017	0.0242244	0.0247479	-0.00168175	0.0349784	0.0472157	0.14487	-0.0770456	0.0356486	0.0224069	0.00915705	-0.0719229	0.0792232	0.0618439	-0.0368966	-0.0216223	0.00123621	0.0261901	0.178146	0.0308245	-0.00546841	0.0376429	0.0436896	0.0292687	-0.00826026
	0.0879295	-0.00285773	0.0477704	0.0491662	0.002071	-0.00613559	0.0821312	0.0115274	0.0474014	-0.0024073	-0.00196832	-0.00274649	0.0538158	0.00535967	-0.0507808	0.00805023	0.0700327	-0.0189294	-0.00368919	0.0674825	0.0597221	-0.0161873	0.0493783	0.0636797	0.0486044	0.0129636	0.0298642	0.0248744	0.0838374	0.0414967	0.0746307	0.0362567	-0.0405776	-0.0199785	-0.0367517	0.069531	0.174105	0.0498088	0.00848354	-0.0409473	0.020817	-0.0476843	0.0974174	-0.00891409	-0.00705952	0.0174586	0.0513152	-0.0338176	0.0448656
	0.0611298	0.047295	0.0510074	0.0685184	0.00550511	0.0262135	0.0112498	0.00178967	0.0488735	0.00868347	0.0239037	-0.0384432	0.0222263	0.0100161	-0.00442758	0.0236694	0.0724204	-0.0488178	0.0736465	-0.0489267	0.0560432	0.0378332	0.0614325	0.0746357	0.0302906	-0.0117815	0.0739423	0.0235797	0.0587118	0.0445168	-0.00542994	-0.0295045	-0.000133684	0.0140762	0.0101067	-0.0331492	-0.0514387	0.0500735	-0.0422157	-0.00940532	-0.0604676	-0.0583882	0.176404	0.0306483	0.057351	-0.0421036	0.0498821	0.108146	0.0201436
	-0.0274334	0.0133275	-0.0286725	-0.022038	0.070705	0.0598332	0.0256547	0.0198326	-6.40971e-05	0.0156829	-0.00534943	0.0328825	0.0166013	0.0176155	-0.000943802	0.0165068	0.0470626	-0.0558959	-0.023356	-0.0387484	0.0556353	0.0820196	0.0315999	0.0530897	0.0396815	-0.0523526	-0.00297502	0.058511	0.0541521	0.0345708	0.0275838	-0.018935	-0.0358792	-0.0372343	-0.0123952	0.0172484	-0.017439	0.0825255	-0.0142604	0.00901008	0.0100955	0.0549363	0.102848	-0.0092464	-0.0705342	0.0476997	0.0774456	0.034338	0.0303813
	0.0666635	0.0159459	-0.00584677	0.108755	0.00581002	-0.0017457	0.0895326	-0.00868473	0.0025679	0.0254183	0.0012018	0.0136244	0.0134414	0.00589839	0.016729	0.031671	0.0347329	-0.0495558	0.0188892	0.0507736	0.0117079	0.0292722	0.0143134	0.039652	0.0310899	0.0420246	-0.00361601	0.00364085	0.0235052	0.0559259	0.05277	0.00531268	0.0330359	0.066891	-0.0097377	-0.0382495	0.0925455	0.135679	0.020483	-0.0458751	-0.0170238	0.0551871	0.177893	0.0693881	0.0145021	0.0317422	0.154558	0.0281135	0.0839738
	-0.00543172	-0.031919	0.0111397	0.076228	-0.0379696	0.0374342	-0.105648	-0.00874616	-0.0243969	0.00312629	0.00221703	-0.00160655	0.0154132	-0.00248665	0.0417839	0.0449902	0.0510693	-0.0126283	0.0529139	0.0226698	0.019721	-0.00910518	0.0384224	0.056451	0.0196593	0.094461	0.0455301	0.0508479	0.0990335	0.018011	0.0509968	0.0417612	0.0112113	-0.0288869	-0.0339237	0.0360219	-0.0209125	0.0916317	0.0387662	0.0285336	0.0433335	0.0126056	0.26464	-0.0441618	-0.0222775	-0.00169714	0.0229933	-0.0363658	-0.00781196
	-0.0256417	-0.0307419	-0.0108238	0.0263705	0.0402994	0.0583945	0.047101	0.00511473	0.00790002	0.0242193	0.0072805	-0.0240485	0.000883675	0.00587899	0.00324256	0.0117409	0.0893771	-0.0394164	0.0143199	-0.0331635	-0.0133938	-0.059608	0.0847091	0.044981	0.0164871	0.127991	0.0180885	0.0280093	0.0357889	0.036286	0.0718271	0.0596565	0.0307563	0.00268629	0.0753236	-0.0318484	0.0586651	0.0783963	0.0141743	0.00963874	0.0501981	0.0277214	0.144223	0.0950395	0.00933686	0.00555013	0.00721365	0.0139506	0.0132595
	0.0299406	0.0293247	-0.0269343	0.0657543	-0.0097227	0.0126686	0.0803726	-0.00543098	0.0681509	-0.00723158	-0.00682126	-0.0078085	0.0183377	-0.0308243	0.00713126	-0.0235325	-0.000968449	0.0370204	0.0352652	0.0215518	0.0379361	0.023888	0.0790466	0.0226202	0.0173436	0.054822	-0.00657403	0.0416498	0.0220351	-0.00468072	0.0670977	0.0542834	0.0245767	0.0289673	0.119679	0.00814034	0.107466	0.0925056	-0.00296029	0.0029841	0.0695921	0.0374183	0.139867	-0.029713	0.0292299	-0.0351232	0.0133866	-0.0191571	0.0049151
	0.0319949	0.00326069	0.0399143	0.0543678	0.00787181	0.0274115	0.0308395	0.00953648	0.0430984	-0.00800854	0.00783655	0.0294369	-0.00338689	0.0218739	0.0121734	0.00210503	0.0931959	0.0723959	0.062283	0.0284122	-0.0322815	0.01618	0.0578719	0.0884072	0.00280128	-0.0462321	0.0210227	0.0611618	0.0630149	0.0356581	0.0206744	0.0567914	-0.00916896	-0.00191057	0.0304259	0.0833497	0.0687623	0.113145	0.0067728	0.0122987	0.044169	0.0212245	0.127655	0.00921444	-0.0483879	-0.0485962	0.032075	-0.0229337	-0.000362859
	0.0368555	0.0117449	-0.0189865	0.0719159	-0.0252096	0.0565548	-0.00326452	-0.00922284	0.0351514	-0.007446	-0.0178887	-0.0155589	0.0147069	0.0437559	-0.00141845	-0.0559274	0.062124	-0.00214684	0.0589575	0.000473487	0.00653342	-0.103092	-0.0102509	0.0152124	0.0214307	-0.029947	0.021969	0.0145918	0.0152943	0.0231087	0.0647141	0.0263365	0.00876346	-0.00627355	0.0346336	-0.0286575	0.0544611	0.041457	-0.0652745	-0.0011837	0.00611291	0.0369664	0.107307	-0.0372905	-0.0518066	-0.00845993	0.0577862	-0.0706177	0.0241688
	0.0178157	0.0027286	-0.0142884	0.00438433	0.0188263	0.0471163	-0.0410212	0.00168057	-0.0134856	0.0115053	-0.0218278	0.0259045	0.046442	-0.0340021	0.0330931	-0.0620482	0.0086394	-0.00386431	0.0388913	-0.0047558	-0.0139291	-0.0406687	0.0363248	0.0491901	-0.0132528	0.0541682	0.0632172	0.0451482	0.0477537	0.0255997	0.0718005	0.0850668	0.0307217	0.0203942	0.0377729	0.0701678	0.108719	0.114597	0.00923253	0.00707869	0.0498241	-0.0375815	0.0919248	0.00142248	0.000672148	-0.0160276	-0.0157162	0.0250857	-0.00174196
	0.034519	0.0124669	0.0162716	0.0850162	-0.012609	0.0109181	0.00706695	0.000790466	0.0422218	0.0447836	-0.0502947	0.0050863	-0.00388669	0.0218715	0.0128602	0.0107756	0.0391101	-0.0160242	0.0598696	0.0364454	0.0396756	-0.018672	0.0114363	0.0470824	0.016264	0.0127545	-0.0198595	0.0141544	0.0568452	0.0474634	0.103847	0.0383491	0.0469626	-0.0229484	0.00544322	-0.000519412	0.0101338	0.078843	0.0398595	-0.00711028	0.0228157	0.0459257	0.139948	-0.0338885	0.156905	-0.0900546	0.0917472	0.0247786	0.055482
	-0.000727793	0.0668208	0.043776	0.120318	0.0266983	0.0435816	-0.0493935	0.000440875	0.0466796	0.00620642	-0.0226	-0.0200495	0.0132616	-0.0246043	0.00927231	-0.00494497	0.0315552	0.0018513	0.020894	0.032549	0.0851225	0.0226065	0.0642018	0.0338819	-0.027849	0.0118027	-0.00465476	0.0470489	-0.00385195	0.0230764	0.175044	0.0387726	0.0232176	0.0238637	0.0363259	-0.0165199	-0.0230689	0.102778	0.106415	0.00208803	0.0161314	-0.0305621	0.15115	0.0410241	0.00938608	-0.0275074	0.0401382	-0.0046601	0.0757099
	0.0593455	0.0197878	-0.0262084	0.107792	0.0522281	0.120655	0.00074603	-0.00518869	-0.00197315	0.00467948	0.000875362	-4.12772e-05	-0.00510199	-0.0234611	0.000398341	0.0265404	0.0242249	-0.0321747	0.00681826	0.0309444	0.0807913	-0.0286262	0.0246134	0.0418642	0.000548504	0.0403179	0.00712531	0.0118084	0.0157142	0.0500174	0.0588069	0.0346236	0.000570761	0.00271138	0.0659194	-0.0521492	-0.0879273	0.0459622	-0.0741385	0.0166166	-0.0559946	-0.0449849	0.0891537	0.0652382	0.0576353	-0.0589421	-0.0583539	0.0252128	0.0483077
	0.0288468	-0.00437418	0.0063812	-0.0996751	0.000311982	0.0180717	-0.0387992	0.0172927	-0.00834561	0.0186228	0.0189709	0.0401849	-0.000168912	0.0356362	0.00795351	0.0195468	0.0270588	-0.0175539	0.0770866	0.026966	-0.0101667	0.0318869	0.00335516	0.044943	0.0216559	0.00884205	0.000908514	0.0106678	0.00279417	0.0243747	0.0603966	0.0481274	-0.020113	0.0491083	0.0270393	-0.00352689	-0.057641	0.0055887	0.0120206	0.0202278	-0.0184786	-0.0741707	0.145967	0.130274	-0.00645546	0.0507488	0.0709872	-0.0356791	0.0835828
	0.0563835	0.0403289	-0.00316753	0.0600561	-0.0278614	-0.0154612	-0.00336773	-0.00437866	0.0317496	-0.00111959	-0.0420211	0.00353441	0.0710942	-0.00107168	0.0228399	-0.037697	0.059643	-0.0196134	0.0266896	0.00085934	0.0417622	0.0106572	0.0707559	0.0237113	0.0439206	-0.0814996	0.0630337	0.0296234	0.0510994	-0.000678546	0.172702	-0.00419749	0.0427982	0.0462103	0.0828588	0.0464442	0.07872	0.0816239	0.00746431	0.0142316	-0.0172712	0.0104119	0.0586888	0.053369	0.0854352	-0.00672185	-0.0311349	-0.0269719	0.122003
	0.0398194	0.0312494	0.013609	0.151002	0.0180608	0.0656831	-0.0239201	0.01299	0.0335434	0.00839247	-0.0435224	0.0191087	0.00868673	0.0235536	-0.0201831	0.0813147	0.0939301	0.0251227	-0.00660611	0.0235451	0.0503707	0.0413659	0.0180321	0.0499463	0.0282711	-0.0207136	-0.0263356	0.0360287	0.0684099	0.00550108	0.0456241	-0.0493515	-0.00145589	-0.00549668	0.0678569	0.0366216	0.037061	0.0956097	-0.0325461	0.0323917	-0.0399029	-0.00162671	0.224458	-0.0508665	0.0547616	-0.0388113	0.0634708	0.0316771	0.124164
	0.0516288	0.0493803	0.027094	0.100642	0.0359255	-0.0136315	-0.0591091	0.0135026	0.0372827	-0.0170936	0.0526946	0.00353339	-0.00148086	-0.0116791	0.0199636	-0.00237273	0.107058	-0.0219554	0.000875605	0.0691534	0.0269213	-0.00966326	0.0935815	0.0474682	0.00362989	0.0501291	0.0350093	0.0414318	0.0126709	-0.00246333	0.0239295	-0.0429481	0.0329931	-0.0288564	0.0941813	-0.012105	0.038354	0.130435	0.0590427	0.0174148	0.0350732	-0.0441274	0.242399	0.0745027	0.0114039	-0.0703242	-0.0154797	0.0261958	0.140953
	0.0312591	0.046563	-0.0321262	0.163579	0.00536858	-0.0243899	-0.00488207	0.0337195	0.013493	0.00239985	0.0132114	-0.0123173	-0.0264628	-0.0059881	0.0288497	-0.00414373	0.094567	-0.00843494	0.0618396	0.00346125	0.0988852	0.00794958	-0.00679767	0.0149116	0.0141944	0.00108714	-0.0131518	0.0300481	-0.0159241	0.0679105	0.114629	-0.0171993	0.0188602	0.0181601	0.0559331	0.0429609	0.0108995	0.0517797	-0.00563394	-0.0816485	0.0225402	-0.0651617	0.170191	0.0243426	0.0135634	-0.0660218	0.0430023	0.11605	0.00197721
	0.0089359	0.0514409	0.0572679	0.1198	0.00197789	0.0608292	0.0343941	-0.0142772	0.0173725	0.00661663	-0.0135338	0.0725982	0.0142819	0.0014061	0.0070645	0.0402483	0.0989746	0.0231301	0.0451219	0.0107151	0.0331556	-0.0382263	-0.00395853	0.0307755	0.0500456	0.0759441	0.0602475	0.00301998	0.0297876	0.0296065	0.130013	-0.0119393	0.0205893	-0.0261882	-0.025424	-0.0140345	-0.0348133	0.0677903	-0.0951538	-0.0126722	0.0283348	-0.0369401	0.15191	0.201483	0.0377018	-0.0160836	0.0122566	-0.00606793	0.0578167
	0.0228257	0.0613592	-0.0205098	0.0457469	0.0302421	0.00399715	-0.0295405	0.0171653	0.0502764	0.0107961	0.00880333	-0.0278788	0.014004	-0.0151663	-0.0462237	0.00334151	0.0416517	0.0508643	-0.0242036	0.0441413	0.0127483	0.0779531	0.028669	0.0440923	0.0162374	0.0408829	0.0136459	0.0445317	0.0616754	0.0105319	0.0745273	-0.0476367	0.0295972	0.0116301	0.0718623	0.0110111	0.103047	0.0621949	0.00897279	0.0329876	0.0607498	0.014714	0.117066	0.18104	0.0275713	-0.0241505	0.0297906	0.00683756	0.164954
	0.0310711	0.0346542	0.0437175	0.146764	0.0440207	0.0239987	0.0838815	0.0060964	0.0542024	0.0373458	0.00147627	-0.0268718	0.0242651	-0.0224445	0.0388583	0.0122765	0.0879743	0.0537491	0.00297529	0.029914	0.0120294	-0.072427	-0.00379142	0.0217471	0.0452033	0.0326512	0.0669402	0.0308152	0.0282221	-0.010408	0.0406309	0.102365	0.0247128	-0.00198911	0.0194719	0.0223694	-0.0634603	0.0801481	-0.0112275	-0.0416688	0.00363345	-0.0299902	0.0845804	0.0296369	0.0481475	-0.031795	0.00604333	0.0784499	0.0429846
	0.0316607	0.0540801	0.0111076	0.0861618	-0.0089001	0.0555641	0.0758486	-0.0192899	0.070018	0.0322422	-0.00609302	-0.0312017	0.000228383	-0.0261858	0.0142719	0.0346571	0.0758134	0.00789777	-0.012756	-0.0485829	0.0172496	0.062184	-0.0126336	0.0369454	0.0123786	0.0188749	-0.0259439	0.0269833	0.0456038	0.0397681	0.0182542	0.00322707	0.00776445	-0.0139601	0.0104735	0.0520625	0.0799121	0.0544171	-0.00886966	-0.0293589	0.0106592	0.0199724	0.0843588	-0.0197248	0.02163	0.00724722	0.0154272	0.0216341	0.0018296
	0.0737212	-0.0102016	0.0457153	0.0417409	-0.0120832	-0.00508167	0.0857524	0.021442	0.0470919	0.0157648	-0.00187622	-0.0188612	-0.0118245	-0.0196336	0.0528448	0.0107894	0.0051638	-0.0549907	0.0162136	-0.0266788	0.0946793	0.0635262	-0.00807739	0.0597157	-0.0105023	0.0814247	0.0310447	0.0171295	-0.0134494	0.017086	0.148825	-0.0539133	-0.0158758	0.00466088	0.0075766	0.0548847	0.017554	0.0990995	0.0399691	-0.030474	0.0461099	-0.023267	0.208134	0.0724077	0.0108522	0.0162173	0.0741621	0.0138085	-0.0261078
	0.0680469	0.0488297	0.058331	0.0681613	-0.0604067	0.0176011	0.0908783	0.0213175	0.0559104	0.0214635	0.023368	0.039161	0.0176632	0.0114129	0.0247939	0.0533059	0.0290666	-0.0450651	0.0374899	0.0756166	0.0667024	0.022295	-0.0189682	0.0270653	0.0115946	0.0358469	0.0260445	0.0370933	0.0430783	0.0154169	0.101246	-0.012137	0.0126905	0.0196487	0.0394585	0.046351	-0.0394604	0.0688001	-0.0291414	0.033509	0.0243425	0.0150533	0.11663	0.054651	0.0186497	-0.0295267	0.0662184	0.0913696	0.0577966
	0.0578638	-0.0119832	-0.00549751	0.101141	0.0349929	-0.00835709	0.017391	-0.00993079	0.05356	0.0190129	0.0616771	0.00374633	0.0109933	-0.0128767	0.0422984	-0.0335292	0.0855894	-0.00832714	0.0231405	0.00221365	0.0387933	0.046299	-0.00668419	0.0132203	0.00495642	0.0457526	0.0147685	0.0156034	0.00134232	0.0407984	0.0355806	0.013456	0.0127539	-0.0139393	-0.0105591	0.0543346	0.121634	0.0549663	0.0109638	0.00401792	0.0885902	0.0501253	0.144062	0.0301881	-0.0440378	0.0132616	-0.00762304	-0.0845296	0.0559098
	0.0423679	0.0205451	-0.0203444	0.159917	0.0608595	0.00204922	0.0301966	0.0282588	0.0213831	-0.00716091	-0.0137029	-0.0466062	-0.0229578	0.0598288	0.036684	-0.0129961	0.0853882	0.00142193	0.00628942	0.0780806	0.036581	0.0822803	0.0201446	-0.00550218	0.0225569	0.0339776	0.0314817	0.0143116	-0.0261429	0.0119472	0.136546	-0.00115612	0.00447289	0.027639	0.022955	0.00158896	0.0319347	0.0711916	0.014085	0.0294862	0.0537502	0.0390793	0.16746	-0.0211325	-0.0281689	0.0343844	0.0472402	-0.033602	0.197747
	0.0544843	0.0455614	0.0387025	-0.0087875	-0.0379804	0.0607602	-0.00014817	0.0143833	0.0128798	0.0481789	0.0681969	0.0191237	-0.0240447	0.037641	-0.0300362	0.00639422	0.0776043	0.0286654	0.0566511	-0.0132182	0.0677732	0.0787437	0.000296786	0.0287281	-0.0158026	-0.0277791	0.0328811	0.0105502	0.0205915	0.0206825	0.0893254	0.0189444	-0.0380168	-0.00127745	-0.00648968	0.0331401	-0.0537066	0.0544119	-0.0141897	-0.0498304	-0.0222079	-0.0226845	0.176216	-0.00571542	-0.00209722	-0.095015	-0.0844924	0.0351391	0.0132228
	0.0357799	0.067396	0.0109545	0.116874	0.0201229	-0.0388387	0.0108696	0.0199087	0.0496414	-0.0133398	-0.0548162	7.55188e-05	-0.00394273	-0.00683598	-0.0293554	0.033864	0.025784	-0.0227268	0.0144535	-0.00107	0.0393688	0.00895358	0.0136104	0.0255854	0.00357663	0.013333	0.0543505	0.0032	0.0262347	0.00792099	0.0130606	0.00412583	0.0165279	-0.0280688	0.00520081	0.0520287	0.0560534	0.0833542	-0.0427914	-0.0467038	0.0340811	-0.0301426	0.186805	-0.0168369	0.0139853	-0.0305003	0.0139047	-0.0164959	0.0481393
	0.0359752	0.00292463	0.0401679	0.0313911	-0.020337	0.0441665	0.0239937	-0.0209969	0.0583614	-0.0160988	0.00392127	0.00121241	0.0379535	0.044919	-0.00321448	-0.0164212	0.0308382	0.0808848	0.0375441	0.0544168	0.0285365	-0.057979	0.0143809	0.0374359	0.0322581	0.0719083	-0.0375584	-0.0103949	0.043208	0.0204984	0.0208618	0.0523046	0.053922	-0.0798107	-0.029966	-0.0419706	0.0501317	0.0898114	0.0375713	-0.0464113	0.0163337	-0.0243279	0.130152	0.148068	-0.0012067	-0.0105765	-0.00246731	-0.00880327	0.0650216
	0.0442529	0.0054893	0.0214267	0.108167	0.00782635	0.0823654	0.13321	-0.00314886	0.0595327	0.0198197	-0.0010868	-0.019564	0.0333042	-0.0016108	0.00749825	-0.0156949	0.068787	0.0407119	0.0172695	0.0333788	0.0472651	0.0108692	-0.015398	0.0425614	0.00293157	0.0197067	-0.059792	0.0588513	-0.000804572	0.0101024	0.035787	-0.00768598	0.0100944	0.0109465	-0.0432482	0.0522274	0.0612218	0.0424592	0.00590987	-0.00462115	-0.0230435	-0.0316872	0.127149	-0.00503654	0.0331359	0.00840041	0.030107	0.0778419	0.160079
	-0.0358425	0.0280308	0.0287528	0.155361	-0.0148953	-0.0366468	0.0743647	0.0130336	0.0698504	0.000974357	-0.0119282	0.0115143	0.0971608	0.0446408	0.00349694	-0.011721	0.0582715	-0.0322435	0.0278091	-0.00339543	0.0230957	0.00793297	0.0286628	0.0188773	0.021586	0.0590725	0.0197347	0.00729447	0.0646804	0.0302516	0.0647359	0.00426394	-0.00126896	0.016448	-0.0262056	0.0540002	0.00728121	0.0773132	-0.0329536	-0.00701294	0.0697414	-0.0560901	0.211942	0.0151744	0.0662078	-0.0890001	0.0118868	-0.0400747	0.14082
	0.00285805	-0.0226368	0.0529865	0.0751492	0.0595455	0.0245189	0.109019	0.0161128	0.0299001	0.00656779	-0.00964641	-0.0182021	0.0682561	0.00707538	0.0592933	-0.0032025	0.0473751	0.019816	0.0747464	0.0142518	0.0211825	0.0200208	0.00238412	0.0387941	0.0589129	0.0379849	-0.0149372	0.0246377	0.0971097	0.0306173	0.0290237	-0.0424881	0.00154763	0.00265312	-0.0266439	-0.0084508	0.0307618	0.0724208	-0.0135105	-0.0226295	0.00238825	0.0140514	0.144977	0.0496045	0.0280319	0.00158614	0.0309261	-0.0541841	0.0294577
	0.0498799	-7.82739e-05	0.00513056	0.222739	-0.0372798	0.0864275	0.138424	0.0115535	0.0418765	0.0117462	0.0216755	-0.0600485	0.0626216	0.00815525	0.0593688	0.0045218	0.0791136	0.041342	0.0035561	0.0678644	0.0228918	0.0120985	0.0110458	0.00821156	0.0256301	0.049817	0.021563	0.00907881	0.0453525	-0.00570752	0.0748584	0.0305903	0.0606228	0.0314362	-0.00538909	0.00578133	0.0257525	0.0625728	0.0184012	0.00668979	0.0274375	0.000954794	0.136642	0.0565651	0.0620941	0.0111226	0.0188863	0.0531265	0.0758996
	0.0572661	0.0269693	0.00795095	0.0621106	0.00454698	-0.0282278	-0.0381177	0.020641	0.0407614	0.0113915	0.0158005	0.0465296	0.0155483	0.0293814	0.0234857	0.0456799	0.0520093	0.0049052	0.0548763	-0.0280082	0.00503032	0.00730365	-0.0369941	0.0370943	0.0285808	-0.0290936	0.0224258	0.0303342	0.0545929	0.0165177	0.1064	-0.0513713	0.00573948	0.0391471	0.0524512	0.0581438	0.088336	0.0602838	0.0613761	0.0222788	0.0226009	-0.0454716	0.18295	0.0394242	0.0265062	-0.0235843	0.0866221	-0.0447334	0.00553585
	0.08092	0.0260266	0.001496	0.0685014	-0.0208202	0.0256591	0.0770214	-0.00175855	0.026593	0.0144455	0.00300473	0.01212	0.0467885	0.0351853	0.0234087	0.0202624	0.0784078	0.0426171	0.0862349	0.0834494	0.00553955	0.0682301	0.0691275	0.0208241	0.0161002	-0.0509464	0.0245216	-0.00106488	0.0162332	0.0411203	0.0674648	0.00638887	-0.0114873	0.0454897	0.0654428	0.0159025	0.0526619	0.0703476	-0.0289831	0.00208182	0.0107775	0.102702	0.174963	-0.0125503	0.0534886	-0.0888845	0.000404845	0.0223489	0.03876
	0.0263652	-0.0127392	-0.0301874	0.161799	0.00192445	0.0556873	0.00140528	0.0142754	0.0340528	0.0187948	-0.0110876	0.0457306	0.0444262	0.058125	0.0520649	-0.000122497	0.113339	0.00195911	0.0327674	-0.0240863	0.0409591	0.00449573	0.0225436	-0.00977546	0.0200466	0.0300719	-0.0417545	0.00291208	0.046283	0.00974566	0.144787	-0.0336196	-0.00171973	0.00559604	0.0520938	0.04687	0.0419684	0.110826	0.00519743	0.021168	0.0900787	-0.0244955	0.182158	-0.0197416	-0.0438649	0.00527344	0.050539	0.0718716	0.111314
	0.0237071	0.0348609	0.0593694	0.0378604	0.0145368	0.0518535	-0.0334112	0.0271016	0.0290382	-0.010581	0.0133242	0.00354225	0.0454525	-0.00912221	-0.0255809	0.0043628	0.109426	0.00388476	0.0488323	-0.0172911	0.0667758	0.0569079	-0.0161467	0.0253284	-0.00709935	-0.00270412	0.0990182	0.0278256	0.044722	-0.00806179	0.175805	-0.00817243	-0.0142954	0.0174926	0.0157023	0.0292099	0.0599432	0.0682522	-0.0396434	-0.0315797	-0.0167371	0.00358802	0.0981082	0.0727797	-0.0206276	0.0307907	0.0322694	0.0298705	0.104596
	0.0175208	0.000681948	0.0715483	0.0934411	0.0174394	0.0715276	0.0208111	0.0311773	0.0248814	0.0170904	-0.0426041	0.0125481	0.0320881	-0.00116635	0.00882617	0.000456587	0.0839836	0.0153532	0.0611037	-0.0131105	0.104639	-0.0691152	-0.00115449	0.0404772	0.00703307	0.0947686	0.00803267	0.0459024	0.0237879	0.00153745	0.0425341	0.0240124	0.0337202	-0.0184464	-0.0202558	-0.0240559	0.0506013	0.0932948	0.0403123	0.00900589	0.034009	0.0468529	0.108807	0.0982562	0.0242444	-0.00830057	0.0676332	0.016822	-0.115683
	0.0299855	0.0277512	0.0162133	0.0760671	-0.0123554	-0.0219042	-0.00755235	0.0134997	0.0565389	0.0125301	0.0238867	-0.0311975	0.0205607	-0.00786777	-0.0303576	-0.000386859	0.0710976	0.0252844	-0.0415262	0.0418972	0.043118	0.0869077	-0.00680217	0.0276298	-0.0125491	0.0690886	0.0123909	0.00421879	-0.00781569	0.025449	0.0467379	-0.0171263	0.0290239	0.0236773	0.0103141	0.033162	0.0219143	0.0609761	-0.0358846	0.0129055	0.00456319	-0.0471887	0.191772	-0.0169207	0.0653958	0.0344464	0.0579905	-0.00139914	-0.000671382
	0.0499789	0.0394905	0.0480633	0.135745	-0.00992415	-0.0471386	0.0955799	-0.000786772	0.0492506	0.0319447	0.0193253	-0.0381812	0.0260226	-0.00710069	-0.0335931	-0.0181071	0.0905711	0.0272361	-0.0100257	-0.0627399	0.0790987	0.0961634	0.0874049	0.00315696	0.00944427	0.0755785	-0.00722293	0.0187997	0.0151529	0.0121993	0.118664	-0.00264572	0.00107674	-0.0214757	0.0693331	0.0624523	-0.0161115	0.0368384	-0.00678763	0.0280064	0.0166375	-0.0526441	0.219013	0.00108089	0.00129872	-0.068715	-0.0275782	0.0190241	0.0160951
	0.057792	0.0255221	-0.0295517	0.135278	-0.0185633	-0.0562632	0.0808118	-0.000106484	0.0234827	-0.00939657	0.0176969	-0.000774251	0.0309564	-0.0161196	0.0234806	0.0122936	0.0294988	0.0372156	0.0519899	0.0785635	0.0303381	0.00851038	0.0214898	0.0252555	0.0765782	-0.0221408	-0.00835517	0.00714978	-0.0221016	0.00730904	0.0449841	-0.0501064	-0.0211661	0.0236137	0.00426517	0.0613375	0.0167796	0.0872639	-0.0116473	0.0168652	0.00930077	0.00734059	0.13246	0.00163392	0.0363662	-0.0583093	-0.00379644	0.0175323	0.0348762
	0.0571751	-0.00379379	-0.00346622	0.0114717	-0.0245824	0.0255418	0.0465517	0.0171561	0.0410957	0.00931601	0.022568	-0.0372415	-0.0385084	0.0595682	-0.0151639	0.0252454	0.0956602	-0.0119182	-0.0164506	-0.00856787	0.0147215	0.0878962	0.0365134	0.0780881	0.00480824	0.0175408	0.0373032	0.0297915	0.0448133	0.00200913	0.0487783	-0.00691876	0.0410864	0.00963626	-0.019687	0.0286243	-0.0195342	0.0538444	0.00831767	0.0387775	0.0340669	0.00962724	0.18021	0.019398	0.0174269	-0.0872948	0.0779661	0.0701002	0.0342274
	-0.00871244	0.0285033	-0.012395	0.0765398	0.00851717	-0.0129237	0.0554687	-0.00489694	0.0722035	0.0225338	-0.0152741	-0.019039	0.0207554	-0.0026192	-0.0161562	0.0301933	0.0731648	0.0225799	0.081622	0.0132011	0.0144535	-0.00701412	0.000600356	0.0417655	-0.00531887	0.0442346	0.0483642	0.014557	0.031301	0.03642	0.0325623	0.0249397	-0.00845798	-0.0163053	-0.0162177	0.0108366	0.136377	0.0588567	-0.0424834	0.0319586	0.0863636	-0.0240564	0.198691	0.0962369	-0.01418	0.00670551	0.0447974	0.0755708	0.113573
	-0.0145761	0.0165261	0.0348927	0.0709777	0.0788596	0.0329087	0.00638021	-0.0146132	0.0429214	0.0145141	0.0248453	0.0145317	0.0259883	0.0334354	0.0563503	0.0211815	0.0918262	-0.0291357	0.00209042	0.0327697	0.0445328	0.0299898	0.020831	0.00369989	-0.00634552	0.0368346	0.00628228	-0.0450842	0.0047714	0.0122242	0.0364259	-0.0523097	0.0112393	0.056761	-0.00582345	0.0593162	-0.00478919	0.110705	-0.00799369	0.0116043	0.00914361	0.0324648	0.302293	0.0202665	-0.0256669	0.0103747	-0.0146151	0.0926957	-0.065354
	0.0975993	0.0441432	-0.0403009	0.0682696	0.0194127	-0.00253158	-0.0462859	0.0113224	0.0016373	0.000641425	0.000951931	0.00447965	0.0452314	0.0270316	-0.00970703	0.0406233	0.0997075	0.0294108	0.017545	-0.0373817	0.0706984	-0.00347568	0.0238608	0.0264791	0.000291545	-0.00188886	0.0388548	0.0203196	0.059549	-0.0260619	0.0906126	-0.0514012	-0.00177472	-0.00850707	0.0300166	0.0427303	-0.0127157	0.108968	-0.0620872	0.00184203	0.0411806	0.0321997	0.0887246	0.00863995	0.028107	0.0165596	0.0372122	0.126733	0.0584998
	0.074461	0.0569651	0.0359598	0.143749	0.0411569	0.0873737	-0.018154	0.00968075	0.0389973	0.0110072	0.0111007	0.00635851	0.0280146	0.0354379	0.0330513	-0.000700764	0.0505401	0.0397714	0.0681547	0.0537007	0.0456864	0.0212638	0.0109098	0.0336246	-0.0009241	0.0806775	0.0310015	0.021146	-0.0202786	0.0271823	0.0317402	-0.0295005	0.00713635	-0.0495528	-0.0209662	0.043164	0.097452	0.0479916	0.0322522	0.0387892	0.0382777	-0.0241415	0.149677	0.0887981	-0.0947287	-0.0849309	0.0930011	0.0330319	0.0728325
	0.0559367	0.0642152	0.0203972	0.0669198	0.0440665	0.0466684	0.0463896	-0.0119882	0.0367773	-0.00856245	-0.0131725	-0.0165648	0.0382699	0.015965	0.0285866	0.00380147	0.0782386	0.0419387	0.0747217	0.0693109	0.0835029	-0.0541431	0.0424197	-0.00723698	0.0374782	0.0789105	0.00772133	0.0477346	-0.013691	0.0291705	0.080485	0.0105551	0.0440692	0.0406694	0.0293082	-0.0148066	0.0733269	0.0553364	0.0402598	-0.0249776	-0.00877173	0.050443	0.0895207	0.0732225	0.133622	-0.0199098	0.0630131	0.132449	0.104371
	0.0827617	-0.0141651	0.0158257	0.146062	0.00907485	-0.044678	0.0345864	0.0263353	0.0255063	0.0162501	0.00847419	0.0292239	0.045359	-0.000315119	-0.0154234	0.0396333	0.026247	0.0637602	-0.00687536	-0.00117373	0.0423345	-0.00680681	-0.0188134	0.00218998	0.0321515	0.00541406	0.0852139	-0.000352444	0.0298122	0.0383152	0.106853	0.038547	0.00438062	0.00646955	0.0251712	0.0235955	0.0953947	0.101642	-0.0013071	-0.0269772	0.0399152	0.0223099	0.173843	0.0878775	0.0533454	0.00960993	-0.0174015	0.0525791	0.0234542
	0.0687089	0.0459959	0.0444811	0.0423611	0.0155077	0.097999	0.0608072	0.0148046	0.0368059	0.00267607	0.0626228	-0.0476625	-0.0170358	0.00693217	-0.0142549	0.0266555	0.0700082	0.0307602	0.0645271	-0.0244833	0.0361088	-0.013467	0.0308076	0.0172668	0.00378737	0.0598323	0.0232851	0.0144122	0.0220844	0.0376662	0.048904	-0.0319923	-0.00572985	-0.0266228	0.0546978	0.0152857	0.0561368	0.0990113	0.0765332	-0.0044347	-0.00987649	0.0147778	0.121196	0.00962306	-0.0018138	-0.0335452	0.0604834	0.114599	0.0289871
	0.0416106	0.0357674	0.0317701	0.00700143	0.0521568	-0.0140924	-0.0112983	0.0103423	0.0513441	0.0230376	0.0138596	-0.00970101	0.0200593	0.0195859	0.042275	0.0236189	0.0623504	0.0300353	0.00870741	-0.00560347	0.0792483	-0.0174161	0.0326948	0.0280375	0.0209511	0.0314567	0.0265514	0.000503149	-0.0196672	0.0167459	0.127757	0.00356073	-0.00176816	0.0128493	0.0620785	0.00943582	0.0494383	0.0368821	-0.0174958	0.0365403	-0.00768864	0.0956318	0.200113	-0.030049	0.119907	-0.0319052	0.126041	0.0265073	0.0545774
	0.0364036	0.0585228	-0.0216867	0.0735779	-0.00112677	0.0438739	0.018916	-0.0111097	0.0360044	0.0117169	0.0344193	0.0234142	0.00565275	0.0182555	0.0748924	0.039727	0.0916788	-0.0416041	0.0151059	-0.0017215	0.0565152	0.0373406	0.077326	0.0432346	0.037339	0.043487	0.0230804	-0.0254284	0.0145729	0.0258007	0.0938875	0.0130898	0.0172097	0.0242165	0.00762141	0.0403376	0.0287823	-0.00233796	-0.0277241	0.0160778	0.0730062	0.0279495	0.192778	0.0414305	0.0246461	-0.0681413	0.0200029	0.00777233	0.0938557
	0.0656852	0.0210424	0.0345776	0.011699	0.0521389	0.00821153	0.0459126	0.00620359	0.0658991	-0.0141036	0.0212301	0.0131069	0.031369	0.0362896	0.0366109	0.0270887	0.123443	-0.00676394	0.0229433	-0.0105901	0.0607353	0.000705255	0.0408327	0.0475363	0.0137536	0.0294503	0.0633506	0.0119102	0.0426537	0.00576474	0.10346	0.0319815	0.0304007	0.037083	0.121357	-0.0400569	-0.0364909	0.13073	0.0377573	0.067006	-0.0193499	0.056714	0.112555	0.0627339	0.0504479	-0.0335806	0.00493863	-0.0448527	0.0785549
	0.00571645	0.0131943	-0.0411334	0.0552736	-0.00207008	0.0296746	-0.000536773	0.0377548	0.0210212	0.0140302	-0.0215285	-0.0427869	0.0210814	-0.013786	-0.0466253	0.0224204	0.103254	0.0324981	-0.00383091	-0.0294291	0.0529602	0.0647861	0.0234788	0.0229111	0.014999	0.0188118	-0.057204	0.0183154	0.0418528	0.0518602	0.0605171	0.0505292	-0.0116611	-0.0105896	0.0572047	0.0476984	0.0648097	0.0468776	-0.00432665	0.0205353	0.0457277	0.0270416	0.188933	0.083584	0.0537942	-0.122228	0.0951764	0.0367112	0.00321307
	0.0296316	0.0396613	0.00984599	0.151521	0.00117004	-0.0165664	-0.000497511	0.0101956	0.0176822	0.0179948	0.0334663	0.0130126	0.0556885	0.0472092	-0.027773	-0.0198402	0.0448489	-0.0390669	0.0423087	0.0468959	0.0675182	0.0814363	0.0498274	0.0312565	-0.00342773	0.0807223	0.0157792	0.0415095	0.0536949	-0.0133522	0.0493195	0.0940911	-0.00714231	-0.00240421	0.0397719	0.0249254	0.0280112	0.101773	0.0068406	0.0264369	0.0308019	0.0200484	0.123606	0.0184896	0.0615413	-0.00293075	-0.00631471	0.0924094	0.0976002
	0.0477293	-0.0180786	0.000584021	0.00991953	-0.00853853	0.0353047	0.0340498	-0.00273023	0.0127185	0.0142859	0.0071583	-0.00748888	-0.0167304	0.0049413	-0.0562288	0.0138249	0.04588	0.00220074	0.00779736	-0.0631388	0.0276828	0.0887151	0.0816479	0.0147924	-0.00658047	0.0172319	0.0536532	0.0234714	-0.00226468	0.00238443	0.0648185	-0.0660681	0.00598923	0.0334862	0.00340395	0.078413	0.0416551	0.0858605	0.0987315	-0.0418434	-0.0128887	0.0175872	0.0958654	0.0133009	0.13711	-0.0187698	0.0738262	0.0750186	0.16803
	0.0899991	0.0362339	0.0310985	0.154103	0.0308296	0.035126	0.00647399	0.0261309	0.0484878	0.00686807	0.00997306	0.0327881	0.0312134	-0.0103149	-0.0444243	-0.0179488	0.105681	0.0173922	0.0419266	0.0321408	0.0972132	-0.0379962	0.0484642	0.0152211	0.029936	0.0919157	0.00347899	-0.000742269	0.0660855	0.00532479	0.124256	-0.0377123	0.00983385	0.0235964	0.0452189	-0.0360115	-0.00983658	0.00278642	0.00755393	0.0153681	0.00626268	0.0861473	0.134428	-0.00286098	0.035099	-0.0430765	0.0571403	0.104409	0.00725168
	0.0609923	0.0321268	0.050883	0.0728064	0.0215479	0.0405076	-0.0187576	0.0158228	0.0155022	0.0221056	0.0283473	0.00645849	-0.0196113	0.0118842	0.024373	-0.0246264	0.0763592	0.0484071	-0.0330334	-0.0454417	0.113069	0.0215136	0.0231633	0.0225125	0.0326965	-0.0120465	-0.0121794	-0.00974461	0.0457256	0.00424621	0.0738667	-0.026466	-0.00756695	0.0254439	0.0497355	0.0522061	0.113026	0.0551385	0.123287	0.0132195	-0.0228713	-0.0191829	0.0747708	0.0153165	0.0354729	-0.00552713	0.0340748	-0.0324726	0.0582224
	0.0439101	-0.00228777	-0.00906189	-0.00411623	0.0273133	0.0132554	-0.0310897	0.0134866	0.056349	-0.000835794	-0.00247847	-0.0275136	0.00222746	0.0107421	-0.00290431	-0.0664338	0.0615679	0.0484888	0.0759295	0.0622025	0.0911802	0.0689222	-0.00799669	0.0227264	0.00845222	0.105159	0.0182235	0.037839	0.0833882	0.00915828	0.0228054	-0.0364962	0.0574207	-0.0198716	0.0125424	0.0237763	0.0314121	0.0672138	0.0152068	-0.0535033	0.0439722	0.0720151	0.0966756	0.016541	-0.00142145	-0.0590498	-0.0109697	0.0578129	0.0258118
	0.0547231	0.0157136	0.00458795	-0.0662642	-0.0631598	-0.0602646	0.0865098	0.0412123	0.0381772	0.0207317	0.0319914	0.0324348	0.0213166	0.0198135	0.0526695	0.00687839	0.0315923	0.03129	0.0314665	0.0376704	0.138144	-0.03237	0.0246686	0.0127786	0.00547466	0.00884062	0.0159846	0.0160014	0.0172389	0.0029945	0.122108	-0.0268143	0.0346994	0.0536912	0.0167969	0.0485158	-0.0553231	0.0125336	-0.00163209	0.00835697	0.0357323	-0.0790004	0.0480959	0.050865	0.0273809	-0.00586942	0.0102782	-0.00948369	0.0131656
	-0.00263297	-0.0093171	0.0651861	0.115591	0.0504121	0.0236235	-0.0202749	0.0187062	0.0395061	0.00222321	0.00676886	-0.0203695	0.0291753	0.0428883	0.0138267	-0.0363855	0.0493426	0.00715985	0.0291381	0.0250069	0.0767034	0.00837702	-0.00403487	0.0219453	0.0126546	0.0495946	0.0402092	0.0273498	0.0258461	0.0077995	0.12922	0.0639609	0.0577815	-0.0215654	-0.0216942	0.0141044	-0.0506586	0.0322323	0.0180343	0.0717019	-0.0400074	0.128578	0.16558	0.052864	-0.025369	-0.0448784	0.0178758	0.0513483	0.0472631
	0.0345546	0.067289	-0.00331634	-0.0244628	-0.0174049	0.00102953	0.00957959	-0.00947409	0.0637965	0.0342558	0.01238	-0.0212522	0.0350861	0.000117867	0.0248385	0.034748	0.000774118	0.0568829	0.0173938	-0.013113	0.0807532	0.0511616	-0.0056303	0.00548167	0.030509	0.0512086	0.035729	0.0173761	0.0200837	0.0134114	0.135991	-0.015475	-0.000257179	0.0456455	0.0406328	0.0116661	0.099886	0.103998	0.0577254	-0.00702624	-0.00356277	0.123455	0.101587	0.0983601	0.00239927	-0.0625001	0.0315742	0.0730499	0.0191258
	0.0800136	-0.0394953	0.0102198	0.161013	0.0509972	0.0354017	0.0411254	0.0229406	0.0669746	0.0235691	-0.00605388	-0.0010964	0.023104	0.0501713	0.0106578	0.0239804	0.0537599	0.00504647	0.0600049	-0.0287079	0.0411123	-0.0195859	0.0224755	0.0138534	0.01044	0.0537173	0.027886	0.0447174	0.0842583	0.0139381	0.0969933	0.0572029	0.0144091	0.0266996	0.0129706	0.0637653	0.117801	0.0572925	-0.0348788	0.00379584	-0.0355032	0.0778909	0.0213793	-0.0197818	0.109534	-0.0582129	-0.00732525	0.0801721	0.0828083
	0.00795706	0.00770161	0.00301673	0.0138556	-0.0425713	0.00267642	-0.0232526	0.00568806	0.0389074	-0.0169502	-0.0402618	0.00344455	0.0211205	0.0199202	0.0108376	-0.0381619	0.0692244	-0.0189033	0.0334716	0.0365308	0.0870222	0.0192925	0.0535725	0.00172143	0.0326523	0.0808356	0.0510885	0.0225268	0.0660608	0.0178221	0.00842992	-0.0219725	-0.0230255	-0.000898138	0.0210529	-0.0386178	0.0656019	0.0916252	-0.020842	-0.0376761	0.0279771	-0.00851723	0.0996901	-0.0335959	0.0589676	-0.0779297	0.0498473	-0.066748	0.0869866
	-0.0242583	0.0296828	0.0505359	0.0538919	0.019217	-0.0602886	-0.0406357	0.0215285	0.0217371	0.00522255	0.0309283	-0.00577146	0.048114	-0.00418577	-0.021246	-0.0464495	0.0591986	-0.0286394	-0.00307703	0.078934	0.0875086	0.024893	0.0465661	0.029697	-0.0011457	0.0364427	0.0361895	-0.00547258	0.108063	0.0322307	0.0666065	0.00349264	0.0237486	0.0267086	0.0406694	0.0246491	-0.0252892	0.0843824	0.033874	0.0209896	0.0407996	0.0494797	0.0485913	0.0278484	0.125797	-0.00678271	0.0141386	0.0868752	-0.00129296
	0.0405835	0.0452432	-0.0336227	0.134865	-0.0172592	-0.0205514	0.0488126	0.0229436	0.0568872	0.0101351	-0.000946501	-0.0290693	0.011862	0.0500166	-0.0179073	0.0336689	0.0808376	0.0125818	0.0794141	0.030152	0.057886	-0.0327838	0.0800529	0.0457358	-0.00829096	-0.0377436	0.0158281	-0.0263813	0.0264605	0.01589	0.0119702	0.0256061	-0.00627747	-0.0185574	0.0393612	-0.00961477	0.0506839	0.0622273	-0.0128777	0.0179323	-0.0275733	0.0296876	0.036618	0.0918197	0.137548	0.00245536	0.0348156	0.0213243	0.168276
	0.0219344	0.010288	0.0213961	0.0488286	0.0620106	0.0356513	0.0707831	0.0130884	0.0388979	0.0161198	-0.017089	0.0224957	0.0325457	0.0610584	0.0083908	0.0296667	0.0723431	-0.0102398	0.0262323	-0.0402787	0.0414655	0.0522529	-0.0128417	0.0152802	0.0449904	0.0314228	-0.0064898	-0.00539482	0.0563922	0.0216838	0.109851	-0.00119962	0.0331286	0.0136835	0.0352713	0.0837175	0.0455529	0.0476261	-0.0156199	0.0106772	0.00756458	0.124503	0.143398	0.0229449	0.12761	-0.00544591	0.0563382	0.0180433	0.0476894
	0.02355	-0.00106124	0.0637641	0.113311	-0.01603	-0.0392025	0.0445042	0.0186705	0.0433715	-0.0255168	-0.00775869	0.00180925	0.02809	-0.0231534	0.000510627	-0.0196467	0.0389536	0.0626059	0.0255745	0.040106	0.0220994	0.0932209	0.0768678	0.00355576	-0.0214206	0.0255288	0.0272471	-0.0232236	0.0502459	0.0147473	0.00184787	-0.00405256	0.0216803	-0.00681297	-0.0116328	0.0355738	0.0281272	0.116697	0.0583338	0.0463583	0.0305231	0.0480931	0.142722	0.0589159	-0.00465311	-0.00393458	0.0523729	0.0600221	0.0977873
	0.0190281	0.0275292	-0.0220419	-0.0647182	0.0167233	0.109786	0.0490522	0.0182436	0.0439693	0.0123141	0.0444533	0.0166026	0.0193411	0.00662476	-0.0113072	-0.00406441	0.0671742	0.00474349	0.0791989	-0.0158421	0.0530671	0.0415538	-0.0155568	0.0230769	0.0101596	0.0754085	0.0300537	0.0194183	0.0427617	0.00532874	0.0259705	-0.0226214	0.0565411	0.00515984	0.0772457	-0.0143063	0.0153256	0.0886211	-0.0922432	0.0100759	-0.00584982	0.0118274	0.102254	-0.0124497	-0.0377687	-0.0313584	0.0196544	-0.0142293	0.0242399
	0.0985221	0.063842	0.0407581	-0.0600375	-0.00264993	-0.0332431	0.0921025	0.000768072	0.036784	0.00942706	0.0272298	-0.00667471	0.0473429	0.00395872	0.0259398	-0.00834622	0.0801112	0.000804833	0.0379422	0.082	0.0715394	0.0570213	-0.0033146	0.0361455	-0.0319175	-0.0203365	0.00571626	0.00299899	0.0707428	0.0183864	0.0469797	-0.0219211	0.0364276	0.0419394	0.0214455	0.0378316	0.0537318	0.104841	0.0181044	0.00984292	0.0107684	0.048226	0.0358638	-0.00819591	0.130916	0.028713	0.0842067	0.0801663	0.0422746
	0.0725905	0.0211058	-2.19697e-06	0.0685005	0.0269866	0.0532049	0.0290178	-0.001576	0.0230286	0.00470299	0.0111165	0.00283814	0.0120842	0.0478269	-0.0193457	-0.023664	0.103276	0.00854833	0.0084168	0.076947	0.0408014	0.044555	0.0268074	0.0204617	-0.027774	-0.00386942	0.00960135	0.0266965	-0.00786833	0.0244204	0.0310323	-0.0353076	-0.0349635	-0.0307008	0.00750092	0.00965083	0.0175917	0.0501252	0.0890856	-0.00739028	-0.0259189	-0.00828524	0.096798	0.0118557	0.0654122	-0.0764503	0.0562221	0.113603	0.0923243
	-0.00805206	0.0225588	0.0541136	0.12484	0.0323844	0.00136634	0.0541267	0.00307149	0.0395315	-0.0216629	0.0447865	-0.0042108	0.0347908	0.0160865	0.0263517	0.0314557	0.0115608	0.0349126	0.00379645	0.0213765	0.0743985	0.0190854	0.00547756	0.00431238	-0.0189089	0.0683897	0.0236181	-0.010925	0.0310097	0.0162899	0.129359	0.0488179	0.0487734	-0.0129504	0.0197949	0.0191153	0.0232873	0.0722655	-0.0246552	0.0228477	-0.0140181	0.0120175	0.0813302	0.0950974	0.0123127	0.0318916	0.00474663	0.0166208	0.0389727
	0.115336	0.029042	0.0332511	-0.0283616	0.0427842	0.0614751	0.0299254	-0.0217166	0.0562475	-0.00556081	0.0226034	-0.0104441	0.0173398	0.026023	-0.0256077	0.0206685	0.0375436	0.0721747	0.0834038	-0.0545956	0.00216668	0.0205547	0.02482	0.0195341	0.0415978	0.0374471	0.0167034	-0.0140724	-0.0217137	0.0126739	0.0343652	0.00564936	-0.0649584	-0.0172328	0.0413588	0.067519	0.0899275	0.025964	-0.0264421	-0.00629413	0.0161088	0.0390859	0.0355203	0.0260067	0.0102252	-0.0829459	0.0162715	-0.0628873	0.0498311
	-0.0272573	0.0365347	0.0485831	0.0937553	-0.018936	-0.0227776	-0.0066002	0.0225342	0.0255669	0.000734319	0.0221418	0.0245918	0.0110343	-0.0464754	-0.00064441	-0.0176798	0.113319	0.0314442	0.0307513	0.0670331	0.0411124	0.0240079	0.0299013	0.00991965	0.0217194	0.100368	0.048794	-0.0145965	0.0180642	-0.00538598	0.0556996	0.00772437	-0.0337566	0.0176567	0.0459842	0.0180715	0.0485601	0.0898249	-0.019032	0.00896736	-0.0528919	0.0545873	0.0188586	0.0423558	0.0530543	-0.00439747	0.0424637	-0.0287816	0.0478963
	-0.00627769	0.0710863	0.0113916	-0.00187118	-0.00389036	-0.00557231	0.0731891	0.00453283	0.00116163	0.0212985	0.0139204	-0.00953548	0.0165163	0.00599747	-0.0206805	0.0344148	0.10781	0.0594461	0.0710078	0.0231661	0.0737321	0.0229129	0.0194428	0.024311	0.0506214	0.0754923	0.0206717	-0.0034291	0.0166669	0.0184653	0.0983655	0.00252503	-0.00128018	0.0262455	-0.0122821	-0.008848	0.122539	0.0407739	-0.00407713	0.0315582	0.0594371	0.0435326	0.0458709	0.111045	0.0302967	0.00322769	-0.00533229	0.0602406	0.0822332
	0.037688	0.0518567	0.000328791	0.0766366	0.0387524	0.0337942	0.00911754	-0.0210137	0.0162948	0.0336326	0.0138635	0.0422957	0.0399731	-0.00787586	0.0244304	0.00525739	0.0783268	0.0170167	0.101153	0.0973523	0.0672812	0.0285949	0.0248665	0.0277454	0.0170936	0.0675724	0.0405309	0.000493773	0.0123325	0.0129586	0.0809101	-0.00353642	0.00484543	0.0128381	0.0249067	0.0872723	0.0136358	0.0110952	-0.0340488	0.00207521	0.0630987	0.0352237	0.00412755	-0.0664196	0.0185819	0.0113857	0.145545	0.101945	0.00345871
	0.0295262	0.063042	0.00888966	0.173594	0.0124183	0.0102407	0.0111507	0.00586547	0.0320506	0.026483	-0.0192599	-0.0568726	0.057141	-0.010137	0.0369473	-0.026754	0.0399044	0.0352156	0.0112845	0.0127419	0.0708514	0.0116443	0.0736164	0.0279542	0.00793981	0.011963	0.0339875	0.00763452	0.00546705	0.029333	0.0672994	0.00792535	0.00783537	0.00212536	0.0046465	0.0188244	-0.0426475	0.0781128	0.0191895	0.0162131	0.00626588	0.0427802	0.0606925	0.0450796	0.00291796	0.0461928	0.0436104	0.0705349	0.127749
	0.0277311	0.0204279	0.00924837	0.0681622	0.0510046	0.0433444	0.0675528	0.00887446	0.0178453	0.00904801	0.00925756	-0.00140907	0.0884451	0.000866029	0.0496514	0.00316728	0.0534936	-0.0406301	-0.0105855	-0.0358691	0.0681027	0.0655163	0.0875172	0.0335232	-0.00179306	0.0856106	-0.0360428	0.0287187	0.0618735	0.00818058	0.0490993	0.0260818	0.0245152	-0.00913832	0.0567907	-0.000623066	0.115316	-0.0239844	-0.0152479	0.017099	0.0315804	0.0275952	0.0447484	0.0523655	0.0460367	-0.0033227	0.0288266	0.0548995	-0.0881202
	-0.0138844	0.049803	-0.0219558	0.0564678	0.0301837	0.0491207	0.00602912	0.0370005	0.0468625	0.0113814	-0.0225594	-0.0238906	0.0234125	-0.0149126	0.0321016	0.0159013	0.0823946	0.0978829	-0.0102854	0.0626412	0.0544205	0.0178717	0.0184212	0.0101975	-0.00168818	0.106536	0.0459652	0.0380059	0.0297715	0.0272454	0.0399844	0.032731	-0.0102839	-0.000293931	-0.0363083	-0.0126547	-0.0218843	0.000776964	0.00792009	0.0142002	0.00552349	0.0919038	0.0204747	0.0741893	-0.0402484	-0.0749209	0.0352034	0.0821629	0.0100359
	0.0721432	-0.00279206	0.0611744	0.187624	-0.0109509	0.0620314	0.0458004	-0.0082639	0.0464326	-0.0102886	0.00456693	-0.00549531	-0.00151884	0.030171	0.026628	0.0486254	0.0474301	-0.0225799	0.0316451	-0.0419657	0.0767571	0.100216	0.049123	0.0231398	-0.00200703	0.119618	0.0565006	0.00481628	0.0370776	0.0188678	0.0487267	0.0182895	0.0200812	0.0315738	0.0788546	0.0743526	-0.0313998	0.0679901	0.0532261	0.00318214	-0.0566458	0.0206396	0.0526072	-0.0743939	0.0226979	0.120793	0.0374829	0.0647765	0.151172
	0.00197924	0.0173588	0.0955802	0.0805502	0.0116438	0.061872	0.0524941	0.0208856	0.0274324	0.0225922	0.0204325	0.00736114	0.0346377	0.0277839	-0.00856117	0.0148436	0.0681028	0.0720483	0.0646879	0.0194821	0.0776954	0.064495	0.0464862	0.0239963	-0.014816	0.112463	0.0654099	0.0659136	0.0053828	0.0272793	0.00466317	-0.0379769	0.0478578	0.00708856	-0.0367486	0.0411598	0.0370435	0.0526157	0.0123806	0.0642317	-0.0383293	0.0522228	0.0882747	0.023606	0.0326256	-0.000533431	0.000539491	0.120743	-0.00521361
	0.0267115	0.0168396	0.0903693	0.182004	0.0166969	0.0428344	0.00473972	-0.0270589	0.0369706	0.00205191	0.0307155	0.0315442	0.0281241	0.0080704	0.0190801	0.0571206	0.0823314	0.0358532	-0.0321223	0.059187	0.105317	0.0355319	0.0535509	0.0167596	0.00840441	0.149105	-0.020106	0.00622862	0.0744047	0.0453749	0.0249446	0.0500767	0.0163133	-0.0438895	0.00549372	0.038247	0.0271245	-0.0410053	0.0553295	0.0306068	-0.00472276	0.0115891	0.0848689	0.0385472	0.105123	-0.0123351	0.0442703	0.0306448	0.0751221
	0.00883833	0.0121824	-0.0233793	0.0496566	0.00746521	0.0407938	-0.0135141	-0.00183338	0.00864473	0.01379	0.00593065	0.0114709	0.0885357	-0.00415317	0.0773864	-0.0145798	0.0977456	-0.0146283	0.0141768	0.0773949	0.0494184	-0.0862139	0.0729975	0.0219446	0.0128926	-0.00743907	0.0213321	0.000721681	-0.00361829	-0.00561348	0.114328	-0.00198692	0.0196388	0.0059491	0.0103891	-0.0189731	-0.0412868	0.044146	-0.0396445	0.0341655	0.0425629	0.088981	0.0129724	0.0731346	0.0879414	-0.0101313	0.0144331	0.0915706	0.00388073
	0.0227898	-0.00932555	0.0265787	0.203848	-0.00564872	0.0475462	-0.00133726	0.0148852	0.0353878	0.0267225	0.0026868	0.0422861	0.00263422	0.0279911	0.0185776	-0.0133292	0.109918	0.0190167	0.0486721	0.0691291	0.064583	-0.0113643	0.0349448	0.0344835	0.0298895	0.100126	-0.0153885	0.00576351	0.0516263	0.0206894	0.136318	-0.013688	0.0163017	0.0517251	0.0450522	0.117673	-0.0080239	0.0632273	-0.0160101	-0.00511929	-0.0236338	-0.00864817	0.054506	0.135054	-0.0503339	-0.0113199	-0.0314142	0.0346444	0.0577106
	0.0408149	0.0431707	0.0380791	0.0895118	0.0798926	0.0900232	-0.025115	0.00890638	0.0330209	0.00884943	0.037506	0.00831408	0.0156456	-0.0347904	0.0467565	0.0180022	0.0716644	0.0423959	0.0666867	-0.00036323	0.052916	0.106503	0.0703455	0.0155827	0.0225895	0.151681	0.0333382	-0.0099202	0.0725701	0.00367139	0.0227959	-0.081235	0.0312104	0.0338569	0.0212963	0.0646817	0.0350841	0.0466814	0.0101238	0.00176952	0.0507596	0.104609	0.0896799	-0.0169373	-0.0456884	0.00432697	-0.0844187	-0.00699178	0.064412
	0.0422695	0.00318832	0.032243	0.0376041	-0.0102964	0.0369863	-0.0125431	0.0282358	0.0271012	0.00234893	-0.0197414	0.0408863	0.0379744	0.0195913	0.0317401	-0.0212334	0.0515918	0.0219294	0.0785804	0.0273539	0.078141	-0.0280743	0.044312	0.0212608	0.0318105	0.103416	-0.0181366	0.0417318	0.0471466	-0.00232063	0.046577	0.0242621	0.0218024	0.00879529	0.030673	0.0390491	0.0705449	0.166865	-0.0282877	0.00564284	0.0440127	0.0474516	0.0270859	0.0296753	-0.0615515	-0.0557652	0.0823674	0.0359791	-0.0022224
	0.0187142	-0.00209048	0.0609932	0.138967	0.0288147	-0.022855	-0.00710775	-0.0147959	0.0163492	0.0104719	-0.00802173	-0.0237064	0.0478105	0.0433486	0.0514712	-0.000747654	0.0634753	0.0109517	-0.00399736	0.104739	0.0883525	-0.043698	0.0452324	0.0345423	0.00116163	0.0642121	0.0283227	0.00908953	0.0637705	-0.00453066	0.120061	-0.0651604	0.0109218	0.0102506	0.0701062	0.00521555	0.0498318	0.0834941	0.0392698	0.039861	0.00086725	-0.0120177	0.135802	-0.0308432	0.0641451	0.00458455	0.027274	-0.00211273	0.0913336
	0.0693559	0.0784854	-0.0264893	0.0160621	-0.015383	0.016401	0.0486613	0.014675	0.0330786	-0.00897157	0.0266905	-0.0248574	-0.000522759	0.0288212	0.0572332	0.0261319	0.0427781	0.0689145	0.0494356	0.0168765	0.0786565	0.0296602	0.00602973	0.0122798	0.00341168	0.120118	0.0249775	0.00650795	0.0337394	0.0260666	0.0831133	-0.0194442	-0.0470157	-0.0353618	0.037962	0.0108325	0.0162907	0.0296015	0.0407317	0.000899972	0.0301841	0.0157614	-0.00818275	0.110799	0.0565349	0.00715923	0.0259737	0.0377117	-0.0595927
	-0.0413333	0.0699626	0.0223406	0.010671	0.0672723	-0.0651917	0.0249588	-0.000364664	0.0246256	0.00940482	0.0247419	-0.0128662	0.0160762	0.0354169	-0.0109698	0.00161656	0.110749	0.0475279	0.083346	0.0389685	0.0821073	0.0237004	0.018328	0.0186673	0.00803503	0.0201055	0.042943	0.0333203	0.055955	0.0275258	0.0534728	0.0247889	0.035333	0.00311633	-0.0693033	0.0338576	0.0107008	-0.0304055	0.0377443	-0.0100015	0.0272091	0.029305	0.0892322	0.0323478	0.00477513	-0.0335279	0.0504871	-0.0404717	0.0467571
	-0.0233823	0.0445719	0.0233007	0.0372284	-0.0409217	-0.00664895	0.0292144	0.0286596	0.0309128	0.00486801	-0.0237218	0.0237258	0.0319819	0.0282337	0.00874852	-0.0141042	0.0847272	-0.0267881	0.108379	0.0733903	0.0795584	0.0614205	0.0249287	0.0130958	0.0218214	-0.0115629	0.0447851	-0.00076888	0.0249638	0.0161877	0.105985	0.0270367	-0.0195418	0.0131295	-0.00653644	0.0045503	-0.00284724	0.0459202	-0.014355	0.0380062	0.0333109	0.0546695	0.0496682	0.0116727	-0.0108691	-0.0295959	-0.0275178	0.0111605	0.0192291
	0.0258623	0.0369235	-0.00110505	0.0325122	-0.033262	0.0737776	0.0388819	-0.0191692	0.0412272	0.0368905	0.0440186	0.00656111	0.0785698	-0.0106402	0.0400643	0.0576868	0.0121024	0.0314647	0.0600265	-0.0189525	0.0746671	-0.0153647	0.0338297	0.0137116	0.00363868	-0.0245425	0.0178418	0.0310459	0.016008	-0.012164	0.0419993	-0.0434284	-0.0213873	-0.0594994	-0.00735576	0.0177212	0.0518157	0.121874	-0.0543146	0.0462566	-0.0267551	0.0120402	0.08984	0.0777398	0.0319174	-0.0121699	-0.0116719	-0.0626053	0.0539358
	0.0533615	0.0269655	0.0147501	0.0254944	0.0452235	0.0481888	0.0174103	0.0220828	0.0413819	-0.0150674	-0.0272934	0.0323011	0.00804992	0.0265109	-0.0641198	0.0391079	0.0618202	-0.0203457	0.0804706	-0.055053	0.0336988	0.0423733	0.0273792	0.0151201	0.0148167	0.0652108	0.0344528	0.0354538	0.0304888	0.00251521	0.0709544	0.0141148	0.0135193	0.0559268	0.0370812	0.02412	-0.00198043	0.156247	0.0702521	0.0440828	0.0745813	-0.00696405	0.00903123	0.070339	-0.0342504	0.0692389	0.0565504	0.0867434	0.0287776
	0.0366918	-0.000930018	0.0245781	0.119419	0.0347455	0.0524125	-0.00778042	-0.0050027	0.0226971	0.00818042	0.0190851	-0.00709226	0.0130533	0.0276884	-0.018765	-0.045904	0.0863783	0.00998513	0.00546907	0.111585	0.0772301	-0.0134041	-0.00117972	0.0181377	0.00385101	0.0701607	0.0036493	0.0157445	0.081898	0.015182	-0.00454436	-0.0522584	-0.0111723	-0.0198279	0.0580205	0.0215333	0.0351325	0.0725388	0.0959756	0.0530529	0.0381375	0.0151435	0.0283066	-0.00594792	0.0579865	-0.0578928	0.0913885	0.0290554	0.00891264
	0.0547668	0.0179636	-0.00144372	0.0749424	0.0276083	0.00982031	0.0230406	0.00263477	0.00540035	-0.0168022	-0.00910401	0.00382558	0.0167129	0.0259459	0.00230658	0.0603917	0.0176329	-0.00100743	0.0109115	0.0466573	0.0461013	0.0809595	0.0393605	0.0197248	0.0258644	0.0192372	0.0228573	0.00816045	0.028121	-0.0145891	0.0768787	-0.0182521	0.00660944	-0.0233469	0.0187397	-0.0190679	0.0731663	0.027332	0.0580956	0.0766487	0.0432646	0.0252256	0.0675569	0.0895228	0.0857134	-0.0593259	-0.0475634	0.0663238	0.038627
	0.0272785	0.0147937	0.0253909	-0.00174788	-0.0102371	0.051211	0.0819943	0.0125837	0.00853888	0.0039311	-0.0115883	0.00838868	-0.0185629	0.0251059	-0.0209467	-0.016031	0.092227	0.049039	0.0957751	0.0364367	0.0935295	0.038381	0.0524487	0.017183	0.0143185	0.0740245	0.00115124	0.0490865	0.0864553	0.0234403	0.0650968	0.0122707	-0.00397515	0.0281424	0.000163796	0.0889806	-0.00567185	0.0379345	0.0102017	0.0643918	0.0467008	0.024066	0.0707217	0.0594762	0.0464803	-0.00734449	0.0463231	0.119149	0.0902053
	0.036497	-0.00944794	-0.0361055	-0.079387	0.00727737	0.0468414	0.0701267	-0.0057459	0.0253921	0.0346545	0.0172422	-0.0243634	0.0430704	-0.014154	-0.00383361	0.0304811	0.0730229	0.0518978	0.00942716	0.00919986	0.100435	0.0559173	0.0407055	0.0478555	0.0168137	0.0195049	0.00233216	0.0087974	0.0381218	-0.00293917	0.0656597	-0.0250414	0.00996244	-0.0134763	0.0845792	0.0332547	0.0809954	0.00416232	0.0572633	-0.0285559	-0.00658795	0.0697851	0.101619	0.118198	-0.0479292	-0.0334714	0.0704613	0.0372652	0.0731108
	0.0154616	0.0294343	0.0429437	0.083457	-0.0321497	0.0333063	0.0501646	0.0101161	0.00108333	0.0148879	-0.00253402	0.0270524	0.0162194	-0.00357173	-0.0107973	0.0244748	0.075886	-0.0127435	0.0605655	0.0346005	0.039607	0.050629	0.0171187	0.00179327	0.0372692	0.00431287	0.0689864	0.0375345	0.0236069	0.00662996	0.0896134	-0.0507845	0.0124029	0.0350879	0.0962719	0.0366097	0.0655453	0.0227555	0.021083	0.0358211	-0.00450038	0.11653	0.168828	0.0618012	0.0427259	0.00888111	0.00600328	-0.00753339	0.048678
	-0.00329026	-0.00930469	0.0239188	-0.00661139	0.0534953	0.0259106	0.0191165	0.00903968	0.0187721	-0.0120129	0.0222629	-0.0219561	-0.0151034	0.0147064	0.084469	-0.0181772	0.0801114	0.0385836	0.026531	0.029433	0.00758181	0.0609179	0.115873	0.0138921	0.0280727	0.0805672	0.0205282	0.027414	0.0514806	0.0297049	0.0674998	0.00308899	0.0148078	-0.0409262	0.0442915	-0.00170126	0.0312022	0.0459781	0.0638232	0.0575961	0.0259606	0.0260318	0.103374	0.134839	0.0397255	-0.077826	0.0146787	-0.0584431	-0.0236495
	0.0230661	-0.0158719	-0.0366063	0.12078	-0.000472824	0.0335606	-0.00414832	0.0121453	-0.00507846	0.00748608	-0.0189377	-0.0140453	0.0132516	0.0141079	-0.0284395	0.006834	0.0537226	0.0214665	0.097432	-0.0310592	0.0683767	-0.0178123	0.0944119	0.0288784	0.0210838	0.089764	0.0572771	0.0158998	-0.0162565	0.0118816	0.0344423	-0.016518	0.0144432	0.00910796	-0.0429533	0.0116973	-0.0211618	0.0711402	-0.0291136	0.0413551	0.0763766	-0.0175647	0.0874581	0.00321699	-0.00580304	-0.0496267	0.0239086	0.0626518	0.025424
	-0.0343698	-0.00493611	0.0543297	-0.0336932	-0.000938382	-0.0298456	0.0156396	-0.00605292	0.0209714	-0.0233571	0.0138866	-0.0294435	-0.00223979	0.0373904	0.0202116	0.0347776	0.0449829	0.015474	0.0205544	0.0606273	0.0623994	0.031304	0.0379982	0.0116562	0.00254325	0.0116451	0.0295182	0.0218854	0.009713	-0.0107465	0.0911311	-0.0151734	0.00663949	0.0114572	-0.0268694	0.0682079	0.1296	-0.00688267	0.036729	-0.0205509	-0.00726114	0.116266	0.00434938	0.0158219	0.0772174	0.0138047	0.0317832	-0.00226109	0.0734696
	0.0728311	-0.0266499	0.000943259	0.101719	0.00440499	-0.00849683	-0.0522348	0.00576731	0.0201762	-0.00773601	0.0175967	-0.0234533	-0.0128315	0.0516958	0.0366394	0.00835946	0.0413184	0.0264721	0.019118	0.0478621	0.0338584	0.0213612	0.031698	0.019687	-0.0115463	0.0604785	0.00871129	0.00987602	-0.0457196	0.0412177	0.0028092	0.00384746	-0.0322506	-0.0179323	0.0549247	0.0666796	-0.0050812	0.00579952	0.0457127	0.00977791	0.00479074	0.0557036	0.0488742	0.147993	0.0244615	0.0515454	0.0552016	0.0386944	-0.0182829
	-0.0284669	0.0103553	0.0471633	-0.00735219	0.0227876	-0.0455286	0.0191021	0.0339939	0.00719923	0.0201786	-0.0201111	-0.0232021	0.0389355	0.0588922	0.0342938	0.0023984	0.0660202	0.00945539	0.0654129	0.030988	0.0780502	0.0381619	0.0349908	0.0128126	0.00976591	0.0546564	0.0269953	0.0368946	0.0241685	0.010854	0.0684817	0.0278438	0.0116792	-0.0336627	0.0347619	0.00375952	-0.0140252	0.0480085	-0.016901	0.00973064	0.00710781	0.0918187	0.00385053	0.0262772	0.0751644	0.0117979	0.0347688	0.0499236	0.105337
	0.00873634	0.058392	0.02361	0.0429952	-0.00497358	0.0580673	0.0723634	-0.0129574	0.017451	0.0274487	-0.00456238	0.0401757	0.0317776	0.0399231	0.0654795	0.0267257	-0.0522221	0.0706059	0.063306	-0.0335582	0.0634113	0.0258553	0.0767941	0.0125501	0.00358173	0.0901954	0.00107555	-0.00108667	-0.020993	0.0387941	0.125878	-0.035044	0.0141514	0.0287244	-0.0130656	0.012142	-0.0591231	0.0297751	0.0216048	0.0672752	0.0126694	-0.0185197	0.0928335	0.011048	0.0425412	0.0209086	0.0233514	0.0566101	0.0408707
	0.00120483	0.00670826	-0.00215755	-0.0741601	0.0336299	-0.0100472	-0.0474943	0.0413607	0.012305	0.00291531	0.00828427	0.0129079	0.0167108	0.014907	0.00742886	-0.00792019	0.141531	-0.0383755	0.0591716	-0.0213513	0.0818228	0.0655944	0.0654429	0.0485934	0.0110926	0.083177	0.00740881	-0.0180587	0.0473121	0.0138868	0.0802871	0.0263736	0.0482016	0.0154868	-0.067228	-0.00368313	0.0337795	0.0623428	-0.0151574	0.0397442	-0.0461237	0.0347938	0.00346092	0.0287727	0.0367589	-0.010145	0.104335	0.0520344	0.0613872
	0.0622159	0.0339463	0.0143663	0.102868	0.00958694	-0.0185032	0.0105719	0.0216067	0.013596	-0.00834912	0.0100805	-0.0249543	0.0220634	0.0627728	0.0205391	-0.00602467	0.0997936	0.0277398	0.00666352	-0.0261861	0.0594261	-0.00388126	0.0297257	-0.00400121	-0.0379509	0.0890008	0.0131935	0.0634173	0.0179416	0.0194361	0.0123605	0.0285124	0.0634215	-0.00473937	0.0229942	0.061355	0.0504766	0.0413089	0.0584172	0.0477568	0.0146847	-0.0128064	0.0542901	0.060867	0.000827462	0.0644706	-0.00335281	0.00831217	0.0460715
	-0.0441945	0.058704	-0.013298	-0.0359585	0.0598499	-0.0336539	-0.048662	-0.00515779	0.0301534	-0.00798662	-0.00486248	0.00409797	0.0859706	-0.00617001	0.00606477	0.0232366	0.0302396	0.000799257	0.0658292	0.0845192	0.069893	0.0210502	0.00505023	0.0148143	0.0339244	0.067232	-0.00639356	0.00041616	0.0499625	0.033348	0.0712033	0.0138034	-0.0164305	0.0504293	-0.0222547	0.0173364	0.00412122	0.0387043	0.0305571	0.03317	0.0150507	0.045175	0.0387094	0.0341327	0.0288727	0.0148991	0.0612825	0.00658592	0.0896011
	-0.00823674	0.00569459	0.0153474	0.0447314	0.0211154	-0.0638609	0.0769526	0.0107515	0.00877318	0.00278319	-0.0478512	0.0016494	0.00629794	-0.00933353	-0.0261907	0.0072162	0.0675396	0.0185539	0.130085	0.0165925	0.0200399	0.086724	0.0490973	0.035475	0.0119942	0.0421918	0.0362086	0.0311571	-0.00406178	0.04488	0.0654656	0.0524857	0.00925312	0.0142273	0.032453	0.041463	-0.0123369	-0.0136344	0.0143318	0.0258417	0.0281424	0.0409419	0.121577	0.0399695	0.0215261	-0.0424972	-0.00831638	0.0663986	-0.0335348
	0.0539904	-0.0241318	0.022296	0.0953766	0.0441406	0.0184921	0.00285679	-0.00410013	0.0328502	0.00014596	0.0186928	-0.0211432	0.0522911	-0.0163729	0.0292059	0.013265	0.0846044	0.0277862	0.0395013	0.0809343	0.0335227	0.0251921	0.118701	0.0412055	0.0209744	0.0960444	0.0802993	0.0294928	-0.00915368	0.00645513	0.018195	-0.00174589	0.00698302	0.000568415	-0.0265218	-0.0148123	0.0656388	-0.0202679	0.0835545	0.0125128	0.000475048	0.0611169	0.111468	0.0126116	0.00702944	-0.00102487	0.0311165	-0.0325709	0.00946704
	0.000672115	0.025099	0.0662619	0.069539	0.0400593	0.0931485	-0.0319894	0.0304284	0.00484784	-0.0188793	0.0259402	0.0288888	0.0184938	0.0642555	-0.0104797	-0.012836	0.107844	0.0907825	0.0476138	0.0222027	0.0640901	0.0466539	0.0768851	0.00784519	0.0214439	0.123683	0.0351353	0.0468092	0.0328876	-0.00103142	-0.0278662	-0.00882954	-0.0264758	-0.0026633	-0.0373338	0.0104942	-0.0532062	-0.00903334	-0.0349201	0.0504249	-0.0208089	0.0412521	0.00761965	0.113345	0.0538147	-0.0620417	-0.0151667	-0.0479169	-0.0404776
	0.00936763	0.0478466	0.0174044	0.0194438	0.0375662	-0.0144288	-0.0588852	0.0118931	0.05014	-0.0266354	0.0265835	0.0195147	0.0135367	0.0424113	0.00672846	-0.00823844	0.0574352	-0.0178086	0.0298971	-0.0634472	0.0287656	0.0266787	0.10319	0.0325414	0.0152082	0.0653425	-0.0278724	-0.0180357	0.0807025	0.0112293	0.0749044	-0.00627932	-0.0137315	-0.00937676	-0.0209865	-0.00558657	-0.0148671	-0.0336771	-0.0223149	0.00461293	-0.0423968	0.105442	0.113898	0.0686196	-0.0406137	-0.0439283	0.0460433	0.0763343	0.0984127
	0.00929514	0.00925255	0.0367354	0.10875	0.00884554	0.0698764	0.00208782	0.0233583	0.0054915	0.0264172	-0.0167001	0.0501501	0.0475147	-0.0182286	-0.00616743	0.0429164	0.0743358	0.00182528	0.0379	0.00506082	0.0766681	-0.0586908	0.0168964	0.0112742	0.00832513	0.124739	0.0201807	-0.0176069	0.0225483	0.0256385	0.1014	-0.0401925	-0.00220323	-0.0224974	-0.00519116	0.010054	0.0987758	0.00706913	0.0738331	0.0191865	-0.0125864	0.0628278	0.0591994	0.0536903	0.000414275	-0.0484863	0.00768737	0.041164	-0.00720944
	-0.0590903	0.0242991	0.020178	-0.0465437	0.0705309	-0.00138472	0.0122406	-0.0219495	0.0271326	-0.0440234	0.00731283	-0.00164762	-0.0106386	0.0010876	0.0380676	-0.0223063	0.0867167	0.020171	0.0186157	0.00271747	0.0819294	0.0223084	0.0835498	0.0228079	0.0278971	0.0451492	0.00387905	0.0342445	0.0868066	0.00485072	0.0847597	0.0228456	-0.000199529	-0.0088075	-0.0786019	0.00435805	0.0401764	-0.0577868	0.00334763	0.00139741	-0.0156593	-0.0371928	0.0988072	0.115592	0.0428815	-0.0220537	0.0358324	0.0653688	0.0421725
	0.0265344	0.0181929	0.0605924	0.0604213	-0.0339158	-0.00388599	-0.0716919	0.0429378	0.00541276	-0.000402154	-0.00821144	-0.00022678	0.0296169	0.029647	-0.0136531	0.0200825	0.0455149	0.0550836	0.0551814	-0.0346468	0.0606878	0.0660081	0.0221122	0.00534109	0.0114661	0.0975171	-0.03613	0.0359388	0.0387834	0.041333	-0.000605842	0.0341473	0.0166258	0.059927	0.0308583	-0.00474623	0.0237313	-0.0033193	0.00297379	0.0106436	0.00947143	-0.00463728	0.0906224	0.0649347	-0.00901783	-0.0821641	0.0267222	0.00220581	-0.0532945
	-0.017589	0.0332913	-0.00858046	0.149853	-0.0164789	0.0440782	0.0506564	0.01139	0.0153421	0.00862555	0.0189081	-0.0210057	-0.0237788	0.0178273	0.00374867	0.0440823	0.0862338	-0.00920632	0.0517962	0.025311	0.0628576	0.0267204	0.0532734	0.0097411	0.0522834	-0.0326677	-0.0221868	0.0439045	0.0500436	0.010296	0.0628772	0.00111367	0.024854	0.0334534	-0.0307384	0.122464	0.0910144	0.0290614	0.0266035	0.0301138	0.0412416	0.0657708	0.0122387	0.0782687	0.039608	-0.00516804	-0.0354837	0.00810591	0.0261447
	-0.022949	0.0493299	-0.0100443	0.113288	-0.025939	0.025691	-0.00345582	-0.0429729	0.0402642	0.0445071	0.0399006	-0.0417093	0.0259627	0.0226634	0.0276475	-0.0211623	0.0360718	-0.00802602	0.0619597	-0.0494515	0.00210573	0.0574254	0.164831	0.0270043	0.0128288	0.0893815	0.0198352	0.0452083	-0.0364705	0.0315513	0.0945669	-0.00936991	-0.0102042	0.0379406	-0.0370508	-0.0100339	-0.0103031	-0.00281032	0.00309517	0.0380634	0.00806284	-0.0135018	0.120747	0.0828639	0.0147738	0.0447654	-0.0746178	-0.0125453	0.0746204
	0.0447406	0.0511441	0.0365677	0.0469352	-0.00357991	0.0049811	0.014743	0.0375646	0.0292014	0.0262771	0.0118083	0.0372677	0.0129373	0.00579203	0.0497798	0.0239519	0.0135079	0.032316	-0.0011816	0.00448558	0.0871766	0.0576701	0.0895778	0.0363698	0.0306267	-0.00117137	-0.0293991	0.0402453	0.0239984	0.0065046	0.085511	-0.00572583	0.0284444	-0.0181435	-0.0452323	0.0936078	0.0253528	-0.0248258	-0.0297464	0.02149	0.0192361	0.0978397	0.152322	0.020226	0.092412	-0.0129997	0.0611147	0.0286107	0.0994183
	-0.0125291	0.0271285	-0.0282525	-0.0194874	-0.00298104	0.0668777	0.0708196	0.0221439	0.0226432	0.0273174	0.00119937	0.0190244	0.0160633	0.0122459	0.0419181	0.00572894	0.0476163	0.0459312	0.0125928	-0.0935808	0.0791379	0.000349274	0.036523	0.0542479	0.00203392	0.0309424	0.0539118	0.00728071	0.0335306	0.0283967	0.107533	0.023738	-0.000697469	-0.00888395	0.076896	0.0188434	0.0518846	0.018497	0.0291819	-0.0086439	-0.0409553	0.0323722	0.139534	0.0809626	-0.00285776	-0.00935357	0.0223239	0.0739607	0.0962825
	0.0181186	0.0628205	-0.0331557	0.189232	-0.0171065	0.0341855	-0.00248606	0.00149567	0.0450814	0.0319798	0.044636	0.00760961	0.00515236	-0.0100225	0.0051989	-0.0318055	0.0423999	0.0632379	0.0709249	-0.0591434	0.060971	0.0127819	0.0678265	0.0210523	0.0147893	0.118974	-0.0620681	0.04026	-0.00709342	0.0278212	0.0779146	0.0200116	0.0619073	-0.00131308	0.00369122	0.0078996	-0.0163304	-0.00973717	0.0939645	0.0187943	0.0298242	-0.0151107	0.053722	0.0478286	0.0841056	0.0555668	-0.00257119	0.06471	0.0891644
	0.00838403	0.0522857	-0.031041	0.0962278	-0.0167285	0.0702077	0.0102247	0.0435522	0.0256245	0.0199826	0.00386048	0.00992874	-0.00148206	0.0103785	0.0272599	0.00457482	0.104419	-0.0210558	0.0432677	0.0661411	0.0340443	0.00124933	0.0689075	0.0322964	0.0177664	0.0308897	0.0296598	0.0150231	-0.00671935	-0.0117625	0.0190031	0.0372707	0.00330528	0.0640867	0.0204756	0.0654917	0.0593751	0.0553603	-0.0292801	0.0154804	0.0826823	-0.006459	-0.0109682	0.115282	0.0482909	0.0105593	-0.027184	-0.0228381	0.0263292
	-0.00280903	-0.00556035	0.102018	0.0972075	0.00385374	0.0443367	0.112276	0.0257394	0.0303448	0.0289803	0.0305709	-0.0299462	0.0390029	-0.0261669	-0.0589002	0.0977591	0.117233	-0.0414089	0.031583	0.0920126	0.0614147	0.0405975	0.0569633	0.0114002	0.0113016	0.0237194	0.0282975	0.0336019	0.0369946	0.0231845	0.0336611	0.0711414	0.000629647	0.044095	0.024394	0.0421771	0.0361424	0.0571752	-0.0278665	0.0050283	-0.034558	-0.0483786	0.104672	0.0623279	0.028207	-0.00159655	0.0183286	0.0133959	0.00652535
	0.0387503	0.0210456	-0.0232365	0.10714	-0.0294778	0.0519563	0.0565288	-0.0307752	0.0137307	0.0296306	0.0174546	0.0130734	0.016493	0.0127484	-0.00197401	0.0369521	0.0144324	0.0322695	0.0258726	0.0151324	0.0700147	0.00914693	0.0870098	0.0240641	0.00905201	0.0894074	0.0274983	0.0241722	-0.0284147	0.0164374	0.0771133	-0.00272849	0.0455287	0.0495177	0.0628665	-0.0487551	-0.00444685	0.0490356	0.0091346	0.068045	0.0376296	0.0193138	0.0436871	0.0232258	0.0595772	-0.0190085	-0.0489876	0.00568656	-0.0926544
	0.0279773	0.0175368	0.0138843	0.0501639	0.0101098	0.0258556	-0.0095291	0.0409029	-0.00927943	0.0345069	0.029744	0.0100046	-0.0060116	-0.0110353	0.0177124	0.0117102	0.123956	-0.00497212	0.140278	0.0412796	0.0415059	0.017984	0.0975179	0.0355651	0.0460917	0.0595321	0.0536996	0.0635657	0.0210019	0.0155068	0.0346674	0.00233836	0.0222136	0.0212547	0.0171197	0.0542158	-0.0631624	0.00339619	0.0711208	0.0251359	0.0326407	0.161463	0.00831062	-0.0351093	0.00317856	0.00379178	0.0559605	0.084229	0.049662
	0.00117572	0.0365649	-0.0286606	0.108541	0.00663155	-0.0254718	0.0299085	0.0191987	0.0557604	0.0286535	0.0330285	0.0211866	0.00346891	0.0246382	0.0658297	0.0173326	0.0868313	-0.00047026	0.00990584	-0.00577582	0.0399102	0.0330684	0.0919935	0.013497	0.0130166	-0.0139561	-0.0162349	0.0224541	-0.0264822	0.0250371	0.0604087	0.01083	0.0750462	0.0383552	-0.0656643	0.0142468	0.0557914	0.0175175	-0.0214506	0.0337075	0.0107375	0.0896612	0.0178266	0.112703	0.0526349	0.00245836	0.0191599	-0.0600449	0.0429535
	0.02772	0.0525421	0.0762323	0.0983822	-0.0044693	0.0453564	0.0111512	0.031407	0.0374144	0.00970256	0.0273678	-0.0460124	0.0200949	0.0198448	-0.0266494	0.00523506	0.0565875	0.0155669	-0.00494817	0.00397986	0.0390932	-0.0488159	0.0852069	0.0520021	-0.00961015	0.0885557	0.0519611	0.0548467	0.0151375	0.0121423	0.0568529	0.0858281	0.0694613	0.0622274	-0.0659636	0.00616087	0.00715751	0.0465251	0.0315234	0.0273691	0.00047557	0.0685487	0.0487977	0.120152	-0.000697914	0.0244373	-0.0978467	0.0836016	0.0358909
	-0.0268339	0.0274627	0.0512367	0.00712604	0.0341361	-0.040405	-0.0892925	0.011496	0.0449132	0.0131646	-0.00570784	0.0203118	0.0287089	0.0435964	0.0126508	-0.0072751	0.0385888	0.0112807	0.026528	0.0396834	0.0804468	0.0711742	0.0700481	0.066972	-0.0209111	0.0876678	0.0749982	0.0457772	-0.0251546	0.0545392	0.0365408	0.0141751	0.0319908	0.0279069	0.0679592	0.0374312	0.0464284	-0.0455194	-0.0640769	-0.000833376	0.0038773	-0.0165416	0.0777609	0.0835771	-0.0141242	0.0123531	0.035363	-0.0175209	-0.0305446
	0.027544	0.0177434	0.0133666	0.0283293	0.0317113	0.0448886	0.0818895	0.00848552	0.0418333	-0.00353757	-0.00881681	-0.0463941	0.0404442	0.0229522	0.0362774	0.0799494	0.017696	-0.00342937	0.0571435	0.0761619	0.111154	0.0128754	0.0725929	0.0162039	0.00829179	0.0644283	-0.0453072	0.0374217	0.0410218	0.0220947	0.00357703	-0.00351677	0.0358561	0.00143699	0.0353959	0.048369	0.0753028	-0.0035705	-0.000268327	0.0200614	-0.0130825	-0.0508912	0.0514622	0.0708934	-0.0052985	-0.0402035	-0.00899204	0.0820005	0.00657232
	-0.0686449	0.0360036	0.0469643	0.160701	0.00311505	0.0270526	-0.0120761	0.0390737	0.0433239	-0.00570665	0.00974291	0.0104042	0.016029	0.0179712	0.0548181	0.016408	0.073391	0.0680149	0.0622835	0.0664131	0.0386453	-0.00767346	0.0556095	0.00303986	0.0233189	0.0457739	0.0390974	0.00921341	-0.0177348	0.0365655	0.00373903	0.0491214	0.0294014	-0.0210443	0.0091841	0.0411167	0.086189	0.0329479	0.0409559	0.0289126	-0.0159082	-0.0175316	0.0776305	0.0460554	-0.00945871	-0.0287108	-0.0281989	-0.010731	0.0381714
	0.0194471	0.0158736	0.000210999	0.0237739	0.0462233	0.0137622	0.01003	0.0317424	0.0666372	0.01999	0.0226418	0.0181457	0.0343702	-0.011632	0.0544402	0.0403445	0.0971724	-0.00404647	0.0675489	0.0103077	0.0868007	-0.0103961	0.0940805	0.0016483	0.0117163	0.0612425	0.000726556	-0.00229644	0.0471152	-0.000410282	0.0602067	-0.0258786	0.0240738	0.014967	0.0281916	0.0659863	0.048102	0.0265497	0.00704421	0.0174823	0.0446238	0.036545	-0.0297248	0.0505709	-0.0102889	-0.00685124	0.0549144	0.047923	-0.0562369
	0.0198279	-0.000215163	0.0132534	0.0633629	0.0414098	0.0957895	0.0500999	0.0164237	0.036126	-0.00971756	-0.00652118	0.0501635	0.0139328	0.0461877	0.0264913	-0.00974417	0.0431846	0.0184926	0.0363062	0.0847441	0.0610522	-0.00570462	0.0983937	0.0392462	0.034538	0.0523308	0.0386505	0.0101399	0.0355631	0.026996	0.0688589	0.00707068	-0.00041093	0.00542698	0.00111956	0.0740092	0.103233	0.0242791	0.00164174	-0.0492803	0.0393407	0.0310957	0.0108892	0.129583	0.0240317	0.013905	-0.00907189	0.0676459	0.135231
	0.0617671	-0.0102722	-0.000129909	0.038353	0.0112698	0.00777768	0.0614682	0.0070158	0.0455913	0.0438159	0.0284493	0.0123668	0.0421099	0.0391265	0.0633957	-0.00575987	-0.00525606	0.00622677	-0.00288995	0.0754928	0.0481226	-0.0209841	0.107153	0.0252018	-0.0148978	0.00487963	0.0201056	0.0138837	0.0445369	0.0371891	0.0132936	0.0799784	0.0045156	-0.00869361	-0.0103778	0.00216238	0.0698033	0.0224012	-0.0237759	0.021335	0.0100799	0.110691	-0.0464814	0.0737148	0.0748422	-0.0116498	0.06974	0.0955502	0.0713021
	-0.011045	0.0115311	0.0115236	0.0835389	0.0139899	0.062065	0.0448433	0.0124439	0.0359191	-0.00504488	-0.0143827	0.0140789	0.00361384	0.000726519	0.0207662	-0.00844674	0.100198	0.0641097	0.0732768	0.0135837	0.06972	0.0244865	0.0677992	0.016708	0.014174	0.166846	-0.0389364	-0.0262444	-0.0139476	0.00849328	-0.00111832	0.0840263	0.014314	0.0171043	0.0339748	-0.0499034	0.0688907	-0.0107814	-0.0377484	0.0144635	-0.0226124	0.0313987	-0.0480504	0.143419	0.074504	-0.0103204	0.00994883	0.102062	-0.0682575
	0.0101758	0.0225807	-0.0158255	-0.00871976	0.037035	0.0383449	-0.0594205	0.0251719	0.0261524	0.0102144	0.0463831	-0.0467286	0.0435339	-0.00871203	-0.00250687	-0.0896613	0.0474597	-0.018184	-0.0213729	0.00184215	0.113231	0.0292681	-0.0576015	0.00479954	0.0156281	0.0782461	-0.0115063	0.0353888	0.0523011	0.0295223	0.0449832	0.0363032	0.0520171	0.00129252	-0.0239112	0.0182724	-0.0187726	0.0106252	-0.0108583	0.0550044	-0.029406	0.0758189	0.024694	0.0683341	0.10347	-0.0512537	0.0707697	0.100473	-0.000555643
	0.0350755	0.00711335	0.0145081	0.136582	0.0419988	0.0960444	-0.0241939	0.0278247	0.0586609	0.0507978	0.0503627	0.0302045	0.0139449	-0.0233061	0.0418609	0.0326329	0.0844309	0.0101524	0.141504	-0.00438381	0.034506	0.0296587	0.11568	0.0149491	0.0118009	0.0937933	0.0828454	0.0241465	-0.0139473	0.0272703	0.0406559	0.0116554	0.0325994	0.0280622	0.0489754	0.0291712	0.00443221	0.0403163	0.012555	0.006701	0.0133719	0.0176655	0.0121104	0.0566599	0.0476393	-0.0112134	0.0354946	0.0554419	0.0920292
	0.0691026	-0.0284974	0.00221275	0.0749658	0.0496451	-0.0127059	0.00121007	0.0442706	0.0547796	0.0121254	-0.0246074	-0.0184759	0.0186374	0.0310515	0.0134481	0.043779	0.0669127	-0.0371673	0.0214929	-0.00432706	0.106409	0.0406393	-0.0201813	-0.0039551	-0.031762	0.0678608	0.00198818	0.0468281	-0.00873276	0.0256983	0.0708346	-0.0435645	0.0562839	0.0231063	-0.00408647	0.0220872	-0.00724872	0.0786385	-0.0299709	0.0248233	-0.0398788	-0.0265945	0.0995042	0.193379	0.124978	-0.0231207	-0.0181201	-0.0501131	-0.00364823
	0.00164566	0.0113949	0.0196271	0.0516869	0.0169087	0.0586943	-0.0622539	0.0249898	0.02801	0.0327828	0.0124428	0.0469369	0.026693	-0.00852122	0.0374176	-0.0289765	0.0782024	-0.00567658	0.0951557	0.141089	0.0574208	-0.0255354	0.0587772	0.0317973	0.0315477	0.099885	0.0393394	0.0139811	0.0450824	0.0193161	0.0719372	-0.0426669	0.0545123	-0.0050633	0.0460952	0.0489438	0.0246035	0.0379587	-0.0185693	-0.00256475	0.0941374	0.0329404	-0.00437032	0.0936734	0.0748265	0.00410154	-0.0287752	0.101412	-0.0164316
	-0.00265408	-0.00583928	-0.0585838	0.1013	-0.00293369	-0.0111783	0.0392798	0.00191047	0.0463548	0.00729177	0.00565567	-0.0163606	-0.00706897	0.0400827	0.0401344	0.00669647	0.109122	0.00281227	0.0811399	0.0551078	0.010476	0.0314272	0.0123378	0.00032394	0.00466676	0.0480392	0.0178183	0.0256141	0.0466519	0.0518557	-0.014245	0.00616961	0.0193154	0.0391437	-0.0381701	-0.0111586	0.0511257	0.0554977	0.0168039	0.0320946	0.0148811	0.0191592	0.162455	0.0272969	0.0238407	0.00115751	0.00914982	0.0649553	0.0253012
	0.00900226	-0.0256823	-0.0147084	0.0649822	0.0319705	-0.00629284	-0.0641106	0.0254841	0.00587799	-0.00608289	0.00477659	-0.0181972	-0.00761564	-0.00467531	0.013122	0.0722236	0.0755884	-0.025277	0.0248155	-0.00196244	0.102408	0.0590877	0.024527	0.0045487	0.0199298	0.0657087	0.0583894	-0.00663474	0.0240789	0.0206321	0.0684215	0.0418753	0.0787598	-0.00314656	0.0417573	0.129465	0.00910225	-0.0241774	0.0394368	0.0694474	0.00823317	0.0449037	0.0572859	0.0170593	0.0503885	0.0241115	0.0523274	0.0798173	-0.0178182
	-0.017116	0.0759066	-0.00882627	0.0594968	0.0291286	0.0809995	0.00598702	-0.0166845	0.0456717	0.025481	0.0393498	0.00632496	0.0296036	0.0149773	0.0938911	-0.00428072	0.0779356	0.0398123	0.0878938	0.0312395	0.0840036	0.0435035	0.0525145	0.00128259	0.00112595	0.075254	0.00246069	0.0439371	0.0101077	0.0390102	0.0546211	-0.0471373	0.0331265	0.0314328	0.0097705	0.0488984	-0.0306438	0.0900798	0.0346081	-0.0136326	0.0539293	0.0348773	0.0585099	-0.0463034	0.0767985	0.0523511	0.0472196	-0.00280367	0.0804711
	-0.0144192	-0.00489262	0.0543497	0.0670469	-0.0128952	-0.00753927	0.0160973	0.00946047	0.0211187	0.0118771	0.00660058	-0.0208419	0.0470938	0.0196726	0.0239556	0.0472393	0.0948439	0.0436171	0.0360514	0.0833451	0.0558216	0.127713	0.0428863	-0.0127587	0.0217681	0.0571892	0.0108459	-0.0114828	0.0400017	-0.000308327	0.0861552	0.067313	0.0425061	0.0264206	-0.0302025	0.0992296	0.0930438	0.0529597	0.0363555	0.00655422	0.0255535	0.102171	0.126208	0.0141478	0.016083	0.0406579	-0.0211005	0.0010839	0.113179
	0.0217605	0.015734	0.0150594	-0.0558037	0.0470081	0.0864383	0.00593315	0.0218955	0.0200075	0.0384462	0.0380964	-0.041925	0.0592555	0.0124178	0.0175283	0.0347451	-0.0193377	0.0518699	0.0225213	0.00514212	0.0276386	-0.0348291	0.00585379	0.0144331	0.0340497	0.0380502	-0.0131906	0.0191539	0.0177505	-0.015704	0.122505	0.0511823	0.0337957	0.014718	0.011071	0.0580128	0.0818297	-0.0525644	0.0363302	-0.0176135	0.00794907	0.0575408	0.0448342	0.0843303	-0.0383364	0.0804146	0.0172904	0.0725062	0.0186329
	-0.0313026	0.017311	0.0603741	-0.0529196	-0.00387957	0.0778879	0.0221919	0.0148606	0.00898868	-0.0204388	0.0716309	0.0301326	0.0270946	-0.0217013	-0.00402693	0.00619083	0.0937271	0.0428978	0.0569646	-0.0294472	0.0448251	0.0287895	0.0614756	0.00437343	0.00701183	0.111729	-0.0228074	0.0202109	0.0775357	0.0113274	0.106332	0.0472346	-0.00622979	0.0450444	-0.039586	0.0570979	-0.0142088	0.0738499	0.0607439	0.0034236	-0.0277421	0.0535012	0.0424375	0.0357971	0.0893073	-0.0463754	0.0518198	-0.0287839	0.0847836
	0.0230369	0.0673795	-0.0338491	-0.0043413	0.0552292	0.0195901	0.00149812	0.0271515	0.0354987	0.0034436	0.00428122	-0.0059029	0.0215028	0.00315609	0.0302849	-0.00480162	-0.00774395	0.0991171	0.00886309	0.0277363	0.0836558	-0.0595866	0.0285355	-0.00297922	-0.00475338	0.0537183	-0.0231581	0.000362007	0.0305383	0.0259775	0.147034	-0.0409155	0.0991396	-0.0162827	-0.00161689	-0.02039	0.0264384	0.026435	-0.00413067	0.0323053	0.0593422	-0.0529489	0.164105	0.010516	0.181336	0.041097	0.0123004	0.0108942	0.0530871
	0.0438828	0.0116114	0.0295182	-0.00475833	0.0513603	0.0268749	-0.00251337	0.0300507	0.0254741	0.0267927	0.0307768	0.0118679	-0.0250454	-0.000462891	0.0483929	0.0301841	0.0630809	0.0338941	0.0342919	-0.0244986	0.0795429	0.016655	0.0059341	0.0281002	0.00852522	0.0386333	0.0106247	0.0237281	0.0255162	0.0195385	-0.0264346	0.079332	0.0203777	0.0105758	0.0424188	0.0737296	-0.0220883	0.104666	-0.0348363	0.0253249	0.0160481	0.00403656	-0.0356691	0.0462804	-0.0127807	0.0716556	0.0568876	0.0186762	0.0448485
	0.0511517	0.0477805	0.054051	-0.00223536	0.00269892	0.047755	-0.0252037	-0.00493734	0.0159967	0.0182467	0.0284653	0.0233356	-0.0434852	-0.00377755	0.0290601	0.024086	0.0448665	-0.000892193	0.0263846	0.0325471	0.0462909	-0.0260956	0.0436425	0.00269603	-0.00467376	0.0468864	0.00492837	0.0203457	0.0212181	0.00848347	0.0707331	0.0349348	0.030076	0.000850993	-0.0367103	0.0326181	-0.0118072	0.0651626	-0.0352926	-0.00170473	0.0352107	0.0720748	0.0923	0.0949984	0.0436052	-0.00418251	0.00706255	-0.0417136	0.0721503
	0.000538989	-0.0109597	0.0520072	0.0229726	0.0293015	0.0642121	0.00616531	0.0157245	0.0428053	0.00368555	0.0201958	0.0526321	0.026612	-0.00709677	-0.00487954	-0.00526533	0.0389502	-0.0199498	0.0014317	0.0500396	0.0608062	0.0290384	0.0599058	0.0301904	0.0362949	0.0389851	-0.0065102	0.014238	0.099792	0.0282537	0.0854066	0.0844792	0.00344032	0.0445685	-0.0912336	0.000729099	0.0177209	0.0670941	-0.0113142	0.0731032	0.0305225	-0.00882418	0.176058	0.00541792	0.055102	-0.0440387	0.0576137	0.0213085	0.00763933
	0.0177707	0.0214722	-0.00671049	0.0411239	0.089529	0.041776	0.0666199	0.0398963	0.0089719	0.0435259	0.0357014	0.0379042	0.0294542	0.0211863	0.0656276	0.0160102	0.0565188	0.0198216	0.00364983	0.0213597	0.0616283	0.0300716	-0.0355237	0.0165956	0.0175183	0.0654191	-0.0108162	0.0342669	0.0162784	0.0373611	0.0141576	-0.0255395	0.00417906	0.0127503	-0.0457536	0.00618584	0.0315945	-0.0315481	0.0815243	-0.0031046	0.0415246	0.0405825	0.0543741	-0.00111095	-0.00763501	-0.112722	-0.0501456	0.0421768	0.0783246
	-0.0197307	-0.00416563	0.0383077	-0.106199	0.036059	0.0362819	0.014193	0.0436694	0.0229969	-0.0133	0.0200478	0.0545949	-0.00930197	0.0463445	0.0505213	0.009176	0.113774	0.0057974	0.0460345	0.109062	0.11946	-0.00690476	0.0500989	0.0239579	0.0238408	0.0248379	0.0158358	0.0158293	0.0295229	0.00184597	0.0806498	0.0269088	0.0261504	0.0473717	0.0295027	0.0498569	-0.0210607	0.0335478	0.0197346	0.0147701	-0.0384065	0.0893044	0.0586681	0.0277206	0.0960821	-0.0502458	0.112083	0.00677195	0.0247135
	0.0437608	0.0488921	-0.00181822	0.093979	0.0659177	-0.0323259	-0.0178625	0.0126699	0.0179433	-0.0100461	-0.0197601	0.0150555	0.033113	-0.00705543	-0.0317508	0.0535902	0.0334107	-0.0215465	0.051725	-0.0190028	0.1105	0.0114589	0.045874	0.0139633	0.00141805	0.1078	-0.016894	0.00372127	-0.00711952	0.00991638	0.0573833	-0.00232888	0.0618251	0.0195923	0.0752489	0.0457022	-0.02532	0.0576865	0.0518509	0.0555304	0.0668448	0.0166453	0.10964	0.06586	0.0897751	-0.0443439	0.0181775	-0.033863	-0.00385316
	0.00908117	0.0341303	-0.0477289	0.0780375	0.0118031	0.0319281	0.0399387	0.0132853	0.0447563	0.0159647	0.0299368	0.00749495	0.0216568	0.017997	0.0642491	0.0094454	0.0475243	-0.0208755	0.0887211	0.024781	0.0158733	0.0457933	0.0397249	0.0219158	0.0063147	0.0813812	0.0100256	0.0356654	-0.00260776	0.0369813	0.0103619	0.0990442	-0.00283922	0.0254535	-0.034122	0.0175845	0.0518533	0.0020369	0.0387315	0.0241591	-0.0145149	0.0795523	0.114879	-0.0371222	0.0583604	-0.00201739	0.0727518	0.049198	0.0175127
	0.0154395	0.0238759	0.0129739	0.112796	0.00798939	-0.0311013	0.0108476	0.00409833	0.00042867	0.0217981	0.0314908	0.031005	0.0122707	-0.0397901	0.0630377	0.0278366	0.0697298	-0.000704461	0.0980817	0.0131052	0.0423738	-0.00576782	0.097779	0.0257548	0.000742557	0.0686345	-0.0159827	0.0213883	0.062296	0.00984789	0.0469666	0.0632441	0.0373634	-0.0207076	0.0323567	-0.0378619	0.00805573	-0.020265	0.00529186	0.0309215	0.0148752	0.0776554	0.0989993	0.0639024	0.0178417	-0.00941844	0.0265694	-0.00411228	0.0273948
	0.0476511	0.00530575	0.00945862	0.0989151	0.0524456	-0.0101312	0.0629049	0.0126339	0.0112722	0.00769223	0.0302615	-0.0132897	-0.0220099	0.00506697	0.0654446	0.00429529	0.0527171	0.0767993	0.0424219	0.0189408	0.0672906	-0.0276106	0.0794199	0.0507004	0.017053	0.0655086	0.0530116	0.0263593	0.0429579	0.00291692	0.102631	0.0235246	0.00736876	0.026742	0.0263827	0.0769746	0.0692907	0.0422773	-0.0234278	0.0332133	0.0535493	-0.0106656	0.0123472	0.124779	-0.02367	-0.0383462	0.0395764	-0.0231011	0.0018366
	-0.0187855	0.0255945	0.0216644	-0.076816	-0.0379337	0.0586321	0.0310385	0.00517532	0.0169819	0.0603614	0.0102001	0.0394636	0.00520672	0.0195371	0.0685144	0.028221	0.00830468	0.0135483	0.042992	0.0200658	0.0019855	-0.0159715	0.014579	0.0380286	-0.0127308	0.0533261	0.0632809	0.0327722	0.057254	0.0164913	0.046299	-0.0560299	0.01887	0.0121723	-0.0231282	0.0557487	0.0376724	0.0325027	0.00384268	0.0240849	-0.0285158	0.0769366	0.132145	-0.00333231	0.0423165	-0.0813813	0.052979	0.00599076	-0.0977268
	0.0010002	0.0735846	0.0117262	0.00176889	-0.00789864	0.00158782	0.117865	0.014888	0.00288351	0.00254082	0.0198303	-0.0171612	0.00885737	-0.00761414	0.0306668	-0.0201951	0.0422556	0.0122937	0.0792912	-0.000145361	0.0742909	0.00127771	0.0788326	0.00322035	0.00309522	0.162311	0.01163	-0.000764887	0.00691076	0.0613731	0.0515715	0.0089969	0.0477809	0.0278957	0.015679	0.0324852	0.0291447	0.0392034	0.0505396	-0.0321521	0.0175481	0.114982	0.0693658	0.113287	0.0642063	-0.0414154	-0.00815833	0.147916	-0.0631639
	0.061637	0.0348308	0.000366287	0.0554828	0.0439593	0.0358186	0.0571201	0.0151251	0.0195227	-0.0118083	0.00347167	0.0439271	0.0182011	0.0327567	0.0372235	0.0233024	0.0968243	0.0581506	0.0347324	0.0135886	0.065704	0.0377363	0.0486482	0.0328816	0.000152295	-0.0177669	0.0249183	0.0175872	0.0640334	0.00448212	0.0631256	0.00645407	-0.025076	0.0297542	0.0431801	0.0853924	0.0273179	0.0155289	-0.0784001	0.04522	0.0490791	0.0585057	0.0810626	0.130544	0.112033	-0.00155203	0.0510707	0.127189	0.0211305
	0.0208737	0.0150715	-0.0617951	0.0934138	0.0181443	-0.0202728	-0.0191361	0.0340737	0.0330567	0.0338952	0.0296903	0.0263085	-0.0137504	0.00869754	0.0705419	0.0367707	0.0617724	0.0102602	0.0619844	-0.0140856	0.0756593	-0.0034973	0.0330266	0.0114288	-0.00160189	0.0698535	0.000556932	0.00974365	0.000964386	-0.0117901	0.0586517	-0.00631243	0.0149286	0.017282	0.0173747	0.104558	0.08071	0.0525393	-0.0260841	0.0516154	-0.0329199	-0.0351995	0.0989429	0.0433044	0.0304338	-0.022083	0.0166349	0.0357158	-0.0399794
	0.00411751	0.0159337	-0.0213096	-0.0337577	-0.0657399	0.0279977	0.0254763	0.0193967	0.0154332	0.0225521	0.0192476	0.0455317	0.04571	-0.0210182	0.0673248	-0.0046152	-0.0055006	-0.000295539	-0.00878621	-0.0364269	0.0428304	0.0223643	0.0426962	0.0483997	0.0117574	0.0375005	-0.0102108	0.0517851	-0.00315373	-0.00841666	0.0437392	0.0409433	0.0155146	0.00337267	-0.0919104	0.0356556	0.0455194	0.0114706	0.042064	-0.0214584	-0.00838904	0.0423199	0.0707284	0.0855076	-0.0196613	0.0393524	-0.0264562	-0.0142504	0.101672
	-0.00880382	0.0583284	0.0172673	0.0098656	0.00305771	0.0187662	0.0694542	-0.00338411	-0.000752677	0.0238046	0.0181287	0.026047	-0.000885505	0.0172134	0.0638091	-0.0116731	0.01079	-0.0301896	0.00584504	0.0466739	0.0363727	0.0118791	0.0637606	-0.0298912	0.0228678	0.0611843	0.00687999	0.045753	0.0455548	0.00853476	0.0745194	-0.0271895	-0.0024478	0.0360047	-0.0119511	-0.000132544	0.0140642	0.0373113	0.000934198	0.0724841	-0.00691256	0.0405836	0.089906	0.115828	0.0791898	0.0145249	0.0460604	0.0222399	0.102478
	0.018856	-0.0443124	0.0487508	-0.0133573	0.0394512	0.103473	0.0510415	0.0418478	0.0113734	0.0228511	-0.0130623	-0.00651471	-0.0101503	0.0388388	-0.0199522	0.00577302	0.0809197	0.0486487	0.0577037	0.0126695	0.0604688	0.0159617	0.0043593	0.00286056	0.0214752	0.116449	-0.0133669	-0.0105552	0.0723512	0.0278139	0.0505117	-0.0239803	-0.00909753	-0.00304034	0.016774	-0.0158786	-0.0373724	0.0745992	0.119336	0.0305204	-0.0238273	0.000258873	0.0314054	0.0368501	-0.0250523	-0.0617311	0.0343001	-0.0429514	-0.00889697
	-0.0389731	0.0445197	0.0100729	0.148801	-0.040955	0.0130907	0.0259093	0.0186052	0.0416423	0.0197055	0.00157446	-0.00742555	-0.0331671	0.031617	0.0308272	0.0314134	0.0633543	0.0384963	-0.0104608	0.0174567	0.0560234	0.0891691	0.015532	0.000341146	0.0146936	0.0817	0.0193543	0.0132609	-0.0287115	0.0428945	0.0413475	0.035788	0.0427238	0.0504259	0.0704802	0.0256889	0.0229227	-0.0547367	0.100576	0.0134548	0.0342166	0.0699753	0.10524	0.107602	0.0126151	0.042816	-0.00725218	0.097337	0.059276
	0.0162161	-0.0325225	0.0164729	0.038944	0.0554078	0.0825388	-0.041989	-0.010398	0.0153654	-0.000469021	0.0425434	0.0146609	0.00884704	0.0525698	0.0210005	0.0234963	0.0933846	0.00233457	0.048726	0.0245494	0.0620555	-0.113156	0.0837765	0.0142655	0.0129212	0.100154	0.051428	0.0199851	-0.0555999	-0.00475605	-0.0226766	0.0092482	-0.00815557	0.0328567	0.0379401	0.0120556	0.0476701	0.0885966	0.0659769	0.00460961	-0.0343178	0.0132706	0.0460711	0.116498	0.014998	-0.0251445	0.0432531	0.0951813	0.0931481
	0.0462983	0.0172722	-0.00154621	-0.0171042	0.0450006	0.055955	0.00425666	0.00482199	-0.0145845	0.00698298	0.0304104	0.0513698	0.0262635	0.0205304	0.126985	-0.00911776	0.0871646	0.040987	0.0641145	-0.0487637	0.085642	0.00277425	-0.0205199	0.0183811	-0.00737268	0.0545316	0.00172675	-0.00834816	0.0281966	-0.000294259	0.094984	-0.00459744	0.0436669	0.0354835	0.00633759	0.0401169	0.02129	0.0370947	0.0225614	0.0524541	-0.0109738	0.0619607	0.101504	0.0265196	0.0310555	0.0395888	-0.0532952	0.0707788	-0.0331117
	0.0167897	0.0220366	0.0414423	-0.0686159	0.00418773	-0.00420858	0.0165177	0.00924742	0.0163699	0.0286169	0.0196616	-0.00202186	-0.0104251	0.00778811	0.0698199	-0.037971	0.0682493	0.0331747	0.00462696	0.0946861	0.0441297	0.0343519	-0.0143957	-0.0241861	0.0211838	0.0493991	-0.0237903	-0.023966	0.0130387	0.0196343	0.0783861	0.00386811	0.0374863	0.00467003	-0.00891801	0.0294557	0.00911881	0.000983387	0.0731453	0.015456	-0.046713	-0.00798015	0.174457	0.142279	0.052866	-0.00949584	0.0508853	0.0291026	-0.036496
	-0.0996783	-0.0460558	0.00385271	0.0140678	0.0166096	-0.00869526	-0.00592068	0.0375479	-0.000179094	0.00402168	0.00514442	0.0123516	0.043978	0.0235656	-0.0363922	0.025426	0.110992	0.00823978	0.0827268	0.0372455	0.0809507	-2.76989e-05	0.0188472	0.00942195	0.0223063	0.102557	-0.0462394	0.0147359	-0.0361677	-0.00620811	0.0620823	0.0317278	0.0555057	-0.00276569	-0.0206915	0.0521941	-0.0410669	0.0223849	-0.015118	0.0393458	0.0336559	0.078872	0.0835486	0.00398441	0.0257279	-0.0283767	-0.0610844	0.0349262	0.0595389
	0.0192072	0.0423319	0.0379078	-0.0483808	-0.00147669	-0.0314799	0.00537545	0.0230423	0.00629512	-0.0169794	-0.0164146	0.0635613	0.0050462	0.0098967	0.026866	0.0386153	0.103047	0.0208011	0.08223	0.0329857	0.00766926	0.0542387	-0.0184348	0.017936	0.0244887	-0.00816154	0.0125079	0.00456647	0.0478064	0.00684319	0.0677794	-0.00367872	0.0494336	-0.00281713	-0.017034	0.0100818	0.101253	-0.00808735	-0.0032869	0.0284039	0.045962	0.0400843	0.119632	0.0457851	0.0895712	0.0599592	0.0273144	0.0438896	0.102401
	0.0304076	-0.000503765	0.0271115	0.138401	0.0172824	-0.0702267	-0.0254644	0.0183462	0.0157098	-0.0198936	0.0361792	-0.00159843	0.04633	-0.0220682	0.0145	0.0388629	0.0897215	-0.0332361	0.0107286	0.0651594	-0.0077442	-0.0447338	0.0247398	-0.000398772	0.0187809	0.147684	0.0289389	0.0281872	0.0731061	0.0215206	0.0103086	0.0598439	0.00469435	0.0204932	-0.0557392	0.0656103	-0.0205369	-0.0233104	0.0646051	0.0392707	-0.0117893	0.063618	0.0763104	-0.0387717	0.0697158	0.00330394	-0.0396062	0.0130658	0.0308655
	-0.0515147	0.0402363	0.0118413	-0.0411713	0.0767487	0.0360448	0.00313941	0.0198691	0.0179763	0.00910757	0.0303522	0.00508718	0.0127963	0.0113129	0.00347058	0.0155221	-0.0142485	-0.014474	0.0264201	0.0529938	0.0445265	-0.033776	0.0248691	-0.000450546	0.00391961	0.00927904	0.0157002	0.0273048	0.0920284	-0.00394283	0.0452991	0.0476062	0.039618	0.0185227	0.0573217	0.0421142	0.0655571	-0.00316427	0.00372339	0.0168214	0.00684934	0.0202488	0.106574	0.0854312	0.0307168	-0.0874355	0.0640554	0.057887	0.114987
	0.0526034	0.0145105	0.0530978	-0.0310407	0.00244987	0.0256443	0.0892559	0.00293393	0.0165231	0.0301947	-0.000480869	-0.0546431	0.0515342	0.0254506	-0.00737584	-0.0143764	0.00217994	0.0350409	0.00916014	0.0191143	0.0533049	0.00222318	0.0263594	0.00807907	0.0292836	0.0658989	0.0174384	0.0536745	0.0257834	0.0141592	0.0793404	0.0565591	0.0404582	0.0154361	0.0327715	0.0275182	0.0531254	0.0253235	0.0243817	-0.0128862	0.011714	0.0126148	0.0985838	0.114666	0.100559	-0.0357831	0.0671896	0.0516251	0.0560309
	-0.0263053	0.0159696	0.0078654	0.0663816	0.025203	-0.0482957	0.0216724	0.03863	0.0095855	-0.00650246	-0.00802565	-0.0180966	7.39728e-05	0.0123757	0.0282995	0.00232387	0.081947	-0.0383755	0.0202346	-0.0334242	0.0436449	-0.0596455	-0.00190063	-0.0011402	0.0714566	0.035598	0.0269746	0.0240516	0.0406318	0.0411431	0.0779312	0.0538548	0.0759909	0.026749	-0.020653	0.074853	0.0257119	-0.0072704	0.0877756	0.00858516	0.000271551	-0.0320402	0.0647407	0.103212	0.0813256	-0.0417702	-0.024512	0.106927	0.0112404
	0.0588581	0.0271034	0.0142137	0.0691174	0.00197884	0.071944	-0.013116	0.00654073	-0.00893952	0.0315197	0.0428882	-0.0345147	-0.00148596	0.0458017	0.0480162	-0.0408466	0.0387401	0.0407844	0.0838437	0.00581872	0.0696987	0.05133	-0.00799791	0.00843504	0.011949	0.0737747	0.0337667	-0.00512371	0.0524048	0.0111787	0.0604047	0.00948926	0.0440178	-0.00716631	-0.0252669	0.0270532	0.0630412	0.100828	0.0277574	0.0124924	0.0423364	0.0709708	0.104553	0.0367745	0.00218173	-0.00597257	-0.0518554	-0.0195503	0.0406477
	0.0179688	-0.0124147	0.0133647	0.0314854	-0.008964	0.0526063	0.0465092	0.0201176	0.0176585	0.00706101	0.0140201	0.0102386	-0.0037882	0.0225367	-0.0106842	-0.00981248	0.123576	0.00791078	0.000151605	-0.0463041	0.0309023	0.0306605	-0.0210338	0.0137575	0.00541609	0.0953567	0.0177194	0.0477789	0.0309501	0.0190983	0.0703492	0.001472	0.03046	0.00279297	0.0164538	0.0721529	0.0774313	0.0737924	-0.0249737	0.00892556	0.0276521	-0.00709495	0.084305	-0.0168328	0.0233094	0.0113475	-0.0267512	-0.0254041	0.0594243
	-0.0758539	0.0376773	0.039324	0.0434638	0.0555721	0.051762	-0.0215283	0.0114608	0.0203035	0.0397837	0.0259882	0.0145475	0.00235428	0.033938	0.0314591	0.0376986	0.0349142	0.053829	0.0629431	0.0214466	0.0535029	-0.061881	-0.0309374	-0.0137557	0.0386328	0.0813286	-0.0800335	0.0271913	-0.0105656	0.0569135	0.0442916	0.0367862	0.0205871	0.0401024	0.0666788	0.0388202	0.0315223	0.0172806	0.0428196	0.0464591	0.0193175	0.0191978	0.165457	0.0423772	-0.00398427	-0.0225486	0.0278927	-0.0298167	-0.070833
	-0.021167	0.0356545	0.0632779	0.15226	0.0582753	0.0802218	0.0971122	-0.0123957	0.0187981	0.0154419	0.0381512	0.0194631	0.000336923	0.0578985	-0.00364179	-0.03549	0.00363532	0.0252565	0.0239348	-0.0201278	0.0690653	0.035674	-0.00781789	0.00951832	0.0370029	0.0429367	0.0142389	0.0168344	0.0357564	0.0114496	0.0726349	-0.00947221	0.0241187	0.018171	-0.000516491	0.00864685	0.119464	0.0441853	0.036956	-0.00388603	-0.0138725	0.0712172	0.154505	-0.00696672	0.0658717	0.0492059	0.0349035	0.042794	0.0599671
	-0.026029	0.00805279	0.000867274	0.0185763	0.0234853	0.0899081	0.119451	0.0117546	-0.0026987	0.0225489	0.00191759	0.0372669	-0.0364733	0.0407327	0.0814721	0.00464486	0.0097112	-0.0127286	-0.038687	0.0408548	0.0285695	0.0277781	0.0161008	0.0198915	0.0104085	0.108706	-0.00337065	0.00629445	0.0848054	0.00121038	-0.00458816	-0.00713678	0.0280077	0.0297015	0.0649055	0.00843875	0.0315934	0.0248457	0.016679	0.0363693	0.0478738	0.0227778	0.0994754	-0.00924898	0.0371732	0.00780139	-0.018946	-0.0244358	0.0171045
	-0.00080696	0.0462078	-0.0340409	-0.00648986	0.0527302	0.0283457	-0.00856021	0.0158467	0.00486114	0.0194495	0.0109618	0.0188137	0.00903797	0.0242112	0.0183177	0.0611976	0.0514929	-0.00218773	0.0475466	0.020685	0.0651613	-0.0782727	0.0101323	-0.00449771	-0.0153225	0.128274	-0.000673563	-0.0217393	-0.032363	0.0151866	0.08367	0.06604	0.0353373	-0.022643	0.0630624	0.0216559	-0.0500394	0.0590555	-0.0116036	0.0376808	0.00822699	0.060855	0.0770796	0.13003	0.07814	-0.0123051	0.0248241	0.0325139	0.0457918
	0.0434257	0.0321758	0.0150568	0.0907417	0.0346126	0.0326702	-0.0775626	0.0134513	0.00920947	0.0150401	0.0242833	0.00506683	0.0135817	0.010009	-0.0406411	-0.0143985	-0.0133648	0.070658	0.0778575	0.0118213	0.074958	-0.0470298	0.0380281	0.00589075	0.00403516	0.0519523	0.0183825	0.0152063	0.0195637	0.0530187	0.0747725	0.092369	0.0315101	0.0551092	0.0796765	0.0660396	0.00725817	0.097026	0.0579438	-0.0105731	0.0111381	0.0423829	0.091137	0.0167235	0.0112949	0.0100178	-0.0219839	-0.0355159	-0.0196644
	0.0692451	0.0251911	-0.0128571	0.112521	-0.0269811	0.0225019	0.0374502	-0.0167141	0.0174806	0.0311374	0.0519837	0.0044502	-0.000988887	0.0379389	-0.0236003	0.0590347	0.0649953	-0.0164201	0.00334012	-0.0194463	0.059749	-0.0149791	0.039031	0.0034004	-0.044822	0.0553862	0.0347353	0.0186564	0.0267672	0.000561239	0.0333327	-0.0224201	0.00348414	0.0289117	0.0296085	0.0485152	-0.0199663	2.54526e-05	0.0259612	-0.0191347	0.0605381	0.0613201	0.113801	0.0272723	0.0419769	-0.0216579	-0.0207516	-0.0796501	0.0603135
	0.00834459	0.017859	0.0187969	0.0930325	0.0273999	-0.0231267	0.0382852	0.0292779	0.025037	0.0358108	0.0187307	0.00971744	-0.0252647	0.0528562	0.0091782	-0.0335678	0.0242239	-0.0132862	-0.0110883	-0.0179547	0.0260384	0.0172914	0.0278212	0.0113007	0.0239864	0.0291765	0.0678107	0.0623851	0.00815206	0.0138046	0.107254	0.0329206	0.0186859	0.0407532	0.0161415	-0.0465671	-0.0870777	0.047585	-0.0278324	-0.0110048	0.0327121	0.00262358	0.0439535	-0.00216205	0.0663019	-0.0268435	0.0341422	0.0665317	0.00645863
	0.0270039	0.0902103	0.00048863	0.0636219	0.00377514	0.0166464	0.0803595	0.0326073	0.00768645	0.03798	0.0228162	0.010502	0.00219512	0.0311276	0.0490855	-0.0233401	0.0279253	0.0239219	0.0185279	-0.0205669	0.032701	0.0356315	4.14855e-05	0.00104223	0.0396602	0.0439754	0.0228135	0.0297603	0.0521835	0.0366083	-0.00893932	0.0553191	0.0412186	0.0358923	0.0375583	2.89221e-05	0.0793272	-0.00736052	0.0931022	0.00695547	0.0156234	0.0618957	-0.00402068	0.0888507	-0.0032734	-0.036003	0.0535173	-0.0176323	0.0402349
	0.0581447	-0.025778	-0.0427417	0.0155753	0.00792721	0.0453578	-0.00877621	0.0236222	0.026239	0.0437437	0.0341067	0.0312525	-0.0241313	0.0187854	0.0699134	-0.027691	0.0421842	0.0499981	0.0763648	0.0557327	0.0792131	0.0556319	-0.0275773	0.0273985	0.027485	0.0812301	0.033043	0.0228365	0.0147043	0.0290551	0.109474	0.0483595	0.0693296	-0.0366596	0.0433647	0.000575243	0.0289929	0.0612282	0.00703671	-0.0355735	0.00109089	-0.0187007	0.0844602	0.0396773	0.060559	0.0566839	-0.0190072	0.0530359	0.0367627
	-0.0324451	-0.0493485	0.0100269	-0.00430259	0.0368787	0.0316314	-0.0560821	-0.00150034	0.00877499	0.0282509	-0.0073912	0.0346537	-0.0133611	0.0197308	0.0109184	-3.3016e-05	0.0715247	0.0212584	0.0698171	0.0283942	0.0078111	0.0109317	0.0485571	0.0443392	-0.0108126	0.0317971	-0.0228749	0.0446464	0.0450153	0.0315726	0.077627	-0.0181877	0.0103029	0.0669589	0.00591088	0.0979782	-0.0440418	0.0453643	0.0403724	0.0120817	-0.0297277	0.0675119	0.0927663	0.0469375	0.0522247	-0.0361314	0.0874416	0.0286133	-0.0125144
	0.0599778	-0.0475899	0.0666743	0.0430741	0.0723404	0.049215	-0.0140599	0.0618309	-0.000114469	0.0172547	-0.0256214	0.0153495	0.0336394	-0.00943784	-0.00521545	0.0393478	0.0822817	-0.0029461	-0.0120699	0.0288053	-0.0317777	-0.00437018	0.0807798	0.0111493	0.00810746	0.0509356	0.0165204	0.0281775	0.0547715	0.0169036	-0.0106187	0.0361935	0.0570678	0.0347373	0.037812	0.0487278	-0.0277776	0.0508992	-0.0374095	0.0296572	-0.00643059	-0.0551474	-0.00230656	0.0178364	0.110337	-0.0419646	-0.0285349	0.0409816	-0.0411178
	0.0203632	0.00227201	0.0277157	0.0429549	0.00291282	0.046186	-0.0566425	0.0219046	0.00426217	0.000144984	0.0274545	0.0367838	-0.0059643	0.0338452	0.0226889	0.0315261	0.0419964	0.0206004	0.0589655	0.0413713	-0.034763	-0.0344687	0.0247763	0.0365024	0.0302412	-0.00301566	0.0171826	0.0232523	0.0496136	0.0223652	0.0247993	0.0562286	0.0273446	0.0339903	-0.0267265	0.141048	0.0686812	-0.0151232	0.0710615	-0.0388547	0.0390994	0.015588	0.0884593	0.00981103	0.0486923	0.0195952	0.0151298	0.0620263	0.111505
	0.0549344	0.0552413	-6.17892e-05	0.0822083	-0.00224853	-0.0222191	-0.0167298	0.0261617	-0.0238803	0.0422778	0.0685518	0.0227056	0.0327636	0.0269965	-0.00704892	-0.0244048	0.0301392	0.0167212	0.0527469	0.0511876	0.00508119	-0.0102301	0.0379272	-0.00749366	0.0339483	-0.0181682	-0.0164805	0.0661327	0.0331286	0.0503648	0.0835625	0.0253683	0.0423712	0.0471237	-0.00609518	-0.0042251	0.0947218	0.0543839	0.000259144	0.0221765	0.05159	-0.0143434	0.0852091	-0.0695275	-0.0166301	-0.0343401	-0.010343	-0.0345374	0.000765664
	-0.0107182	0.0323051	0.000900093	0.0690472	0.000142257	0.0294992	0.171139	-0.0197474	0.00445767	0.0510831	0.0126223	0.0303755	-0.00104028	0.0005923	0.0381565	-0.0195288	0.0117626	0.0130855	0.019747	0.134507	0.0347657	-0.0567789	0.0455822	0.0103817	0.00653604	0.00593343	0.0368349	-0.00215062	0.029146	0.0233083	0.0459989	-0.00637321	0.0236858	0.0196471	-0.0143892	-0.00331144	-0.0839894	-0.00239397	-0.0473643	0.0188808	0.0540677	-0.0464473	0.106687	-0.073343	0.082451	-0.0128203	0.0458442	0.0287325	-0.0207734
	-0.0558939	0.00273304	0.0242369	0.0701511	0.0129912	0.0682523	-0.00488522	-0.021467	0.0189853	0.0113096	-0.0281067	0.0380359	0.00286739	-0.0107495	0.0224776	0.00160189	0.100519	0.0216747	0.0925958	-0.0422194	-0.022068	0.0268938	-0.0224646	0.0108857	0.0306341	0.0413824	-0.00149794	0.010931	0.0384371	0.0247429	0.033759	0.0273567	0.0091254	-0.0133576	0.0458298	0.0431372	-0.0809011	0.0692668	0.0792055	-0.00534754	-0.0167148	0.0148165	0.0405589	0.0976964	-0.00669556	0.0261801	0.0401926	0.109761	-0.0339095
	-0.00619626	0.0231466	0.111357	-0.0692638	0.00687546	0.0595672	0.0180569	-0.013937	0.0132215	0.00540255	0.020807	-0.00928364	-0.00154916	-0.0220361	0.0316415	0.00456155	0.0873223	0.00983643	0.0650488	0.0129366	0.0573521	0.025097	0.0203502	0.0157296	-0.0287041	0.0218003	0.0362847	0.0549977	0.0729333	0.0679796	0.0626768	-0.0239763	0.0249482	0.00605579	0.0264745	0.00136588	0.0202054	0.0897391	0.0428624	0.0449838	0.0670631	0.0137073	0.0822391	0.0857923	0.103111	-0.0317708	0.0888263	0.0140777	-0.0347121
	-0.101665	-0.0077984	0.0456264	-0.0192718	0.00959854	0.0376361	-0.0696303	0.0200216	0.0058932	-0.0131272	0.00418436	0.0699705	0.0213661	-0.0117897	0.0208749	-0.0264057	0.0018823	0.0419387	0.000808575	-0.0355614	0.0377044	0.0368888	0.0521072	0.0465661	0.0216056	0.0761097	0.0296623	0.0493803	0.00753718	0.021871	0.0543504	0.0619915	-0.0208325	0.00155051	-0.014297	0.0340133	0.067504	0.061533	0.0910421	-0.040438	0.00611985	0.138178	0.111289	0.0268087	-0.00174227	-0.071836	-0.0142027	0.0108262	-0.00197923
	-0.0726707	-0.000362129	0.0505051	-0.00159833	0.0296792	0.0183088	0.0914802	0.0136715	0.00441113	0.0226941	0.0318403	-0.0119484	-0.0108963	0.0268817	0.039345	-0.0339894	-0.00277627	0.0289944	0.0429466	-0.0127001	0.036816	0.0269693	0.00647992	-0.0102812	0.00699029	-0.0410339	0.00527159	0.0496213	0.0357718	0.0393595	-0.0433003	0.0828612	0.0571177	0.000694364	0.000785618	0.0551187	0.0132358	-0.0114839	0.0397866	0.00329826	0.0220146	0.00988753	0.0322989	0.116376	0.0742376	-0.0385591	0.0156357	-0.0641592	-0.00178077
	0.0384298	-0.00729206	0.0863186	-0.0248612	0.0319655	0.0626916	-0.00649893	0.0222861	0.0230167	0.00214214	0.0293653	-0.00528609	0.0301801	0.0348363	0.00504004	0.082576	0.108087	-0.0291766	0.0768947	-0.0101686	0.0465301	-0.0063918	0.0556401	0.0096226	0.0128122	-0.00474777	-0.0227509	0.0263399	0.0159898	0.0195178	0.105371	-0.0183464	-0.00151844	-0.0135412	0.0214146	0.000746624	-0.0542281	0.10199	0.066997	0.000254355	0.013808	-0.00554004	0.115736	-0.0553578	0.0641609	0.0410965	0.0274655	0.024204	0.0264039
	-0.064959	-0.00945401	-0.00327137	0.0279678	0.101687	0.0803525	0.0764092	0.0166707	0.00297048	0.0140097	0.0470845	0.0129175	-0.0665829	-0.0489593	0.0309311	0.0479167	-0.0218213	0.0381543	0.0321507	0.0523266	0.0379154	-0.0517255	0.0585288	0.028198	-0.0173614	0.0598231	0.0378968	0.0693279	0.0476636	0.0329814	0.0209333	-0.0219811	0.0354955	0.0245447	-0.0756349	-0.0372641	0.0363888	-0.0208295	-0.0406821	0.00743389	0.0536627	0.0511157	0.013596	0.0512299	-0.0227576	-0.0316879	-0.0164518	0.0120635	-0.0849491
	-0.00201791	0.000480508	0.0420221	0.147904	-0.00747274	0.0482195	0.0460828	0.0201928	0.00571752	0.0288774	0.046158	0.0767767	-0.0137226	0.0460111	0.000101222	-0.063029	0.0376206	-0.0118364	-0.0253089	-0.0464072	0.00573568	-0.0186415	0.0127855	0.0138527	0.0093807	0.00909639	-0.0078086	0.0234872	0.010594	-0.0062833	-0.0347233	0.0730351	0.00120096	0.00826709	0.0225339	-0.0288593	0.0129563	-0.0538625	0.0442186	-0.0209834	0.0996453	-0.0533111	0.0598898	0.0596978	0.0263043	0.0519364	0.0737702	0.0843731	-0.00532154
	0.035612	0.0146215	0.0166749	-0.00566029	-0.0270553	-0.0544082	-0.0320141	-0.0012098	0.00303277	0.0394436	0.0368136	0.0394132	0.0334641	-0.0153359	0.0531896	-0.00471716	-0.00123527	-0.0255056	0.0722369	0.0190101	-0.0110369	0.0363382	0.0392449	0.00394822	0.0164388	0.0641948	-0.0398359	0.0513537	0.0298465	0.0228998	0.0289731	0.0264359	0.0186656	0.048734	0.0138272	0.0314921	0.0858857	-0.0337477	-0.0175584	0.0127447	-0.0261189	0.0656404	0.0468227	0.0414594	0.0578156	-0.0255678	-0.0503911	0.0147297	-0.058024
	0.0318796	0.00391237	0.00978163	0.0026398	0.0266638	-0.00855483	0.0741999	-0.00510095	-0.0280367	0.0405554	0.0199734	0.0667347	0.00263377	0.02602	0.0552487	0.0179201	0.0029725	0.0055223	0.00154373	0.0036481	0.0369847	-0.055468	0.0424484	0.0176134	0.000831629	0.0844816	-0.00149651	0.0657164	-0.00771514	0.0212725	-0.00793351	0.0747005	0.0197877	0.00152713	0.0395124	-0.0202545	-0.0642984	0.0246992	-0.0393018	0.0363923	0.0218504	0.0246811	0.128167	0.0349842	-0.0255882	-0.0171073	0.033782	-0.00229202	-0.0361838
	0.0864543	0.0237373	-0.0147	0.144532	0.0129089	0.0330842	0.0649621	-0.0178653	0.0659786	0.0216207	-0.000971235	0.0580987	-0.0137898	-0.0100726	-0.016014	0.000851137	0.0603764	0.0438178	0.0564715	-0.00111052	0.0341401	-0.00950687	0.0452938	0.0298853	0.0177241	-0.018714	0.0204403	0.0162	0.0117565	0.00602461	-0.0921358	0.0153788	-0.0137484	-0.0114311	0.02133	-0.0219818	0.0022416	0.0559551	-0.0399498	0.0308315	-0.0355273	-0.0612128	0.0691104	-0.0587919	0.028371	-0.0575343	0.0101658	0.0736027	-0.0651395
	0.0686134	0.0509681	0.000532288	0.0228263	0.03609	0.0660829	0.0205904	0.033691	-0.00931322	0.00427878	0.00489765	0.0155379	0.0610664	-0.000831157	0.0495254	-0.00533668	0.0590745	0.0171989	0.017701	-0.0319638	0.0606576	0.0127902	0.00753682	0.0318243	-0.0153838	-0.0320833	0.0426562	0.0687053	0.0127417	-0.00480341	0.00881558	0.0333666	0.00952095	-0.0367755	0.0458859	-0.00143725	-0.0656617	-0.02342	-0.0131952	-0.0115227	0.015212	0.0374817	0.0709701	0.0147164	-0.00194269	0.0510263	-0.0901598	0.027762	0.0399765
	-0.0144922	-0.00399632	0.00334164	0.13563	-0.00398254	-0.0322463	0.0271205	-0.0267451	0.0379893	0.0212245	-0.018431	-0.0191685	-0.00405873	0.0413911	0.0162995	0.0188097	0.0294927	0.0881784	0.000282826	-0.0111208	0.0148401	0.0401572	0.014443	0.0437151	0.00248367	0.0011123	0.0249367	-0.00499979	-0.0198727	0.0269702	0.03439	0.0477978	0.00106912	0.00886911	0.00878128	-0.0114128	0.00490611	0.0342259	0.00901671	-0.0104023	0.0107283	0.0450048	0.0806549	-0.00942883	0.00133871	-0.021988	0.0124807	0.0389804	0.0907497
	-0.00411733	0.0234586	-0.00816062	-0.0785709	0.0105771	0.0449725	0.0740741	0.0220482	-0.0100336	0.034132	0.00956984	0.0215593	0.0317127	0.0650669	0.0804282	0.0301892	-0.00161985	0.0458048	0.0302218	0.0113673	0.0359736	-0.00542267	-0.0250529	0.0301114	0.00327868	0.0138518	0.0847272	0.0172601	0.0239499	0.0270057	-0.0202165	0.0689099	-0.00401841	0.011185	-0.0313868	-0.0270226	0.0432231	0.0497453	-0.00282998	0.0483413	0.0337717	0.11575	0.0743562	-0.0315238	0.0402052	-0.0220422	0.0119125	-0.0221299	-0.0601194
	0.000938815	-0.00903386	-0.0081913	-0.048812	-0.0494607	-0.0171103	0.0857315	0.0238942	-0.0353346	0.0034612	0.0211576	0.0204471	0.0140793	0.0242561	0.0108231	0.00798116	0.00953649	0.0155409	0.0817459	0.0259533	0.0582093	0.076409	0.00910973	0.0118256	0.00777132	0.0791275	-0.00727795	0.0668704	-0.0118933	0.0284526	0.061811	0.0445318	0.0405182	-0.0135128	0.0220406	-0.00376984	0.0482218	0.0331611	0.0924648	0.0433168	0.0323721	0.0853672	0.0617618	0.00562193	-0.00068019	-0.025093	0.0364279	-0.00318366	0.00242079
	0.0273735	-0.0126276	0.0759392	0.0693475	-0.0331184	-0.04537	0.111666	0.0118254	0.00406868	0.0240631	0.0288973	0.0192082	-0.00716276	-0.0141489	0.0224899	0.0318911	0.0145385	-0.00151673	-0.0131411	0.0952767	0.0169531	0.0153985	0.0469534	0.0271226	0.0268111	0.0884885	0.0666424	0.0580087	0.0217571	0.0699588	-0.0476768	0.0835913	0.0197149	0.0432385	-0.0267096	-0.00811197	0.0302654	0.0530077	-0.0464655	-0.00030544	0.00475908	0.178826	-0.066099	0.0307828	-0.040143	-0.0361133	0.0133728	-0.0200292	0.0645491
	0.110365	0.0311292	0.00503293	0.0679539	0.0587925	0.0127735	0.00478404	0.00545907	0.0278308	0.014874	-0.00935486	-0.048514	0.0289839	0.0202193	-0.0349156	0.00845464	0.0385652	0.126541	0.0466189	0.0121784	0.0206235	0.0269165	0.075079	0.0161761	0.0427715	0.0859547	0.0345942	0.0611149	-0.0012899	0.0215131	-0.0832052	-0.0277453	0.0281658	-0.0128827	0.0214313	-0.0162498	0.0240497	0.0225144	0.0373269	0.0090506	-0.0188699	0.0849279	0.0864084	-0.0188619	0.00330018	-0.00187284	0.0680472	0.0453097	0.0206169
	-0.00934141	-0.0447179	0.0142883	0.166845	-0.00999221	-0.0289725	0.0327985	0.00673358	0.0128236	0.00956846	-0.0106006	0.0214324	-0.00347398	0.022809	0.0069699	0.0480224	0.0491742	-0.0225799	0.0310831	-0.0270251	0.0182365	-0.0588958	0.0311385	0.0240121	0.016153	-0.0345124	-0.036506	0.0700407	0.0317139	0.00818861	0.0918908	0.0316776	-0.0307523	0.0306314	0.0296488	0.0388855	-0.0303413	0.0777542	0.0437194	0.0810203	0.0891088	0.0542834	0.0294558	-0.0127602	-0.0112875	0.0291585	-0.00041205	-0.0108055	0.0773982
	0.0837149	0.0432879	0.00478544	0.0386373	-0.0267285	0.0503106	0.0798606	0.00831274	0.0967782	-0.010896	0.00359864	-0.00511523	-0.00394606	0.0483791	-0.00996755	0.0554323	0.101502	0.0720874	0.038571	0.0805789	-0.0087591	0.0158735	0.0649327	0.0424706	-0.0120862	-0.0238379	0.00344464	0.039306	0.00423395	0.013092	0.0279932	0.0463016	0.00929822	0.00974845	-0.0143286	-0.000769633	-0.0179941	0.0501839	0.0404487	0.0436809	-0.0175067	0.0349345	0.0647301	0.00168676	0.0149793	-0.00395536	-0.0230297	-0.0242034	0.00122111
	0.0645262	0.0591707	0.0253231	0.219026	0.0119587	0.000183632	0.0423713	0.0103075	0.0905625	0.0040507	-0.00607529	-0.00923761	-0.0108451	0.0182334	0.0254458	-0.000482312	0.033236	0.0689944	0.0744721	0.0148444	-0.0292677	0.00360382	0.00624813	0.0465532	-0.0172446	0.025304	0.0248492	0.0308284	0.0389902	0.0220189	-0.00429023	0.0374702	-0.0237172	-0.0109315	-0.0343095	0.0426759	-0.00402289	0.0430799	0.013799	0.0208147	-0.0580268	0.0757403	-0.0229805	0.0613197	0.0279202	-0.0569893	0.113952	0.0359853	-0.0123911
	0.0362334	0.0470211	-0.037277	0.0446538	0.021288	0.06494	0.0234595	-0.00227047	0.0592103	0.0174529	0.0370571	0.032125	-0.009339	0.0615178	0.0810624	-0.0162515	0.0685376	-0.0075632	-0.00258966	-0.00493254	0.03801	0.0181776	-0.0248544	0.0561753	0.0173362	-0.0341397	-0.0262079	0.0626099	0.0203047	0.0461022	-0.00312037	0.000383712	-0.0300462	0.00136676	0.00478628	0.00884342	-0.000839733	-0.0337631	0.0384432	0.0315413	-0.013205	0.0111839	0.0451811	0.137174	-0.0201814	0.0080104	0.0454543	-0.060274	0.035537
	-0.0426772	-0.0315139	0.129408	0.0927587	0.0281611	0.0123193	0.102892	0.0299467	0.0220468	-0.0100033	0.000639125	0.0564201	0.00163463	0.0624971	0.0236524	-0.0201048	0.0734785	-0.0852732	0.0304597	-0.0565208	-0.0180482	0.00940099	0.0521808	0.0502663	0.00350247	0.111231	-0.0393624	0.0244613	0.0574355	0.0380901	-0.000460233	0.100981	-0.00187516	0.0151902	-0.0172579	-0.0300335	-0.0241209	-0.0229464	0.013085	0.00232483	-0.0373559	0.015699	0.0303806	0.0721148	0.0300757	-0.0434866	0.0232637	-0.0666785	-0.0467168
	0.00196629	-0.0253432	0.04216	0.043278	0.0278968	0.00636324	0.00502335	0.0123807	0.00922345	0.0188914	0.0329591	0.0206056	-0.0405815	0.0034043	0.0684694	0.0434569	0.0174079	-0.0485428	0.0313208	0.0721437	0.0310554	0.0616423	0.024568	0.0457683	0.0134133	0.0155646	-0.0171744	0.0383052	-0.00247003	0.028052	-0.0202765	-0.0330599	0.0536377	0.0417619	0.0664916	-0.0412579	-0.0334394	0.0780944	0.00320023	0.0463245	-0.0433934	-0.0142095	0.0633939	0.0352532	-0.0294786	-0.080467	0.0997356	0.0615757	0.03597
	0.0238006	0.00812846	0.0515822	0.074365	0.0388304	-0.00629995	0.12579	0.0214403	0.0139741	0.016851	0.0112229	-0.0174141	0.000396552	0.0222731	0.0696604	0.0119439	0.0304891	0.0135688	-0.00787575	-0.11071	0.0145593	0.0224492	0.0222738	0.0511928	0.0248868	0.0363726	0.00488008	0.0622248	-0.0152263	0.0136098	0.013315	-0.0400947	0.0417827	-0.00241733	-0.058753	0.0515485	0.0808656	-0.071168	0.0134754	0.0161491	-0.0307689	0.023874	0.0314786	-0.00152659	0.070304	-0.00480575	0.0219317	-0.0400642	0.00256423
	0.130627	0.00239197	0.0199598	0.135877	-0.025321	0.0223093	0.024817	-0.0152782	0.055037	-1.50828e-06	0.0529688	-0.0188815	0.0419421	0.0142575	-0.00024619	0.0222748	0.0304478	0.0627416	0.00985652	0.0165938	0.0307267	0.0591301	0.0416191	0.0497841	0.0267515	0.00624227	-0.00490477	0.0510692	0.00896017	0.0335664	-0.0141185	0.0594221	0.0104292	-0.000215408	-0.020083	0.0362807	0.0395412	0.0405018	0.0182687	0.0137829	-0.0231962	-0.0225313	0.0889033	0.0636891	-0.0391436	-0.0507072	0.0285436	0.0340679	-0.0209891
	-0.000956645	0.0628279	0.0346188	0.0659668	0.059308	0.0601411	-0.0169245	-0.0142519	-0.0352039	0.0193425	0.0503027	-0.0142502	-0.00290602	0.0311593	0.0312722	0.0580026	0.0675501	0.0355316	-0.031409	0.0492444	0.0183544	0.0167706	0.0466533	0.0960025	0.0192312	-0.0213748	-0.00747364	0.0802522	0.0478444	0.0443315	0.035844	0.0299237	0.0413951	0.0169838	0.016306	-0.0917845	-0.00403587	-0.0893187	-0.0582601	0.053016	0.0277001	-0.0846739	-0.023599	0.0474242	0.00347294	-0.0665206	0.018378	-0.00159702	-0.117627
	0.0659943	0.0594631	0.0358301	0.207771	0.0534059	-0.00862235	0.0177623	-0.0223745	0.0191627	0.0178923	-0.0170194	-0.0316475	0.0326791	0.0320244	0.0740735	0.00267324	0.0688868	0.0765372	0.0458588	-0.00935403	-0.000689612	0.0373761	0.0784882	0.0624252	-0.00622377	0.0774605	0.00891249	0.0571874	0.0243126	0.0188911	0.0517388	0.0919475	0.0397324	-0.0092044	0.0395749	-0.0259632	0.0111606	0.0783159	0.0153151	0.0162874	0.00400425	-0.0199992	0.0109793	0.0901029	0.0949668	-0.0282075	0.00784442	0.0362911	0.0303553
	-0.00402254	-0.0113879	0.0532527	-0.11178	0.0252818	0.0354359	0.0239259	0.0174109	-0.0210071	0.0182304	0.0128893	0.0580695	0.00507435	0.0141493	0.0404731	0.0829517	0.0989754	-0.0427974	0.0398784	-0.0134949	0.0240584	0.0698898	0.0493876	0.0465933	-0.000800065	0.0642024	0.0376013	0.0158692	-0.0185248	0.0814296	0.0839945	0.0614744	0.0295371	-0.0184744	0.0020987	0.00626543	0.0399643	-0.0141819	0.0740643	0.0239678	0.080617	0.00817915	0.105798	0.0410888	-0.0220512	-0.05496	-0.0258693	-0.101875	0.0263046
	-0.0114736	0.0232139	0.00416801	-0.018881	0.059508	0.0614884	-0.000867161	-0.00434691	-0.0165927	0.0207391	0.0360909	0.0310868	0.0762594	0.040364	0.0711991	-0.0189954	0.0676391	0.0941989	0.00939688	-0.0280013	0.062877	0.0284514	0.0254071	0.0864826	0.0348205	-0.06615	0.0289428	0.0607747	0.0423967	0.0712863	0.0290221	0.0813102	0.0379476	0.00482971	0.0198538	-0.00813481	-0.0290539	0.0348657	0.0608914	-0.0385052	-0.00401727	0.0253486	0.0340598	0.00561827	-0.0071503	0.0311521	0.0419193	0.0343458	0.0160522
	0.0257834	-0.00711582	0.0594468	0.00153045	0.0126986	0.0692848	-0.0137092	0.037506	0.0201314	0.0465744	0.0303105	0.039247	0.0297652	0.0564324	0.0172613	0.0133473	0.010829	-0.0317993	0.0425306	-0.012067	0.0233812	0.0595082	0.00588106	0.0732943	-0.0037574	0.0167974	0.0312001	0.0519496	0.0559112	0.0268108	0.0365745	0.0498321	0.0276751	0.0169373	0.0101084	-0.0586498	-0.0660169	0.0190602	-0.0153023	0.0289128	0.0569757	-0.0495156	0.0223654	0.0135218	0.0044022	0.00589897	-0.0147998	0.106848	0.0110915
	-0.0391945	0.021823	0.00716127	0.011961	-0.0287273	0.0120637	0.0868309	0.00431166	0.00499951	0.0292812	0.00809493	-0.014334	0.0188186	0.0520666	0.0431765	0.0535598	0.0368481	-0.00540149	0.0407426	-0.00488194	-0.00517312	0.115737	0.0566416	0.0836166	-0.0275359	0.00212513	-0.00330301	0.029892	0.0127971	0.000618655	0.0284747	0.0503382	-0.00749264	0.0396789	0.0830249	0.120066	-0.00298847	0.0389189	0.0488096	0.045582	0.0247505	0.0372469	0.0253777	-0.0266926	0.032382	-0.0416683	-0.00943458	0.00911043	0.0582803
	0.0755809	0.022738	0.0403453	0.0520443	0.0494001	-0.0147604	0.0763272	-0.000710711	0.0732611	0.0376685	0.00800447	0.0524463	0.0229601	0.0497415	0.0949824	0.012513	0.0553068	0.182472	0.0462337	0.077979	0.0161011	0.0774955	0.125143	0.0412831	0.0039967	0.00418744	0.0557847	0.0320325	0.0139974	0.0242029	0.0419459	-0.00663892	0.0016483	-0.0263697	0.00322725	0.0185161	-0.051243	-0.0114348	0.0840395	0.0245984	-0.0050225	0.158601	0.0526528	0.0283642	-0.0630263	0.00483157	0.025518	0.0482269	-0.0148729
	0.0657174	0.0590039	0.00534152	0.121613	0.0514746	0.0448227	0.0743609	0.0295828	0.0511282	0.0546586	0.00499117	0.00171006	0.0381576	0.0458583	0.0107502	0.0265609	0.00224598	0.0420539	0.00454693	0.0459837	-0.0010818	0.046579	0.0472623	0.0720179	0.00444882	0.0985459	-0.000362273	0.036034	0.0243019	0.0388547	0.021449	0.0122411	-0.0442667	0.0442756	-0.0863246	0.0350434	0.0830785	0.055463	0.0684854	-0.00530593	0.0720935	0.0406733	0.112554	0.0358203	0.0273317	-0.0516263	0.0795937	-0.0214368	0.066558
	0.0784904	-0.00847008	0.0747938	0.0677058	0.00703058	0.0456197	-0.0479323	-0.0394083	0.0359181	0.0194164	-0.00992958	0.000728618	-0.00243473	-0.00625071	-0.0694102	0.0616412	0.13631	-0.00387918	-0.0181757	-0.0182377	-0.0367972	-0.032375	0.0424917	0.10218	-0.00447673	-0.067748	0.0646602	0.0435189	0.0283103	0.0113269	-0.0317751	0.0116647	0.0902735	0.0426578	0.0266327	-0.0275709	0.0424367	0.0525974	-0.0244313	0.0368136	-0.0278996	0.0644811	0.0170038	-0.000663474	0.073424	-0.0538281	-0.00855948	-0.000558073	0.0152909
	0.0290979	-0.0445137	0.0528073	0.0164574	0.0347648	0.0226979	0.00193242	0.0215991	0.0622641	-0.010083	-0.00420896	-0.0131295	0.00507774	-0.0251326	-0.0197561	0.0507449	0.0695826	-0.0258476	0.103246	0.0258516	0.0477565	0.0593632	0.0803211	0.0376827	-0.00892765	0.0246095	0.0190414	0.0330185	-0.0185305	0.0313919	0.0421885	-0.0204377	0.00741987	0.0265891	-7.08175e-06	0.0310339	0.0868868	-0.119183	0.0525061	0.00257994	-0.0300066	-0.00113118	0.0521381	0.128091	0.0984948	0.0416616	0.0302716	0.0496725	-0.0830971
	0.019209	0.0435472	0.0676717	0.0350759	-0.0305084	0.0766425	-0.067718	0.0165661	0.109175	0.000620171	-0.0090375	0.0201169	0.00751276	0.0168518	-0.027695	0.0175418	0.107179	0.0485353	0.0325509	0.0136274	-0.0205211	0.137472	0.0545994	0.067154	-0.000711442	-0.0243346	0.0335155	0.0497372	0.0242022	0.012856	0.0807963	0.00810865	0.0462455	-0.030596	0.0308372	0.0335074	0.0225313	-0.0500911	0.0421142	0.0566347	0.0400656	0.012895	0.0986825	-0.0209816	0.135685	0.00935436	-0.00364258	0.109049	0.162471
	0.094058	0.0561543	0.00120266	0.0952651	0.034177	0.0329868	0.0748473	-0.00789977	0.0167613	0.0292619	-0.0151355	-0.0265161	0.0255322	0.00491202	0.0320504	-0.00547814	0.0185405	0.00696468	-0.00365178	-0.0195543	0.0431483	-0.0120587	0.0390393	0.0453351	0.0101208	-0.0650589	0.0221947	0.0698718	-0.024816	0.0421346	-0.0693568	-0.0424126	0.0359469	0.0225143	0.0153818	-0.0232231	-0.0169353	-0.017995	-0.0231435	0.0288919	0.0465273	-0.016615	0.105382	0.0748834	0.0809596	0.0199136	-0.0188625	-0.0108046	0.00659231
	0.0419036	0.00891951	0.0647147	0.0365174	0.000715595	0.0760322	0.00787155	0.0066405	0.065188	0.0259306	0.0146536	-0.0164123	0.0120157	0.0310531	0.0181813	-0.00466717	0.0290475	0.120885	-0.00562071	0.0106028	0.0350866	0.0495565	0.0297666	0.104972	0.00805393	-0.0518718	0.0522635	0.0873502	-0.0266238	0.0384367	0.0512416	0.0233446	-0.0281832	0.01612	-0.0420556	0.0771574	0.0804166	-0.003848	0.00970455	0.0216328	-0.00381158	0.0208626	-0.0541959	0.0113699	-0.0272385	-0.0337118	0.0208139	-0.00216403	-0.0133001
	-0.0027683	-0.0124286	0.043105	0.0100707	0.028424	0.0346561	0.00048349	0.015652	0.0541128	0.0166973	0.0408145	0.0412936	0.061618	-0.0199582	0.0292956	0.078722	0.0826563	0.0360613	0.0590405	-0.00458788	-0.011066	0.0342781	0.00830274	0.084871	0.00758095	-0.0203591	0.0142685	0.0437872	-0.0154051	0.0127122	0.0689869	0.0931412	0.0218822	0.0028963	-0.0140328	-0.00684728	0.00127266	0.0641114	0.0589483	0.0161194	0.0254965	-0.0072088	0.0320506	0.161586	-0.0120396	0.0294215	0.041112	0.0383168	-0.0178296
	0.0146966	-0.0277432	0.00563048	0.106604	-0.0147787	0.0239076	-0.00382862	-0.00731007	0.0520988	0.0417492	0.0354289	-0.00903714	0.0190072	0.0184436	0.0269464	-0.0217176	0.0431907	0.13342	-0.0284934	-0.0203527	-0.00784229	0.0144894	0.0171516	0.0716929	-0.00939725	0.0276522	0.0334559	0.0242448	0.013548	-0.00082549	0.0556433	0.0249752	-0.0388201	0.00236723	0.0126567	-0.00765113	0.0889473	0.00570105	0.0914422	0.0322836	0.00356139	-0.0470837	0.0130182	0.000595145	0.057137	-0.0253386	0.0252407	-0.00802514	0.0603046
	0.0803115	0.0394147	0.0343866	-0.0578505	0.0780337	-0.0323434	0.0381668	-0.00388019	0.0682531	0.00919181	0.00199173	0.0655115	0.013925	0.00708196	-0.00565873	0.0143312	0.11299	-0.043026	0.010198	-0.0069804	0.023473	0.00145895	0.0466554	0.0762603	0.016831	-0.0039789	0.00658505	0.0438265	0.0132779	0.0164534	-0.00601436	0.0267474	0.0231112	-0.0438013	0.0144063	0.0306739	0.0169021	0.040424	-0.00830188	-0.01061	0.00519342	0.0119037	-0.0423204	0.100595	0.0393077	0.0376842	0.0116149	0.00187092	0.0134221
	0.0726983	0.0684014	-0.0429577	0.083382	0.116303	0.0247638	-0.016196	0.000485811	0.0848329	0.0226752	0.0150545	0.000350143	0.0377562	0.0422331	0.0117217	0.0097352	-0.00802638	0.0129517	0.0214303	0.0487185	0.0215875	-0.0350104	0.0641258	0.061026	-0.00569942	-0.0113386	0.070133	-0.00864533	-0.000480245	0.0088325	-0.0431883	0.0200108	0.00237026	0.0111426	0.0182672	0.0865401	0.0381897	-0.0382987	0.148129	0.00732433	0.026732	-0.0224372	0.0283392	0.062627	-0.0537222	-0.00731146	-0.00945353	0.0609073	-0.0501853
	0.0691617	0.0436686	-0.0419617	0.088506	0.0808558	0.016528	0.0391798	-0.00020324	0.0555792	0.0409794	0.00898747	0.0649509	0.0412688	0.016636	-0.0104973	0.061025	0.0245544	0.0705372	0.00631332	0.0116737	-0.0725044	-0.0118445	0.0365615	0.0951275	0.00175608	0.00345915	-0.00278686	0.0247348	0.0221741	0.0180597	0.00568344	0.019867	-0.0124463	0.0588618	-0.0136358	0.0235735	0.103941	0.0531764	-0.016517	0.0266261	-0.0185226	0.0682556	0.154058	0.0756587	0.0420787	-0.0072818	0.0295073	0.0661228	-0.0394416
	0.0490408	0.0243418	0.0121694	0.0317167	-0.029501	0.0502135	0.122689	0.00196983	0.0491149	0.0529745	0.0864134	0.0419243	0.0599567	0.0341519	-0.0271885	-0.00650173	0.064164	0.0974721	-0.0587661	-0.00487571	0.0138206	0.039582	0.00649874	0.0201215	0.017655	0.0208746	0.02626	0.0418072	-0.000764782	0.003463	-0.0194968	0.0115408	0.0393568	0.0257456	0.003365	-0.030198	-0.0900854	0.0308594	0.0230013	-0.026211	-0.0519022	0.0301303	0.0766826	0.00834223	0.0681232	-0.033344	-0.041868	0.0104518	-0.000969057
	0.0726554	0.0598538	-0.0153503	0.0630606	0.042907	0.0683508	0.00322214	0.000373357	0.0505831	0.017002	0.0356757	-0.0212088	0.0125329	-0.026831	0.0137735	0.0138705	0.0602976	0.0250019	0.0290201	0.0378315	0.00652257	0.0217112	-0.00888733	0.0641513	0.0210782	-0.101528	-0.0134252	0.0445305	0.0651184	0.0218011	0.054359	-0.037285	-0.0109231	-0.00313027	0.0116678	0.052337	-0.0162369	0.00922019	0.0410663	0.0212136	-0.0422718	0.0423824	0.121119	0.108339	0.054571	-0.0239724	0.0700565	0.0402864	0.0898585
	0.0157946	0.00456668	-0.00547751	0.0863819	-0.0245889	0.0495918	0.0159958	0.033305	0.0455395	-0.00805678	0.0679182	0.0749947	0.0116636	0.0325815	0.0169126	-0.0299936	0.0517499	0.0475558	-0.0175456	-0.00938086	0.0474473	-0.0305744	0.0238834	0.0929715	-0.00557491	0.0332663	0.0271265	0.0307821	0.0616104	0.0401278	-0.0296449	0.00917324	0.00236565	-0.0281058	0.0515399	-0.0807088	-0.0377119	0.0568935	0.118807	-0.0207988	-0.0481403	0.0600925	-0.00126121	0.105812	-0.0111958	-0.0208471	0.0712757	0.0255629	0.0934317
	0.126689	0.0416262	-6.929e-05	0.00853314	0.0118555	0.0679176	0.0764307	0.017897	0.0269879	0.0222524	0.0362344	-0.0354051	0.0350287	0.0281278	0.0075398	-0.032909	0.0301615	0.0320279	0.0310034	0.0501211	0.0449898	0.0285276	0.0119662	0.0787391	-0.0503328	0.0335377	0.000171534	0.0449963	0.0451451	-0.0178518	-0.0626639	0.0149942	-0.00918617	0.0212414	-0.0618239	0.0498977	0.127948	0.0562295	0.0373585	0.00159098	0.00732697	-0.00174678	0.0893552	0.103642	0.0583175	0.0455168	0.00139218	0.00756217	-0.00256883
	0.0746668	0.030931	0.0130955	0.152718	-0.00237024	-0.021496	0.0795409	-0.00903513	0.0592282	-0.00288434	-0.0335586	-0.00273846	0.052087	0.0233346	0.0206907	-0.0221681	0.0486008	0.0898234	-0.00103831	-0.0274146	0.013508	0.0800594	0.0102968	0.0769089	-0.0107041	0.00483083	0.00853698	0.0615175	0.0265348	-0.00845616	0.0609655	9.42184e-05	-0.0183306	0.0454548	0.00707626	-0.0593409	0.0704111	0.0456797	-0.00888628	-0.0111723	-0.00112919	-0.00206026	0.055897	-0.041335	0.0049914	-0.016612	-0.0369032	0.0643918	-0.00775911
	0.05508	-0.00674162	0.052298	0.0745807	0.0185679	0.00459669	-0.0323414	0.0317567	0.00968231	0.00450782	-0.0220708	-0.0244997	-0.0113706	0.0625867	7.69774e-05	0.0186047	0.0833877	0.0438513	0.030475	0.0416489	0.022035	-0.0108369	0.0442234	0.044874	-0.0117744	-0.0344266	0.00342819	0.0523797	0.0222927	0.0797012	0.022683	-0.00460035	-0.00333948	0.0267261	-0.0125076	-0.0391119	0.0491945	-0.0393761	0.0935167	-0.0526551	-0.0604026	0.0216536	0.093305	0.0352013	0.12791	0.0267215	-0.0290862	0.00940082	-0.00611262
	0.0782057	0.0362559	0.0197926	0.133885	0.021987	-0.034528	0.14827	0.0246563	0.0613065	0.0189058	-0.0102373	0.0210511	0.0245257	0.0500106	0.00310994	-0.00234723	0.0165167	0.0962844	-0.0145333	0.0735663	0.0229439	0.066391	0.00559406	0.0473516	0.00395925	0.0884759	0.0611155	0.0597271	0.00685097	0.000575154	0.0169864	-0.0850859	0.0298584	0.0538009	0.0534291	-0.0103625	-0.034141	0.0167389	0.00734729	0.0444827	-0.0395425	0.0572181	0.00234668	0.113165	0.0177492	-0.0265904	0.00768072	0.070578	0.0773793
	0.0712048	-0.00186474	0.0020411	0.0544525	-0.0469575	0.0476823	0.0529392	0.0347755	-0.000684962	0.00215782	0.0287907	-0.021153	0.0125974	0.032077	-0.015845	0.0553706	0.044464	0.0963587	0.0364385	0.0218279	0.0561269	0.0645163	0.0632986	0.0291935	0.0385476	-0.00264009	0.0133328	0.0272963	0.0212419	0.00662792	0.0350053	0.0592927	0.0590727	0.00681125	0.0014048	-0.0744388	-0.0466371	-0.0382581	0.0262641	0.0391745	0.0201048	0.0649259	0.0198291	0.031354	0.0622103	-0.0298698	0.0711926	-0.0442289	0.0300574
	0.064693	0.0183132	-0.00316769	0.0481329	0.0143769	0.0570665	0.0173088	-0.00786841	-2.29471e-06	0.0193865	0.0112679	-0.0168062	0.035958	0.00631847	0.0448862	0.0124603	-0.00398163	0.0417714	-0.00947685	0.00873066	0.024493	0.0316625	0.0288033	0.059373	0.0288289	0.0473242	0.020775	0.0449686	0.0746614	-0.00852562	0.0623962	0.0417067	-0.0244582	-0.00933185	-0.005852	0.0507395	0.0537964	-0.026991	0.101771	-0.000627346	0.00960579	-0.0110699	0.0236854	0.0557988	0.0279083	-0.0554659	0.0783485	0.0292688	-0.0153022
	0.10155	-0.0037441	0.1002	0.035361	0.0511862	0.0401165	0.0710203	0.0609467	0.0614731	-0.0153905	0.00225722	0.0372053	0.0251898	0.0613074	-0.0940357	-0.0302636	0.111688	-0.0267937	-0.0195876	-0.0070792	0.04133	-0.00792374	0.0597003	0.0724429	0.0355571	0.0445726	0.0575049	0.00324001	0.0817018	-0.00710124	-0.00453334	-0.0250889	0.0129556	0.0478808	0.0317063	0.0513138	-0.0137141	0.0113427	0.0662815	0.012253	-0.0273832	0.0381422	0.100289	0.133335	0.0659221	0.0514836	0.110326	0.00144978	0.0859604
	0.117736	0.0391923	0.036876	0.130259	-0.0258834	0.0626575	0.111749	0.00299163	0.0229376	7.70428e-05	-0.0135033	0.0341625	-0.00991816	0.00311391	0.0389218	-0.00262905	-0.00618005	-0.00249628	0.0501141	0.0654269	0.038657	-0.0819406	-0.0238776	0.0156029	0.0179338	0.0215928	-0.0275821	0.0325274	0.000250565	0.0439227	0.0183391	0.00290551	0.0583161	0.0299199	0.0352411	0.0102419	0.0347771	0.0158394	0.0542142	-0.000438229	-0.0180898	0.0660513	0.0376225	0.0916388	0.0361066	0.00739866	0.0412698	0.0154228	0.13521
	0.0461964	-0.0144039	0.0283987	0.0301909	0.00373221	-0.0325592	-0.0296351	0.0166109	0.0270072	-0.00127637	-0.0213607	0.00704573	0.0449437	7.00825e-05	0.00404253	0.0282259	0.0413168	0.0637677	0.0224159	0.104952	0.0823971	0.0313133	0.034136	0.0401636	0.0315955	0.0925481	0.054751	-0.00663783	-0.0217908	0.00824085	0.00496298	0.0223321	-0.0216294	0.0337898	-0.0238662	0.0218309	0.0883866	-0.00867927	0.0209315	0.0334922	0.0495958	0.0193205	-0.0222842	0.103102	0.0540027	-0.0251341	-0.0871053	-0.0141343	-0.0437223
	0.107469	-0.000633965	0.0245914	0.0719282	-0.00547891	-0.038386	-0.024882	0.00670222	0.0057956	-0.0476986	-0.00616672	-0.0280613	-0.00933712	0.0218591	-0.00588278	-0.0532556	0.0748601	-0.0115688	-0.0217243	0.0547447	0.082027	-0.00419713	-0.0314536	0.0303751	0.0036986	0.145986	0.0461687	0.027511	0.0716538	0.0205687	0.0259477	0.020626	0.0302812	0.0360137	-0.00946089	0.0334395	0.0418519	0.00773308	0.0453886	0.00251903	0.0111914	0.0241846	-0.0202985	0.196695	0.0901616	-0.0148254	0.000534216	-0.028595	0.00417075
	0.0836579	0.00171136	0.0555673	0.104676	0.0493964	0.0420125	-0.00381422	-0.00731661	0.00747752	-0.0165906	-0.0102463	0.0238938	0.0141109	0.000183424	0.0201903	0.0344959	0.0401607	0.101593	0.064951	0.0447949	0.0203391	0.0118696	0.0363565	0.0309389	0.0126673	-0.00960916	-0.0029537	0.0492002	-0.0175606	0.000577436	-0.0131435	0.0031304	0.0469056	-0.0263475	0.0176357	0.0470503	0.102008	0.0289463	0.0631038	0.0691576	0.0316437	-0.000617547	0.0642337	-0.083127	0.0379364	0.0162848	-0.0262335	-0.000206802	0.0760598
	0.126761	-0.0157536	0.059812	-0.0106054	0.0272846	-0.0345305	-0.0251366	0.028953	0.000610069	-0.0145323	0.0104252	0.0585037	0.0122803	0.0280755	0.00681518	-0.0256439	0.0415634	-0.0542788	0.0747549	0.0250886	0.00778193	0.0624579	0.0479573	0.0721226	0.0450557	0.0262769	-0.0288082	0.0512499	-0.015149	0.00937684	-0.00760344	0.0317259	-0.0056103	-0.0525386	-0.0579792	-0.0264642	0.0420753	0.0495684	0.0559906	-0.00268538	0.00761763	0.0355009	0.0168163	0.0151248	0.0848374	0.0426225	-0.0116702	-0.0565937	0.00685366
	0.0455331	-0.00497359	0.112985	0.0243618	0.0434419	0.0419129	-0.0205871	0.0313523	-0.0176229	-0.0224717	-0.00665258	0.00234301	0.0137017	-0.0167058	0.0163792	0.0302069	0.0235928	0.0451338	0.0719291	-0.0205413	0.059064	0.00776476	0.0414926	0.0476781	0.0475626	0.121436	0.0238734	0.0182263	0.0300513	-0.0176592	0.0242617	0.0636347	0.0836936	0.0271722	0.00246331	0.0456055	-0.0335613	-0.00642161	0.0509846	0.0369959	-0.04733	0.0665692	0.0793059	-0.00943951	0.0309914	-0.0246652	-0.0485025	0.0305858	0.0186133
	0.12215	-0.0336507	0.0434459	0.126262	-0.00555302	-0.0606286	0.00474541	0.0450762	0.0125307	-0.0142773	-0.00942506	0.0750203	0.0422271	0.0489115	-0.0334834	0.00596336	0.0634551	0.00612639	-0.0463106	0.039298	0.0386716	0.0176308	0.0586467	0.0400054	0.01774	0.176543	0.0059237	-0.00175175	0.0137703	0.00988511	0.0597751	0.0149494	0.0367108	0.0796069	0.0203855	-0.00819458	0.0824377	0.0152221	0.0404005	-0.00385507	-0.00124909	0.0394239	-0.0697789	-0.0197299	0.00557809	-0.0181423	0.0456334	-0.00075622	-0.0217016
	0.0487021	-0.018207	0.0822227	-0.0443893	-0.0140398	0.0417904	-0.0287896	0.0814586	0.0155353	-0.0288978	0.0273813	0.0165154	0.0393948	0.0210796	-0.0304053	0.0311955	0.0583079	-0.00461845	0.0544524	0.107445	0.0602138	0.0162572	0.034861	0.0376707	-0.0236914	0.0354477	-0.00877917	0.0219284	-0.0351642	-0.00280023	0.0223524	0.0295838	0.0147326	0.0303267	0.0143215	0.0342809	-0.00108342	0.0141962	0.0541708	-0.0163343	0.0554352	-0.0203268	-0.0524336	0.119208	-0.017301	0.00364638	-0.0336171	0.0729693	-0.0263145
	0.0917529	-0.0308045	0.0596574	-0.0102822	0.0137751	0.0261695	-0.0270491	0.0243084	0.0329338	-0.0134219	-0.0415684	-0.0211105	-0.0116751	0.0047194	-0.0529926	-0.0282936	0.09	-0.0151725	0.0348837	0.00388289	0.0727762	0.0762492	9.12443e-05	0.0394561	0.0312713	0.0769007	-0.0168212	-0.000518346	0.0124822	0.0380794	-0.0349298	0.038944	-0.0301876	0.0268526	0.00916617	-0.0149904	0.0162751	-0.0531086	0.0627707	0.0377656	-0.0197799	-0.0126613	0.0176246	-0.0340712	-0.00291088	-0.0230579	0.0274962	-0.0386491	-0.0133951
	0.0704443	0.0633426	0.00286473	0.0470352	0.0407249	0.00875344	0.0142363	0.0433008	0.0641898	0.0218294	0.0399094	0.030292	0.0686551	0.0612391	-0.00384236	0.0506258	-0.0190907	0.0247027	0.0405595	0.00580739	0.0677003	0.0100667	0.0258764	0.0565012	-0.0172627	0.087015	-0.0119715	0.0109246	0.0185152	0.0128239	0.132867	0.0365735	0.0236211	0.0356938	0.000171458	0.0424475	-0.00897577	-0.0267904	0.0719978	0.00356355	0.0571429	0.0255049	0.0115433	0.0238379	0.0358564	-0.0106778	0.0505585	0.0322305	-0.0211567
	0.0847637	0.0450656	0.00203373	0.0241973	0.0220113	-0.0149077	0.0360682	0.036847	0.039066	0.0247629	-0.0243503	-0.00692162	0.0462711	-0.0146049	0.0881127	-0.0460905	-0.00419284	0.0221893	0.0324146	0.0226152	0.0684181	0.0493937	-0.0306833	0.0243443	0.00184667	0.0981725	0.00571354	0.0351499	0.0276477	0.0162738	-0.0115047	0.0168456	0.0204872	0.00779592	0.0273256	-0.0193756	0.0452692	0.0495958	-0.0334344	0.036803	0.0308061	0.0976578	0.0270223	0.164852	0.0983238	-0.00375247	0.0410738	0.0805481	-0.0322538
	0.104817	0.0117896	-0.0114417	0.0109331	0.0339734	0.0353326	0.114632	0.0138187	0.00347552	0.00853654	-0.00384758	0.0411694	0.0330968	0.0186018	-0.00856702	-0.00520473	0.0339517	0.0565145	0.0316391	0.0123716	0.0160857	0.023679	0.00653024	0.0515459	0.0406351	0.122338	-0.0155831	-0.000821255	0.0164226	0.0117427	0.0736652	0.0235283	0.0455558	0.0305225	0.0322672	-0.0244329	0.163338	0.0276558	-0.0179499	0.0428757	6.57595e-05	-0.00516121	-0.0656453	0.0783411	0.113564	0.0494568	-0.00908495	0.0292404	0.0754787
	-0.00645665	0.0140355	0.0622733	0.0237047	0.0599257	0.0204376	0.0193029	0.0465619	0.0057549	0.00336161	0.0463341	-0.0293335	0.0379603	0.00816294	-0.040207	0.0352968	0.0397173	-0.0345084	0.0294379	0.0643257	0.0896997	-0.023887	0.0068809	0.042906	0.0375343	0.256926	0.00912411	0.050041	0.061047	0.00916166	0.0449146	0.0847991	0.00283289	-0.0090118	-0.0583717	0.0240658	0.00126175	0.0746039	0.0126666	0.0734735	-0.0278263	0.116071	0.0427813	0.0540069	-0.0472857	0.0147795	-0.0688984	0.0380973	0.0823179
	0.063817	0.0219402	0.0848925	0.0383158	0.0432633	0.0214045	0.0267774	0.0477835	0.00546887	-0.00665467	-0.0264307	0.0289995	0.0192355	0.0249611	-0.0423657	0.0145317	0.0573874	0.0293524	0.0276528	-0.0243615	0.0865399	0.0810849	0.00951733	0.06585	0.0279858	0.0420939	0.0242303	0.0530865	0.0325932	-0.000984433	0.0644246	0.0462448	0.053088	0.0346435	0.0511397	0.0686168	0.0123231	-0.000174949	0.0634417	0.0183501	-0.0310766	-0.00709037	0.0646113	0.108576	-0.00825437	0.00226478	-0.0637305	-0.0462129	-0.053279
	0.0888661	-0.00486889	-0.0153835	0.0931248	-0.000714121	0.00532257	0.0206086	0.0471824	0.00639893	0.0121072	0.0370896	0.020473	0.0292922	0.0116904	0.0483349	0.00569372	-0.013815	0.0609271	0.00966469	0.0195687	0.0898294	-0.00900567	-0.00979631	0.0354499	0.0281125	0.0511532	0.0626037	0.0288292	0.0440551	-0.0196895	-0.00836053	0.0670351	0.0550711	0.00456815	0.0486098	0.0391159	0.0355429	0.0614679	0.0419404	0.0443309	0.0274784	0.0666153	0.0931133	0.0650482	-0.00936152	-0.0408596	-0.0588423	-0.010203	0.0814911
	0.133531	0.0550278	0.0445804	0.0824611	0.0484815	0.0290775	-0.0171098	0.0734845	0.0283977	0.0123401	-0.0113468	-0.00126829	0.00205373	0.0383058	0.000796399	-0.0270703	-0.0101439	0.11294	-0.033508	-0.0548282	0.0796461	0.0136122	0.0267786	0.0559899	0.0674893	0.182723	0.0056224	0.00811162	0.0686773	0.0143315	0.0238228	0.0366746	0.00576588	0.0288659	-0.0156873	-0.020062	0.0418431	0.127304	0.0529995	0.0172398	-0.0239602	-0.0359253	0.0790864	0.080824	0.0541855	-0.0316213	0.011168	0.0437317	0.0913471
	0.107506	0.075011	0.0750333	0.0985059	-0.0237329	-0.0127876	-0.000548284	0.04267	0.0251397	0.0114863	-0.017013	-0.00804994	0.0287141	-0.00796854	0.0207552	0.000513522	0.0399138	0.0424117	0.0302385	0.00505711	0.0957351	0.0456414	0.0465982	0.0506009	0.0549793	0.064362	0.000325502	0.000571705	0.031997	-0.0165293	0.0246689	-0.018924	0.0515363	0.0332933	-0.0236372	-0.00810661	0.071755	0.0138736	0.0780981	0.0183184	0.0237932	0.0549168	-0.0332971	0.0722953	0.0117471	-0.044909	0.0181772	0.0189749	0.0234188
	0.115453	0.0532719	0.0922801	0.0113172	0.0435938	0.0526498	-0.0284655	0.0683268	0.00532266	0.0273169	0.0481434	0.00418848	0.00947378	0.0394032	0.0877511	0.0353947	-0.0246579	0.0042147	0.0053084	-0.0282675	0.0693831	-0.0315862	0.00738711	0.0505645	0.0291745	0.0919885	0.0119413	-0.000550853	0.00926623	-0.0151846	0.097764	0.122371	0.0258004	0.0368181	-0.0288052	0.0747179	0.1278	0.0389841	0.0481348	0.0230535	-0.027899	0.0706257	0.118992	0.125861	-0.0151605	0.0571961	-0.0885861	0.0201815	0.0541334
	0.102085	0.0930913	0.047642	0.127849	0.0165781	0.0142416	0.00534029	0.0407099	0.0335254	0.0268041	0.0192473	-0.0198384	0.0304136	-0.00251236	0.0340705	-0.00299041	0.0377233	0.0481421	0.0201722	0.110801	0.0695675	0.110267	-0.0348802	0.0745192	0.0938804	0.114978	0.0161759	0.032368	0.0192687	0.026034	-0.00677673	0.0352936	0.0935063	-0.0146451	-0.0034375	0.0390384	0.0448126	0.0725637	0.0118797	0.0155116	0.00908077	0.0949439	0.12834	0.083255	0.0604177	0.00758352	-0.0403835	-0.0319354	0.110537
	0.0693932	0.0578652	0.0709745	0.0572399	0.0493923	-0.00334552	0.0433475	0.0858299	0.0752253	0.0280541	0.0125128	0.027857	0.0379772	0.0318637	0.0687033	-0.0096263	0.0514441	0.0554338	0.0888383	-0.0454261	0.0971349	0.0591115	-0.0119545	0.0536885	0.047987	0.0793311	0.0817774	0.0127868	0.0440969	0.0488808	0.00914541	0.0489835	0.0629077	0.0753552	0.06589	0.0352587	0.0675478	0.0742833	0.0312996	0.0344363	0.00350324	-0.0292264	0.127197	0.0552628	0.0311181	-0.00543471	0.0313761	-0.0157338	0.0598407
	0.0318849	0.124354	0.0561343	0.0507055	0.101369	0.0763419	0.017431	0.0714682	0.0305934	0.0205592	0.0663695	-0.0254896	0.0485657	0.0383776	-0.032184	0.00607496	0.0789112	0.0531997	0.00645859	0.055975	0.060077	0.0100121	0.00949423	0.0569111	0.0543893	0.00990896	0.0405571	0.0554824	0.0860237	0.021233	0.0667752	0.0748935	0.0321981	0.0260866	0.0133543	0.0412221	0.112079	0.0761958	0.045973	0.0245082	0.0516086	0.0332985	0.0984269	-0.00598763	0.0492713	-0.0158454	0.012147	-0.0363541	0.0805018
	0.0914187	0.0484226	0.0878896	0.107871	0.0173292	0.0251149	0.10418	0.0376663	0.0185657	0.0298505	0.0781224	-0.019494	0.0318712	0.0100713	0.0718576	0.0162601	-0.0536265	0.0327804	0.0334066	0.0230647	0.0398361	0.0695064	0.0267455	0.0741173	0.0490139	0.0367022	0.0603533	0.0269759	0.0365531	0.021775	0.0306756	0.0357711	0.0586126	-0.00580447	0.0834406	0.0787027	0.122482	0.0874205	0.0688603	0.037981	0.046627	0.0538174	0.0761219	0.163123	0.00701086	0.0404342	0.0279034	0.0128612	0.0523213
	0.0680976	0.0374036	0.0682664	0.128463	0.0541715	0.0873652	0.0375938	0.08378	0.0128915	0.0149082	0.036956	-0.00436071	0.0194477	0.00363124	0.0388843	0.0700806	0.0111103	0.0721333	0.0133227	-0.0188922	0.0574234	0.0847679	0.0626392	0.102096	0.0459223	0.0452286	0.0267682	0.0691921	0.0297185	-0.000310096	0.0132308	-0.00378843	0.0482789	0.023442	-0.0375567	0.109279	0.125412	0.00776464	-0.0161101	0.00215669	0.0508752	0.0694465	0.22106	-0.0613088	0.0674758	-0.000368663	-0.014647	-0.0334536	0.0632012
	0.155039	0.0325643	0.0622524	0.0571011	0.0900125	0.0947477	-0.0106039	0.0488842	0.035124	0.0376243	0.0258357	0.0221527	0.0302085	-0.0112069	-0.0260047	-0.00987978	0.0368113	0.0383222	-0.0235961	0.038231	0.0481867	0.0573168	0.0725887	0.0816297	0.0557973	0.0918684	0.0555323	0.0369373	0.0440043	0.013805	0.0355094	0.14018	0.044161	0.048038	0.0743272	0.0132362	-0.000255503	0.131049	-0.0372648	0.0277634	-0.0066905	0.0293956	0.130065	-0.00732956	-0.0332872	0.0126571	-0.026591	0.0976581	0.0677707
	0.0037675	0.0933079	0.0745001	0.0448382	0.0565328	0.0780429	0.0152684	0.0801082	0.025516	0.0488178	0.0303467	0.0512298	-0.0148518	0.00814765	-0.0161324	0.000255071	0.0407611	0.0312197	-0.0359793	0.0496266	0.0262031	0.0490557	0.0513324	0.119472	0.0505787	0.0520963	0.026026	0.0165361	0.0457805	0.00026535	-0.000170878	0.0677807	0.00886175	0.0547212	0.0825766	0.03971	0.1149	-0.00173559	0.0347587	-0.00736505	0.0467622	-0.00250152	0.180983	0.129612	-0.0503375	-0.0297125	0.0167507	-0.0264409	0.0496355
	0.127717	0.101306	0.110191	0.00409546	0.0499179	0.0672368	0.0977782	0.0958084	0.0367348	0.036835	0.0716568	0.0291156	0.0226161	0.00982719	0.0612227	0.0307845	0.090627	0.035536	0.0394083	0.0143441	0.030501	0.117234	0.0790382	0.0814758	0.0797178	0.0335696	0.0337491	0.0565025	0.000758855	0.00952084	-0.0136369	0.0373153	0.0575667	0.0291202	0.0654738	0.102428	0.111382	0.0187181	0.00434618	0.0118401	0.0641963	0.0182142	0.125141	-0.00619529	0.102736	0.00111074	-0.00831997	0.0598462	0.0442474
	0.0712016	0.0595037	0.0672327	-0.0664277	0.0782617	0.0303619	-0.0223916	0.0481905	0.0162849	0.0392826	0.00863189	-0.0226923	0.0362168	0.0485921	0.0138907	0.00623331	0.0467143	0.111768	-0.0322291	-0.00971325	0.0664737	0.0483365	0.0473909	0.0757894	0.0766408	0.029861	0.0392414	0.0224775	-0.00975389	0.0125122	-0.040822	0.0604835	0.0433933	0.0291135	0.0740481	0.0201154	0.137135	0.126507	0.0301912	0.0107432	0.0342674	0.0110482	0.0701486	0.151572	0.0299683	0.0309413	0.0544543	0.0455599	0.15287
	0.057769	0.0358126	0.0984289	0.100105	0.104189	0.0763447	-0.0809387	0.141535	0.040603	0.0435851	0.042532	-0.0497705	0.0392208	0.0660011	0.00276409	0.0050916	0.104535	0.0781575	0.0493748	-0.00133418	0.0655796	-0.0326129	0.0683797	0.0856869	0.0440834	0.0978299	0.058748	0.0488301	0.0425923	0.0491556	0.0539822	0.0543149	0.00915329	-0.016676	0.00627846	0.0594453	0.186695	-0.00819638	0.133064	0.0320085	0.0466599	0.0267542	0.250333	0.0914725	0.0561044	-0.0490839	0.0995878	-0.0720327	0.0384553
	0.103286	0.108124	0.0244118	-0.0508772	0.0576793	0.0321526	-0.079732	0.0546401	0.0194995	0.058048	0.057312	0.0268947	0.018976	0.0146893	-0.027823	-0.0262778	0.0887353	0.0659041	-0.0565091	0.0536087	0.0865936	0.0168244	0.0650146	0.0955351	0.0674697	0.0731032	0.0186045	0.0288672	0.0311824	0.0245102	0.0164118	0.0404621	0.0438684	0.0905698	0.00885916	0.151107	0.112059	0.0490963	0.0388404	-0.00746998	0.0313929	0.0112175	0.167892	-0.00321306	-0.024786	-0.00919777	-0.0363751	0.0427892	0.0359808
	0.0914885	0.0460538	0.173973	-0.0379171	0.0878091	0.040182	0.0218366	0.123429	0.0459506	0.0479988	0.0290331	-0.00478462	0.0419595	0.0293438	-0.0645347	0.0835613	0.137829	0.0124332	0.0202974	-0.0284124	0.12102	0.0378518	-0.00987822	0.0679118	0.090887	0.0296111	0.0329744	0.054599	0.0608589	0.00314955	0.173536	0.0531797	0.0195828	0.00693782	0.0362026	0.0254587	0.143891	0.0579056	-0.0112425	0.0412121	-0.031067	0.0766214	0.22231	0.101477	0.0700456	-0.042817	0.0286742	0.0166789	0.153796
	0.0739816	0.0565939	0.0907037	0.121301	0.119422	0.0302226	0.0165442	0.107068	0.0744911	0.049285	0.0508203	0.0476449	0.00828783	0.062662	0.0778644	0.0567599	0.0475333	0.0290395	0.00329042	0.00540031	0.122753	-0.0140926	0.0647698	0.0678166	0.0754575	0.172899	-0.00669533	0.00766586	-0.0152799	0.0463219	0.0708577	0.113056	0.0651548	0.0358731	0.107775	0.0298799	0.0904132	0.0829963	-0.0738325	-0.00582337	0.061627	-0.000836998	0.18891	0.0901689	-0.0378161	0.020124	-0.0240188	-0.0148998	0.189358
	0.098126	0.0748001	0.114658	0.146851	0.0938857	0.107372	-0.100289	0.0871018	0.0562602	0.0611682	0.0288902	-0.00450988	0.0314113	0.0591619	0.0630418	0.035843	0.141453	-0.0315452	-0.0299173	-0.00869802	0.104528	-0.0259047	0.0927322	0.0626681	0.0827727	0.029077	0.0808337	0.0239459	0.0774316	0.00789383	0.109066	0.00838651	0.0700286	0.0275078	0.0141366	0.0805609	0.111624	0.167947	-0.0707169	0.0145431	-0.0117615	0.0870611	0.355777	0.0123982	0.0027515	-0.088997	0.128395	0.0602469	0.111191
	0.0977835	0.128859	0.0549257	0.191395	0.112209	0.118986	0.0306344	0.101258	0.0828068	0.0608881	0.0377088	0.0362555	0.041338	0.0392739	-0.0113709	0.0185341	0.0816881	0.0497586	0.0302799	0.0201213	0.0821048	-0.00435006	0.0343948	0.087676	0.0911711	0.0464122	0.0509431	0.0298822	0.0268149	0.0452693	0.00514204	0.0910874	0.0661735	0.0236643	0.024557	0.0762702	0.151976	0.145852	-0.00833065	-0.00358858	0.0397282	0.0330413	0.239591	0.0883279	0.0042373	-0.0186254	0.0649778	0.0990231	0.108117
	0.0807038	0.126727	0.0903186	0.0226567	0.0887897	0.0713355	0.0553041	0.0801393	0.0541083	0.0602542	0.0522357	0.0380173	-0.0063688	0.0183691	0.0215438	0.0254454	0.0580962	0.0804708	-0.0219885	-0.0373555	0.0480905	0.0113529	0.0649664	0.0812313	0.10462	0.0839877	0.0718041	0.0980836	0.0669667	0.0511721	0.00546778	0.111538	0.0577898	-0.0164849	0.0156542	0.0939316	0.199543	0.0783683	-0.0211637	-0.000197327	0.0396709	0.0214267	0.302844	0.0687133	0.0280614	-0.0413551	0.0620297	0.0334369	0.0702697
	0.0570483	0.120254	0.114533	0.0726717	0.116425	0.0660425	0.0445071	0.10074	0.0628531	0.0829763	0.0564993	0.0200242	0.0226994	0.0683359	0.047029	-0.00609302	0.00976974	0.0511159	0.0365535	0.0140692	0.0331416	0.0147811	0.0802209	0.0788317	0.0766361	0.0743591	0.0259091	0.0705603	0.053793	0.050394	0.0740492	0.0428037	0.0853858	0.0407132	0.024213	0.0942211	0.235901	0.183511	0.0228048	-0.00299824	0.0128324	0.0151958	0.229751	0.0768815	-0.0589456	-0.0240369	-0.0256894	0.0577129	0.136083
	0.10353	0.0920141	0.09487	0.121417	0.129632	0.0785582	-0.00457487	0.0977168	0.0128233	0.0462501	0.109176	0.0321722	0.00407394	0.0579587	0.0250549	0.0467253	0.133003	0.0409814	0.0508111	-0.000892825	0.154196	0.047332	0.0373492	0.0893166	0.102568	0.194218	0.0262086	0.0125721	0.0433596	0.0157353	-0.00872772	0.0664079	0.114707	0.0158576	0.0837438	0.092968	0.0818636	0.169339	-0.0379654	0.0507125	0.0801468	-0.0544594	0.252442	0.0684053	0.024482	0.00657304	-0.0383964	0.0160973	0.149812
	0.144231	0.132937	0.0632447	0.131914	0.165548	0.113101	-0.0683125	0.110191	0.0575967	0.0893934	0.109971	0.0387262	0.00312785	0.0712989	0.0460483	0.0295364	0.0427867	0.0367574	-0.0538547	0.0381992	0.092508	0.0794459	0.0299256	0.105502	0.0891573	0.0122802	0.0628144	0.077527	0.0992432	0.0372128	0.0402356	0.0676483	0.0815424	0.0179813	0.12667	0.0414381	0.117132	0.137849	-0.102368	0.0199281	0.0866205	-0.0436625	0.223426	0.0247276	-0.00617193	-0.0552733	0.125949	0.0475194	0.0387778
	0.0511631	0.0856076	0.0748439	0.0707903	0.164396	0.0938971	0.014764	0.111288	0.0448886	0.0680758	0.0472635	0.0225085	0.034466	0.0672987	0.0815017	0.0265112	0.0852597	0.12011	-0.00643852	0.00207178	0.140232	0.0389281	0.0507014	0.0724378	0.0837315	0.064361	0.0583332	0.0436673	0.0364547	0.0468747	0.0512995	0.0804302	0.056516	0.0584996	0.0370515	0.0716249	0.0850676	0.126531	-0.0854922	0.010482	0.021854	0.0344674	0.272528	-0.0319046	-0.0360251	-0.0144883	0.0265807	0.000890612	0.12451
	0.0635698	0.133446	0.130204	-0.0336484	0.172676	0.124655	0.109545	0.127065	0.0229812	0.0860841	0.0687298	0.017723	-0.0178124	0.0189754	0.016399	0.07197	0.110561	0.0522	0.0376775	-0.0468198	0.15404	-0.0878075	0.0866071	0.031592	0.125351	0.228318	0.0687807	0.089414	0.0958559	0.0447046	0.0493788	0.11277	0.102654	0.0363647	0.0201284	0.0124313	0.0951863	0.151083	0.0287874	0.0157942	0.0419127	-0.0566393	0.366724	0.0976482	0.000414852	-0.0518559	0.00288036	0.0489274	0.0786616
	0.0687378	0.119663	0.0979966	0.0912281	0.142544	0.109904	-0.00796828	0.0957598	0.0578159	0.0789293	0.0969778	-0.0173947	0.039315	0.114012	0.0501547	0.0536436	0.0337258	0.00606658	-0.00164131	0.0163568	0.0862105	-0.00883431	0.0759343	0.0635509	0.135034	0.13342	0.0335086	0.0772148	0.0929226	-0.00864606	0.0603867	0.091406	0.0688372	0.0389529	0.0266443	0.0223	0.151888	0.191036	-0.0683263	0.00595248	0.0522978	-0.0571616	0.424149	0.0595702	0.0223207	-0.0415406	0.0265114	0.156322	0.100803
	0.0823066	0.101746	0.0890511	0.0959789	0.206841	0.0955653	-0.0285904	0.133147	0.0608042	0.073568	0.0935811	0.024473	0.0427616	0.0124099	0.0663347	0.0366955	0.0329378	0.0269379	-0.028544	-0.0386317	0.180025	-0.0344711	0.0642914	0.0732564	0.14273	0.111882	0.0493418	0.0741177	0.0427869	0.018925	0.0504985	0.0568281	0.0575948	0.0311364	0.0436067	0.171732	0.162847	0.135039	-0.0460018	-0.0205384	0.0268787	0.00970851	0.287353	0.0132111	0.0105865	-0.00710487	0.00150584	-0.0208395	0.0203719
	0.000794186	0.0881558	0.14557	0.086616	0.132485	0.146409	0.0620733	0.118791	0.066973	0.11537	0.0948525	0.00258665	0.0132301	0.0743019	0.070419	0.0543883	0.0753439	0.0391699	-0.00284588	0.00669846	0.155308	-0.000856492	0.0434435	0.0833986	0.12477	0.16177	0.0387852	0.021573	-0.0164395	0.0332084	0.0241548	0.0770401	0.0213814	-0.0336825	0.022294	0.115019	0.178402	0.108425	-0.0514092	0.000879158	0.0472232	0.0215078	0.415204	0.00370383	-0.0732131	-0.0526128	-0.0279536	-0.00819092	0.183965
	0.077955	0.111327	0.0966537	0.140305	0.129729	0.127085	0.0618539	0.125961	0.0394825	0.0677302	0.0843703	0.027493	0.0126518	0.0138214	0.0684816	0.074108	0.0752059	0.0136267	0.00956152	0.0201546	0.171107	0.0241546	0.0669359	0.0597856	0.0966708	0.203811	0.00794025	0.0637595	0.0350531	0.0283578	-0.0137896	0.109184	0.0308574	-0.0281922	0.093661	0.101871	0.211502	0.140663	-0.0815201	-0.0442445	0.0358458	0.0514032	0.314878	0.153787	0.00875322	0.0275089	-0.0076986	0.0818871	0.211454
	0.0746918	0.118319	0.221007	0.0293442	0.193252	0.0970371	0.00257591	0.1592	0.0684374	0.0880269	0.0692346	0.0616389	-0.0224237	0.0309535	0.0674832	0.0859069	0.119904	-0.0027828	0.0285082	-0.0114649	0.208073	0.00345185	0.0372815	0.0714607	0.13133	0.232973	0.123841	0.037653	0.0242778	0.0112916	0.0559782	0.108695	0.0553545	-0.0110552	0.130077	0.138172	0.175397	0.210491	-0.0400032	0.022692	0.0826105	-0.00736683	0.333704	0.110577	0.063244	-0.0183062	0.0843071	-0.00125322	0.10704
	0.123909	0.0807015	0.181118	-0.0446291	0.242736	0.157662	0.00566216	0.178197	0.0892487	0.0767926	0.0981019	-0.0347539	-0.0246473	0.0443751	0.0566979	0.0750666	0.0846998	-0.0357555	-0.0148528	0.0110923	0.122639	-0.0711817	0.0580199	0.100385	0.125976	0.193544	0.0739385	0.035781	0.0739704	0.0412762	0.0766781	0.0876406	0.0811054	0.0433364	0.0132574	0.089787	0.125939	0.250061	-0.0703749	0.0365441	0.0843904	-0.0969475	0.382729	0.0888994	-0.0359798	-0.0708587	0.0285085	0.049278	0.124352
	0.028592	0.0961826	0.143837	0.0208519	0.274602	0.145488	-0.0663844	0.106538	0.0976483	0.090501	0.033435	0.0836396	0.0311051	0.0540861	-0.0114688	0.0895928	0.0700307	0.0266739	0.042822	-0.00379471	0.156286	0.0863855	0.066118	0.076324	0.128478	0.144544	0.0806901	0.0566317	0.0124282	-0.00205291	0.0357368	0.0927817	0.0969483	-0.0670094	0.0753483	0.140211	0.188283	0.1817	-0.074388	0.0138136	0.00204532	-0.0489508	0.361544	0.0860281	-0.0994333	-0.0270051	-0.0374151	0.0583318	0.27926
	0.0187016	0.104781	0.213244	-0.0209638	0.263897	0.169148	0.0877148	0.171797	0.0766269	0.0377813	0.0688799	0.0522838	-0.0125676	0.036802	0.0142857	0.0893592	0.129457	0.0134169	0.0299786	0.0534186	0.143222	0.0283983	0.0999757	0.0609359	0.131096	0.160207	0.0756092	0.0430965	0.0631022	0.0453739	0.0561087	0.0478911	0.10456	0.0636934	0.119126	0.0666742	0.0622501	0.132772	-0.123595	0.00605106	0.0733925	-0.108016	0.30609	0.0796773	-0.029517	-0.0603021	0.0388584	0.0664609	0.123772
	0.0121516	0.130755	0.180047	0.0417948	0.243629	0.162309	0.0362225	0.149358	0.0663744	0.0785811	0.111257	-0.0122107	0.0156867	0.0254917	0.0870587	0.0932131	0.164181	0.0234729	0.0342802	0.00549841	0.187739	-0.0193654	0.0846536	0.0677058	0.154863	0.251357	0.0477683	0.0748808	0.104873	0.0468305	0.0977304	0.130675	0.0186496	-0.043592	0.0480205	0.0990948	0.230218	0.212734	-0.0677923	-0.0461082	0.088924	-0.0600996	0.419068	0.10433	-0.00988444	-0.074913	-0.0726784	0.0372893	0.153406
	0.0139166	0.132548	0.240593	0.13458	0.227952	0.10316	-0.0287517	0.128865	0.1096	0.0878826	0.0302348	0.0154962	-0.0127923	0.0418242	0.0535953	0.0991227	0.110808	0.0523218	0.0105498	0.0479215	0.15829	0.0461021	0.0863567	0.0637182	0.117651	0.138627	0.031967	0.0646005	0.07748	0.0651591	0.0620945	0.154564	0.104971	0.00586749	0.109848	0.122178	0.22171	0.220837	-0.117039	0.0261548	0.0757439	-0.0350251	0.376681	0.139071	-0.0199788	-0.0490375	0.046116	-0.0186814	0.171308
	0.020214	0.179841	0.122848	0.05421	0.246783	0.126175	-0.0625927	0.131821	0.0674856	0.12073	0.114658	0.00942852	0.00626332	0.0721247	0.0819565	0.0405655	0.0778244	0.0527778	0.0337451	0.00598077	0.135988	0.0173007	0.0685625	0.084401	0.149135	0.217963	0.0511766	0.0218824	0.0920673	0.0423239	-0.020884	0.180113	0.0958424	-0.0506935	0.113032	0.183177	0.152295	0.226275	-0.0965347	-0.0360601	0.0359175	-0.0278191	0.479743	0.0127448	0.0100011	-0.0183807	0.0310142	-0.0168298	0.176953
	-0.00223118	0.0969865	0.160305	0.0669341	0.253414	0.15975	0.0602582	0.178866	0.0797549	0.0811536	0.0768155	0.00859361	0.0371468	0.0566928	0.0325651	0.0645223	0.134965	0.0238891	0.0190179	0.0275641	0.216623	-0.0297151	0.128578	0.0829531	0.127709	0.213386	0.0546021	0.0648945	0.0139048	0.0189506	0.15897	0.13253	0.0799842	-0.0125436	0.0692102	0.0295616	0.18537	0.225815	-0.00818401	0.00584297	-0.0108343	-0.157008	0.365283	0.0850613	-0.0262856	-0.0267636	0.0211498	-0.0296851	0.0901211
	0.00168927	0.146188	0.19766	-0.0448718	0.258245	0.0696604	-0.0154414	0.171442	0.109892	0.0870179	0.0746756	0.0522275	0.00847749	0.0649529	0.0670472	0.0755471	0.186341	-0.0232751	0.0723502	0.0578977	0.161197	0.0272198	0.0601331	0.0552219	0.153861	0.222569	0.0933812	0.0704608	0.115074	0.0452504	0.0177096	0.0301649	0.138717	0.0929837	0.152109	0.0706036	0.0995934	0.298388	-0.0695763	0.0168274	-0.0931893	-0.0572771	0.2692	0.0858459	0.00370651	-0.0527463	-0.00244844	0.0089953	0.106683
	0.0874256	0.215452	0.080732	0.0871305	0.244889	0.108418	0.0485239	0.179868	0.104904	0.128442	0.0859944	0.032226	0.0125972	0.0557505	0.0726659	0.0893059	0.0636202	0.0468754	0.0386677	0.000982086	0.138282	-0.0281989	0.0868138	0.0586142	0.155211	0.194279	0.10041	0.0468144	0.0734278	0.0422877	0.0318876	0.0250829	0.041812	-0.038253	-0.0182334	0.0914588	0.176817	0.162199	-0.120876	-0.0369278	0.0335197	-0.0574116	0.331033	0.076945	-0.00994224	-0.0362459	0.0811294	-0.00460984	0.116895
	0.0338181	0.163645	0.193251	0.0991956	0.252067	0.165449	0.0450191	0.156296	0.094215	0.1198	0.109424	0.00330503	0.0204001	0.0319749	0.0966806	0.0883212	0.0817633	0.0120879	0.0462362	0.0212327	0.227601	0.08336	0.066983	0.057774	0.206448	0.22077	0.0892654	0.0206606	0.11603	0.00185539	0.0848181	0.133734	0.066555	0.00871135	0.0726807	0.133118	0.241183	0.216586	-0.0607477	-0.00110548	0.0892079	-0.0210202	0.413479	0.136166	-0.0403758	0.00602518	0.0450699	-0.00417544	0.144781
	0.0222276	0.139417	0.182381	-0.0110067	0.195071	0.194384	0.0110859	0.158237	0.074571	0.127107	0.134428	0.0449802	-0.00149547	0.0203465	0.131859	0.0721868	0.128198	0.0358353	0.100221	-0.0292759	0.191287	0.0551509	0.0937254	0.0442449	0.163671	0.184983	0.101543	0.0541326	0.0707761	-0.00553721	0.0877436	0.0748622	0.0365804	-0.0182239	0.0858712	0.0445234	0.20848	0.217157	-0.016964	-0.0215748	0.0335335	-0.0383196	0.354225	0.103226	-0.106693	-0.0919892	0.0692366	0.0926138	0.166861
	0.000353017	0.158042	0.176253	-0.0315032	0.235554	0.173932	0.083467	0.142034	0.116587	0.10359	0.103497	0.0478365	0.0110058	0.0841133	0.146974	0.0399787	0.0812677	-0.00837076	0.0631647	-0.00183209	0.196732	-0.0864957	0.0501049	0.0400298	0.129512	0.325629	0.0972686	0.0588311	0.105748	0.0383866	0.110031	0.0805801	0.0704311	0.031694	0.0358933	0.0877722	0.186483	0.165629	-0.126051	-0.0291069	-0.0149603	-0.0725703	0.36731	0.0535341	-0.00478836	-0.0379654	0.0212939	0.0249492	0.0457674
	0.0300237	0.169619	0.174023	0.0147362	0.216531	0.149675	0.0977383	0.154905	0.0998536	0.130307	0.174485	-0.0329091	0.0283284	0.0491149	0.115532	0.0281078	0.11908	-0.0157352	0.0471188	0.0284007	0.18323	-0.022572	0.0430949	0.0462866	0.187683	0.25589	0.0605987	0.0724779	0.0630842	0.0355015	0.0987028	0.0512012	0.0645175	0.0292195	0.0388208	0.195835	0.139329	0.209603	-0.0176351	-0.00998809	0.0276665	-0.0651556	0.394667	0.0276903	-0.0397422	-0.0275276	-0.0197712	-0.0146873	0.0888807
	0.0910413	0.148463	0.20659	0.112545	0.30658	0.170607	0.00592115	0.179436	0.0999939	0.127078	0.168144	0.029184	0.00928175	0.0450637	0.115405	0.0805378	0.0970272	0.0500151	0.0179099	0.0626491	0.241674	0.0554236	0.0308012	0.0116468	0.217909	0.291952	0.0812734	0.0391852	0.12239	0.0133407	0.0870066	0.0722525	0.0378187	-0.00168232	0.0938371	0.176268	0.175634	0.165465	-0.0818146	-0.0270028	0.0192528	-0.0499449	0.427771	0.152428	-0.0671499	-0.0562212	0.0203879	-0.00510335	0.117174
	0.0220355	0.232207	0.163539	-0.010408	0.208295	0.123784	0.0878574	0.190368	0.103819	0.117323	0.147745	0.00735014	-0.00594275	0.078051	0.0873587	0.117005	0.0671554	0.0560742	0.0122488	0.0544736	0.24117	0.0114896	0.030986	0.0264024	0.173219	0.244127	0.072861	0.0590404	0.110753	0.0425627	0.118639	0.0597503	0.0401038	-0.0499141	0.0964398	0.144356	0.177359	0.189632	0.0310678	-0.0445358	-0.00879845	-0.0690369	0.420392	0.0330991	-0.117731	-0.077993	0.0486181	-0.0381753	0.169817
	0.135768	0.217396	0.176712	0.205591	0.287039	0.088633	0.0907702	0.141801	0.158552	0.12502	0.109809	0.0185225	0.0235281	-0.00452061	0.0697589	0.13433	0.161905	0.0661401	-0.014877	0.0711402	0.228447	0.0102558	0.0335779	0.0096976	0.192993	0.368361	0.0885179	0.0671896	0.170819	0.0239244	0.0675418	0.0559199	0.0368967	-0.0266618	0.0719249	0.143001	0.0954293	0.106005	-0.0342174	-0.0193005	0.0822846	-0.0130348	0.440929	0.082344	0.0191007	-0.0491833	-0.0299935	-0.00524801	0.133653
	0.0137316	0.161885	0.148703	0.0229101	0.269371	0.149239	0.0504649	0.202456	0.100594	0.142229	0.147972	-0.0408552	0.0225158	0.112647	0.111364	0.0918456	0.0487319	0.0488756	0.0711131	0.0244409	0.218153	-0.0920538	0.0580453	0.0292568	0.199511	0.250259	0.0806936	0.0452314	0.065049	0.0535366	0.0888918	0.110322	0.075184	0.0125648	0.126281	0.125554	0.140902	0.21742	-0.0232757	-0.0188341	0.01818	0.00111696	0.35757	0.076052	0.0446452	-0.0727912	0.0382357	-0.0123267	0.10503
	0.00899839	0.160234	0.260138	0.0204514	0.29954	0.168961	-1.48033e-05	0.231536	0.140627	0.135921	0.205381	0.0103741	0.0217518	0.0641665	0.111281	0.106198	0.150335	-0.00337044	0.107119	0.0703873	0.319741	0.0484544	0.0141143	0.0214177	0.17561	0.299069	0.0764191	0.0620545	0.0826112	0.0383462	0.0923015	0.110111	0.10097	0.0330975	0.0663042	0.030088	0.067332	0.239778	-0.0889841	-0.0510064	-0.0127645	-0.135277	0.334539	0.1033	0.0949068	-0.0963108	-0.028324	0.0475543	0.0299022
	0.104715	0.161673	0.230986	0.165245	0.252397	0.200702	-0.0124726	0.157703	0.197599	0.111619	0.118849	0.0254984	-0.000522434	0.0487348	0.0969991	0.0709551	0.134033	0.0810013	0.110379	-0.0248567	0.220497	0.0460918	0.0578723	-0.00557046	0.19953	0.270703	0.0751066	0.0647783	0.105077	0.0511574	0.0843208	0.178883	0.0426749	-0.0499086	0.0392496	0.11316	0.217197	0.172667	-0.00922902	-0.0325474	0.0891526	-0.0961274	0.333246	0.157056	-0.0158619	-0.084671	0.0099896	0.0256367	0.306818
	0.121303	0.155459	0.263625	0.215927	0.291203	0.185981	0.0700135	0.215246	0.153083	0.112751	0.119994	0.0162011	0.0070531	0.0666989	0.0854753	0.104868	0.164946	0.041227	0.0393575	0.0105742	0.221098	-0.0375759	0.0495791	0.0142693	0.228169	0.217646	0.0642989	0.0648843	0.0959405	0.0429946	0.126142	0.173999	0.0872051	-0.0312094	0.0742752	0.0818769	0.142003	0.137006	-0.0752318	0.0209585	0.0168703	-0.0862083	0.295963	-0.00140455	0.00177379	0.00755186	0.042553	0.0361186	0.0773403
	0.0107818	0.0941308	0.251405	0.106219	0.302262	0.0899872	0.0191706	0.17627	0.119768	0.13915	0.173617	0.0251517	-0.016994	0.0334101	0.0693131	0.0853227	0.175729	0.00268617	0.0370147	0.0150779	0.288521	-0.0533782	-0.0187995	-0.0163846	0.168572	0.319837	0.0935827	0.0669866	0.0651111	0.0117695	0.101533	0.143069	0.0653618	-0.000723822	0.0308337	0.0875395	0.166293	0.286835	-0.0453793	-0.0256223	0.0768547	-0.0764995	0.439879	0.135132	-0.0576499	-0.0971568	0.0143464	-0.0233497	0.0718294
	0.136837	0.174167	0.242777	0.186146	0.272953	0.203074	0.00240563	0.15271	0.150953	0.142729	0.18228	-0.0416508	0.0338981	0.056774	0.0896674	0.144734	0.209109	-0.00337282	0.0604069	-0.0332892	0.331693	0.0161391	0.0305689	0.0267447	0.186519	0.351268	0.0641753	0.0767378	0.0858997	0.0691289	0.0347053	0.117959	0.0165762	-0.0455153	0.119964	0.068944	0.242255	0.141687	-0.0611553	-0.0665075	0.0466094	-0.0307078	0.332474	0.047011	-0.0234623	-0.00731225	0.101908	-0.00973213	0.134464
	0.11615	0.239549	0.128828	0.247952	0.35329	0.206312	0.0286855	0.174267	0.161159	0.155069	0.138842	-0.0120384	-0.0034835	0.0597968	0.130281	0.0544484	0.101767	0.0692578	0.00824818	0.0465553	0.229138	-0.0191921	0.019672	0.0196739	0.195225	0.260562	0.0660213	0.0610998	0.0803632	0.0522436	0.0992995	0.0991825	0.128661	0.0517096	0.0444506	0.0132502	0.0968152	0.182473	-0.14568	-0.0575813	0.0603013	-0.0124273	0.406792	0.0475828	-0.0494132	-0.0373419	-0.0155718	0.0602664	0.133047
	0.0655127	0.238669	0.212936	0.24724	0.289736	0.203016	0.00697226	0.179221	0.198389	0.146083	0.152128	-0.0327762	0.0230113	0.0278291	0.0589607	0.132291	0.11684	0.0889216	0.0855603	-0.0257072	0.305025	-0.00587823	0.0342463	0.00984435	0.165981	0.269957	0.125893	0.0870124	0.173872	0.0385599	0.0881391	0.0919668	0.0811461	-0.0123975	0.0832656	0.0722726	0.228835	0.136798	0.00194527	-0.0188713	0.0640144	0.029144	0.462316	0.0522348	-0.0157183	-0.0224453	0.0682695	0.0376986	0.174686
	0.0847187	0.265508	0.165173	0.246637	0.307786	0.0905126	0.0537625	0.180532	0.181288	0.153686	0.116328	0.00358449	-0.00680381	0.0539296	0.151361	0.04442	0.147472	0.0412246	0.00904875	0.0344668	0.300099	0.0014136	0.0481953	0.0160524	0.176959	0.248929	0.123353	0.109554	0.161042	0.0464215	0.148396	0.14186	0.0473745	0.0157147	0.0697543	0.100252	0.171968	0.150072	-0.0516723	-0.0103024	0.0502489	-0.0778286	0.293447	0.0673515	-0.0517534	-0.00971714	-0.000115653	-0.0456769	0.147033
	0.106133	0.229355	0.217403	0.208277	0.304586	0.16644	-0.0423378	0.184642	0.191945	0.148009	0.128165	0.0526077	0.0436132	0.0545871	0.143046	0.122485	0.171512	0.0201762	0.0337509	-0.0276315	0.249916	0.0512196	0.0250336	0.0149736	0.201475	0.32232	0.0819796	0.0615893	0.0890195	0.0583639	0.124873	0.0724378	0.149619	0.0794774	0.0817941	-0.00768668	0.0624792	0.223965	-0.0955285	-0.0233762	0.0271381	-0.0822059	0.342222	-0.0604783	-0.129717	-0.0363655	0.01997	-0.00142563	0.119766
	0.0593997	0.207541	0.18424	0.0495771	0.379795	0.186134	0.0569803	0.227347	0.16859	0.156723	0.22419	-0.0145466	0.0304268	0.0858568	0.144529	0.145009	0.132649	0.0369929	0.0481341	0.0540996	0.29158	-0.0542967	0.0506845	0.0198324	0.187837	0.202864	0.0775005	0.0568758	0.134809	0.0413152	0.135836	0.0828434	0.0764238	-0.0279773	0.097914	0.126697	0.109251	0.16356	-0.021705	-0.0914551	0.120443	-0.0318859	0.398747	0.126834	-0.0469728	-0.0510714	0.0418098	-0.0334103	0.168383
	0.121532	0.22522	0.235646	0.0946942	0.304609	0.23513	-0.0144745	0.200876	0.182355	0.155735	0.193542	0.0300506	0.000477277	0.0770194	0.04539	0.106136	0.200815	0.0258219	0.0915991	-0.0412	0.309268	-0.00937804	-0.010772	0.0254858	0.206578	0.179159	0.0887238	0.0836188	0.0897482	0.0567476	0.0831504	0.0840466	0.0891358	0.02544	0.0859024	0.174624	0.0866122	0.262339	-0.0236071	-0.015198	0.0517174	-0.0819286	0.42617	0.0765222	-0.104941	-0.032769	0.0716566	0.0762171	0.197074
	0.0611628	0.25617	0.212359	0.120411	0.329389	0.218668	0.0582406	0.169988	0.164822	0.158431	0.196898	0.0114103	0.0262076	0.0410807	0.0621895	0.154382	0.0846743	0.083829	-0.0331689	0.032042	0.221346	0.0298124	0.0517142	0.00661836	0.177181	0.323693	0.118958	0.0516718	0.0946435	0.0811754	0.083119	0.116513	0.138789	0.0823566	0.16136	0.0230634	0.157799	0.238736	-0.0394064	-0.00390479	0.0267443	-0.066132	0.546498	0.0602959	-0.0709099	0.0291918	0.140011	-0.00576407	0.137177
	0.0849899	0.183223	0.257459	0.138137	0.360461	0.114159	-0.0522105	0.192295	0.194507	0.14583	0.147416	-0.0156513	0.00242655	0.0623943	0.0835421	0.0888483	0.124949	-0.0232666	0.000987615	0.00244534	0.206478	-0.0400776	0.0247566	0.0513221	0.16279	0.30525	0.0884654	0.11606	0.14895	0.0295739	0.157327	0.075726	0.0386968	-0.0258691	0.0457303	0.151193	0.310841	0.151082	-0.0548127	-0.0132578	0.0346227	-0.123405	0.412332	0.0593605	-0.0863762	-0.0138218	0.0188779	0.00790296	0.2434
	0.0924948	0.268776	0.242012	0.0477937	0.342956	0.273067	0.0447797	0.173318	0.192048	0.192134	0.135855	0.0310829	0.012718	0.0608005	0.149108	0.138425	0.140164	0.102195	0.00498367	0.0248043	0.325653	0.0550213	0.0537795	0.0190957	0.14908	0.292791	0.10114	0.0819333	0.0620727	0.0692347	0.0286164	0.0819663	0.0954583	0.00896938	0.107719	0.0421151	0.174735	0.182559	-0.019067	-0.0413682	0.0809828	-0.0841348	0.43989	0.0505778	-0.0505668	-0.118566	-0.0229298	-0.0483698	0.226885
	0.0991946	0.231912	0.186446	0.111223	0.316344	0.210669	0.0835893	0.200916	0.198039	0.159767	0.176896	0.0117622	0.0184359	0.0672493	0.146316	0.0669892	0.137018	0.00538036	0.0236212	0.0361342	0.248906	0.00371522	0.0363495	0.0303283	0.183114	0.277405	0.0839616	0.0852079	0.0795608	0.0375822	0.133954	0.107889	0.0631504	-0.0405585	0.0694985	0.0839195	0.131369	0.176661	-0.0977632	-0.0536937	0.0536617	-0.0446464	0.448643	0.0638281	-0.0966782	-0.0607811	0.119702	0.0182716	0.190147
	0.139702	0.239104	0.242217	0.113497	0.375139	0.147983	0.00950058	0.193397	0.150013	0.165889	0.1617	0.0202658	0.0648855	0.0444526	0.169488	0.0906715	0.15926	0.0459355	0.08018	0.00214183	0.270673	-0.0440168	0.0274942	0.0298838	0.20002	0.26789	0.0767142	0.106009	0.0674254	0.0454205	0.110622	0.193615	0.0706558	-0.0103771	0.142713	0.210053	0.167302	0.170505	-0.0798904	-0.0340956	0.0427889	0.0359632	0.485602	0.0823918	-0.0326195	-0.0492338	0.046015	0.0492231	0.223664
	-0.0173799	0.21373	0.181888	0.0291461	0.308375	0.354351	0.114101	0.165528	0.179207	0.184406	0.189481	0.0114364	0.022102	0.065604	0.159618	0.132348	0.139458	0.0936939	0.213622	0.0868933	0.260259	-0.0577864	0.0329842	0.0594189	0.205044	0.185646	0.109132	0.114249	0.137259	0.0884718	0.132427	0.149389	0.0202944	-0.0237434	0.122013	0.0817177	0.171297	0.248309	-0.0611097	-0.00335557	0.0327489	-0.0592925	0.49889	0.00117647	0.0195665	-0.0716635	-0.0223341	0.0059774	0.172716
	0.113597	0.206545	0.243734	0.153657	0.350442	0.234561	0.116056	0.186783	0.160504	0.159247	0.188575	-0.0108984	0.0258558	-0.00636721	0.150624	0.139766	0.122765	0.0697949	0.183524	0.0803141	0.265746	-0.00341503	0.0136247	0.0426876	0.196792	0.293519	0.0782873	0.0846331	0.094059	0.0629961	0.0615983	0.204882	0.0610581	-0.0138608	0.0800955	0.132194	0.178286	0.19938	-0.0512682	-0.0756125	0.0264652	-0.0161781	0.3076	0.0218207	-0.110031	-0.085719	0.0322979	-0.000372772	0.147807
	-0.0350247	0.210182	0.276382	0.168912	0.373971	0.201737	0.0979447	0.219676	0.192064	0.188693	0.180778	-0.00834426	0.05138	0.053493	0.127865	0.15675	0.0980013	0.0164652	0.1639	0.0112016	0.243413	0.0333964	0.0528437	0.0487827	0.185033	0.260542	0.104714	0.118197	0.0822475	0.0471985	0.0811125	0.199944	0.127457	-0.0349147	0.109967	0.138827	0.0803361	0.137124	-0.022524	-0.0553672	0.0449685	-0.130193	0.408379	0.165549	-0.0375155	-0.0885216	-0.025304	0.0401065	0.141011
	0.0292045	0.186494	0.316831	0.19186	0.438436	0.219226	-0.0376887	0.24227	0.220351	0.196065	0.162709	-0.00581398	0.0261496	0.00267495	0.0888025	0.108465	0.20187	0.0354767	0.0960124	0.038217	0.257199	0.00158015	0.0304666	0.0542188	0.187634	0.23336	0.118221	0.093562	0.0228824	0.0430043	0.0637103	0.113871	0.0696124	-0.00343396	0.0623517	0.085705	0.305	0.10703	-0.0252877	-0.0386022	0.0583765	-0.0788963	0.424702	0.0690505	-0.00404395	-0.0300239	0.0706691	0.0425317	0.190335
	0.071576	0.307375	0.202082	0.216148	0.407424	0.240734	0.0666931	0.183431	0.170214	0.184422	0.188937	0.0213161	0.00904408	0.0527328	0.191133	0.153988	0.162442	0.0523588	0.107886	0.126689	0.32964	0.0618492	0.0415336	0.0892959	0.208113	0.260665	0.0732453	0.11897	0.0920039	0.0663237	0.0862886	0.264617	0.0870459	-0.0280473	0.0727219	0.167399	0.204004	0.172697	0.0254311	-0.0185111	0.00539902	-0.0745557	0.375798	0.0555716	0.0111205	-0.067441	-0.0175799	0.0210282	0.175863
	0.0876363	0.214128	0.275458	0.156518	0.381699	0.272347	-0.0237567	0.234552	0.201147	0.180113	0.183746	-0.027248	0.064829	0.0841528	0.104134	0.138784	0.209972	0.00987144	0.0973442	0.00516899	0.274024	0.00182176	0.0731933	0.0925925	0.175648	0.262049	0.10245	0.153085	0.0698573	0.0411552	0.0181882	0.140299	0.111738	0.023372	0.0421702	0.0980136	0.160935	0.207923	-0.043021	-0.0571604	0.0619504	-0.103003	0.432224	0.0543058	-0.00892914	-0.0435011	-0.0500974	0.102007	0.128894
	0.147571	0.221287	0.214293	0.309991	0.401374	0.298239	0.0495844	0.232758	0.209434	0.192803	0.190615	0.0123256	0.0507413	0.0363735	0.0744929	0.0667541	0.210846	-0.005051	0.120057	0.0481173	0.263152	-0.0325283	0.0686295	0.0724418	0.196909	0.156371	0.0585649	0.105193	0.0950269	0.105598	0.0912627	0.116442	0.0810886	-0.0373704	0.0877792	0.0742127	0.190152	0.132979	-0.0446481	-0.0265927	0.0885272	-0.10226	0.31698	0.0947364	-0.0646536	-0.0296959	0.0186654	0.0444333	0.160586
	0.00425519	0.175642	0.226389	0.0691492	0.447223	0.262825	0.0100141	0.238177	0.187747	0.163876	0.20409	-0.0256562	0.00555959	0.0448749	0.097388	0.102072	0.227721	0.0344707	0.11381	0.016889	0.262155	-0.0328291	0.049749	0.0819213	0.201847	0.32575	0.127248	0.0914285	0.0771058	0.0749168	0.105891	0.126257	0.0853639	0.0124696	0.00854409	0.107749	0.0918557	0.125702	-0.0682861	-0.0581798	0.0200144	0.00906781	0.445899	0.126957	-0.0453369	-0.0522721	0.0277258	-0.0405799	0.0617925
	0.0648919	0.200414	0.192664	0.0750893	0.376956	0.288914	0.0550918	0.209627	0.189969	0.205666	0.235596	0.0101596	0.0150029	0.0756364	0.139093	0.12161	0.107708	0.0404555	0.0372958	0.0534997	0.258261	0.0596745	0.11891	0.113953	0.205601	0.273735	0.0439962	0.102088	0.0806295	0.0755485	0.0876356	0.13704	0.0886585	0.0490983	0.0824694	0.073463	0.155204	0.201441	-0.0931296	0.00798232	0.0151257	-0.112785	0.39934	0.145074	-0.0613872	-0.0161272	0.00376824	0.0960272	0.0339333
	0.13732	0.177232	0.285588	0.0771929	0.426795	0.260953	0.0861755	0.243013	0.192497	0.205262	0.191801	0.0563093	0.0234504	0.0924414	0.096516	0.196508	0.178416	0.0182634	0.107022	-0.027111	0.307843	0.0588759	0.0614945	0.101345	0.222383	0.296513	0.120468	0.104076	0.0541977	0.0685992	0.0586167	0.142066	0.0657023	0.000696063	0.0534106	0.0504221	0.243149	0.0959306	-0.0564877	0.0342098	0.0795179	0.0136314	0.472396	0.152292	0.0160472	-0.0482792	0.127438	0.0552686	0.0790213
	0.0305301	0.177365	0.27906	0.184758	0.47696	0.222318	-0.0190907	0.225816	0.228142	0.176455	0.162009	0.00740353	0.00974272	0.0788331	0.0831376	0.100217	0.180867	0.0466156	0.0671187	0.0443783	0.24928	-0.0486885	0.120158	0.0892772	0.218468	0.265676	0.114304	0.1149	0.0783402	0.0634396	0.136141	0.188154	0.11209	0.0671971	0.111742	0.090312	0.0759406	0.192253	-0.0734887	-0.020677	0.0467274	-0.097007	0.43605	0.0392957	0.0635488	0.000904344	0.0262703	0.0639374	-0.00420421
	0.0956214	0.191963	0.248083	0.0303894	0.48418	0.28907	0.0821045	0.209972	0.22358	0.164885	0.212029	-0.0190535	0.0340749	0.0717395	0.106042	0.0854357	0.163514	0.0450803	0.0553585	0.0456677	0.2572	0.0755535	0.0407433	0.0756174	0.209248	0.206815	0.105521	0.121916	0.0881853	0.0810272	0.0916502	0.132087	0.107775	-0.00454198	0.0296473	0.126327	0.185876	0.14195	0.00410191	-0.0114457	0.0480383	0.000406018	0.351707	0.0355769	0.113132	-0.0808503	0.00561894	-0.00420867	0.189491
	0.0512071	0.297242	0.262548	0.0873969	0.320067	0.267833	0.0450102	0.216948	0.192497	0.213756	0.211443	-0.0230311	0.0174894	0.0835237	0.13905	0.102788	0.1712	0.0917162	0.00864152	0.0289076	0.292136	0.0227452	0.0865822	0.105541	0.187293	0.251342	0.100993	0.094283	0.0572296	0.0596161	0.0893276	0.156553	0.0550033	0.00544554	0.0447917	0.0131344	0.231688	0.264309	-0.059141	-0.0454498	0.0457726	-0.0364914	0.308834	0.105614	0.102344	-0.0642836	0.0659011	0.0177672	0.148318
	-0.00941801	0.262231	0.240757	0.109097	0.399612	0.250788	-0.0116989	0.229885	0.202029	0.218147	0.217092	-0.00155571	-0.000146951	0.0688629	0.169398	0.160728	0.202366	0.0616061	0.0552456	0.0192523	0.253622	0.0206226	0.0900819	0.0864616	0.217213	0.0900874	0.0921258	0.126243	0.0631314	0.0892363	0.0803231	0.200703	0.135535	-0.0198661	0.0804003	0.187622	0.105591	0.159909	-0.0325559	-0.025297	0.0672025	0.00683985	0.402664	0.0874884	-0.0235634	-0.0550755	0.0943935	0.0652824	0.159917
	-0.0307591	0.188357	0.313341	0.138749	0.48006	0.255072	0.00778082	0.226883	0.188227	0.217248	0.228216	-0.0162024	0.0181184	0.0626633	0.192134	0.112775	0.243104	-0.00916181	0.0674351	0.0743089	0.241882	0.0326082	0.0773796	0.104321	0.210441	0.215758	0.0884118	0.0857079	0.0520174	0.0898622	0.0799004	0.143164	0.0725093	-0.040942	0.0503383	0.127449	0.209041	0.198333	-0.0642602	-0.0243231	0.0259968	-0.0521131	0.366344	0.10427	-0.127101	-0.006641	0.0348975	-0.0725187	0.143163
	0.0047713	0.255811	0.27283	0.0547659	0.407625	0.283681	-0.0307506	0.198638	0.21036	0.231187	0.182684	0.0362313	0.013878	0.0778996	0.182518	0.169147	0.163843	0.0270291	0.077262	-0.0094364	0.227614	0.0818741	0.0400032	0.0795659	0.211934	0.233441	0.0746131	0.17273	0.104834	0.0992307	0.0789604	0.2185	0.124485	0.0605763	-0.00373689	0.0701498	0.20813	0.180812	-0.0574481	0.0140604	0.104932	-0.0808561	0.325949	0.102763	-0.00896785	-0.111637	-0.0175245	0.117806	0.0688699
	0.00711104	0.272353	0.211473	0.0213901	0.372199	0.293672	-0.0277228	0.196299	0.188869	0.217974	0.210066	0.0244392	0.00874753	0.0747598	0.184618	0.156363	0.120641	0.0297862	0.0581243	-0.0149011	0.257174	0.0235967	0.0902199	0.100778	0.21095	0.26374	0.110127	0.111632	0.122919	0.0678975	0.168488	0.174423	0.0997808	0.057254	0.105425	0.159601	0.0997811	0.188838	-0.0581926	-0.0275993	0.0379189	-0.0597867	0.246127	0.0505825	0.0716064	-0.022332	-0.0081949	0.0818897	0.158479
	0.0773131	0.309761	0.216827	0.120538	0.479179	0.38053	0.0639567	0.213111	0.235647	0.261768	0.257642	0.0221976	0.0802004	0.082788	0.106276	0.130242	0.152247	0.030059	0.0831879	0.0297133	0.273629	0.0650226	0.0369705	0.0664909	0.213603	0.254793	0.0891024	0.136403	0.0799	0.107121	0.0790502	0.170798	0.0648776	-0.0494243	0.0751951	0.0843799	0.18403	0.0986984	-0.0451854	0.00372235	0.0753378	-0.00760907	0.415985	0.0536452	-0.0265078	-0.0378899	0.0593815	0.00941613	0.171788
	0.0449237	0.292818	0.238084	0.0871824	0.420769	0.356284	0.00551089	0.213204	0.18966	0.230195	0.25563	0.0233797	0.0844509	0.0599913	0.193008	0.171689	0.20648	0.0389578	0.0746378	0.00513744	0.317962	0.00471953	0.119113	0.102627	0.204001	0.26903	0.136453	0.140451	0.0874982	0.0994066	0.118939	0.22316	0.138029	0.123599	0.116168	0.121772	0.214373	0.24387	-0.0424383	0.00729745	0.0525715	-0.0674013	0.407885	0.0367781	-0.0278958	-0.0577569	0.0553205	0.13269	0.117145
	0.114215	0.257582	0.261216	0.130067	0.473787	0.344421	-0.0480638	0.24018	0.195716	0.199675	0.226252	0.0333045	0.0279458	0.0968972	0.148448	0.174329	0.204704	0.0043739	0.0287819	-0.0329584	0.269581	0.0549829	0.0447588	0.110757	0.198943	0.135512	0.131469	0.116045	0.0698192	0.0908987	0.0783109	0.119834	0.0689427	-0.00211673	0.116274	0.111565	0.059034	0.257932	0.0711413	-0.0216574	-0.00502904	-0.0317717	0.303212	0.0925041	-0.0698875	0.00133273	0.0482395	0.0803188	0.237417
	0.0853727	0.2461	0.298603	0.0649851	0.446764	0.324644	-0.0386881	0.229249	0.204096	0.203481	0.183551	-0.0108791	0.0371383	0.0682479	0.18755	0.169781	0.20367	-0.0169052	0.0438622	-0.00389427	0.289718	0.0370481	0.127071	0.102206	0.207381	0.231012	0.0795116	0.105813	0.119629	0.0653124	0.122144	0.169909	0.172095	0.0824126	0.0986301	0.0624382	0.176593	0.218895	-0.0774966	-0.029887	0.0577197	-0.101592	0.320135	0.0278005	0.0656008	-0.0430259	0.0286905	0.155819	0.180718
	0.0521574	0.276833	0.337694	-0.00560759	0.466793	0.209148	0.0101428	0.22358	0.213071	0.16793	0.241324	0.0293771	0.00415791	0.052107	0.0975315	0.166606	0.24169	0.0331125	0.023958	0.0516836	0.201493	0.0350058	0.155751	0.115884	0.228561	0.233737	0.147744	0.140528	0.0642663	0.071876	0.117921	0.140425	0.0571462	0.0579982	0.102997	0.105137	0.239948	0.19145	0.00701272	-0.0206777	0.0635471	0.0103678	0.147512	0.0629588	-0.0037444	-0.0645588	-0.0156912	-0.0172242	0.119407
	0.00334881	0.284042	0.308801	0.0643375	0.428186	0.310019	0.0166022	0.205091	0.191661	0.234895	0.191494	-0.00451014	0.0358291	0.0450307	0.197061	0.197546	0.145972	-0.0560739	0.00789183	0.0586268	0.250324	0.0728515	0.0435161	0.132323	0.212873	0.173847	0.102028	0.131829	0.0269643	0.0821437	0.0791088	0.180364	0.061443	0.0115713	0.0735006	0.141389	0.150262	0.0537163	-0.0221037	-0.0210423	0.088152	-0.0130602	0.29286	0.124653	-0.0388389	-0.0916759	0.048519	-0.00876542	0.105023
	0.0757392	0.203591	0.324932	0.0556076	0.541034	0.302862	-0.0344731	0.267091	0.209904	0.218126	0.217626	0.0274863	0.0138846	0.0788783	0.151133	0.0995878	0.245364	0.0211871	0.0364507	0.0239319	0.278961	0.0577693	0.113595	0.131017	0.187489	0.24076	0.140322	0.134393	0.0857753	0.0811587	0.133596	0.167987	0.085765	0.059805	0.107019	0.0646919	0.144458	0.272233	-0.00922158	0.029361	0.0457884	-0.0441934	0.243099	0.0723395	-0.105984	-0.0597667	0.0291411	0.0594618	0.16157
	0.0168253	0.290999	0.214213	0.0725751	0.412243	0.23557	0.0757395	0.223865	0.2078	0.212727	0.268222	-0.00458457	-0.0323294	0.140231	0.22003	0.090743	0.125094	-0.0295676	0.0737342	-0.0554593	0.316378	0.0376955	0.145271	0.10459	0.226427	0.281423	0.115046	0.113327	0.0284347	0.114558	0.123808	0.20524	0.0602152	-0.00934948	0.0433488	0.183478	0.176356	0.196443	-0.000946591	0.0288369	0.0449981	-0.0481348	0.404658	0.211793	0.000418931	-0.0434204	0.0789553	0.00109902	0.248209
	-0.0169674	0.305603	0.236953	0.0388852	0.443928	0.405217	-0.0590858	0.244236	0.234094	0.252855	0.208319	0.0845668	0.0596752	0.112792	0.137547	0.161798	0.190928	0.0146626	0.03148	0.0081763	0.245297	-0.0144365	0.125633	0.142506	0.224453	0.259825	0.0548876	0.134166	0.109864	0.0980575	0.154534	0.151402	0.0620393	0.0450772	0.0710245	0.138786	0.0616767	0.212878	-0.0338724	0.0282537	0.0425474	-0.0216094	0.188728	0.10724	0.04194	-0.0788329	0.0307901	0.0263425	0.170179
	0.072029	0.242218	0.304942	0.061699	0.441308	0.293231	-0.0072123	0.231381	0.212062	0.218923	0.253575	0.00478409	0.0334569	0.0666104	0.152964	0.146619	0.227957	0.0215351	0.0293586	-0.00444252	0.285833	0.0322581	0.106857	0.141113	0.238148	0.0630972	0.0815622	0.134371	0.0761961	0.0932402	0.135039	0.169382	0.0797575	-0.000598721	0.0837142	0.0450416	0.243247	0.191453	-0.0375024	0.0487783	0.0260558	-0.0227739	0.346435	0.199956	0.0389353	-0.0192912	0.0945174	0.0339495	0.182379
	0.0392673	0.26646	0.237832	0.103289	0.458832	0.273146	0.0164516	0.23522	0.232049	0.253107	0.251084	-0.00726702	0.0268019	0.0654385	0.162789	0.129559	0.175465	-0.0314949	0.0164312	0.0771503	0.197088	0.113118	0.113928	0.135407	0.226022	0.182487	0.0921946	0.156507	0.0572197	0.108912	0.0556232	0.126003	0.0970786	0.0743035	0.0773164	0.078378	0.218014	0.214526	-0.00642558	-0.0091795	0.0478087	-0.0698424	0.358232	-0.00671824	0.0476399	-0.00561939	-0.00468069	0.0894594	0.0667122
	0.0439451	0.270162	0.334096	-0.00593997	0.4849	0.362783	-0.00252468	0.250127	0.244664	0.213694	0.192596	0.0341109	0.00103008	0.110964	0.131508	0.125021	0.221224	0.0196575	0.0599237	0.0472326	0.216706	0.121473	0.0616616	0.161125	0.23332	0.170449	0.0726384	0.15173	0.127582	0.0912328	0.0864856	0.247272	0.0543431	0.0296765	0.0629242	0.167271	0.117026	0.14683	0.0118112	-0.0092116	0.0547215	0.0238507	0.246731	0.109121	-0.00430458	-0.0178969	0.060963	0.039761	0.180654
	0.113237	0.223889	0.28944	0.0487288	0.464404	0.365757	0.0675204	0.220114	0.239931	0.221395	0.215712	0.0555864	0.0441778	0.0767295	0.129594	0.121188	0.25378	0.0715578	0.0183662	0.0106867	0.254045	0.0740141	0.130804	0.107574	0.215578	0.191722	0.0913591	0.0731532	0.0947848	0.100239	0.15674	0.133081	0.111311	0.0745728	0.0901994	0.0530407	0.189206	0.224129	-0.0909123	-0.0196586	0.0168109	-0.00411439	0.239197	0.113949	-0.023361	0.0201534	0.081136	0.0144718	0.188318
	0.074245	0.234897	0.295502	0.00594138	0.485756	0.289867	0.0374721	0.230964	0.195328	0.213717	0.26146	0.02789	0.00600918	0.100158	0.180871	0.152053	0.283894	0.000101841	0.0407789	-0.045484	0.289509	0.0439982	0.113194	0.140139	0.2189	0.193221	0.0553594	0.118213	0.0945994	0.0987318	0.229202	0.168459	0.119833	0.0873522	0.158166	0.107409	0.107772	0.208496	-0.0350717	-0.0131492	0.0437831	-0.0321864	0.244949	0.115678	0.0363689	0.0131128	0.0198031	0.0572666	0.135909
	0.067837	0.202722	0.317935	0.102142	0.503283	0.350353	-0.0269672	0.277632	0.255645	0.212206	0.221328	0.0681124	0.0378344	0.0651911	0.0915947	0.133298	0.234575	-0.047544	0.0433028	-0.00206929	0.327604	0.0415969	0.133473	0.145988	0.177922	0.256129	0.0735442	0.133856	0.119146	0.124805	0.222422	0.21427	0.0844071	0.015835	0.137202	0.114744	0.236387	0.191557	-0.00218068	-0.0131451	0.0132251	0.00425084	0.230995	0.192361	-0.00895197	0.00559846	0.0289397	0.0569857	0.111219
	0.0643526	0.238798	0.292303	-0.0856247	0.535744	0.210604	-0.0390327	0.24507	0.209163	0.214361	0.231862	-1.30158e-05	-0.0313949	0.0545898	0.231082	0.117457	0.266487	-0.0105096	0.0756512	0.0656247	0.19367	-0.0704516	0.146748	0.131402	0.203869	0.276655	0.0719129	0.143518	0.0608115	0.109311	0.113173	0.143906	0.15234	0.0516033	0.0592117	0.0727714	0.242185	0.188123	-0.0435333	0.0374356	0.0330338	0.000530432	0.274154	0.100663	-0.088658	0.00449889	0.0180709	0.0819314	0.215324
	0.044772	0.172102	0.257846	0.0349099	0.485301	0.223911	-0.0533802	0.243196	0.224743	0.214615	0.195335	0.0766885	0.0313075	0.0772294	0.14596	0.147643	0.184881	-0.0248704	0.05453	-0.00717941	0.29245	0.0788982	0.0925044	0.135309	0.190022	0.176788	0.135967	0.106459	0.0742964	0.09004	0.140555	0.156108	0.146408	0.0828326	0.102361	0.15596	0.202609	0.142253	0.00101849	0.0304865	0.0301123	-0.0102774	0.221106	0.129854	0.0458225	-0.029686	-0.0130009	0.0422691	0.183399
	0.0304321	0.270316	0.363258	0.194206	0.484661	0.257069	-0.0189828	0.265971	0.228958	0.214176	0.228708	0.0220522	0.00296666	0.0794205	0.228571	0.192705	0.184241	-0.0301116	0.0153595	0.0375507	0.307121	0.00896603	0.105628	0.138876	0.22817	0.175343	0.1007	0.133815	0.100978	0.104176	0.190064	0.193878	0.109963	0.054358	0.15039	0.0945793	0.151679	0.235514	-0.0587436	0.00874764	0.064968	-0.0019773	0.221526	0.167986	0.0314902	-0.0176979	0.00194855	0.0338887	0.201471
	0.0474216	0.245373	0.302107	0.0546747	0.535894	0.270792	0.0148672	0.2518	0.193894	0.22074	0.283971	0.0358812	0.0121908	0.0463022	0.18663	0.181706	0.272616	0.00366582	0.0715892	0.0219524	0.294623	0.0960187	0.115791	0.10475	0.178008	0.2092	0.0734987	0.138589	0.0766908	0.124815	0.145754	0.250873	0.112007	0.0273269	0.0145509	0.125482	0.226043	0.147277	-0.0273087	0.0449023	0.00290405	-0.0158683	0.301465	0.109336	-0.0324231	-0.00331051	0.0777688	0.048461	0.150445
	0.0838626	0.276745	0.284695	-0.0602361	0.45029	0.303711	0.0115087	0.266803	0.236605	0.253989	0.236063	0.0610952	0.0263047	0.108018	0.12671	0.165872	0.24175	-0.0220979	0.0566684	0.0742586	0.28925	0.0265024	0.111391	0.113872	0.210449	0.306262	0.0734132	0.134596	0.0667783	0.128293	0.0945471	0.161301	0.0560623	0.0446079	-0.00535514	0.106128	0.15477	0.0523388	0.0527739	-0.0272907	0.0469256	0.0591453	0.221126	0.206241	-0.0259072	-0.0756653	0.0171541	0.017303	0.194588
	0.0374595	0.275536	0.286456	-0.0484853	0.47013	0.320388	-0.0385777	0.257688	0.22471	0.191078	0.209025	0.0550646	0.017101	0.0576404	0.162126	0.178601	0.20975	0.0333446	0.0674284	0.038031	0.313148	0.0222932	0.158707	0.13949	0.194245	0.23933	0.0785771	0.152209	0.104828	0.0929448	0.072956	0.177921	0.0591045	0.0972213	0.0546567	0.0977298	0.167211	0.140816	0.000764438	0.0166963	0.0357411	-0.0882446	0.226504	0.105656	-0.0561351	0.00200684	0.0200338	0.0393681	0.112234
	0.108882	0.293061	0.305824	0.0720237	0.461322	0.247222	-0.0617481	0.271101	0.212307	0.238268	0.1959	0.015746	-0.0263695	0.11975	0.208098	0.100008	0.261919	0.030126	-0.0113677	-0.00875901	0.255896	0.13049	0.152288	0.178875	0.206479	0.20312	0.0484126	0.144415	0.0508722	0.0918923	0.152806	0.207922	0.0762154	0.066324	0.0984917	0.0904843	0.0950274	0.120773	-0.0125583	0.000293131	0.072035	0.0305004	0.175811	0.0865682	0.121826	0.0334348	0.0285587	0.019609	0.217547
	0.00323069	0.261375	0.298284	0.0504077	0.51819	0.313898	-0.0625872	0.212146	0.204758	0.244855	0.261668	0.0233425	-0.00967236	0.0900313	0.116793	0.18126	0.209299	-0.00240296	-0.0127336	0.0429058	0.2212	0.0373007	0.095911	0.152642	0.235161	0.224456	0.123727	0.163722	0.109212	0.0760255	0.133952	0.162215	0.090473	0.0784347	0.115338	0.0929941	0.165353	0.146681	-0.0452033	0.0119614	0.0329415	-0.0351162	0.137223	0.0669205	0.0564439	0.00999413	0.0863759	0.0678605	0.0763977
	0.0711729	0.276509	0.313547	-0.0306842	0.554674	0.254016	-0.0251498	0.222461	0.271833	0.209519	0.239042	0.0402629	0.0688471	0.127178	0.192718	0.16846	0.224282	0.0153301	0.0347616	-0.0190779	0.272029	0.10527	0.149202	0.136058	0.195281	0.204385	0.128511	0.130579	0.101366	0.15396	0.118152	0.182311	0.0539526	0.0318073	0.0488284	0.0229246	0.211582	0.231397	-0.0635511	-0.00551718	0.0406228	0.0387022	0.254111	0.103148	-0.034886	-0.0398221	0.0682345	-0.00395416	0.0565195
	-0.0124433	0.281022	0.253222	-0.0193532	0.472479	0.302579	-0.0129115	0.230235	0.244416	0.203854	0.240074	-0.0186619	-0.00579529	0.0992571	0.177799	0.16417	0.212394	-0.0152979	0.0865347	-0.000182551	0.275979	0.0427336	0.0970441	0.162206	0.202044	0.198936	0.0971283	0.152003	0.0825961	0.0962253	0.15767	0.119048	0.0849337	0.0282265	0.113949	0.0818761	0.287584	0.100169	0.014952	0.0433573	0.0511348	0.0265923	0.228638	0.170084	0.0254219	0.0130335	0.0523122	0.073007	0.109643
	-0.0162023	0.239882	0.319519	-0.0449005	0.431181	0.250942	-0.00181339	0.298111	0.229866	0.24207	0.276014	0.0258475	0.0213955	0.0690308	0.122037	0.128578	0.252296	0.00575914	0.0400231	-0.0146846	0.265915	0.0636715	0.0966944	0.157384	0.201779	0.204515	0.149057	0.161401	0.0604346	0.09402	0.159069	0.165822	0.133571	0.0722364	0.0728911	0.0273276	0.17493	0.122249	-0.0317843	-0.00808251	0.0283992	0.078768	0.205684	0.0775573	0.131848	0.00475297	0.0184471	-0.0372504	0.172865
	-0.0219331	0.305176	0.266684	0.0502983	0.555315	0.372864	-0.00282886	0.234386	0.244208	0.235779	0.230526	0.0241269	0.0171434	0.0586371	0.137376	0.149478	0.280937	-0.0350986	0.0656582	-0.00641655	0.2716	0.13608	0.150525	0.195679	0.217608	0.285156	0.0935487	0.167371	0.0606766	0.0933074	0.130061	0.161506	0.108029	0.0569246	0.0868502	0.116671	0.200131	0.138216	-0.0278648	-0.00802795	0.0319822	-0.0240183	0.272733	0.0656757	-0.0468663	-0.0804429	0.0115225	0.073083	0.0920907
	0.08767	0.399189	0.307812	0.190927	0.496389	0.302646	0.0249463	0.222057	0.290317	0.267848	0.283193	-0.0322973	0.0581388	0.0603938	0.202152	0.141705	0.219151	-0.00698086	0.0971093	-0.0440289	0.27272	0.106025	0.13498	0.174018	0.228613	0.153751	0.113645	0.221615	0.0156794	0.114695	0.174433	0.179029	0.104809	0.0754401	0.0681825	0.0265711	0.198212	0.0485557	-0.0211303	0.0275436	0.0666622	0.0332618	0.29014	0.0593314	0.0370972	-0.0143249	0.0613832	0.0574551	0.258086
	-0.0142949	0.259823	0.290929	0.0784717	0.566674	0.390076	-0.00330289	0.273165	0.21888	0.262765	0.270778	0.0488205	0.0427203	0.0987031	0.144775	0.190923	0.224496	-0.0209358	0.0376632	0.0671205	0.200517	0.0525112	0.242486	0.183963	0.20144	0.14105	0.112604	0.189184	0.0655342	0.110542	0.132686	0.254836	0.112899	0.0348534	0.100899	0.0822622	0.180417	0.134498	0.0219588	0.0194354	0.0843193	-0.00194319	0.220696	0.108996	0.121717	0.0547671	0.021578	0.0180075	0.128747
	0.026953	0.242753	0.346857	0.0900933	0.515079	0.31667	-0.00224428	0.300158	0.226963	0.233975	0.204028	0.0461108	0.0409557	0.128894	0.229524	0.171019	0.266223	-0.0116701	0.0274624	0.0407015	0.24099	0.0456787	0.166712	0.217343	0.251598	0.0340053	0.104173	0.166547	0.0895071	0.134387	0.180851	0.182701	0.117515	0.0723386	0.0305914	0.165034	0.18501	0.116947	-0.00239022	0.0050649	0.123551	0.0386782	0.257758	-0.0183087	-0.0136175	-0.0109744	0.0412518	0.0475915	0.159234
	-0.0106094	0.302685	0.280676	0.182525	0.538742	0.374513	0.0133791	0.28206	0.25649	0.258367	0.244791	0.0389416	0.0162401	0.0654352	0.112808	0.15423	0.147822	0.00416045	0.0760423	-0.0455491	0.283084	0.065465	0.17329	0.20361	0.182091	0.215361	0.065482	0.203207	0.0914031	0.109607	0.205342	0.277206	0.0990677	0.146946	0.00403946	-0.000367933	0.133531	0.12283	-0.0251504	0.0620247	0.084936	0.0441647	0.147565	0.0604715	0.0676116	0.0084019	0.0453146	0.0435202	0.101734
	0.0333763	0.204717	0.280326	-0.0372767	0.47975	0.399039	0.0677391	0.242841	0.268544	0.250991	0.229272	0.0554998	0.00920003	0.106203	0.177622	0.1571	0.21666	-0.0453585	0.0521098	-0.0897753	0.222209	0.0805543	0.192867	0.165672	0.193402	0.0983615	0.108737	0.200955	0.0824609	0.124876	0.156216	0.296051	0.111876	0.0818326	0.0739631	0.0427275	0.163457	0.104145	-0.0246191	0.0240964	0.0163363	0.121385	0.27752	0.164464	0.0784294	-0.0431263	0.0636632	0.0376013	0.116308
	0.125144	0.244174	0.381657	0.121128	0.567403	0.312433	-0.0466971	0.245081	0.23875	0.247359	0.291088	0.00198199	0.00456557	0.0933743	0.215075	0.168801	0.255956	-0.0630279	-0.0322591	-0.0586929	0.243899	0.131144	0.19155	0.245213	0.197344	0.171712	0.0253402	0.161885	0.0260186	0.115173	0.107726	0.16861	0.0561241	0.0653609	0.0072252	0.0661343	0.251169	0.167521	-0.0554435	0.0265099	0.147202	0.0427028	0.0914365	0.129477	0.0402892	-0.0657376	0.0639277	0.0219873	0.0337115
	0.054189	0.251925	0.271548	-0.036886	0.453589	0.341789	-0.0371455	0.176264	0.218144	0.235388	0.275251	-0.00264172	0.0238378	0.0771936	0.131837	0.198866	0.222961	0.0179763	-0.018785	-0.0486645	0.219395	0.0951219	0.218692	0.204336	0.189433	0.0866128	0.102185	0.175568	0.0704658	0.115062	0.188224	0.149672	0.0640586	0.0800928	0.0816395	0.0225009	0.173347	0.0938748	0.0538185	0.0145988	0.0679217	0.0501987	0.157449	0.106483	0.0434098	-0.0136644	-0.0215328	0.0235163	0.174631
	0.0529117	0.267289	0.326325	0.0483168	0.540204	0.304018	0.00400987	0.27779	0.262971	0.245131	0.287727	0.0525226	-0.00792581	0.0881537	0.0997698	0.192349	0.226311	-0.026531	-0.0211666	0.0767504	0.254484	0.100831	0.206395	0.212025	0.197516	0.176626	0.0445223	0.197518	0.0605951	0.124751	0.114481	0.252313	0.104002	0.0837672	0.0813528	0.134647	0.123908	0.112675	0.0359304	-0.0178377	0.0136311	0.0661575	0.18063	0.0171053	0.0561592	-0.0111062	-0.0150384	0.0689333	0.122152
	-0.0814043	0.263651	0.275183	0.0767873	0.486244	0.320851	-0.054674	0.232976	0.291799	0.240875	0.243534	-0.0206318	-0.00173193	0.114949	0.0883427	0.169376	0.260508	-0.0816233	0.0286367	-0.0909073	0.305672	0.10005	0.182412	0.207283	0.188741	0.267675	0.0600005	0.208132	0.0317324	0.123413	0.126824	0.189401	0.138599	0.0574432	0.0715767	0.0692048	0.115316	0.0845438	-0.0199688	0.0666998	0.0762681	0.0328765	0.137029	0.135309	0.0573478	0.00576102	-0.0154726	0.0310979	0.0466125
	-0.0196518	0.235492	0.32907	-0.0190884	0.537959	0.319848	0.0130953	0.281123	0.213615	0.218132	0.280652	0.0224034	0.015448	0.0281662	0.182901	0.202204	0.240693	0.00414872	0.0605052	-0.01525	0.194472	0.0768361	0.262201	0.232794	0.22542	0.194974	0.0219159	0.181345	0.00670954	0.1085	0.204372	0.186132	0.0758231	0.0411388	0.127699	0.0576565	0.127623	0.14333	0.011622	-0.00119545	0.00120521	0.0606084	0.140295	0.0601192	0.166619	0.041349	0.190811	0.0487563	0.0202038
	0.0232164	0.24639	0.309196	0.0132068	0.524694	0.289012	-0.0493939	0.251146	0.261902	0.266519	0.251712	0.0924219	0.00901586	0.0857559	0.178215	0.197889	0.264406	0.0222093	0.0314082	-0.0955066	0.250509	0.0501462	0.192468	0.220561	0.19505	0.237157	0.0667722	0.180095	0.00157722	0.106764	0.122346	0.254096	0.080059	0.0697224	0.124788	0.0539765	0.188159	0.189672	-0.0392724	0.0219721	0.0876211	-0.0147907	0.161113	0.153797	-0.00181161	-0.0780245	0.0182367	-0.0319203	-0.00338594
	0.131519	0.251468	0.241406	0.156739	0.558401	0.268749	-0.0434169	0.263661	0.299074	0.272561	0.242981	-0.0371389	0.0340421	0.0603074	0.196933	0.205149	0.296833	-0.0293137	0.0380628	0.0489482	0.264858	0.0768668	0.213718	0.252466	0.20737	0.217886	0.053408	0.193463	0.0243343	0.144608	0.249544	0.161185	0.0780834	0.0542565	0.0926316	0.0775198	0.129	0.0820188	0.00978344	0.0318939	0.080117	0.0353445	0.173907	0.0220372	0.118932	-0.0291961	0.028211	-0.0158616	0.0446382
	0.00448874	0.283608	0.252054	0.0402137	0.468913	0.353289	-0.0350197	0.2669	0.266518	0.228234	0.312943	0.017239	-0.0112777	0.0559801	0.180709	0.175995	0.24247	0.0235499	0.0894691	0.0580903	0.26892	0.138892	0.253082	0.253333	0.203728	0.190708	0.0810274	0.199245	0.0268182	0.137547	0.148762	0.232173	0.0404449	0.120454	0.0258837	0.0824882	0.123337	0.186143	0.00662018	0.0576985	0.0622528	0.0692816	0.207174	0.0464283	0.10715	-0.0292348	0.0518363	0.0267124	0.0267903
	0.0510075	0.281582	0.298116	0.193291	0.456748	0.390704	0.0427925	0.241692	0.305773	0.287445	0.307899	0.0420903	0.0447353	0.0976298	0.197791	0.180006	0.207004	0.0489322	0.0794658	-0.0454288	0.249932	0.170639	0.262808	0.26518	0.185296	0.155067	0.031219	0.209472	-0.0287036	0.125623	0.146767	0.26629	0.10844	0.0751039	0.044957	0.0380762	0.0861327	0.034442	-0.0137934	0.046702	0.0930579	-0.0182696	0.19452	0.0843448	0.103107	0.015098	0.0204305	0.0905217	0.0172958
	-0.00518849	0.234917	0.269932	0.0699411	0.588022	0.385098	-0.0918233	0.275898	0.239503	0.22101	0.251372	0.0404639	0.0204436	0.0817369	0.132386	0.163736	0.307493	0.0112699	-0.0188713	-0.0272379	0.281324	0.104535	0.222378	0.248575	0.222478	0.176925	0.089557	0.237518	-0.00265597	0.120388	0.169612	0.168511	0.0550607	0.0854599	0.0130746	0.0739976	0.0980318	0.153859	-0.029346	0.0627672	0.0579182	0.0252536	0.198114	0.0797936	-0.0501783	-0.0397287	-0.00585842	0.0251895	0.0624839
	0.0304955	0.293141	0.23725	0.1362	0.553037	0.330956	0.0394404	0.245647	0.240084	0.266547	0.289328	0.0509381	0.0480801	0.13222	0.169278	0.167444	0.162244	0.0218188	-0.00658405	-0.0734586	0.267765	0.0154777	0.260628	0.24408	0.202257	0.209485	0.10671	0.205887	0.0800108	0.1354	0.139377	0.280184	0.170264	0.118826	0.0826832	0.0612031	0.0945809	0.150732	-0.00181871	0.0284496	0.110017	0.0019787	0.0898184	-0.0608117	0.0824875	0.0421218	0.0364048	0.0324765	0.0767841
	0.0621621	0.31144	0.243045	0.077319	0.556404	0.319915	0.0789459	0.220387	0.361479	0.285592	0.245618	-0.0338664	0.0669406	0.135882	0.224815	0.210122	0.238379	0.0472837	0.0373612	0.0170632	0.300961	0.0664759	0.261211	0.245142	0.181612	0.262198	0.0717164	0.212247	0.0486875	0.137134	0.137562	0.2109	0.013336	0.0626073	0.0175885	0.0576559	0.117551	0.0674436	0.019331	0.0279304	0.105643	0.0211125	0.150798	0.0808678	0.0729239	0.0193466	0.0102475	0.0434994	0.0216125
	0.0516572	0.329347	0.236752	0.0496938	0.512539	0.337044	0.0961284	0.264168	0.333633	0.228669	0.236131	0.00556046	0.0351328	0.0571404	0.17694	0.163833	0.230905	0.0371797	-0.00572792	-0.0321875	0.251152	0.121965	0.316772	0.280783	0.165451	0.225416	0.0950543	0.175075	0.00362104	0.113237	0.183946	0.135456	0.0450862	0.0555171	0.00146456	0.0558993	0.13351	0.0258079	0.0195168	0.061765	0.0721862	0.0826281	0.132956	0.0469546	0.0480107	0.0181175	0.108924	0.00853732	0.0998025
	-0.00872761	0.264459	0.273859	0.117069	0.576812	0.311101	-0.0168701	0.241215	0.279099	0.256065	0.327091	-0.00195345	-0.00908198	0.109446	0.174312	0.122518	0.288645	-0.0335413	0.0443109	-0.0509027	0.23023	0.0703842	0.211188	0.298496	0.205067	0.175618	0.0692992	0.224599	0.0357465	0.132252	0.167148	0.195797	0.0679933	0.123525	0.0208501	0.14187	0.0803222	0.126269	-0.0026744	0.000942617	-0.00276041	0.0257519	0.181594	-0.00708738	0.0252604	-0.00532727	0.090242	0.0644557	0.0925435
	0.0731586	0.288743	0.368491	0.121226	0.563158	0.285895	0.0265593	0.231233	0.3309	0.265012	0.234305	0.0194798	0.0112969	0.0878907	0.120407	0.161644	0.367688	0.063033	0.0405137	-0.0933161	0.265936	0.0906826	0.277402	0.275636	0.205845	0.124448	0.0182694	0.215884	0.0389144	0.0905109	0.213156	0.266495	0.104752	0.132688	0.0790148	0.106116	0.140627	0.11235	-0.0682166	0.0350603	0.142601	0.0048215	0.0500639	0.154553	0.04623	0.00875302	0.0368277	0.0365662	0.0856306
	0.0545233	0.331363	0.251525	0.092759	0.528059	0.379256	0.027016	0.274019	0.286876	0.268038	0.25966	0.0222487	0.067027	0.145821	0.174069	0.107567	0.163095	-0.000365149	0.00874476	0.00415118	0.212096	0.0969853	0.251995	0.263384	0.256262	0.162133	0.0403448	0.234893	0.0622789	0.1138	0.194015	0.234583	0.0935275	0.0881557	0.0486839	0.107589	0.063858	0.0832175	0.00956701	0.0472668	0.030696	0.0445552	0.210267	0.0707746	0.0365134	-0.0225958	0.0890526	0.106164	0.0330382
	-0.0155781	0.268218	0.331835	0.0324088	0.48423	0.311765	-0.0607713	0.299285	0.23374	0.27125	0.25069	-0.00481636	0.0413434	0.0688021	0.216844	0.150583	0.237268	-0.0366872	0.038083	-0.0449026	0.247343	0.153511	0.267491	0.269668	0.196759	0.123461	0.0841991	0.244739	0.0448168	0.119021	0.1965	0.182441	0.0745058	0.0443761	0.101826	0.182929	0.124663	0.0897365	0.00721999	-0.00083779	0.093148	0.0262551	0.104914	0.118549	0.0355783	0.000247651	0.0887524	0.0140308	0.00638964
	0.118812	0.34755	0.267921	0.123084	0.574312	0.292459	0.116423	0.24916	0.324249	0.285152	0.333777	0.0491882	0.0618636	0.132608	0.207944	0.158063	0.254583	0.0833665	-0.0120433	-0.0681242	0.270826	0.0948055	0.285214	0.267159	0.213524	0.18609	0.0798499	0.197936	0.0871305	0.149574	0.134265	0.190419	0.124409	0.104792	0.0299408	0.151841	0.129163	0.132857	0.0817321	0.0507646	0.0518913	0.0257966	0.0786347	0.0760508	0.0774637	-0.044524	0.0455288	0.0104654	0.0973939
	-0.0729063	0.345201	0.241882	0.0467226	0.473246	0.358693	-0.00161934	0.296711	0.228438	0.293061	0.309825	0.0417465	0.0418275	0.139003	0.212222	0.148279	0.237115	0.0485649	-0.0406449	-0.0176094	0.302526	0.189712	0.214343	0.312449	0.142679	0.167861	0.047786	0.222066	0.0551181	0.127861	0.203616	0.0860178	0.131131	0.149674	0.0744185	0.086429	0.12632	0.0590437	-0.0150774	0.0418047	0.0130884	0.0402982	0.0983002	0.0818031	0.00921953	-0.0223307	0.030424	0.111493	0.0573501
	0.0450709	0.304643	0.302764	0.174712	0.519226	0.292005	0.00228611	0.229706	0.241792	0.292407	0.286934	0.0464927	0.018635	0.0950115	0.236003	0.191619	0.239472	0.0668388	0.0408047	-0.0362738	0.228314	0.142378	0.300246	0.336017	0.172404	0.150913	0.103382	0.257819	0.0532456	0.18273	0.250218	0.231419	0.0897879	0.111396	0.0842801	0.0704432	0.0632983	0.10942	0.0556385	0.0594227	0.0723566	0.0606812	0.112576	0.147004	0.0389476	-0.000944829	-0.0593073	0.0987982	0.0102611
	0.0605378	0.312132	0.250859	-0.014034	0.456857	0.305433	0.0107688	0.278203	0.282413	0.29189	0.296345	0.00917251	0.0794965	0.0839229	0.251118	0.16185	0.186902	-0.011204	-0.00697881	-0.00924705	0.281235	0.0973605	0.316061	0.296797	0.185089	0.262815	0.0985324	0.254566	0.0484339	0.130993	0.185562	0.2442	0.0934638	0.0431006	0.0377474	0.0495955	0.00951751	0.153725	-0.0175887	0.00417751	0.0754778	0.0775765	0.124348	0.0934779	0.0845362	-0.0105137	-0.0326673	0.109686	0.157019
	-0.0205715	0.363509	0.282906	0.0362892	0.540446	0.368351	-0.0639091	0.261246	0.249612	0.254083	0.281867	0.0592225	0.0638538	0.0995272	0.245242	0.189972	0.226004	-0.0566543	-0.030182	-0.0254568	0.25735	0.159476	0.343521	0.326003	0.193951	0.120718	0.0636246	0.247602	0.0423908	0.133057	0.166712	0.262039	0.10187	0.0778255	0.125513	0.0672098	0.126173	0.103294	0.0268201	0.0678578	-0.00545964	0.0900729	0.130551	0.164108	0.0271559	-0.0336762	-0.0341243	0.0415212	0.0643472
	0.0248842	0.349552	0.265035	-0.0425485	0.473567	0.205415	-0.0091886	0.261871	0.262144	0.289424	0.337466	0.0486967	0.0476345	0.104018	0.170654	0.162802	0.115999	-0.0251606	-0.0296719	-0.0545063	0.227417	0.125187	0.326598	0.309515	0.19611	0.131211	0.0634883	0.215478	0.0180685	0.125913	0.215398	0.292341	0.125822	0.113036	0.0670819	0.0339708	0.0648585	0.121856	-0.0136443	0.110917	0.0208269	0.0351538	0.142055	0.163961	0.0730511	-0.0235836	0.0467459	0.0202041	0.04604
	0.0393077	0.310427	0.222964	0.161068	0.510634	0.35951	-0.0202197	0.274914	0.265594	0.282191	0.307801	0.0376897	-0.00550868	0.0973905	0.225468	0.15526	0.179164	0.0345397	-0.0157041	-0.0299405	0.29448	0.139662	0.242045	0.267527	0.172149	0.156214	0.113175	0.19969	0.0780267	0.134285	0.208015	0.118042	0.0558615	0.154653	0.0627344	0.0530018	0.0966852	0.0922303	0.0230275	0.0455052	0.0687965	0.035776	0.0948846	0.160702	0.0600964	-0.0275033	0.0541943	-0.0307848	0.0975074
	0.0547349	0.307962	0.309461	0.0683462	0.461475	0.372838	0.0596722	0.289427	0.362485	0.313737	0.298279	-0.025297	0.0372067	0.101423	0.228916	0.161842	0.162923	0.0870042	-0.00891077	0.00922521	0.280639	0.113684	0.307558	0.281325	0.194351	0.227648	0.0968447	0.206253	0.0214779	0.171611	0.0897245	0.171759	0.0958584	0.0320253	0.0658392	0.0100268	0.194383	0.019977	0.0704469	0.0470455	0.060726	0.0920018	0.0785099	0.099139	0.0155494	0.0324552	0.0856212	-0.00948911	0.0322472
	0.0602657	0.32427	0.257162	-0.0661422	0.502068	0.300835	-0.00562666	0.28624	0.244226	0.302101	0.278064	0.0409413	0.0171317	0.126829	0.238562	0.183331	0.159605	0.00902608	-0.00850008	-0.046071	0.16411	0.156807	0.373854	0.344771	0.210944	0.20228	0.070012	0.210854	0.0660049	0.145329	0.183354	0.208672	0.0385098	0.0649449	0.00813397	0.109808	0.153674	0.160407	0.0495708	0.0266649	0.0494327	0.0219141	0.125117	0.0437514	0.0572944	0.0487122	-0.0364008	-0.0642153	0.137982
	0.0884473	0.360808	0.254262	0.137478	0.536448	0.316716	0.0484607	0.26602	0.315098	0.290393	0.309299	0.0267333	0.0664885	0.140774	0.253633	0.215347	0.223419	0.0297655	-0.0102179	-0.0250971	0.265331	0.147239	0.294031	0.318617	0.216934	0.174657	0.140753	0.233235	0.0441566	0.135638	0.215312	0.225973	0.0940454	0.109842	0.0716437	0.0617736	0.186075	0.0680231	0.0656753	0.0208684	0.0337986	0.039434	0.181219	0.158394	0.0778291	0.0211694	0.0679294	-0.0631301	0.0322524
	-0.00109404	0.276419	0.279696	0.0248067	0.519406	0.218723	0.0399704	0.260288	0.263405	0.28906	0.298564	0.0380677	0.0292464	0.135184	0.228133	0.183418	0.17577	0.0170166	-0.0148737	-0.0872452	0.232209	0.225735	0.312	0.305261	0.218468	0.208983	0.085129	0.226241	0.0783593	0.149055	0.0682541	0.194221	0.102581	0.0673818	0.118982	0.0706368	0.106495	0.0654236	0.0500259	0.0747119	0.0368863	0.087034	0.161162	0.10681	0.0194789	0.0670373	0.0158888	-0.0240715	0.066316
	-0.0492795	0.305988	0.298483	-0.00711439	0.504181	0.328312	-0.01244	0.288557	0.238568	0.266269	0.334151	0.0408998	0.0450606	0.11176	0.226578	0.17636	0.215479	-0.0114475	-0.026363	-0.0164659	0.235793	0.132403	0.363792	0.316829	0.189131	0.165054	0.0964561	0.209651	0.0715717	0.143674	0.166263	0.289316	0.02447	0.0889716	0.069922	0.0539387	0.228395	0.0871408	0.0558487	0.0965278	0.015448	0.114424	0.205693	0.0680323	0.139004	0.0206831	0.0114094	0.0768729	0.0201587
	0.0243108	0.315251	0.198069	-0.0168269	0.530439	0.328784	-0.053478	0.294555	0.268224	0.288773	0.32011	0.0286521	0.0440499	0.128199	0.22243	0.192934	0.145858	-0.00333479	-0.0364225	-0.0470281	0.26031	0.146952	0.357528	0.333632	0.207999	0.162911	0.114751	0.232232	0.0582713	0.131115	0.242144	0.185634	0.0980319	0.0881595	0.0873633	0.0756316	0.181567	0.110654	0.0637964	0.0539205	0.0975988	0.0928092	0.0851677	0.135335	0.0908225	0.0164578	0.0951819	0.0134365	0.0596985
	0.0320131	0.273019	0.289227	0.24662	0.593304	0.341432	0.00172163	0.29993	0.345951	0.284318	0.317985	0.0249965	0.0238211	0.110156	0.174192	0.217628	0.312998	0.0336804	0.0424094	0.000858409	0.179333	0.248059	0.374899	0.34081	0.199318	0.236768	0.0670141	0.2715	0.0172455	0.17661	0.161311	0.274176	0.146235	0.0934076	0.065536	0.0957333	0.117808	0.0735586	-0.0167558	0.0382684	0.052037	0.0643014	0.151392	0.0294724	0.0345761	-0.0499093	0.0117162	0.0298493	0.0409393
	0.0709703	0.302285	0.307649	0.112388	0.589204	0.263786	0.0474048	0.263379	0.316455	0.26686	0.299436	0.0756571	0.0470501	0.0468086	0.201212	0.183595	0.267031	0.0312831	0.0541612	-0.0844233	0.182377	0.124802	0.30135	0.328137	0.202756	0.190874	0.0905025	0.236175	0.0276889	0.146446	0.169258	0.259542	0.132887	0.0844968	0.067255	0.122921	0.170161	0.126428	0.139357	0.065853	0.0796797	0.0527651	0.000382831	0.093249	-0.0240615	-0.0299177	0.0563702	-0.0133633	0.104648
	0.0734802	0.382158	0.293986	0.129031	0.537871	0.292332	0.162484	0.262817	0.361465	0.283261	0.262202	-0.0105787	0.0381797	0.141093	0.178612	0.203976	0.166395	0.092883	-0.00505204	-0.0169487	0.243369	0.150876	0.329259	0.358305	0.218404	0.196973	0.0813063	0.241579	0.0128966	0.173695	0.18804	0.226348	0.0613248	0.0615321	0.0520954	0.0825629	0.263411	0.0810253	0.0407997	0.0402025	0.040507	0.0528472	0.0775235	0.119429	0.00970414	-0.00663229	0.0769678	-0.0101747	0.0485498
	0.04885	0.283551	0.323265	0.193329	0.586278	0.274206	0.0112719	0.302566	0.349541	0.271222	0.304414	0.0435167	0.0205492	0.0771477	0.17162	0.166038	0.292076	0.0702141	0.0335626	0.0163412	0.254596	0.175409	0.347831	0.363104	0.233707	0.203749	0.116358	0.223503	0.0544705	0.133726	0.167584	0.285649	0.0875441	0.116199	0.0983812	0.0305371	0.103597	0.050073	0.0646676	0.0557345	0.021322	0.0532834	0.209816	0.144668	0.0281358	-0.0179279	0.104319	0.0421653	0.071824
	0.0474453	0.335786	0.232116	0.0840375	0.497372	0.283628	0.00971694	0.259952	0.308817	0.288398	0.353155	0.0474824	0.0436531	0.131206	0.208708	0.211563	0.190329	0.0315968	0.0243634	-0.0106074	0.268103	0.197972	0.445305	0.35648	0.256562	0.280842	0.14206	0.265438	0.0132454	0.158902	0.241216	0.28462	0.0513852	0.0336721	0.0996821	0.0182743	0.156271	0.0948189	0.026345	0.062477	0.0179524	0.0802922	0.10495	0.109896	0.0544535	-0.022939	-0.000998836	0.117705	0.0884827
	0.0413706	0.33453	0.250609	0.156733	0.577152	0.303335	0.0782879	0.260922	0.312939	0.308842	0.263759	0.0602842	0.0390792	0.122675	0.18209	0.187372	0.236023	0.0808569	-0.0221445	-0.0133587	0.338519	0.139969	0.419061	0.390134	0.15635	0.180414	0.101213	0.217921	0.0497586	0.176871	0.17136	0.164039	0.0613379	0.118366	0.102489	0.113157	0.165957	0.0832008	0.0599086	0.0423119	0.0335573	0.0375182	0.150198	-0.0543001	0.00903653	0.0271203	-0.0100825	0.0192662	0.159228
	0.00802508	0.352311	0.263032	0.139268	0.542024	0.330502	0.0872775	0.263555	0.298468	0.309217	0.288847	0.0511774	0.0784997	0.117177	0.185622	0.198058	0.225169	0.0887269	0.0136774	0.039714	0.2356	0.164442	0.393396	0.376498	0.208123	0.156456	0.0783863	0.269703	0.0450615	0.182069	0.0774882	0.329527	0.094858	0.116344	0.0835374	0.129863	0.177907	0.0849757	0.0404286	0.0431876	0.047363	0.0785222	0.108444	-0.0137133	0.0529465	-0.0202519	0.0978849	0.117987	0.0777632
	0.00707357	0.326552	0.253816	0.197179	0.522208	0.30276	0.0541323	0.279246	0.289506	0.290289	0.270557	0.0848071	0.0917138	0.144017	0.176942	0.172312	0.181516	0.0221339	-0.0562634	-0.170443	0.210659	0.130998	0.454962	0.397679	0.241755	0.119503	0.121721	0.25734	0.0525845	0.16875	0.13636	0.213991	0.0940647	0.0513031	0.0748112	0.0525067	0.232528	0.0691382	0.0222879	-0.000855542	0.0834421	0.119842	0.0927915	0.143464	0.121753	-0.0383389	0.00328831	0.112625	0.0605697
	-0.0661152	0.340126	0.338163	0.106067	0.480477	0.354516	0.0206128	0.269428	0.312133	0.301466	0.260587	0.0523633	0.0370409	0.126457	0.242943	0.13082	0.223868	0.0840978	-0.0754918	-0.150531	0.290362	0.164604	0.372679	0.377065	0.184719	0.17668	0.0687681	0.209451	0.0107834	0.173763	0.240205	0.174476	0.104081	0.0757729	0.0588153	0.0661857	0.186705	0.0813426	0.0287974	0.021261	0.0557755	-0.00427754	0.102484	0.0377094	-0.00730082	0.0191179	-0.12867	-0.0212798	0.0847418
	0.083649	0.343571	0.315519	0.180926	0.539522	0.322129	0.06444	0.265307	0.290847	0.293786	0.304362	0.0567924	0.0212198	0.141427	0.197213	0.162115	0.217818	0.0168753	-0.0356903	-0.0722755	0.250136	0.113502	0.449199	0.35831	0.219658	0.174316	0.108978	0.220027	0.0957069	0.117159	0.212493	0.321468	0.0875162	0.0976646	0.0879575	0.0864564	0.144684	0.0509711	-0.0136334	0.0281603	0.0469401	0.0143337	0.0705883	0.0260029	0.0158374	0.0290285	-0.00348718	0.0731827	0.00749986
	0.0334506	0.376674	0.309073	0.210776	0.552972	0.376472	0.00949755	0.223732	0.299903	0.287109	0.308383	0.0110098	0.01847	0.151731	0.160104	0.138301	0.239406	0.0229437	-0.0791629	-0.0760632	0.305876	0.170842	0.309185	0.398291	0.172238	0.124986	0.0755062	0.229861	0.0488835	0.116554	0.220266	0.194419	0.11309	0.0727439	0.0815583	0.0668622	0.209939	0.170381	0.0397417	0.0776146	0.0124477	-0.0480454	0.158475	0.12269	-0.00288117	0.000183831	0.0284775	0.0684846	0.0147997
	0.0324302	0.35398	0.322592	0.131766	0.551447	0.346008	0.00461791	0.260976	0.302871	0.292525	0.300433	0.0627104	0.0706195	0.0945563	0.205626	0.16142	0.216813	0.00587304	0.0113305	-0.0610202	0.237585	0.121414	0.408805	0.413985	0.222331	0.214189	0.130269	0.198874	0.0590741	0.140398	0.146216	0.256489	0.0320874	0.0865136	0.0646699	-0.00339954	0.152748	0.108939	0.0530318	0.0754144	0.0461333	0.0813181	0.0430883	0.116553	0.0567426	-0.0350467	-0.012529	-0.037659	0.0693425
	0.0459472	0.369581	0.288701	0.206605	0.549645	0.294564	0.108136	0.264869	0.333753	0.315979	0.276541	-0.00923542	0.0583344	0.0976764	0.209741	0.17858	0.222197	0.0676646	-0.00327623	-0.0101453	0.234713	0.167473	0.337328	0.386223	0.166446	0.163937	0.140805	0.279239	0.0221668	0.154685	0.233979	0.184967	0.0656981	0.0666295	0.103123	0.0326681	0.180098	0.10924	0.087582	0.0479751	0.0927515	0.0813754	0.181451	0.192331	0.0714553	0.0719454	0.0896595	0.0375679	0.00911844
	0.0782047	0.367881	0.318889	0.155779	0.56893	0.258111	0.0892769	0.284206	0.33116	0.288681	0.277709	0.0737637	0.0594715	0.121671	0.207485	0.181667	0.193896	-0.016802	-0.0199607	0.0696209	0.224781	0.17364	0.404681	0.397311	0.179426	0.119452	0.129716	0.276246	0.0238079	0.152206	0.238686	0.271621	0.0658359	0.0720538	0.0144752	0.0833392	0.108423	0.0459784	-0.00814552	0.0912487	0.0261857	0.0776516	0.199184	0.110546	0.0219115	-0.0256627	-0.0035363	0.0293163	0.0170713
	0.052761	0.396046	0.26011	0.138613	0.51507	0.394673	0.077024	0.273197	0.298227	0.310705	0.293802	0.0644141	0.0932557	0.129881	0.222625	0.20108	0.236681	0.0759883	-0.00703558	-0.0185378	0.252528	0.108153	0.372223	0.369462	0.172171	0.152768	0.0921191	0.243842	0.0278484	0.114321	0.194508	0.227247	0.0609647	0.0793751	0.075172	0.0384714	0.123339	0.10454	0.0274508	0.0383789	0.0507611	0.142343	0.0901528	0.139029	-0.0020178	-0.052194	0.0358865	0.0143506	-0.0136738
	0.0178583	0.33669	0.29061	0.0664227	0.571956	0.382857	0.0351187	0.287291	0.335057	0.309434	0.282877	0.12046	0.091318	0.162738	0.192725	0.188274	0.256965	0.0517728	0.00179181	-0.05787	0.23101	0.222538	0.447595	0.406993	0.210438	0.170789	0.124853	0.272555	0.0323283	0.121923	0.239695	0.328499	0.0881439	0.139602	0.055434	0.145717	0.124842	0.0313757	0.0213497	0.0463617	0.0826806	0.0649465	0.106561	0.16925	0.091422	-0.00619212	-0.0642362	0.0139814	0.0787995
	-0.0327161	0.361945	0.273117	0.0672522	0.578936	0.310264	0.0379395	0.266765	0.305136	0.290764	0.306124	-0.0101948	0.0448618	0.136584	0.172485	0.194824	0.22861	0.0574717	0.0383742	0.000324061	0.272419	0.148497	0.390147	0.365636	0.133199	0.211799	0.0470381	0.266664	0.0256573	0.200839	0.177746	0.208625	0.0110777	0.0520969	0.172187	0.0359785	0.202664	0.113164	0.0858284	0.0408159	-0.0175288	0.0336832	0.208289	0.127144	0.126091	0.0150574	0.0695516	0.124182	0.0772488
	0.0106655	0.316359	0.242828	0.185152	0.538292	0.332237	0.0202542	0.283734	0.284476	0.322291	0.314465	0.0622262	0.0440005	0.149209	0.19001	0.125519	0.24495	0.00666594	0.0690963	-0.0787174	0.289273	0.20084	0.417305	0.373189	0.145733	0.193555	0.0417668	0.218549	0.00625125	0.145848	0.208413	0.236017	0.0199434	0.054354	0.10928	0.0869474	0.132391	0.0769779	0.0200023	0.00579889	-0.00128083	0.0512291	0.228214	0.0839094	-0.038186	0.000720684	-0.00654942	0.0502663	0.112279
	-0.0400753	0.381018	0.289711	0.187647	0.573597	0.376061	0.0624008	0.315475	0.277251	0.286006	0.280151	0.0500761	0.0299451	0.173471	0.197703	0.130719	0.2135	0.0250894	-0.00771248	-0.127235	0.355443	0.248595	0.392996	0.418807	0.197107	0.207182	0.1397	0.303667	-0.00809752	0.182774	0.261266	0.150011	0.0410487	0.109037	0.0545463	0.132843	0.142985	0.0577375	-0.03314	-0.00781227	0.09101	0.0922296	0.211678	0.00703686	0.0655369	0.0568158	0.0546314	0.0697599	0.0644076
	0.0529975	0.443693	0.262565	0.0998313	0.526173	0.364719	-0.0340053	0.284226	0.302245	0.286944	0.275253	0.0301635	0.0792726	0.128488	0.199241	0.180137	0.241098	0.0435059	-0.0243669	-0.0647081	0.263701	0.165351	0.412449	0.387809	0.233455	0.20963	0.161891	0.239714	0.0523596	0.144685	0.185448	0.26573	0.098799	0.0836316	0.0769284	0.0248124	0.185706	0.0604092	0.0294973	0.0601123	0.0404289	0.0329617	0.142889	0.00918814	-0.00243051	-0.0337252	-0.0334175	-0.0316883	0.0201722
	0.0827378	0.412823	0.290529	0.160066	0.51649	0.349685	0.0556578	0.291344	0.319478	0.308066	0.314263	0.0134145	0.0475895	0.12401	0.25336	0.189752	0.217549	0.0486402	-0.0755781	-0.0489531	0.298517	0.24505	0.385585	0.373971	0.183272	0.253493	0.072654	0.242698	0.0187767	0.180147	0.174438	0.233802	0.00511829	0.0901369	0.102839	0.129939	0.0800646	0.0681032	0.0566386	0.0718075	0.0422029	0.0599065	0.163035	0.0248233	0.0339163	-0.0295886	-0.00050069	0.0277785	0.137194
	0.0230669	0.309635	0.285985	0.163093	0.61591	0.361216	-0.0352236	0.326709	0.299048	0.294451	0.271239	0.0459891	0.0113206	0.153256	0.19871	0.177288	0.2211	-0.0273599	0.0419544	-0.0614591	0.253339	0.222639	0.429305	0.358814	0.222905	0.240483	0.0914051	0.240138	0.0576359	0.178432	0.308094	0.353079	0.0605291	0.118377	0.011456	0.104853	0.0644814	0.0967753	-0.00363583	0.0575123	0.0702825	-0.0529476	0.143871	0.135115	0.0431731	-0.0141542	0.0346355	0.0230307	-0.0257003
	0.0373003	0.324796	0.287915	0.0755987	0.551029	0.280292	0.0325275	0.328222	0.314677	0.315755	0.287106	0.0555449	0.0492113	0.112609	0.225024	0.205429	0.253391	0.0731139	-0.0396365	-0.0701738	0.233608	0.166212	0.435499	0.371025	0.25557	0.159604	0.110282	0.275019	0.0254053	0.163635	0.239716	0.325024	0.102711	0.138263	0.14165	0.0738872	0.113105	0.181476	0.054656	0.0381813	0.0128068	-0.00396715	0.255569	0.0709339	0.0403675	0.0100557	0.107101	0.09098	0.000338262
	-0.00820266	0.360819	0.293097	0.179553	0.560834	0.360817	-0.0225947	0.324072	0.319199	0.313682	0.3183	0.0292159	0.0565708	0.143159	0.228422	0.237546	0.271004	0.00280334	-0.0134167	-0.0310729	0.259498	0.234954	0.376383	0.400683	0.224255	0.131807	0.0748248	0.230004	0.013516	0.157434	0.241419	0.316326	0.0663906	0.0805869	0.0765293	0.0619364	0.069984	0.0295325	0.013606	-0.0213635	0.0418606	0.0237142	0.213727	0.0509713	0.0917986	0.0281777	0.0229977	0.0997003	0.0523278
	0.0100438	0.323193	0.325514	0.16791	0.572397	0.303593	-0.0864593	0.295242	0.318877	0.31609	0.304324	0.0361683	0.0518469	0.148382	0.220505	0.179194	0.24943	0.0522884	0.00219822	-0.0655145	0.292397	0.172902	0.423591	0.395988	0.241635	0.207498	0.131727	0.253087	0.052454	0.129402	0.17898	0.281051	0.0650188	0.0465292	0.017413	0.108075	0.226495	0.120679	0.143284	0.05791	0.104649	-0.0211247	0.0843905	0.20682	0.0370757	-0.0209104	0.02901	0.0167895	0.015841
	-0.0808987	0.377283	0.259227	0.103441	0.629124	0.325225	0.0423202	0.320868	0.331759	0.291732	0.310677	0.0489738	0.0495925	0.152874	0.206486	0.254616	0.255789	0.0941875	0.0658982	-0.0340268	0.242338	0.206831	0.419757	0.367848	0.230787	0.297597	0.130646	0.267398	0.0115061	0.171394	0.184848	0.318912	0.051843	0.0906346	0.0527812	0.0785147	0.0684703	0.0996463	-0.0623007	0.06002	0.0377344	0.0377535	0.133205	0.163634	0.00903188	0.00998584	0.00490875	0.0249075	0.107596
[truncated: 707 more rows]
[truncated: 126 more columns]

## Sheet: Description
	This table shows values of changes in fluorescence intensities used to generate the heatmap. Each row is an imaging frame (500 ms). Each column is a single cell.
