# Supplementary material for: Functional rescue and AI analysis of a human inactivating GPCR mutation using a small molecule
Source: EMBO Mol Med. 2026 Jan 8;18(2):725–58. doi: 10.1038/s44321-025-00369-2 (PMC12905377; doi:10.1038/s44321-025-00369-2)
Supplement: Supplementary file 4 — Source data Fig. 2 [file 44321_2025_369_MOESM4_ESM.zip › Figure 2/Figure 2C/Figure 2C.xlsx]

## Sheet: Figure 2C
		Basal (Het)	LH (Het)	Basal (Hom)	LH (Hom)
	∆F/F0	0.0703031	0.310641	0.130627	0.155039
		0.0700042	0.243938	0.100293	0.518737
		0.0478884	0.267563	0.129408	0.437593
		0.103318	0.200126	0.225994	0.359896
		0.116203	0.274556	0.116303	0.693041
		0.0356075	0.306845	0.134944	0.446865
		0.0624528	0.288802	0.172706	0.203403
		0.0534684	0.263908	0.077147	0.431693
		0.0428305	0.246013	0.109175	0.381352
		0.0498747	0.256236	0.066005	0.354978
		0.0358773	0.244016	0.107824	0.37407
		0.0504428	0.254049	0.082418	0.245641
		0.0682349	0.268544	0.097161	0.201184
		0.0932306	0.323201	0.068539	0.276035
		0.0766602	0.271223	0.126985	0.337292
		0.0695804	0.254565	0.100697	0.341964
		0.0698353	0.167693	0.157406	0.367688
		0.0620222	0.159964	0.182472	0.170998
		0.0434417	0.20377	0.141504	0.213622
		0.0838475	0.228492	0.158707	0.126689
		0.0447217	0.188605	0.140607	0.496144
		0.113032	0.334597	0.223351	0.420008
		0.0750014	0.215174	0.205896	0.479769
		0.104041	0.164418	0.176675	0.510715
		0.0966811	0.424719	0.105097	0.372906
		0.0581035	0.229488	0.227273	0.455817
		0.0544094	0.230955	0.099288	0.33103
		0.0682965	0.163632	0.08735	0.402447
		0.0952038	0.131165	0.169628	0.38114
		0.0974129	0.198341	0.08143	0.255704
		0.0948592	0.184068	0.275927	0.93228
		0.0631685	0.199791	0.104449	0.389652
		0.0798622	0.17058	0.108954	0.172095
		0.0634769	0.296716	0.090297	0.170398
		0.073083	0.173758	0.149027	0.19755
		0.0609283	0.132933	0.141048	0.262967
		0.069155	0.166203	0.177222	0.319103
		0.0447623	0.104559	0.177683	0.298388
		0.0427688	0.192656	0.148129	0.143284
		0.067309	0.19896	0.097546	0.110917
		0.0646976	0.18315	0.114168	0.190352
		0.0490036	0.179324	0.186385	0.145766
		0.0579395	0.123202	0.302293	0.546498
		0.0388146	0.15773	0.201483	0.264448
		0.0430264	0.266854	0.237046	0.185527
		0.0509926	0.317203	0.120793	0.091993
		0.0765179	0.259419	0.154558	0.190811
		0.0658149	0.389003	0.176185	0.163842
		0.0665295	0.339561	0.197747	0.306818
		0.0542515	0.302647	0.244439	0.311539
		0.0485846	0.203652	0.267482	0.327828
		0.0401014	0.213072	0.195905	0.285675
		0.0552487	0.275581	0.191408	0.254266
		0.0465458	0.307202	0.142432	0.240579
		0.0239012	0.235706	0.128719	0.264501
		0.0342443	0.307985	0.146805	0.259192
		0.0307298	0.300264	0.07101	0.139146
		0.0475366	0.283613	0.16424	0.352543
		0.0713739	0.451147	0.130278	0.20455
		0.112549	0.347411	0.073947	0.175414
		0.0851158	0.368911	0.062953	0.119654
		0.124599	0.310671	0.106847	0.107735
		0.0870801	0.337076	0.088987	0.133333
		0.0823499	0.360684	0.098442	0.321549
		0.112071	0.252415	0.112718	0.29485
		0.0641347	0.246844	0.184124	0.204006
		0.130257	0.186055	0.073695	0.175661
		0.0988314	0.204579	0.181998	0.362407
		0.098304	0.177493	0.130595	0.099945
		0.0811038	0.247801	0.123791	0.19006
		0.0731784	0.263913	0.117935	0.132917
		0.124219	0.234926	0.063745	0.16169
		0.051516	0.207578	0.152135	0.151477
		0.0742765	0.214011	0.138763	0.13323
		0.164484	0.277422	0.153562	0.148172
		0.100469	0.287596	0.133203	0.227779
		0.0726567	0.23796	0.132337	0.175996
		0.0721049	0.204326	0.173748	0.13373
		0.107871	0.200344	0.13324	0.153457
		0.0409297	0.197892	0.096395	0.445205
		0.0877207	0.22204	0.163419	0.137222
		0.0687831	0.275008	0.148307	0.40129
		0.101547	0.347457	0.088019	0.252635
		0.0512824	0.231097	0.220701	0.617892
		0.0678588	0.218432	0.162698	0.501005
		0.0602985	0.206664	0.110819	0.151751
		0.0410953	0.256772	0.209752	0.312361
		0.0549737	0.241697	0.109682	0.124008
		0.0663497	0.225529	0.330302	0.381918
		0.0873708	0.282581	0.169323	0.32119
		0.0800423	0.710581	0.169164	0.327245
		0.0786356	0.658647	0.161048	0.245194
		0.0429431	0.262467	0.120633	0.276571
		0.0523807	0.229011	0.378751	0.414401
		0.0608254	0.253565	0.257638	0.692256
		0.0684843	0.255345	0.100205	0.275576
		0.0661365	0.255173	0.106764	0.133175
		0.141785	0.437605	0.319689	0.341315
		0.107796	0.35667	0.205003	0.087436
		0.0564578	0.228378	0.32216	0.215746
		0.0670769	0.169972	0.127468	0.194098
		0.112245	0.174985	0.185329	0.472658
		0.0958984	0.162268	0.139697	0.273557
		0.0812935	0.253065	0.105712	0.305372
		0.0652461	0.381491	0.10243	0.190879
		0.0792902	0.315258	0.086334	0.264478
		0.0703583	0.152098	0.084378	0.34053
		0.0469277	0.181511	0.116581	0.34771
		0.0503374	0.172017	0.116211	0.282487
		0.0545945	0.180676	0.136116	0.289868
		0.0585045	0.17092	0.132872	0.22143
		0.0651855	0.244736	0.097921	0.323998
		0.0743205	0.199768	0.10805	0.402547
		0.0690242	0.238424	0.073742	0.329713
		0.0520084	0.16185	0.2344	0.494018
		0.0467831	0.160018	0.129641	0.116287
		0.0683115	0.199489	0.297298	0.08013
		0.0472132	0.160278	0.248531	0.104119
		0.045553	0.170506	0.07468	0.32781
		0.0717724	0.190511	0.116607	0.211873
		0.0586304	0.202013	0.085756	0.306101
		0.103319	0.206457	0.168149	0.08307
		0.0629423	0.153788	0.076232	0.293744
		0.102569	0.213949	0.097099	0.176495
		0.105943	0.206508	0.21241	0.384156
		0.0558241	0.17752	0.130968	0.327637
		0.0945471	0.226572	0.10459	0.30225
		0.130028	0.165393	0.120602	0.148706
		0.123952	0.179072	0.097569	0.743132
		0.0740019	0.220544	0.420484	0.517386
		0.104922	0.231307	0.449404	0.843427
		0.152013	0.197886	0.286153	0.569601
		0.134818	0.162838	0.1285	0.925141
		0.0774013	0.217943	0.093775	0.592283
		0.0645597	0.18715	0.14662	0.611513
		0.155086	0.190745	0.095255	0.564893
		0.126214	0.219417	0.097476	0.750268
		0.049068	3.95923	0.116503	0.545632
		0.107415	0.195483	0.154014	0.531793
		0.44632	0.150081	0.094104	0.649797
		0.427329	0.179546	0.088367	0.410162
		0.959275	0.237721	0.086831	0.345954
		0.415595	0.200977	0.095894	0.488249
		0.521444	0.179834	0.144892	0.16783
		0.194888	0.22074	0.164898	0.274421
		0.125137	0.267402	0.080235	0.380099
		0.114387	0.264027	0.172501	0.304324
		0.0730054	0.204978	0.103139	0.765386
		0.0681728	0.539823	0.090643	0.583198
		0.0863548	0.353524	0.092108	0.665849
		0.0773278	0.183883	0.052885	0.568168
		0.0676217	0.298284	0.082463	0.538111
		0.0886928	0.346419	0.062035	0.679131
		0.0948844	0.381092	0.09377	0.518741
		0.127992	0.850232	0.072549	0.085046
		0.169492	0.460149	0.071589	0.588663
		0.0922863	0.491772	0.082127	0.711435
		0.109678	0.30235	0.101546	0.427573
		0.0919093	0.205577	0.107025	0.401969
		0.112687	0.490998	0.17027	0.04225
		0.0713188	0.453177	0.096641	0.142359
		0.109636	0.416601	0.124222	0.239058
		0.0700103	0.373766	0.112542	0.130716
		0.0961418	0.379298	0.050758	0.366293
		0.0699857	0.328493	0.051292	0.350916
		0.0746451	0.399773	0.068427	0.170199
		0.0722732	0.356378	0.055434	0.325378
		0.0789455	0.316199	0.123252	0.411694
		0.0977738	0.31892	0.047528	0.351523
		0.0859827	0.282824	0.18476	0.255291
		0.144039	0.346029	0.084221	0.298236
		0.0735809	0.319535	0.08019	0.242884
		0.0604205	0.253809	0.265716	0.067285
		0.110959	0.344251	0.064101	0.187745
		0.12757	0.410361	0.143988	0.30829
		0.0972361	0.367497
		0.119927	0.347355
		0.0690551	0.33117
		0.0969773	0.307867
		0.106605	0.291322
		0.0809159	0.262174
		0.0635589	0.255435
		0.130351	0.300107
		0.0836161	0.235537
		0.144462	0.263161
		0.101763	0.238222
		0.0780141	0.301573
		0.0620943	0.370077
		0.089129	0.377773
		0.0491271	0.219861
		0.0467168	0.265822
		0.0767671	0.263811
		0.0730768	0.29348
		0.059667	0.291273
		0.0973562	0.3303
		0.0617983	0.249055
		0.0480815	0.193994
		0.0586789	0.213384
		0.0677834	0.2351
		0.0749594	0.209652
		0.0766034	0.288841
		0.109126	0.302321
		0.0887293	0.29078
		0.0691267	0.277633
		0.0767097	0.277336
		0.109271	0.349676
		0.161777	0.984323
		0.296056	1.72949
		0.163478	1.19196
		0.125321	1.49908
		0.216659	1.42325
		0.247331	1.47773
		0.1706	1.70027
		0.139085	1.75952
		0.167424	1.81165
		0.160472	1.66944
		0.123594	1.54786
		0.18413	1.30118
		0.1031	1.31212
		0.105615	1.52281
		0.169076	1.10157
		0.112931	1.50697
		0.153042	1.10449
		0.0821964	1.42596
		0.0981341	3.38874
		0.133078	1.19003
		0.106922	1.17522
		0.119726	1.54734
		0.0667205	1.07343
		0.0651534	0.978966
		0.0965302	1.20717
		0.0673486	0.647378
		0.0754681	0.796566
		0.0723977	0.94149
		0.0816838	1.14504
		0.0919264	1.16421
		0.109824	1.25016
		0.0678276	0.867807
		0.0888021	0.889784
		0.0854017	0.936232
		0.0718663	0.721526
		0.0669238	0.972337
		0.0912017	0.716913
		0.101147	0.433041
		0.093662	0.61368
		0.11732	0.883244
		0.0740621	0.628343
		0.0756253	0.959294
		0.0543735	0.880862
		0.141117	0.525773
		0.0852	0.747612
		0.0632477	0.937801
		0.0805268	0.847256
		0.0629646	0.915414
		0.0700849	0.979487
		0.155751	0.77418
		0.0709189	0.252763
		0.144408	0.76409
		0.0743277	0.792449
		0.049701	1.06256
		0.111387	1.29198
		0.116786	0.85442
		0.112207	0.982293
		0.12273	0.892569
		0.103895	1.13273
		0.0620184	1.13256
		0.0625546	0.688675
		0.117848	0.996437
		0.052181	0.947109
		0.159476	0.913301
		0.0595508	0.835321
		0.0700006	0.927128
		0.0479615	0.967385
		0.106341	1.07036
		0.155659	0.823608
		0.119167	0.721697
		0.0869845	1.17395
		0.074678	0.999048

## Sheet: Description
		This tables lists changes in fluorescence intensities (readout of changes in intracellular calcium levels) before (Basal) and during LH application.
