# Supplementary material for: Functional rescue and AI analysis of a human inactivating GPCR mutation using a small molecule
Source: EMBO Mol Med. 2026 Jan 8;18(2):725–58. doi: 10.1038/s44321-025-00369-2 (PMC12905377; doi:10.1038/s44321-025-00369-2)
Supplement: Supplementary file 5 — Source data Fig. 4 [file 44321_2025_369_MOESM5_ESM.zip]

Archive with 7 entries (3 files):
- Figure 4/
- Figure 4/Figure 4A/
- Figure 4/Figure 4A/Figure 4A.xlsx
- Figure 4/Figure 4B/
- Figure 4/Figure 4B/Figure 4B.xlsx
- Figure 4/Figure 4C/
- Figure 4/Figure 4C/Figure 4C.xlsx
