# Supplementary material for: Functional rescue and AI analysis of a human inactivating GPCR mutation using a small molecule
Source: EMBO Mol Med. 2026 Jan 8;18(2):725–58. doi: 10.1038/s44321-025-00369-2 (PMC12905377; doi:10.1038/s44321-025-00369-2)
Supplement: Supplementary file 5 — Source data Fig. 4 [file 44321_2025_369_MOESM5_ESM.zip › Figure 4/Figure 4A/Figure 4A.xlsx]

## Sheet: Figure 4A
Days	WT												Het												Hom
24	12.2	11.4	9.04	10.08	8.51	8.56	7.98	9.13	9.78				12.5	12.1	9.45	8.48	8.85	8.26							11.9	12.4	11.8	12.5	9.1	8.97	8.76	8.9	7.19	9.43	10.73	8.47
26	13.4	12.9	10.31	10.81	10.16	9.77	9.15	10.34	10.97				12.8	13.1	10.55	10.47	10.08	9.47							12.8	13.4	13.6	13.4	10.05	10.02	10.23	10.08	8.42	10.48	11.45	9.63
28	14.2	13.8	11.9	12.31	11.56	11.27	10.38	11.97	10.87				13.9	14.1	12	11.71	11.5	10.69							13.5	14.1	14.2	14.7	11.36	11.74	11.57	11.84	10.08	11.99	13.37	11.44
30	15	14.8	13.51	13.48	12.35	11.65	11.55	12.96	12.33				14.5	15	13.88	12.31	12.44	12.12							14.2	15.2	14.8	15.4	12.88	13.56	12.3	12.58	11.26	12.73	13.63	11.93
32	15.8	15.6	13.89	14.56	13.22	12.57	12.47	13.4	13.26				15.2	16.4	14.35	13.03	13.59	13.1							15.3	15.8	15.7	16.2	13.67	14.33	13.38	13.65	12.67	14.02	15.36	13.03
34	16.2	16.5	14.63	15.25	14.26	13.41	13.17	14.05	14.32				16.5	16.8	15.51	14.86	13.86	13.57							16.2	16.4	16.9	17.4	14.38	15.06	14.5	14.88	13.06	14.43	16.05	13.9
36	17.2	17.8	15.31	16.24	14.55	13.6	13.81	15.22	14.81				17.1	17.3	16.67	15.54	14.43	14.28							17.5	17.2	17.8	17.9	14.87	15.63	14.64	15.07	13.9	14.79	16.09	14.35
38	17.9	17.4	15.83	16.54	14.96	14.17	14.35	15.59	15.68				18.1	17.9	16.86	15.46	15.01	14.87							17.9	18.3	18.5	18.4	15.37	16.21	15.2	15.12	14.56	15.11	16.64	14.76
40	17.9	17.8	16	17.34	15.18	14.28	14.54	16.08	15.78				18	18.2	17.15	15.7	15.07	15.08							17.6	18.5	18.5	18.3	15.67	16.83	15.44	15.3	14.37	15.09	16.58	15.57
42	18.1	17.9	17.12	17.36	15.48	14.53	15.03	16.25	16.29				17.9	18.4	17.42	15.87	15.17	15.57							17.4	18.7	18.2	18.4	16.29	17.17	15.99	15.64	14.6	15.21	16.64	15.89

## Sheet: Description
	This table reports body weights (in grams) of female mice immediately after weaning at the inidicated time-points (days after birth).
