# Supplementary material for: Functional rescue and AI analysis of a human inactivating GPCR mutation using a small molecule
Source: EMBO Mol Med. 2026 Jan 8;18(2):725–58. doi: 10.1038/s44321-025-00369-2 (PMC12905377; doi:10.1038/s44321-025-00369-2)
Supplement: Supplementary file 5 — Source data Fig. 4 [file 44321_2025_369_MOESM5_ESM.zip › Figure 4/Figure 4B/Figure 4B.xlsx]

## Sheet: Figure 4B
	WT	Het	Hom
	26	28	29
	29	30	29
	28	28	32
	33	31	34
	32	31	30
	33	26	33
	32		34
	33		25
			34
			25

## Sheet: Description
	This table reports the age of female mice at vaginal opening (in days).
