# Supplementary material for: Functional rescue and AI analysis of a human inactivating GPCR mutation using a small molecule
Source: EMBO Mol Med. 2026 Jan 8;18(2):725–58. doi: 10.1038/s44321-025-00369-2 (PMC12905377; doi:10.1038/s44321-025-00369-2)
Supplement: Supplementary file 5 — Source data Fig. 4 [file 44321_2025_369_MOESM5_ESM.zip › Figure 4/Figure 4C/Figure 4C.xlsx]

## Sheet: Figure 4C
	WT	Het	Hom
	37	28	38
	36	34	38
	37	36	41
	31		37
	34		35
	36		35

## Sheet: Description
	This table reports the age of female mice on the day of first estrus (in days).
