# Supplementary material for: Functional rescue and AI analysis of a human inactivating GPCR mutation using a small molecule
Source: EMBO Mol Med. 2026 Jan 8;18(2):725–58. doi: 10.1038/s44321-025-00369-2 (PMC12905377; doi:10.1038/s44321-025-00369-2)
Supplement: Supplementary file 6 — Source data Fig. 5 [file 44321_2025_369_MOESM6_ESM.zip]

Archive with 7 entries (3 files):
- Figure 5/
- Figure 5/Figure 5D/
- Figure 5/Figure 5D/Figure 5D.tif
- Figure 5/Figure 5E/
- Figure 5/Figure 5E/Figure 5E.tif
- Figure 5/Figure 5F/
- Figure 5/Figure 5F/Figure 5F.tif
