# Supplementary material for: Functional rescue and AI analysis of a human inactivating GPCR mutation using a small molecule
Source: EMBO Mol Med. 2026 Jan 8;18(2):725–58. doi: 10.1038/s44321-025-00369-2 (PMC12905377; doi:10.1038/s44321-025-00369-2)
Supplement: Supplementary file 7 — Source data Fig. 6 [file 44321_2025_369_MOESM7_ESM.zip]

Archive with 9 entries (5 files):
- Figure 6/
- Figure 6/Figure 6A/
- Figure 6/Figure 6A/Figure 6A.tif
- Figure 6/Figure 6A/Figure 6A.xlsx
- Figure 6/Figure 6B/
- Figure 6/Figure 6B/Figure 6B.tif
- Figure 6/Figure 6B/Figure 6B.xlsx
- Figure 6/Figure 6C/
- Figure 6/Figure 6C/Figure 6C.xlsx
