# Supplementary material for: Functional rescue and AI analysis of a human inactivating GPCR mutation using a small molecule
Source: EMBO Mol Med. 2026 Jan 8;18(2):725–58. doi: 10.1038/s44321-025-00369-2 (PMC12905377; doi:10.1038/s44321-025-00369-2)
Supplement: Supplementary file 7 — Source data Fig. 6 [file 44321_2025_369_MOESM7_ESM.zip › Figure 6/Figure 6A/Figure 6A.xlsx]

## Sheet: Figure 6A
	Columns (cells)
Rows (frames)
	0.0928922	0.239469	0.123091	0.279859	0.0822866	0.0428106	0.08192	0.20302	0.119978	0.152104	0.0686151	0.104874	0.0519039	0.128565	0.0932927	0.115376	0.0735713	0.0442604	0.0781949	0.0642896	0.1029	0.0168681	0.0426916	0.129187	0.0524888	0.0938393	0.0897921	0.109006	0.153639	0.094883	0.0638543	0.0325013	0.165809	0.0692211	0.0884245	0.0786779	-0.0160061	0.0597815	-0.00467079	0.0056784	-0.0191083	0.0461912	0.00654919	0.117689	-0.00028686	-0.0388718	0.0228984	0.030532	0.0361659
	0.0590824	0.154243	0.159731	0.37372	0.101123	0.0949168	0.0359476	0.195564	0.187612	0.100727	0.134563	0.147362	0.0385707	0.14303	0.0979137	0.173201	0.100184	0.0924305	0.0768001	0.0710368	0.0740609	0.044513	0.0329037	0.107687	0.056965	0.0927011	0.0940375	0.115251	0.200124	0.0692399	0.0694816	0.0210911	0.186249	0.0672078	0.046212	0.0711176	0.00458796	0.0151108	0.0175027	-0.0239113	0.00456021	-0.00416155	0.040341	0.0993939	0.00737509	0.00292812	0.0278429	-0.0101154	0.00324051
	0.106644	0.196759	0.106223	0.245968	0.0537722	0.101601	0.0506641	0.165037	0.196498	0.10048	0.0888033	0.132205	0.0803209	0.11398	0.115971	0.140524	0.0954071	0.0642514	0.092461	0.113988	0.109706	0.031903	0.0479314	0.133111	0.0133482	0.0708676	0.0869479	0.0991485	0.171516	0.052936	0.0507956	0.0777492	0.261943	0.0307501	0.0893466	0.0864485	0.0221644	0.00658074	0.00334683	0.0263519	-0.0102107	0.016939	-0.0198462	0.0344751	0.00868653	0.00247362	-0.0128517	0.0299518	0.0378122
	0.074088	0.163432	0.105429	0.289819	0.0740854	0.0773534	0.077321	0.149929	0.114368	0.108001	0.0973611	0.0966596	0.0174444	0.0727907	0.0527277	0.0806824	0.0227614	0.0278331	0.0431733	0.113332	0.0729816	0.0306856	0.0620522	0.123388	0.0463926	0.0809618	0.0878704	0.0994853	0.166949	0.0865792	0.0753594	0.044431	0.20937	0.103534	0.0836379	0.0650383	0.00588459	0.0206198	0.0148094	0.021084	-0.00761024	-0.00849936	0.00211771	0.106379	0.0098619	0.00635412	0.0280716	2.60302e-05	0.0443776
	0.059552	0.125844	0.0873377	0.270115	0.0765604	0.0152088	0.0635447	0.166351	0.0827554	0.163726	0.102018	0.0824055	0.0703888	0.099775	0.0879416	0.135767	0.0855715	0.0862351	0.0599472	0.071954	0.135308	0.0195213	0.0568253	0.12358	0.0768529	0.0994704	0.0991459	0.113634	0.153027	0.0955603	0.0493958	0.111725	0.170347	0.0609118	0.0480012	0.0621562	0.00130976	0.0283152	0.0249069	-0.0209956	0.0134967	0.0135876	-0.0107527	0.0237465	-0.0108985	0.00749962	0.0204811	0.0394866	0.0146862
	0.0641082	0.18066	0.0806735	0.318767	0.0346842	0.0749312	0.0761271	0.186532	0.0599757	0.204429	0.0987588	0.0803115	0.0561918	0.0702523	0.102196	0.0879065	0.10404	0.0521161	0.0714404	0.0882941	0.0712212	0.0808936	0.0664727	0.113309	0.0323292	0.0751452	0.0985989	0.107497	0.170228	0.0792865	0.0581139	0.123563	0.219229	0.0583084	0.084041	0.0858222	0.00759573	0.0191753	0.0194765	0.00572332	-0.0205693	-0.0246143	0.00295721	-0.00214701	0.0116414	0.0431223	0.027468	0.0883005	-0.00650956
	0.0618973	0.0958641	0.123386	0.278088	0.0912635	0.0541235	0.039915	0.193891	0.113963	0.185999	0.139839	0.190337	0.0612629	0.146492	0.0877083	0.153679	0.0720614	0.0968313	0.0786329	0.0793135	0.0688971	0.0489219	0.0667522	0.119478	0.0386599	0.0662202	0.0923161	0.0927048	0.165041	0.0715565	0.0829033	0.0647277	0.20984	0.0340614	0.0594016	0.0762664	0.0170121	0.0248882	0.0210629	-0.00547456	-0.0367515	0.0707098	0.0663463	0.0316134	0.0173512	-0.0253759	0.0242869	0.0151176	0.0626012
	0.0677218	0.156789	0.144299	0.327968	0.0678455	0.0721404	0.0399549	0.185648	0.175126	0.154112	0.165386	0.143978	0.0855774	0.119941	0.0782463	0.0809305	0.086409	0.0492569	0.0824596	0.125223	0.0540169	0.0877878	0.0540186	0.0911534	0.0328684	0.0628769	0.108222	0.112519	0.160634	0.0493765	0.0520848	0.0586295	0.130678	0.0803042	0.0940107	0.0677307	-0.0130777	0.0362054	0.0126522	0.00409941	-0.000346889	-0.000503195	0.0232457	0.0590075	-0.0101703	0.00495052	0.00888733	0.00190505	0.0252957
	0.100013	0.180568	0.022678	0.319677	0.116352	0.0805816	0.0760808	0.12937	0.129775	0.191943	0.164253	0.123297	0.0632677	0.0823245	0.108297	0.119785	0.087226	0.0822111	0.0565601	0.126505	0.124432	0.064501	0.0332543	0.141179	0.015983	0.0783826	0.0825565	0.086636	0.180112	0.0832651	0.064627	0.11498	0.206159	0.0175172	0.0441325	0.0698532	0.00472254	0.00634554	0.00698851	0.00047169	0.0213304	0.0078246	0.0167911	0.0555983	0.0179547	0.030457	0.0299674	0.0256215	0.0203295
	0.0862161	0.159344	0.0854113	0.235383	0.0320366	0.0843104	0.0560548	0.135282	0.105083	0.128054	0.136372	0.104963	0.0477887	0.0920147	0.101555	0.0705944	0.0740051	0.0387023	0.0578075	0.0881143	0.0797508	0.0606254	0.0538952	0.126547	0.0472489	0.0507757	0.0715722	0.101568	0.134502	0.0872873	0.096604	0.102178	0.14452	0.041475	0.0749925	0.0671449	0.00940711	0.0316864	0.00679496	0.00130729	0.00490174	-0.000577158	0.00359109	-0.0277916	0.015556	0.00368221	0.0268885	0.025967	-0.00422256
	0.0696449	0.107935	0.0751661	0.292868	0.0830079	0.0572688	0.0333648	0.167447	0.146633	0.0936563	0.123623	0.113147	0.0487542	0.0769112	0.103545	0.0796848	0.0781498	0.0438009	0.0894203	0.104651	0.0931728	0.0309078	0.0590276	0.105866	0.0428141	0.0219927	0.0874475	0.0851337	0.167321	0.0801649	0.086497	0.123435	0.200247	0.0911652	0.0725307	0.0423222	0.0189843	0.0293464	-0.00380695	0.0131242	0.00245133	0.0337463	-0.0281958	0.0310231	0.0221993	-0.0208135	0.0235614	0.0201911	0.0426072
	0.0810325	0.0716932	0.102195	0.242039	0.0809143	0.0636452	0.0698123	0.221399	0.124365	0.125783	0.190073	0.120263	0.0415577	0.126752	0.111164	0.0860859	0.0873384	0.0740678	0.0878962	0.0929207	0.0675698	0.0176971	0.0557747	0.126157	0.0728373	0.0397784	0.0819841	0.116617	0.111565	0.0681216	0.0818132	0.0971407	0.191674	0.0745188	0.0822459	0.113683	0.00205208	0.0163778	0.0152778	0.00960625	0.00664918	-0.0483314	0.00530667	0.0276284	0.00240792	-0.0133208	0.0237859	0.0145252	0.00453955
	0.0782473	0.0926309	0.0963975	0.171994	0.0736794	0.0665904	0.0591023	0.190567	0.135127	0.174742	0.12128	0.0892704	0.0726747	0.118415	0.0779071	0.0708974	0.0930603	0.0827029	0.0679229	0.102292	0.155773	0.0318666	0.0407123	0.0867294	0.0412272	0.057318	0.111617	0.108599	0.135436	0.0687225	0.0688218	0.078062	0.158756	0.085636	0.0865424	0.103237	-0.000290099	0.00466945	-0.00746625	0.0197619	-0.0299581	0.0325288	0.000607645	0.0146343	-0.00428621	0.00242873	0.016431	0.0249266	0.0310491
	0.0807894	0.17911	0.0785458	0.275964	0.0576678	0.0710301	0.0899627	0.206928	0.115811	0.186453	0.153793	0.149662	0.0752861	0.10308	0.0939171	0.054912	0.101124	0.0284833	0.0878077	0.0941526	0.0937032	0.0247103	0.0632166	0.0147097	0.0734183	0.0602075	0.0279191	0.0920517	0.150201	0.0880497	0.0774227	0.106492	0.297282	0.0813559	0.111747	0.0716987	0.00317556	4.87638e-05	-0.0103949	0.00139204	-0.00425832	-0.00928128	0.0176768	0.000988963	-0.0164641	-0.0165407	0.0175113	-0.00860367	0.0205278
	0.0959049	0.153382	0.109704	0.211489	0.0808352	0.0430889	0.0659767	0.215501	0.143868	0.142112	0.144046	0.0636573	0.0598366	0.10067	0.111755	0.0945253	0.0959852	0.0497233	0.0583983	0.099532	0.111075	0.0635118	0.0855307	0.120115	0.0682256	0.0453131	0.108273	0.084253	0.165366	0.0692461	0.0558348	0.0699311	0.0838362	0.0566918	0.0278887	0.082736	-0.00193801	0.00702011	0.012551	-0.00802456	-0.017409	0.0364339	0.00782583	0.0611636	0.0259491	-0.0150207	-0.0318031	0.0455292	0.0263802
	0.0927502	0.152605	0.0565634	0.308006	0.0741606	0.0656524	0.0809705	0.181105	0.132766	0.105768	0.200598	0.0691206	0.0724464	0.124257	0.0809992	0.10271	0.0776796	0.0484196	0.0799415	0.120413	0.154793	0.111483	0.0871159	0.095722	0.0887256	0.0529708	0.0685854	0.10049	0.0982129	0.0702142	0.0896141	0.124004	0.249434	0.0694307	0.10216	0.0880789	0.00535348	0.0288254	-0.00646696	0.00592201	0.00700337	0.0194518	-0.0177749	0.0541326	0.00432015	-0.00929517	0.0351693	-0.000939002	0.00882778
	0.0572167	0.0682831	0.114283	0.25953	0.0732032	0.0724743	0.0533913	0.166207	0.0884679	0.163851	0.151397	0.0733246	0.0559931	0.0907031	0.074413	0.0738968	0.0764146	0.0485113	0.0753252	0.108825	0.190068	0.15558	0.0752785	0.0951531	0.0462565	0.0678051	0.113487	0.0752948	0.161849	0.0555162	0.0383199	0.0842955	0.142735	0.0493185	0.0389826	0.0518302	-0.00344995	0.0285043	-0.00891848	0.0136621	0.030927	0.077617	-0.0278587	0.024062	0.0165817	0.000829583	0.0285075	0.00857754	0.0155491
	0.0752439	0.136527	0.0957465	0.264931	0.0674295	0.0654688	0.0433656	0.194404	0.0955327	0.0995753	0.133076	0.067876	0.0521524	0.13113	0.106184	0.119453	0.103559	0.077884	0.0829018	0.0937487	0.145833	0.0729549	0.0764218	0.102518	0.0754167	0.0781671	0.068203	0.0979973	0.130771	0.0777113	0.0664031	0.110153	0.129199	0.106636	0.0848262	0.0723588	-0.00218803	0.0625272	-0.00269322	0.0303123	-0.00353345	0.0317291	-0.0152147	-0.0145147	-0.0179073	0.0162952	-0.0103649	0.0542789	0.0245722
	0.0530329	0.0549565	0.0689712	0.19316	0.0740474	0.0701875	0.0403264	0.158696	0.113363	0.122071	0.106835	0.110827	0.0778483	0.159066	0.0788337	0.105398	0.129736	0.075455	0.0782925	0.118112	0.221646	0.0665883	0.0801194	0.0906494	0.0622663	0.0619401	0.0740344	0.0919419	0.137443	0.0486011	0.0841735	0.0783001	0.177134	0.0247439	0.0482079	0.0926348	-0.00873008	0.032203	0.00995048	0.0150516	0.0320939	-0.0329347	-0.00610722	0.00993401	-0.0148274	0.0181185	0.0156582	0.0105781	0.0214383
	0.0724692	0.0721208	0.101714	0.245762	0.0438599	0.0741725	0.0518406	0.141764	0.148805	0.164194	0.136412	0.114646	0.0609279	0.135008	0.0883332	0.108832	0.102405	0.0664246	0.0929132	0.120524	0.303971	0.0696675	0.0687128	0.116533	0.051444	0.0460469	0.0868615	0.105405	0.144845	0.0805303	0.0740832	0.13212	0.114394	0.0254484	0.117344	0.0929282	0.00958503	0.01067	0.0130582	0.0193961	-0.0228629	-0.00872821	0.0170181	0.0420442	-0.0179215	-0.00693483	0.0386597	-0.00766719	0.0322846
	0.0635527	0.142939	0.100686	0.212129	0.04998	0.0722888	0.0669781	0.113875	0.1118	0.152806	0.104336	0.0707951	0.0481378	0.146253	0.0787582	0.125042	0.11924	0.0516078	0.0489428	0.134001	0.264986	0.0936856	0.0794038	0.099999	0.0716385	0.0563679	0.0570603	0.0590786	0.0872095	0.0577078	0.0914381	0.0965927	0.225635	0.0645323	0.115317	0.0617278	-0.00174783	0.0236931	0.0334873	0.0121654	-0.0175788	0.0488527	0.0138335	0.0446653	-0.00138945	-0.00587422	0.026994	0.0171781	-0.00563019
	0.0943941	0.115609	0.0876421	0.169744	0.0799962	0.0648268	0.0659592	0.149522	0.0555599	0.0971564	0.0539412	0.119232	0.0595699	0.147442	0.0700553	0.14905	0.0675021	0.0356231	0.0754063	0.036874	0.290892	0.106539	0.0816628	0.084852	0.0542323	0.0653463	0.085578	0.0965845	0.0985058	0.0720326	0.0784833	0.126737	0.213353	0.0861218	0.0527244	0.0954737	-0.00448887	0.0195075	0.000784548	0.00580539	-0.0121073	0.0403961	0.0477776	0.0267926	0.0178945	0.009744	0.0254004	-0.00233088	0.0297144
	0.0608214	0.123033	0.0675583	0.308055	0.0785239	0.0535313	0.0829213	0.134	0.107712	0.15674	0.115276	0.0946133	0.0482986	0.0951593	0.0732154	0.104421	0.113174	0.0488522	0.0892249	0.112644	0.250012	0.10299	0.0876393	0.0680615	0.0736324	0.0553886	0.0866287	0.0783005	0.103034	0.0710661	0.0825566	0.156627	0.265517	0.128106	0.0574825	0.0717378	0.021002	0.0129381	0.0126577	0.024567	-0.0341106	-0.0132841	0.00396297	0.0204146	0.0135873	-0.0065038	-0.00306971	-0.0330824	0.00880824
	0.0694671	0.0796557	0.0573762	0.227766	0.0716608	0.0674534	0.0446908	0.175805	0.104364	0.162422	0.109809	0.064411	0.0665946	0.101478	0.0764713	0.0930393	0.0966253	0.0516978	0.0714987	0.0864692	0.293051	0.0815224	0.0873723	0.0943496	0.0789788	0.0495119	0.0789843	0.0776867	0.0874171	0.0306962	0.0844773	0.157557	0.289592	0.0755277	0.0471128	0.0602054	0.00333073	0.0250329	-0.00618473	0.00548811	0.0149994	-0.0110629	0.0168954	-0.04404	0.00664348	-0.0041624	-0.0027996	0.0421636	0.0245981
	0.0680663	0.0803113	0.0957501	0.255071	0.0460017	0.0411084	0.0309884	0.235449	0.0745558	0.267501	0.104187	0.0788017	0.0366251	0.125611	0.0891911	0.113443	0.0943481	0.0568265	0.106128	0.0636855	0.261729	0.111614	0.090586	0.125237	0.113627	0.0473387	0.073008	0.107051	0.0808837	0.0774957	0.081895	0.149413	0.184769	0.0433388	0.0895106	0.0931166	0.0144811	0.0201854	-0.00384751	-0.00196974	0.0119533	-0.0104428	-0.036521	-0.00477812	0.018177	0.0199109	0.00399133	0.0185227	0.0416846
	0.08318	0.0676934	0.0647911	0.0668594	0.0596771	0.0557985	0.0430652	0.173608	0.115245	0.129634	0.125153	0.102704	0.0469379	0.118646	0.106253	0.14199	0.0887581	0.0878409	0.0325134	0.107072	0.309466	0.0933582	0.0781272	0.105925	0.0673223	0.00770091	0.0866302	0.0916201	0.107747	0.0402205	0.0760569	0.149885	0.169999	0.104816	0.0401212	0.0667177	0.0153057	0.0447557	-0.019153	0.0373177	-0.00757238	-0.0638142	-0.00209612	0.038428	-0.014609	-0.0107982	-0.0145288	0.0290164	0.0294266
	0.0502314	0.0830191	0.077013	0.256875	0.0593039	0.0633078	0.0657507	0.152591	0.0496122	0.0654799	0.14324	0.0831907	0.0565258	0.0554649	0.0612151	0.0718436	0.0989861	0.0528824	0.0776465	0.0424895	0.243186	0.100296	0.0932346	0.101637	0.0538641	0.036869	0.0393914	0.0718809	0.0625475	0.0723921	0.0744768	0.0926627	0.211085	0.0772496	0.094054	0.0894408	0.0128975	0.0128436	-0.00615521	0.000643702	-0.0208588	0.0164443	-0.0061023	0.0326172	-0.00842313	-0.000634991	0.0108475	-0.0464022	0.0233354
	0.0498755	0.122916	0.110656	0.209672	0.0852343	0.085449	0.0395076	0.127733	0.0879596	0.0739455	0.128359	0.129758	0.0662874	0.101404	0.0740338	0.125061	0.0653064	0.0280454	0.0790333	0.0617829	0.250843	0.0970192	0.0925451	0.0840713	0.106043	0.0181102	0.0855044	0.0613419	0.091891	0.0404371	0.071495	0.144167	0.201871	0.131321	0.0427412	0.0662031	0.00296116	0.0349123	-0.00153755	0.0290228	-0.00183183	0.0458885	-0.00117772	0.104324	-0.0107148	-0.0338174	0.012867	0.00620477	0.0156151
	0.0869676	0.121857	0.030892	0.160062	0.0309888	0.0339416	0.0483457	0.178441	0.0422498	0.0620244	0.0644093	0.103292	0.0506358	0.128556	0.0672409	0.103577	0.109123	0.040712	0.0895334	0.069225	0.261444	0.102967	0.0838979	0.0982391	0.0675289	0.0349749	0.087824	0.0701274	0.0556936	0.0776422	0.0799352	0.142172	0.264749	0.0857007	0.0625352	0.0635231	0.00452733	0.0462663	0.000125061	-0.0268107	-0.00181834	0.0337857	0.0176542	0.0145737	-0.0393815	0.0218885	0.0045805	-0.00966058	-0.00251162
	0.033591	0.0716002	0.0807886	0.242635	0.0651758	0.0424608	0.0382226	0.204119	0.0887755	0.126498	0.0796391	0.0990243	0.0459733	0.160394	0.0909366	0.0775262	0.113843	0.0723618	0.0648849	0.0727908	0.281894	0.0694614	0.0317482	0.132673	0.0680157	0.0226111	0.139255	0.0728482	0.168475	0.0743133	0.0606414	0.0982065	0.104147	0.0271863	0.0804616	0.0480549	0.0106013	0.0310855	0.00415698	0.00652103	0.0102972	0.0138832	0.0289478	-0.0176244	-0.0142048	0.0174572	0.0165512	0.0163847	0.00278734
	0.0789498	0.140217	0.00511785	0.256133	0.0539857	0.0419683	0.0200126	0.137969	0.0654488	0.121537	0.12203	0.0985444	0.0416705	0.0876445	0.0957648	0.122018	0.0683622	0.0447528	0.0799497	0.116092	0.282757	0.104037	0.0700801	0.118805	0.0893977	0.0215145	0.0940986	0.0533751	0.104018	0.0953984	0.0687452	0.116372	0.274803	0.0270476	0.113066	0.0761167	0.00324391	0.0264485	0.010974	0.0168263	0.00329242	-0.0577868	0.0129177	0.0468747	0.00797398	-0.000613918	0.0232463	0.0079422	0.00399977
	0.0283396	0.0598738	0.117975	0.20323	0.0858213	0.0694087	0.0457207	0.202782	0.0617723	0.121159	0.0833283	0.110801	0.0718689	0.148654	0.0721917	0.0805019	0.113938	0.0730603	0.0381707	0.0385273	0.219537	0.104551	0.0852805	0.0479075	0.1039	0.0399678	0.0946113	0.0700445	0.0452201	0.0525548	0.0850832	0.207217	0.294514	0.102726	0.0845029	0.0662678	-1.30479e-05	0.0245169	0.0198688	0.0209098	0.00249016	-0.0346321	0.0619065	0.0492207	-0.0110043	0.0149455	-0.00711076	0.0140061	0.0133575
	0.0424347	0.080268	0.120965	0.197672	0.0813596	0.0746896	0.0368607	0.178914	0.133553	0.119513	0.111947	0.180012	0.0668661	0.147027	0.0681736	0.0562893	0.0450435	0.0461918	0.0327133	0.123684	0.258854	0.0796033	0.0476655	0.142647	0.0787643	0.0469822	0.141734	0.0620369	0.203819	0.0510798	0.0387011	0.0772504	0.047571	0.051581	0.0629459	0.0934227	-0.000554868	0.0294412	0.00646056	-0.00272152	0.00990782	-0.0418053	0.0698763	0.0710615	-0.0202483	-0.0404929	0.0166961	0.0147914	0.00700458
	0.0631882	0.0785791	0.0941743	0.174387	0.0962004	0.0811227	0.0448933	0.131408	0.0838456	0.118848	0.0698681	0.137473	0.0440088	0.112532	0.0622296	0.0968597	0.0864201	0.0566821	0.0648076	0.129247	0.289571	0.0889634	0.088	0.122092	0.0998277	0.0190468	0.094074	0.0396683	0.108984	0.0922863	0.0262839	0.145091	0.163631	0.118805	0.0942016	0.062437	-0.00953742	0.0204919	0.02159	0.0135004	-0.00303565	0.0308136	0.0635942	0.0231735	-0.00184985	0.00651972	-0.00798187	0.00822308	-0.00138868
	0.0919375	0.17138	0.0577935	0.170625	0.0391799	0.0531748	0.053071	0.197356	0.0368221	0.121758	0.152141	0.117912	0.073477	0.128596	0.0814023	0.0461055	0.0822239	0.0651748	0.0713119	0.119562	0.294979	0.126504	0.0628262	0.146721	0.0477839	0.0347033	0.116132	0.0655478	0.179662	0.0903683	0.049565	0.111475	0.0094625	0.0167692	0.0646121	0.103573	0.0176261	0.0242643	0.00669468	0.00399865	-0.0157353	0.010508	0.0468639	0.0550764	0.014387	0.0192787	-0.0020761	0.0350655	0.010952
	0.05079	0.0501058	0.0904029	0.151341	0.0797296	0.0329285	0.0203597	0.162567	0.127415	0.07801	0.104367	0.135803	0.0941155	0.118693	0.0578908	0.0858581	0.0944608	0.0935847	0.0645336	0.123892	0.239201	0.0857153	0.0580823	0.129639	0.0513416	0.0434967	0.153434	0.0522825	0.179977	0.0950978	0.0498999	0.131106	0.135795	0.0490312	0.0819219	0.0971505	0.0118213	0.0123401	0.0304096	0.0162111	0.0148433	-0.0602174	0.0619453	0.0226144	0.010704	0.00121324	0.00818665	0.0671726	-0.0204168
	0.0829765	0.159031	0.0561597	0.105445	0.0374719	0.0616518	0.0398317	0.16965	0.0714828	0.100326	0.133791	0.0776168	0.0726028	0.113489	0.0694032	0.0445085	0.0963477	0.0389087	0.0873757	0.104851	0.333814	0.0723458	0.0613322	0.116964	0.120304	0.0402506	0.103137	0.0537656	0.0913907	0.0792951	0.0260184	0.170119	0.200442	0.0412005	0.081974	0.0761501	0.00796372	0.00892693	0.0235879	-0.00120639	-0.0297287	0.0397431	0.0666319	0.0241585	-9.2681e-05	-0.00359582	0.00636555	-0.0486428	0.0488752
	0.0939014	0.167768	0.0569173	0.128446	0.0346825	0.0626604	0.0242194	0.171907	0.0721813	0.0956578	0.0842183	0.142488	0.0545754	0.140013	0.0796155	0.0446077	0.0685957	0.0506073	0.061655	0.101153	0.240471	0.125151	0.0805075	0.0799955	0.0474556	0.0225766	0.14454	0.0592799	0.113676	0.0935743	0.0568487	0.14528	0.203399	0.0644098	0.0966429	0.0838621	0.00250729	-0.0145534	0.00514677	0.00322836	0.0169202	0.0492391	0.0595158	-0.00193323	0.000812554	-0.00966208	0.00633417	0.066956	0.0409367
	0.0780882	0.0870918	0.0721247	0.105915	0.021172	0.073891	0.0410445	0.172852	0.0583345	0.123222	0.10272	0.107263	0.0829153	0.145734	0.0529486	0.0656425	0.0515992	0.0350533	0.0986486	0.111855	0.286339	0.132625	0.0850452	0.100173	0.0704713	-0.00875676	0.113896	0.0476275	0.112921	0.00484185	0.0244308	0.169096	0.10153	0.0959542	0.04503	0.0849335	0.00522002	0.0542984	-0.0165193	0.00668211	0.02456	-0.00948493	0.0535369	0.0740992	-0.00623523	0.0381847	0.0212851	-0.0138706	0.0356547
	0.0972196	0.165115	0.0935684	0.0696886	0.0671349	0.0657888	0.0461476	0.159434	0.0760373	0.124181	0.0870203	0.13155	0.0482529	0.122791	0.0879388	0.0791581	0.0738912	0.0737153	0.0784093	0.117383	0.258306	0.0774956	0.0696657	0.118408	0.0907953	0.0405485	0.155723	0.076061	0.128406	0.0834472	0.0671336	0.148464	0.16578	0.077504	0.1233	0.053694	-0.00427086	0.061298	0.00856873	0.00685886	0.0591265	0.0286078	0.0263084	0.0696405	0.0193551	-0.00271831	-0.0163324	0.0228347	0.0606365
	0.0792716	0.162387	0.0449338	0.213982	0.0415892	0.0611067	0.059274	0.116405	0.0865443	0.15678	0.137758	0.0773694	0.0471273	0.131795	0.0702109	0.145082	0.0722828	0.0636177	0.0797976	0.108217	0.284923	0.0855848	0.0825324	0.116335	0.0722076	0.0171294	0.107125	0.049672	0.134664	0.10362	0.0747306	0.120115	0.183871	0.0827045	0.0864329	0.0708089	0.000399218	0.0137521	0.001842	0.00144096	0.0597069	-0.00320598	0.0216839	0.0133157	0.00901278	-0.0055844	-0.00451294	-0.0317579	0.0287233
	0.0668533	0.103242	0.079509	0.174214	0.0327498	0.0683448	0.0528569	0.173995	0.105748	0.152784	0.132595	0.0655465	0.086357	0.0811893	0.070033	0.115637	0.0768238	0.0357696	0.0883387	0.0881524	0.240925	0.107576	0.0841951	0.119521	0.116058	0.0305469	0.0731262	0.0411461	0.09497	0.0840248	0.0579775	0.158853	0.198427	0.0855583	0.0935601	0.0375503	0.0150654	0.0465065	0.0101128	0.0142046	0.0426406	-0.000200908	0.0251514	-0.0171766	0.0338165	0.00355841	0.00437942	0.0116562	-0.00178952
	0.0999704	0.12058	0.0611106	0.160522	0.0373508	0.0512487	0.0266193	0.0873907	0.090954	0.13142	0.121192	0.0973952	0.0665433	0.116227	0.0880767	0.194422	0.0776416	0.0621885	0.0593018	0.083927	0.266732	0.125353	0.0765943	0.130068	0.0503123	0.0412022	0.122811	0.0597676	0.137156	0.0686158	0.055083	0.144806	0.209414	0.0925927	0.125446	0.078638	0.0223564	0.0578909	0.00828861	0.000386767	-0.00714675	-0.0464228	-0.00705446	0.00724915	-0.00392027	-0.0371679	0.00189336	-0.0197703	0.012749
	0.0846261	0.104862	0.0640479	0.112143	0.0652077	0.0741219	0.0449012	0.15668	0.0869014	0.155223	0.0518097	0.101145	0.0815793	0.0815425	0.101134	0.110762	0.0816541	0.0586245	0.0723129	0.0936808	0.26062	0.120546	0.0813951	0.136672	0.0709173	0.0562595	0.133129	0.0431289	0.129688	0.0782437	0.0475393	0.11974	0.197929	0.0963434	0.112893	0.050781	0.017825	0.0524668	0.0125664	0.00125624	-0.0133361	-0.0331234	0.0140447	0.0273682	-0.0104327	0.0277608	0.0163994	-0.0133704	0.0205363
	0.0504147	0.0955933	0.0739018	0.163956	0.0255223	0.0563297	0.0510806	0.199982	0.0657129	0.109806	0.124801	0.118366	0.0713105	0.160199	0.0723506	0.138143	0.0822951	0.0424537	0.0685283	0.0797605	0.162962	0.0969776	0.094907	0.115727	0.0799182	0.0127606	0.158904	0.0871106	0.196245	0.0878475	0.0489821	0.130818	0.151109	0.0761526	0.0589295	0.048503	0.00999207	0.0223857	0.0206406	0.00713344	-0.0246923	-0.00628303	0.0258989	-0.0154749	-0.00694603	0.0263814	-0.0104345	0.0435907	-0.0278801
	0.0765863	0.108005	0.0690566	0.106656	0.0631579	0.0735751	0.0484446	0.101555	0.0887661	0.108125	0.109667	0.111686	0.0805006	0.122702	0.101641	0.116293	0.0570053	0.0459653	0.0814085	0.119648	0.244921	0.129918	0.0702611	0.109958	0.0574074	0.010281	0.173096	0.065709	0.165257	0.0402507	0.0422396	0.184222	0.101895	0.0396768	0.0766763	0.0601018	0.0290499	0.042232	0.019493	-0.00828161	0.0252941	0.0549105	0.0100692	0.0509727	-0.00468316	-0.0006961	-0.0198507	0.0170057	0.0315594
	0.0831076	0.138058	0.043338	0.103332	0.0164885	0.0765018	0.075155	0.166146	0.0744022	0.15526	0.139601	0.116605	0.0592903	0.123585	0.0730959	0.107609	0.10122	0.0471071	0.0762231	0.100546	0.181094	0.120242	0.095579	0.102679	0.140974	0.0551801	0.0917998	0.0621253	0.109252	0.0644651	0.0565507	0.164389	0.277146	0.0875543	0.121961	0.060594	0.0175521	0.0380139	0.0197128	0.00278352	0.0122049	-0.0017895	0.00561325	0.00931245	0.00120954	0.00888434	-0.00255814	0.0479354	-0.0148986
	0.0395067	0.0995529	0.135103	0.192658	0.0660324	0.0688683	0.0438753	0.162799	0.0702442	0.0981173	0.101482	0.14934	0.0608605	0.138614	0.0763182	0.147604	0.105158	0.0653045	0.0646027	0.0992146	0.20103	0.0461875	0.0903549	0.128498	0.0554148	0.0373749	0.138829	0.0483792	0.142743	0.0802602	0.0447669	0.0992615	0.14691	0.0947916	0.101837	0.0552458	0.0200081	0.0382076	0.00971711	0.00768044	-0.000531047	0.0291894	0.0318884	-0.0365406	-0.0169157	0.0247275	-0.00963408	0.00624212	0.0412276
	0.0534308	0.0343452	0.116827	0.0930939	0.0733835	0.0711173	0.0492365	0.118913	0.0769709	0.255199	0.132361	0.113673	0.0509694	0.1428	0.0773397	0.0747035	0.0828256	0.0647784	0.0864739	0.0652082	0.155033	0.111902	0.0875309	0.0928534	0.0714088	0.0037709	0.149532	0.0541646	0.14598	0.0586939	0.0531259	0.117521	0.147688	0.0919931	0.0591069	0.0476787	0.0126563	0.0182178	0.0194031	-0.015621	-0.0201493	-0.00177999	0.028443	0.00722422	0.0156094	0.00660734	0.0211667	0.0218099	-0.010999
	0.0314598	0.0274661	0.114502	0.141864	0.0381979	0.0599277	0.0357779	0.110467	0.106056	0.20649	0.0304408	0.112331	0.0734399	0.145067	0.0777849	0.120594	0.0846465	0.0630473	0.0688359	0.101445	0.17035	0.108403	0.0785026	0.0836186	0.0821518	0.00357192	0.123303	0.0432595	0.0771491	0.10538	0.0686805	0.169713	0.240435	0.0866689	0.0492424	0.0659502	0.019754	0.0141597	0.0168993	-0.00158034	0.022148	-0.018356	0.00608113	0.0411548	0.00757931	0.0101738	-0.0131408	0.00721724	0.00395188
	0.0875333	0.164936	0.0691986	0.15077	0.0443263	0.0746896	0.0639158	0.125234	0.088534	0.0420381	0.118539	0.0956441	0.0753066	0.131723	0.0727175	0.141025	0.0679989	0.0371337	0.0799073	0.095789	0.144304	0.124634	0.0976291	0.052748	0.0796209	0.0369387	0.132435	0.0497112	0.100794	0.0472298	0.0730129	0.165406	0.253026	0.0880443	0.0979376	0.0527689	-0.0107804	0.0186702	0.0115877	0.000533788	0.0377653	0.0317741	0.0310304	-0.0517917	0.00309977	0.0518723	-0.00283964	-0.0223055	0.0261058
	0.074748	0.121528	0.0737446	0.153096	0.0238888	0.0323498	0.0434302	0.129538	0.0605945	0.123052	0.0959117	0.100372	0.0846709	0.161692	0.0643438	0.0965508	0.0888991	0.053183	0.0831958	0.140751	0.192964	0.14128	0.093783	0.114185	0.0903947	0.0259613	0.129095	0.046663	0.096423	0.0673676	0.0726083	0.17884	0.187501	0.068608	0.0938723	0.0539046	0.002947	0.0414128	0.00225824	0.00942465	0.0201341	0.00800546	-0.00319906	-0.0311899	-0.0023523	-0.0117118	0.016482	0.0119117	0.00362632
	0.0634929	0.172318	0.0863843	0.131255	0.0467307	0.0641413	0.0472648	0.14782	0.0674368	0.195974	0.0843039	0.128577	0.0794714	0.112702	0.0338124	0.105445	0.0768571	0.0910344	0.0708237	0.110035	0.176553	0.121784	0.072274	0.0920453	0.0859971	0.0199297	0.0972829	0.0275206	0.0927235	0.0692542	0.0964769	0.22486	0.237954	0.107216	0.091294	0.0822552	0.0302658	0.0388321	0.0264704	0.000932902	0.00783281	0.0100744	0.00129072	0.0402476	0.0047929	4.52242e-05	-0.00280199	0.00458995	0.015548
	0.0525886	0.0802272	0.126998	0.145221	0.0165429	0.0781333	0.0293471	0.127381	0.0786547	0.167326	0.0645281	0.0821659	0.0744685	0.167039	0.0738075	0.112685	0.0984276	0.049584	0.0742466	0.0660407	0.144549	0.141215	0.0952375	0.0773874	0.10519	0.0317186	0.101215	0.0533421	0.0658892	0.0830707	0.0672962	0.178428	0.269004	0.0333107	0.0840885	0.0652508	0.0185273	0.0177385	0.013254	-0.00571996	0.0065081	-0.0167403	0.0227296	-0.00262397	0.000508443	0.0262431	-0.00757407	-0.00259567	-0.00288015
	0.07592	0.0620737	0.109354	0.159923	0.0433968	0.0437272	0.0350255	0.127423	0.0757526	0.217012	0.0850477	0.134723	0.0607177	0.143487	0.031065	0.042919	0.054757	0.0482086	0.0653937	0.102808	0.241352	0.118667	0.0826272	0.11775	0.053599	0.00411446	0.144616	0.0582848	0.112036	0.0681228	0.058574	0.173906	0.14053	0.137248	0.0839126	0.0648076	0.037173	0.0215962	0.00816341	0.0193641	0.0221277	0.0267873	0.00290457	0.0384149	-0.00151584	0.00901256	0.0108936	0.0276868	0.00682375
	0.0631424	0.152489	0.125229	0.112639	0.0331182	0.0556345	0.0608413	0.116849	0.0966638	0.180973	0.0914567	0.109419	0.0838518	0.163923	0.0630487	0.105363	0.0991958	0.100734	0.0702831	0.0860973	0.264258	0.138518	0.104018	0.0692686	0.123287	0.0091049	0.099045	0.0477817	0.0986938	0.0328947	0.0631369	0.147569	0.23933	0.108715	0.0797956	0.0728389	0.0163356	0.0241863	-0.00224965	0.000249255	0.0127892	0.0509613	0.0217621	0.00367406	0.0184264	-0.034514	0.0177729	-0.00268324	0.00467943
	0.047211	0.14065	0.125513	0.138304	0.0654804	0.0628796	0.0404589	0.0974086	0.0916004	0.141612	0.113564	0.154358	0.0783819	0.153656	0.080773	0.0772356	0.057131	0.0294318	0.0985312	0.104706	0.18388	0.142457	0.101085	0.122829	0.0790157	0.0150599	0.148555	0.0419387	0.0948639	0.04166	0.0667682	0.14138	0.141533	0.0610622	0.0825383	0.0582375	0.00744254	0.0346417	-0.00345277	-0.00597833	0.031337	-0.0294318	-0.00623064	0.0263112	0.014263	-0.0205252	-0.0070383	0.0185194	-0.0135507
	0.0529392	0.0836736	0.0893082	0.174119	0.0466915	0.0516774	0.0525653	0.155629	0.0612731	0.0632582	0.156762	0.107788	0.066253	0.121479	0.0974399	0.118766	0.0499632	0.0387347	0.114818	0.153268	0.217315	0.128298	0.0992647	0.09338	0.0901596	0.0159073	0.106127	0.0626185	0.0593841	0.0464543	0.0654954	0.217821	0.215887	0.124373	0.1039	0.0619463	0.00463305	0.0314964	-0.00095931	-0.0165733	0.000687457	-0.00259908	0.022114	0.0481739	0.0316882	0.00827235	0.02148	0.0322229	0.00377173
	0.0394984	0.128761	0.0869776	0.0676637	0.0691401	0.0786442	0.0592475	0.105767	0.0633682	0.124167	0.0942992	0.099582	0.0460348	0.111792	0.0851332	0.102518	0.0982854	0.049812	0.0710662	0.0754892	0.282647	0.146438	0.0762819	0.0877879	0.0997621	0.0249029	0.133417	0.0677351	0.108043	0.0728068	0.0704533	0.185061	0.226742	0.141305	0.0342026	0.0378308	0.0125249	0.0452647	0.00962855	-0.00752711	-0.00477711	-0.042499	0.0362614	0.0092824	-0.0284225	0.00549302	0.00857391	0.0297802	0.00881298
	0.0484125	0.0735604	0.0997804	0.0978069	0.0182977	0.0579222	0.0363427	0.147126	0.0527591	0.162149	0.0970833	0.106718	0.0609249	0.122502	0.0675698	0.128232	0.0932015	0.078807	0.0915153	0.0869206	0.261572	0.150325	0.0850351	0.111782	0.0774938	0.0105693	0.118074	0.0541658	0.154539	0.0613605	0.0524305	0.128073	0.116511	0.115006	0.0563537	0.0662606	0.0315435	0.046835	0.0117118	-0.0166248	0.00177797	-0.0290687	0.0159552	0.0370931	0.0169681	0.0133974	0.0187461	0.0303165	-0.0142555
	0.0647065	0.137364	0.102444	0.111069	0.0298462	0.0781388	0.0485594	0.14537	0.034346	0.162366	0.123085	0.0950991	0.057264	0.134844	0.0693588	0.109412	0.103716	0.0493074	0.090883	0.0858507	0.29107	0.130432	0.104172	0.123565	0.0795579	0.0115416	0.133222	0.0746234	0.111077	0.0344309	0.0459905	0.175338	0.208879	0.0786128	0.0711823	0.0720049	0.0149858	0.0243107	0.0156411	-0.0050152	-0.00315284	-0.0013496	0.0218701	0.0266339	0.01684	-0.0022457	-0.000508582	-0.00790109	0.0150971
	0.060311	0.135876	0.0402276	0.121428	0.0360997	0.0572789	0.0421538	0.182322	0.0984907	0.107568	0.111914	0.0813392	0.101388	0.105469	0.0783883	0.0817839	0.0731503	0.052498	0.111545	0.0955771	0.235988	0.151258	0.11036	0.111649	0.113678	0.0254585	0.163147	0.0827371	0.110519	0.0464025	0.0567847	0.183361	0.179337	0.100097	0.103912	0.0338999	0.0024274	0.0302262	0.0195226	0.00230784	-0.00193274	-0.0138679	0.0416837	0.0787332	0.0366515	0.00937086	0.0388021	0.0364324	0.00588107
	0.0624484	0.153478	0.0839284	0.0876565	0.055198	0.0716115	0.0304575	0.124813	0.0647296	0.16963	0.170685	0.133177	0.0612557	0.14992	0.0737296	0.0977731	0.123577	0.0967556	0.0605333	0.0670285	0.212438	0.153668	0.120972	0.0963876	0.097282	0.0036585	0.130715	0.0789686	0.137534	0.0396352	0.0596314	0.141339	0.115984	0.0610972	0.0951467	0.0437245	0.00502785	0.0218215	0.00722859	-0.00339959	-0.0063397	0.0287376	-0.00561301	0.0223616	0.00154334	0.0210981	0.0266209	0.00956101	0.030097
	0.0519143	0.122481	0.0463313	0.100167	0.0405693	0.0429374	0.0339544	0.112256	0.111206	0.117672	0.121276	0.0975837	0.059401	0.155958	0.0651627	0.116327	0.109212	0.0760792	0.0604887	0.0694491	0.221769	0.147319	0.0990587	0.101434	0.0472588	0.000130372	0.156643	0.0809926	0.115264	0.0322306	0.0591843	0.177418	0.223923	0.115254	0.0644829	0.0619331	0.0166764	0.00673631	0.00866994	-0.00194604	0.0433698	-0.00940256	0.00931694	0.0620508	0.00331558	-0.00577217	-0.0173898	0.00662472	0.0281757
	0.0870922	0.11723	0.0764894	0.112067	0.0392821	0.0600382	0.0403128	0.13039	0.0994469	0.110553	0.0593585	0.128779	0.0533804	0.105903	0.0632879	0.0986841	0.118249	0.0913524	0.0479621	0.0729579	0.261071	0.108664	0.113755	0.117992	0.109461	0.0200926	0.142367	0.0737553	0.130596	0.057696	0.0718696	0.100701	0.272627	0.114284	0.0696174	0.0485155	-0.00167393	0.0444653	0.0116316	0.00123485	0.0010163	-0.0172678	-0.00573812	0.000392065	0.0017724	-0.0158895	0.0180414	0.0150678	0.0261926
	0.0542445	0.0480754	0.0780474	0.114791	0.0865366	0.0516372	0.0380087	0.149267	0.0535297	0.111426	0.098972	0.109818	0.0605067	0.105676	0.0827613	0.129142	0.0769422	0.0777394	0.0711659	0.0766672	0.193707	0.158088	0.0952683	0.0761	0.0927054	0.00289794	0.142039	0.0828835	0.132774	0.0725293	0.0559856	0.179034	0.172711	0.104891	0.0672177	0.0175712	0.0312883	0.0449739	0.00373732	-0.0122966	0.0098364	0.00431338	0.0481944	0.0141108	-0.0145572	-0.0101233	0.00768936	0.00380613	0.0174341
	0.0711218	0.108277	0.134057	0.120919	0.0486737	0.0517756	0.0564457	0.122766	0.117869	0.0618563	0.148053	0.0941403	0.0716401	0.148557	0.0522293	0.11143	0.0891285	0.08359	0.0562704	0.063931	0.209821	0.129619	0.0953672	0.0904902	0.095888	0.00375059	0.127761	0.0734564	0.112905	0.0546313	0.0647677	0.162259	0.193364	0.0937725	0.0507328	0.0390337	0.0259746	0.0272989	0.00163376	0.0113935	0.0148261	0.00870227	0.00911538	-0.00457485	-0.00394889	-0.00074688	-0.0189428	-0.0271054	-0.00430398
	0.0803833	0.109523	0.104791	0.13494	0.0618367	0.057361	0.0241445	0.0966115	0.0760476	0.165326	0.0713934	0.141334	0.0743651	0.109784	0.0931654	0.0374202	0.0656594	0.0776001	0.0767184	0.0760535	0.214594	0.131811	0.124761	0.101694	0.0945744	-0.0121031	0.132643	0.0637757	0.100175	0.0516943	0.0868197	0.22039	0.191317	0.125326	0.0778481	0.0565071	-0.00923361	0.0517361	0.00730629	-0.0107275	0.0161276	0.0624907	-0.00491547	0.00863156	0.00175909	0.0241287	-0.00882119	-0.000638345	0.0538694
	0.0939831	0.0931266	0.129842	0.124886	0.0286837	0.0630298	0.032566	0.196778	0.100071	0.191658	0.13614	0.220631	0.0452413	0.0700074	0.0315856	0.110894	0.0235992	0.0351667	0.093351	0.0626864	0.221665	0.15389	0.107568	0.0809043	0.0888704	0.00569207	0.167913	0.0743398	0.105076	0.0535833	0.061151	0.137005	0.239276	0.135684	0.0405111	0.0219284	0.0207309	0.0180329	0.017691	0.00177995	0.0201644	0.0589574	0.0505135	-0.0285976	-0.0246063	-0.0268556	-0.00228115	-0.0290778	-0.0355662
	0.0792106	0.128988	0.118399	0.0940168	0.0688892	0.0868605	0.0338048	0.173017	0.0893048	0.0899393	0.108429	0.104543	0.0511535	0.125993	0.0555898	0.068009	0.0726317	0.0514921	0.090064	0.104489	0.208072	0.134714	0.0857696	0.0927768	0.099217	-0.000978066	0.114554	0.047471	0.108936	0.049896	0.0584874	0.158524	0.156431	0.116982	0.0286812	0.0393971	-0.00313412	0.0262505	0.0171095	0.000256611	0.0109784	0.0336639	0.00764332	-0.00265118	0.0119366	0.00571476	-0.00452611	0.0106557	-0.0080255
	0.0787418	0.0731296	0.11098	0.0865332	0.0319402	0.0600574	0.0755189	0.140684	0.108541	0.0849395	0.152712	0.129147	0.0848145	0.115332	0.0655842	0.11466	0.101691	0.0661167	0.0463825	0.0868786	0.227352	0.162212	0.114126	0.0764608	0.102191	0.00318168	0.120237	0.0654595	0.0942834	0.0789769	0.0309739	0.211051	0.227427	0.0940683	0.0714044	0.0394289	-0.00947296	-0.00628032	0.0111535	-0.00191109	-0.00265357	0.0179127	0.000950058	0.0142312	0.0219965	0.0346384	0.0104309	0.00512561	-0.00562547
	0.077791	0.12435	0.0408839	0.119447	0.059177	0.0485977	0.0424994	0.126004	0.116484	0.138939	0.149738	0.0827372	0.0534116	0.125866	0.0608203	0.121151	0.125336	0.074658	0.0684761	0.100089	0.236769	0.135811	0.0759313	0.118773	0.0997133	-0.00132621	0.142447	0.0449216	0.132421	0.0809296	0.0584812	0.0602248	0.107577	0.04852	0.0507492	0.037599	0.0138017	0.00812101	0.032326	0.00693379	-0.00345315	0.00344006	-0.0608202	0.0102578	-0.00887901	-0.0359095	0.0090719	-0.0140436	0.0142187
	0.0906353	0.159024	0.0750339	0.0926837	0.0321623	0.0527442	0.0413082	0.154633	0.0587384	-0.0253913	0.0914123	0.181591	0.0682664	0.102843	0.0677399	0.101335	0.0447947	0.050827	0.073977	0.091458	0.263592	0.113265	0.0575383	0.119987	0.0561608	0.029013	0.159997	0.0648362	0.158918	0.107897	0.0489987	0.111838	0.173225	0.0994978	0.042065	0.027389	0.0113724	0.0246138	0.0218364	-0.0133378	-0.0206557	-0.017827	-0.0177102	0.0219263	0.0214223	0.0182671	0.00159007	0.0364014	0.00595292
	0.0383208	0.0999233	0.129707	0.0516627	0.061091	0.046759	0.0138716	0.114819	0.106774	0.135152	0.0725534	0.104572	0.0603228	0.0935724	0.0409329	0.149667	0.0927755	0.0503967	0.0966147	0.103093	0.250968	0.140565	0.0866718	0.120413	0.0851287	0.0271602	0.152929	0.0590153	0.157898	0.0765587	0.0504991	0.112297	0.156693	0.0806465	0.0698151	0.0529863	0.0200061	-0.00673146	0.0241309	0.00380826	-0.0315915	0.0176015	0.0106055	-0.0234387	0.0256613	-0.00700639	0.0182179	-0.0164428	0.0242305
	0.0672725	0.121253	0.0781271	0.137063	0.0213503	0.0559705	0.0440117	0.167421	0.108888	0.153721	0.090695	0.128279	0.0508776	0.15399	0.0875321	0.118654	0.0578633	0.0482729	0.104404	0.117595	0.276257	0.143263	0.0849696	0.0760062	0.0754649	0.0168656	0.142492	0.0597672	0.104612	0.0364603	0.0638016	0.208498	0.267959	0.0833936	0.0406737	0.0689527	0.00996981	0.017917	0.0178094	-0.00284917	0.00285693	0.0226432	0.000600229	0.0440486	0.0325541	-0.00309264	0.025827	0.0484774	0.00759305
	0.0680065	0.121829	0.11434	0.0631909	0.04125	0.0615245	0.0209952	0.102131	0.105639	0.118962	0.104655	0.128677	0.064184	0.129132	0.0575569	0.0997254	0.0608129	0.0592159	0.0842983	0.116495	0.212726	0.0813426	0.0792495	0.11907	0.0904992	0.0462498	0.138008	0.0624704	0.119241	0.0719001	0.0542847	0.123925	0.170201	0.0544474	0.0910414	0.0338739	0.00666799	0.0279252	0.00960929	-0.0037291	0.0158369	0.00963476	0.005427	-0.0357418	0.0107435	-0.0341926	0.0117164	-0.00123334	0.0198009
	0.0714384	0.182721	0.142865	0.124876	0.0420489	0.0469196	0.0129386	0.118928	0.134939	0.0570925	0.118009	0.12143	0.0568996	0.0823411	0.0561083	0.167656	0.0673719	0.0596753	0.0963737	0.0977446	0.21999	0.128016	0.0780824	0.141861	0.0662607	0.0294175	0.149978	0.0433655	0.133066	0.0830799	0.026412	0.104885	0.135995	0.0566374	0.107204	0.0388786	0.02187	0.0158642	0.0277842	0.00146217	0.00821935	-0.00924576	0.0119525	0.0164065	-0.0170405	-0.00308754	0.00754351	0.0494261	0.0316651
	0.0421557	0.0237522	0.191413	0.104514	0.0463743	0.0272475	0.0315225	0.0911026	0.102877	0.0492897	0.111227	0.140706	0.0518623	0.104225	0.067059	0.170467	0.0499336	0.0434025	0.0777603	0.0797689	0.239398	0.135656	0.0878459	0.0767942	0.0939964	0.010582	0.125821	0.0814482	0.129172	0.043495	0.0599511	0.208804	0.139426	0.112746	0.0492373	0.0404351	0.0153338	-0.00606561	0.0195774	0.00550993	0.00365342	0.00781585	0.0406667	0.0164668	0.0595401	-0.0303687	0.01594	-0.0179352	0.0308369
	0.0747988	0.118734	0.0918216	0.0653444	0.0168107	0.05203	0.0211009	0.146709	0.0857284	0.062813	0.123567	0.115581	0.0501757	0.131805	0.0989958	0.142929	0.0765741	0.0820735	0.0766079	0.119031	0.244297	0.102013	0.0862744	0.0955476	0.0712332	0.00322918	0.166626	0.0667027	0.137058	0.0526894	0.0477388	0.195519	0.196188	0.0890899	0.092774	0.051305	0.0108881	0.0256838	0.00633578	-0.0101495	-0.00257431	-0.0179895	0.0491393	-0.026901	0.0386793	0.00252443	0.000814733	-0.0138096	0.0366826
	0.037999	0.0354594	0.143315	0.186097	0.0550511	0.0713117	0.051535	0.152401	0.0796622	0.147948	0.0920182	0.112138	0.0672817	0.134109	0.0772972	0.180241	0.069051	0.0492143	0.0790623	0.0476639	0.242741	0.121976	0.101643	0.0975715	0.101388	0.00109454	0.167661	0.0522591	0.144125	0.0524859	0.0353582	0.117171	0.217895	0.104055	0.100964	0.0685123	0.0357857	0.02272	0.00715588	0.00527467	0.00710311	0.00968959	0.0469604	0.0277267	-0.00412059	-0.0331736	-0.00975942	0.0102009	0.00053695
	0.0426608	0.0288013	0.111498	0.0815571	0.0475891	0.0525717	0.0422398	0.10584	0.104718	0.110149	0.136633	0.153983	0.077076	0.132031	0.090368	0.154356	0.115225	0.0818132	0.0741644	0.106939	0.257468	0.131076	0.111506	0.10548	0.0977202	0.0253898	0.134317	0.0662773	0.162126	0.0614088	0.0372466	0.13644	0.156489	0.0392522	0.0929845	0.0224184	0.0172041	0.029862	0.0143327	0.00184892	-0.0192406	0.0330016	-0.000964733	-0.0209512	0.0369061	0.0214718	-0.0235514	0.0235527	0.0754533
	0.0770212	0.134219	0.130905	0.154227	0.0555023	0.0655751	0.0196727	0.0596405	0.065253	0.0936787	0.113962	0.0828743	0.0637395	0.125138	0.0845567	0.115281	0.085299	0.0867086	0.0718582	0.120004	0.260972	0.203485	0.10385	0.0834591	0.101541	0.00807957	0.150002	0.0650396	0.103669	0.0154079	0.04556	0.162776	0.185047	0.11348	0.0283035	0.0726215	0.0155809	0.0388414	0.00628098	0.00098838	0.00400985	0.0178119	0.000520909	0.0732091	-0.0150923	-0.0182002	-0.0264472	-0.020412	0.0159925
	0.0619614	0.126713	0.0629397	0.0717122	0.0401295	0.0482879	0.0471471	0.120397	0.030818	0.142227	0.120541	0.0734248	0.07614	0.164819	0.0719164	0.147019	0.0823979	0.0448615	0.095965	0.163978	0.301369	0.16022	0.111308	0.119266	0.0512632	0.00158568	0.154833	0.04237	0.1255	0.0691198	0.0476257	0.221163	0.170236	0.0790922	0.0899205	0.0359921	0.00744294	0.0167887	0.018687	0.00156909	0.0108321	-0.030763	0.0491314	-0.0316007	0.0174574	-0.0237868	0.0253006	-0.0206954	0.0213526
	0.0583478	0.0265539	0.139201	0.0797823	0.0763011	0.0367263	0.029632	0.0920508	0.0920139	0.122337	0.130784	0.076903	0.0533007	0.134781	0.0912444	0.128439	0.091492	0.0626051	0.103817	0.0626409	0.28796	0.122971	0.0942101	0.107595	0.107811	0.0139125	0.147304	0.0568683	0.110211	0.0743588	0.0514954	0.191022	0.209484	0.106487	0.102299	0.039096	0.00838577	-0.022788	-0.000639931	0.00128935	0.0234701	-0.0130841	0.0314059	0.00825973	-0.00289593	0.0112289	-0.0359273	0.00495792	0.0363653
	0.0606304	0.0990842	0.0765124	0.136898	0.0353155	0.0655003	0.0395783	0.108158	0.106689	0.085185	0.0858724	0.150063	0.0552304	0.137816	0.0908275	0.10639	0.0945753	0.0587417	0.101133	0.0834413	0.25565	0.116079	0.11612	0.138155	0.101159	0.00560635	0.157858	0.0543394	0.137154	0.079242	0.0370704	0.12428	0.22091	0.0980489	0.0965874	0.0551942	0.0278814	0.00754346	0.0146119	-0.00131137	-0.0209475	-0.0370825	0.0659452	0.0558421	-9.42389e-05	0.00051261	-0.0210224	0.022492	0.0246899
	0.0263524	0.0398394	0.0752759	0.0639413	0.0377556	0.0554947	0.037743	0.132516	0.0790549	0.0838748	0.162646	0.116953	0.0505189	0.150061	0.092358	0.0896345	0.088687	0.0782575	0.0790186	0.0953779	0.283996	0.114405	0.0802519	0.126536	0.0573063	-0.00135412	0.131392	0.0522455	0.136075	0.0983564	0.0594614	0.189486	0.258601	0.161878	0.0792671	0.0545551	0.0183149	0.0236808	0.00807359	-0.00719157	0.00439217	-0.0110667	0.0575828	-0.0016373	0.0297249	0.0228522	-0.0155115	0.0687027	-0.00169395
	0.0546443	0.0809245	0.080733	0.106298	0.0510848	0.0311787	0.0625634	0.166386	0.130594	0.125214	0.15006	0.168888	0.0527181	0.08242	0.0780691	0.0985241	0.0865308	0.0702124	0.0970657	0.114638	0.232127	0.167481	0.0904188	0.118114	0.0904865	0.0228953	0.167378	0.064179	0.129076	0.0672019	0.0609923	0.170484	0.227427	0.0543486	0.0885269	0.0620617	0.0293252	0.000250565	0.0149274	0.00858287	-0.0257729	-0.00279751	0.051642	-0.000715103	0.0367486	0.0191683	-0.00191462	0.0209526	0.035513
	0.0363273	0.14116	0.0799698	0.0410085	0.0322222	0.0325234	0.00937612	0.134712	0.0430735	0.156817	0.122808	0.141282	0.0697627	0.164743	0.0788344	0.100565	0.0890136	0.0442312	0.0853054	0.0855418	0.26704	0.127495	0.102891	0.121562	0.0988285	0.000155472	0.162505	0.0676855	0.136561	0.0960165	0.0424596	0.166476	0.136165	0.0802807	0.074514	0.0374993	0.0127672	-0.0132854	0.00639443	0.00931471	0.016704	-0.00890807	0.0855494	0.0145812	0.00839892	0.0185049	-0.00161987	0.0195768	0.0354903
	0.0637865	0.0599899	0.0262755	0.069188	0.0177297	0.0423177	0.0289565	0.11235	0.0597303	0.109193	0.114532	0.0889713	0.0673674	0.0947387	0.0627172	0.0705987	0.0562254	0.0467413	0.088185	0.0959671	0.248804	0.145155	0.108404	0.127472	0.159334	-0.0142942	0.168161	0.0621096	0.156392	0.075657	0.0531449	0.187742	0.20721	0.0989691	0.0810821	0.054842	0.0255255	0.0180621	0.00877286	-0.00594529	0.00644953	0.0391555	0.0433542	-0.0846396	0.00091891	0.0235914	-0.0111559	0.0172503	0.0618942
	0.0732245	0.0790508	0.0932384	0.0568703	0.0419483	0.0494581	0.0487248	0.160662	0.0535162	0.156831	0.114417	0.106335	0.0741307	0.0986811	0.0735846	0.107957	0.0656638	0.0491145	0.119109	0.0818267	0.205713	0.150265	0.0968087	0.128156	0.105845	0.00743871	0.176393	0.0529724	0.15478	0.0828699	0.0514621	0.190152	0.251364	0.0765682	0.0700824	0.02339	0.0257328	0.0606166	-0.0107483	0.00722945	0.00073272	0.00255641	0.0499946	0.026373	0.0103672	-0.012689	-0.0269908	0.0230281	0.000126969
	0.0755882	0.0915216	0.0989382	0.0946202	0.0484652	0.0694279	0.0239381	0.151531	0.0340223	0.0913736	0.176653	0.122336	0.0658565	0.104803	0.0570106	0.111155	0.0872025	0.062523	0.0642015	0.102644	0.29767	0.18902	0.114625	0.112071	0.102401	0.00983363	0.165926	0.0497156	0.125956	0.0701339	0.076742	0.125179	0.170333	0.0990038	0.0240495	0.0756318	0.0322621	0.00288264	-0.0052586	-0.0025129	0.0196409	0.0284524	0.0475582	0.00132265	0.00822827	0.0114718	0.0144939	0.00826349	-0.00973519
	0.0977288	0.119626	0.0110645	0.0473007	0.0159156	0.0604125	0.0431343	0.1041	0.0653983	0.148256	0.0497741	0.0181402	0.0916751	0.121221	0.0706134	0.114044	0.126502	0.0741284	0.0732697	0.0833101	0.234734	0.21398	0.109458	0.102102	0.107526	0.0285129	0.180966	0.0591992	0.124592	0.0584371	0.052835	0.145186	0.216306	0.0924489	0.0727744	0.0749474	0.0148644	0.0249251	-0.00248132	0.00175004	0.00917215	-0.0541873	0.0621097	-0.00110183	0.0105955	-0.0151064	-0.00851988	-0.00962742	0.0177336
	0.0673422	0.145778	0.104715	0.0676694	0.049096	0.0665175	0.0195353	0.0826234	0.119335	0.144265	0.126909	0.126998	0.0400431	0.110796	0.0874973	0.0865062	0.0906304	0.0620619	0.0827937	0.0727188	0.234247	0.138454	0.0995782	0.149046	0.148171	0.0139634	0.176575	0.053354	0.141837	0.0807898	0.033974	0.163098	0.188385	0.161434	0.0708864	0.0300313	0.00980423	0.024194	0.00421979	-0.00359747	-0.000697262	-0.0162158	0.0302797	0.0026167	0.00758081	0.00881935	0.00903808	-0.00640281	0.0150102
	0.0322461	0.0513446	0.138028	0.101557	0.067466	0.0352794	0.0335891	0.0900409	0.0979782	0.203333	0.0740179	0.13193	0.0703473	0.109448	0.0815334	0.0874778	0.101556	0.0613925	0.102075	0.0641105	0.173712	0.163235	0.147578	0.119717	0.12238	0.0241802	0.134344	0.0534027	0.16244	0.0796691	0.065177	0.180082	0.22157	0.103971	0.110119	0.0576013	0.0165479	0.0264856	0.00699003	-0.00631985	-0.00790034	-0.052422	0.0119121	-0.00231007	0.00698262	-0.0478597	-0.00882521	0.0155313	0.0197599
	0.055181	0.101867	0.105972	0.0757257	0.0412063	0.08529	0.0579261	0.0745774	0.12745	0.146417	0.0770186	0.119181	0.0924817	0.155885	0.097274	0.0950594	0.0962851	0.0659924	0.0671755	0.0920728	0.240727	0.143292	0.134898	0.103724	0.0999345	0.0265398	0.172595	0.0530675	0.116895	0.0425879	0.0358183	0.174017	0.171266	0.0903252	0.0944688	0.0736986	0.0098241	0.0122767	0.0146157	-0.0050805	0.0159053	-0.00379245	0.00647973	0.00273913	0.0348068	-0.0259496	-0.00572974	0.0229662	0.0424437
	0.0599755	0.16849	0.0550051	0.136056	0.0508695	0.0550041	0.0414397	0.126487	0.0969746	0.0968381	0.0639533	0.107112	0.0612868	0.130182	0.0659495	0.122243	0.0885916	0.0690246	0.0877614	0.0523148	0.151702	0.174803	0.14504	0.114448	0.104285	0.030332	0.147519	0.0598032	0.126676	0.066552	0.0500168	0.166453	0.218178	0.0859837	0.126194	0.0490933	0.0203414	0.00285621	0.0158408	-0.005335	-0.00576026	-0.034109	0.00341119	0.00302517	-0.00746557	0.0108812	-0.0167132	0.0212676	-0.00548295
	0.046512	0.0820629	0.153889	0.1127	0.0402874	0.0591837	0.0221194	0.118878	0.146731	0.103537	0.038129	0.133495	0.0539912	0.143785	0.122547	0.121267	0.0838604	0.0914129	0.0682778	0.0910674	0.188742	0.150379	0.117651	0.112904	0.0934608	0.0267488	0.162802	0.0443887	0.141392	0.0864049	0.0493869	0.177306	0.236708	0.151498	0.0948611	0.0806051	0.0253565	0.0178519	0.00461253	0.00612153	0.0273393	-0.0130587	0.00203263	-0.0390595	0.0386298	-0.0191855	0.0137796	0.0041372	0.0774521
	0.0634961	0.0884657	0.140677	0.0696562	0.0480143	0.088883	0.0379838	0.089149	0.104536	0.0841862	0.107879	0.145745	0.0783909	0.0996022	0.0853802	0.10597	0.0751883	0.0553662	0.0700773	0.0875058	0.117682	0.179958	0.110223	0.154121	0.135849	-0.007444	0.151925	0.0506864	0.126931	0.0777382	0.0533476	0.180363	0.274192	0.10626	0.10435	0.0738819	0.00498413	0.0219589	0.0102936	-0.00112742	-0.0247561	-0.0392971	0.0211089	0.072333	0.0207846	0.0129112	-0.00898996	-3.55487e-05	0.000538178
	0.0496002	0.0879751	0.118844	0.0639836	0.0317488	0.0860717	0.00869066	0.100035	0.139485	0.141477	0.0647855	0.0837063	0.0701699	0.0962547	0.0742671	0.146363	0.0458401	0.0331126	0.087735	0.10028	0.144574	0.111314	0.116539	0.1096	0.128101	0.0283175	0.156669	0.0587361	0.131244	0.0603877	0.0332216	0.13439	0.205788	0.093158	0.115871	0.0626644	0.0036679	0.00571472	0.0300514	0.00261921	0.0264308	-0.00433618	0.00663367	0.0652746	0.0195421	0.00971116	0.00104055	0.0362177	0.00868842
	0.0536596	0.102923	0.110242	0.09168	0.0739341	0.0696944	0.022486	0.132829	0.10194	0.141643	0.0866499	0.101785	0.0519069	0.127213	0.101697	0.143117	0.0966411	0.0804821	0.0631346	0.0846957	0.109912	0.150042	0.123175	0.118689	0.128732	0.0212485	0.19231	0.0625232	0.147928	0.058539	0.0455669	0.182336	0.238359	0.148088	0.101927	0.0609463	0.0106149	-0.0102902	-0.0148717	0.00105293	-0.00627694	0.0069967	-0.00528374	0.0515732	-0.00204858	0.0429615	0.00023458	0.0731031	0.00936272
	0.058261	0.036983	0.00893046	0.0433512	0.0281545	0.0406071	1.15069e-05	0.133227	0.0363615	0.14549	0.0418106	0.0376181	0.0696394	0.128246	0.110836	0.128773	0.0705604	0.0699255	0.0802436	0.0848758	0.127481	0.152606	0.128024	0.106889	0.110739	0.0336296	0.193249	0.0801977	0.142719	0.0367718	0.0500601	0.203188	0.215033	0.145318	0.0841629	0.0679943	0.0280218	0.00917506	0.00699558	-0.0103694	0.0355909	-0.00951514	0.0269918	0.0448375	0.00526584	0.00992888	-0.0248724	0.0549712	0.0173376
	0.0491529	0.0605208	0.101171	0.0568959	0.0348363	0.0666554	0.0444669	0.161924	0.124274	0.0964507	0.107767	0.133596	0.0775049	0.147143	0.0638638	0.139249	0.0751317	0.0789793	0.0780693	0.0767179	0.146677	0.151893	0.108399	0.137103	0.101536	0.0204771	0.13781	0.0505089	0.163073	0.0503252	0.0555609	0.189206	0.217273	0.0595239	0.103315	0.0405672	0.0237455	0.0232981	-0.000283953	0.0144703	0.0125344	-0.0102706	0.0302916	0.0361842	0.0214326	0.0141095	-0.000754625	0.0581062	0.0190257
	0.0648724	0.0772076	0.058396	0.0270444	0.0743607	0.0674787	0.0163495	0.114131	0.141565	0.148192	0.0497966	0.0892939	0.0671071	0.113088	0.0839291	0.141234	0.0676044	0.0768944	0.083345	0.103653	0.118657	0.0996638	0.116294	0.128722	0.120763	0.00281223	0.147496	0.0546988	0.151119	0.0385037	0.0407929	0.190295	0.216449	0.0933517	0.128298	0.0515163	0.0419581	-0.0134739	0.00918728	0.00574894	0.0246687	0.0211942	0.0270846	-0.0612483	0.0190611	-0.0204923	-0.0166134	0.0544294	0.0246786
	0.0610867	0.103994	0.128654	0.0789359	0.059109	0.0445924	0.0493863	0.110996	0.0921427	0.0765649	0.0644062	0.0940069	0.0671671	0.106005	0.0910452	0.183859	0.0845738	0.0780245	0.0889755	0.0596266	0.0910213	0.160601	0.113725	0.0900559	0.0916761	0.0303101	0.15246	0.0715393	0.10233	0.014578	0.0496212	0.179182	0.229189	0.124442	0.0764584	0.0251376	0.0226792	0.0384463	-0.00908873	0.0221985	-0.00552992	0.0187963	0.0124816	-0.0148673	0.0182141	0.0103866	0.000399775	-0.000484044	0.0191565
	0.087148	0.15084	0.064295	0.0998011	0.0167815	0.064809	0.0556399	0.113526	0.0494922	0.170681	0.0605638	0.0819308	0.0532465	0.10759	0.100903	0.14469	0.109905	0.0499564	0.0730865	0.100866	0.111645	0.0869926	0.103082	0.0962654	0.100116	0.0324753	0.170174	0.0781693	0.125402	0.0456845	0.0352403	0.144125	0.193996	0.1176	0.109753	0.0793353	0.0237088	-0.000732557	0.00332207	0.0087736	0.0249156	-0.00158363	0.0188837	-0.0197654	0.00889111	-0.0123816	0.00560722	0.0144906	0.0459077
	0.031952	0.0786961	0.179381	0.107706	0.06707	0.0510059	-0.0224778	0.145416	0.110216	0.0871559	0.07479	0.134749	0.0659762	0.0944954	0.0804674	0.12394	0.100518	0.0691845	0.078512	0.103836	0.154359	0.145751	0.159056	0.0986442	0.0997098	0.00702572	0.153795	0.0528291	0.130018	0.0438872	0.0559827	0.203554	0.324784	0.112408	0.107533	0.0752609	0.00859321	-0.000228571	0.00484684	0.00650326	0.0338831	-0.00227373	0.0164345	0.0152815	0.0556622	-0.0248628	0.0186912	0.044742	0.0241753
	0.0534892	0.123379	0.0872786	0.0416961	0.0480715	0.0454471	0.0403384	0.0879553	0.0884045	0.110403	0.109572	0.0901467	0.0743747	0.0988452	0.0661909	0.139898	0.068139	0.083585	0.0729457	0.107584	0.12359	0.126924	0.113747	0.106407	0.133086	0.00329396	0.135101	0.0484069	0.122884	0.0286733	0.0494334	0.189276	0.257461	0.108131	0.106341	0.0402799	0.0240879	0.0274565	0.0049197	0.0190287	0.0445383	0.0167444	0.00825724	0.00944622	0.000887639	-0.00705576	0.0127269	0.00720175	0.0342162
	0.0307555	0.0941305	0.117053	0.0155365	0.0204478	0.0354382	0.0212242	0.131386	0.10688	0.109282	0.0922456	0.0935277	0.0713993	0.129757	0.0752613	0.130832	0.0762717	0.0691525	0.0746441	0.118822	0.111821	0.130227	0.0977638	0.121881	0.122939	0.0143146	0.146009	0.0545817	0.150143	0.0793787	0.0554399	0.231443	0.245089	0.134616	0.0773177	0.0592	0.00752322	0.00645271	0.0130893	0.0158995	0.0297099	-0.00989534	0.0161792	0.0510732	0.0156828	0.0134053	0.0336176	0.021928	0.00643118
	0.0664737	0.0819149	0.0787979	0.106836	0.0134907	0.0340648	0.0317114	0.139633	0.0600535	0.104504	0.0334816	0.116455	0.0399001	0.148689	0.0966699	0.155347	0.0806135	0.0880752	0.0653487	0.0833029	0.0678231	0.20921	0.140703	0.10145	0.0869841	0.00988593	0.152764	0.0785055	0.141406	0.0288459	0.0634119	0.185792	0.276182	0.134612	0.119821	0.0417048	0.00413188	0.0186398	0.00722831	0.000216122	0.00829796	-0.0502518	0.0290232	0.0800561	-0.00437691	-0.0143426	-0.00270297	-0.00689386	0.0314736
	0.0274453	0.0280999	0.175126	0.0689613	0.0467512	0.0616801	-0.0106376	0.142085	0.101629	0.109354	0.0574503	0.184771	0.0497989	0.134042	0.0916411	0.156643	0.0725581	0.0681202	0.0871506	0.127073	0.0956944	0.12252	0.117329	0.10099	0.104317	0.0371344	0.129383	0.0761586	0.138881	0.0189513	0.0588519	0.210805	0.207092	0.135772	0.122649	0.0698471	0.0194719	0.0163711	0.0287386	0.00199855	0.0304021	-0.0181872	-0.0107648	0.179191	0.00896381	-0.0067135	0.0327376	0.0326176	0.0183849
	0.0676024	0.076899	0.0453962	0.0842986	0.00507533	0.0492565	0.0602322	0.145469	0.046302	0.122122	0.101785	0.0548129	0.0916803	0.0897274	0.0892358	0.12487	0.109324	0.0600719	0.04183	0.0798536	0.0735423	0.134751	0.126773	0.0896593	0.121236	0.00467172	0.125889	0.0751159	0.152912	0.0496957	0.0679124	0.274312	0.201963	0.148352	0.0922268	0.0656969	0.019216	0.0199506	0.0110031	0.0218208	0.0120537	0.0111698	-0.0102768	0.148341	0.0145944	0.015317	0.000451416	-0.0276581	0.05702
	0.0497863	0.121213	0.0702824	0.11077	0.00699289	0.03917	0.0259586	0.0767409	0.0517882	0.122609	0.0675637	0.136005	0.0757127	0.132211	0.0729808	0.115869	0.0717109	0.0764467	0.0786521	0.114781	0.123369	0.118806	0.11632	0.134473	0.127532	0.0308471	0.156919	0.0777701	0.0943114	0.0267339	0.0539174	0.228791	0.23266	0.16096	0.124521	0.0602977	0.0186343	-0.0100541	0.0159932	0.0118802	-0.0364898	-0.00751903	0.000625055	0.274106	-0.0104789	0.0096731	-0.0103029	0.0121224	0.0102879
	0.0127665	0.0386966	0.1816	0.047789	0.0934256	0.0938065	0.0200584	0.130558	0.131099	0.219542	0.0582657	0.112648	0.0372656	0.106587	0.0754119	0.135919	0.07863	0.0328312	0.0741267	0.0546229	0.0529794	0.164264	0.144009	0.0861969	0.0892956	0.00926909	0.156148	0.060594	0.113153	0.0591235	0.0438094	0.225504	0.214919	0.157741	0.105813	0.0622085	-0.0102985	0.00661718	0.0179963	0.0209499	-0.0375341	-0.0367022	0.0208659	0.242499	0.0239706	0.0203426	0.0107217	0.00682527	0.0394328
	0.0800088	0.145761	0.0622524	0.0520471	0.0198843	0.0778358	0.0499775	0.0858544	0.0412411	0.13331	0.0827486	0.0830338	0.0661549	0.128837	0.0774641	0.0880898	0.105578	0.0746381	0.0758933	0.0856613	0.0881928	0.16623	0.123088	0.106945	0.10183	0.00354188	0.145457	0.0720842	0.1087	0.0439078	0.0764277	0.204871	0.228792	0.134882	0.142107	0.0730255	0.019965	-0.0257508	0.00699498	-0.0219705	-0.0211331	-0.0253355	0.0296544	0.243027	-0.00424093	-0.0146837	0.0425981	-0.0101043	0.00728105
	0.0786098	0.131465	0.0699453	0.0818222	0.0313954	0.0721426	0.0218661	0.143145	0.0883368	0.139406	0.0654622	0.097806	0.0462381	0.0839609	0.0800871	0.105312	0.0844746	0.0493305	0.0518177	0.0482924	0.0535631	0.165157	0.120101	0.0978802	0.140736	0.00468326	0.154374	0.0710316	0.123942	0.0358557	0.0725268	0.190637	0.218137	0.137386	0.145225	0.0637166	0.0128739	-0.00477574	-0.00865742	0.00924809	0.0619666	-0.0219528	0.0034839	0.337729	-0.00583872	-0.015104	-0.00267968	0.0252926	0.0298551
	0.0818539	0.158431	0.0398825	0.0046435	0.0200895	0.0355033	0.0218826	0.151146	0.0599066	0.164423	0.0387816	0.101902	0.0525617	0.152373	0.0871147	0.0915235	0.0913999	0.0534182	0.0716515	0.123653	0.131213	0.157251	0.125188	0.0902823	0.105661	0.00786377	0.132457	0.0653505	0.120604	0.0304443	0.0588224	0.307856	0.289676	0.151913	0.134127	0.0489015	0.0287299	-0.00654069	0.00624672	0.00247244	0.0150036	-0.0179657	0.000393873	0.230728	0.0244326	-0.0174817	-0.0229251	-0.0268273	0.0530724
	0.0571418	0.104885	0.159898	0.0736632	0.0322329	0.102665	0.0159807	0.117097	0.0965265	0.178839	0.042452	0.124655	0.0725397	0.0909823	0.107152	0.0883865	0.0943329	0.0484028	0.0570477	0.121901	0.0774588	0.143063	0.123659	0.124569	0.135321	-0.00917017	0.130612	0.0463781	0.11516	0.0558269	0.0562754	0.194281	0.227045	0.166753	0.12949	0.0855957	0.00907922	0.00623976	-0.0112033	0.0121549	-0.013252	-0.0102385	0.00529836	0.303404	0.0375527	0.00590127	-0.0162113	0.0180338	0.031594
	0.0481116	0.0869583	0.111416	0.118982	0.0554853	0.0179022	0.00631861	0.150224	0.0750125	0.0683852	0.0930606	0.134721	0.0376978	0.119587	0.0553159	0.0870623	0.0957588	0.070062	0.0707763	0.0693452	0.12158	0.117268	0.116489	0.102883	0.13348	0.0194626	0.133387	0.0642407	0.122561	0.0403503	0.0430454	0.220069	0.234043	0.160607	0.060344	0.0700154	0.00638025	0.0184368	-0.026191	-0.00321753	0.0163975	-0.0116138	-0.0114908	0.268228	0.0329415	-0.0101136	-0.0289406	0.0244062	0.067009
	0.0499578	0.0758576	0.0693645	0.119296	0.0183149	0.0676783	0.0211509	0.0717708	0.0415158	0.0955154	0.101189	0.121392	0.071597	0.111893	0.0561802	0.124975	0.0729321	0.063734	0.057167	0.080791	0.0612873	0.156327	0.133509	0.0998044	0.120795	-0.0104841	0.141241	0.072461	0.130573	0.0225647	0.0445033	0.265771	0.278609	0.160616	0.114832	0.0856404	0.0220958	-0.0259161	-0.0111155	0.0180788	0.00209529	0.0210223	-0.022653	0.322554	0.0214698	-0.0499197	0.0149833	-0.00200192	0.0270776
	0.0736237	0.0977834	0.0387479	0.0186985	0.022274	0.0295557	0.0363112	0.118742	0.104493	0.107935	0.0382235	0.0955386	0.0474236	0.12037	0.0662968	0.0859389	0.0864133	0.0712123	0.0557094	0.0539085	0.0986341	0.128242	0.106906	0.146036	0.0910348	0.00309005	0.18662	0.0941554	0.152813	0.0401845	0.0416128	0.182386	0.207218	0.182873	0.091944	0.0832001	0.0109233	0.0218638	0.00258124	0.0164445	0.00974898	0.0481404	-0.0099634	0.259947	0.0149847	-0.0240718	-0.0285029	0.0133217	0.0175906
	0.0781184	0.0692059	0.123843	0.0216961	0.0387192	0.0573204	0.0372693	0.0884158	0.0813002	0.121229	0.0930549	0.087054	0.0529852	0.129014	0.0800943	0.116239	0.0856941	0.0699113	0.0530002	0.0595816	0.119398	0.135298	0.128183	0.124181	0.0933865	-0.00425911	0.164256	0.0611879	0.080441	0.00850625	0.0358928	0.220544	0.134738	0.144983	0.101986	0.0683036	0.0105594	0.0068931	0.00393946	0.0223542	-0.0200656	0.0017425	-0.00463547	0.206636	0.00665102	0.0504572	-0.0259376	0.00759509	-0.00722523
	0.0540786	0.130264	0.053704	0.0602366	0.0060646	0.0457975	0.0425962	0.122533	0.0769626	0.100287	0.0795279	0.0709602	0.0624542	0.150482	0.0743356	0.116381	0.117266	0.062435	0.028614	0.0575819	0.0372088	0.123444	0.130341	0.101647	0.0444967	0.00657616	0.104847	0.076146	0.140151	0.030042	0.0479188	0.221519	0.151247	0.146913	0.0847976	0.0670959	0.0184819	0.00653126	-0.00390358	-0.00889292	-0.00136667	-0.00960851	-0.00761217	0.257351	-0.00468598	0.0125877	0.0199373	0.0169916	0.025477
	0.0417792	0.0588166	0.0458971	0.0704433	0.0324673	0.0449702	0.038135	0.111473	0.10148	0.143981	0.0740806	0.117083	0.0712764	0.136254	0.0578798	0.111038	0.0701569	0.0530633	0.0957668	0.0591121	0.0567257	0.118996	0.160711	0.0930861	0.144977	-0.00476859	0.145587	0.0509565	0.128311	0.0757506	0.072453	0.233359	0.221788	0.152344	0.112317	0.0633174	0.007526	-0.0194939	0.00697296	0.0300046	-0.0138678	-0.0204659	0.0234528	0.227339	0.010662	-0.00095288	0.0418545	0.0184774	0.00365108
	0.0809867	0.122905	0.0873925	0.0507109	0.0391496	0.0665385	0.0286833	0.118488	0.0871671	0.121811	0.0506998	0.17093	0.0533114	0.101181	0.0704741	0.127619	0.102264	0.0559507	0.0613042	0.0461711	0.139574	0.145844	0.137098	0.0942676	0.097317	0.0197711	0.136198	0.0634491	0.136444	0.0313007	0.0467025	0.204141	0.223525	0.136879	0.0884185	0.104076	0.021366	0.0121496	0.0158274	-0.0185074	-0.00532108	-0.0190469	-0.0160469	0.314538	0.0181555	-0.0269407	-0.00220786	0.0577122	-0.00522642
	0.049261	0.127533	0.0741482	0.0772231	0.031166	0.0782042	0.0242589	0.138411	0.0771035	0.0553904	0.0496645	0.122622	0.0712323	0.121536	0.0849493	0.14796	0.0852168	0.0499892	0.0611589	0.107257	0.0662782	0.147443	0.129353	0.123856	0.105949	0.0108797	0.142494	0.0504003	0.120466	0.0230837	0.0525306	0.225678	0.272916	0.0977367	0.141146	0.0696436	0.00517942	-0.0139183	0.00660084	-0.000516827	0.00685093	-0.00712157	0.0179606	0.220538	-0.0145155	-0.00701266	-0.00941928	0.0255367	0.0279785
	0.0418639	0.0935708	0.116878	0.084022	0.0574962	0.0661163	-0.00489226	0.0637151	0.0997229	0.109495	0.0809205	0.127468	0.0557343	0.102389	0.0793858	0.124408	0.0823058	0.0403889	0.0530355	0.0862609	0.0442001	0.131401	0.116706	0.110056	0.10048	-0.00105768	0.128446	0.0572575	0.128779	0.0445466	0.0629508	0.234683	0.245822	0.167653	0.133331	0.0899084	0.0188812	-0.000784449	0.0189337	0.0208675	0.00808618	-0.0176752	-0.00645281	0.207158	-0.000649989	0.00360331	-0.0190969	0.0566312	-0.00213004
	0.0238682	0.0920558	0.0663827	-0.00449738	0.0344383	0.0660514	0.0132294	0.112607	0.0879533	0.166789	0.0206829	0.152233	0.0731553	0.0743091	0.0628088	0.105869	0.101897	0.0713213	0.0401369	0.0656986	0.0650091	0.177119	0.133505	0.0723606	0.116973	-0.0103278	0.124884	0.067322	0.129933	0.0359382	0.0115473	0.264481	0.243974	0.191867	0.0990469	0.0601597	0.0265449	-0.0174551	-0.00857657	0.0238694	-0.00932149	0.00325576	0.027059	0.23469	0.0512046	0.0110248	0.0151729	0.0316231	0.0196953
	0.0561916	0.0942887	0.093712	0.0872399	0.0730312	0.0777065	0.0160978	0.0901133	0.0754707	0.0975032	0.0979503	0.106058	0.0742172	0.0816665	0.0666269	0.0848506	0.0710316	0.0752117	0.0531498	0.0669796	0.131662	0.133537	0.120284	0.122869	0.0977915	0.0119167	0.176202	0.116902	0.105532	0.0361446	0.0569505	0.217539	0.185189	0.143777	0.113605	0.0566377	0.0175792	0.021627	-0.00935426	-0.00607252	0.0279689	0.0160287	-0.012667	0.128426	0.00968191	0.0119588	0.0270939	0.0307829	0.0180492
	0.0458314	0.113911	0.0603494	0.106184	0.0341942	0.0499721	0.0164967	0.0723161	0.0201689	0.160782	0.0326225	0.165463	0.0449523	0.108063	0.07987	0.114121	0.0639823	0.0636858	0.0687404	0.0794524	0.0948435	0.121551	0.0763799	0.0791583	0.113166	0.0135094	0.159046	0.106348	0.12906	0.0265397	0.0631684	0.228979	0.230758	0.167507	0.100024	0.0825338	0.0271663	-0.00885879	0.00577315	0.007433	0.0271046	-0.041363	0.0093014	0.135161	0.0121721	-0.0049784	0.0119457	0.00136938	0.0236449
	0.0538669	0.107534	0.0445728	0.00673794	0.0309428	0.062381	0.0560982	0.102277	0.0447204	0.16459	0.094091	0.101196	0.0886703	0.113991	0.0861847	0.135913	0.0654581	0.0295858	0.0721137	0.10724	0.109504	0.172353	0.113216	0.0617176	0.074293	0.014371	0.14015	0.0674667	0.149705	0.0664146	0.091395	0.221198	0.208871	0.229355	0.128563	0.0210573	0.000571724	-0.0149289	0.0102199	0.00527655	-0.0149621	-0.0347605	0.0325897	0.140411	0.0132794	-0.0060749	0.0132562	0.0225245	0.027731
	0.0174863	0.0149498	0.0926277	0.0976965	0.0375023	0.0404642	0.0115882	0.100898	0.0332015	0.191659	0.122043	0.133662	0.0720654	0.0763428	0.0608832	0.139916	0.0789176	0.0511474	0.0632733	0.0707015	0.0690681	0.11306	0.126249	0.10286	0.1085	0.0206514	0.137101	0.0629873	0.0896737	0.0437821	0.058689	0.221289	0.172098	0.153665	0.143546	0.0709645	0.0157951	0.0174285	0.00187009	0.0117534	-0.000702585	0.0103649	0.00760732	0.0643879	-0.0114647	-0.0193451	0.00385559	-0.00278897	0.0308554
	0.0680594	0.102014	0.0068487	-0.00119374	0.0125929	0.091188	0.0554601	0.152233	0.0386389	0.144917	0.0567532	0.10023	0.0599556	0.143871	0.0688386	0.0982898	0.108951	0.079443	0.0411302	0.0479707	0.080741	0.164249	0.141074	0.0988606	0.112472	0.00868257	0.154891	0.0831746	0.155996	0.0310193	0.0560595	0.19777	0.147671	0.157459	0.104683	0.0866738	0.020543	0.0121763	0.00240447	0.0164325	0.0312451	-0.0206251	0.0249222	0.0845824	-0.000336437	-0.0104776	-0.00323608	0.0184942	0.0547386
	0.01262	0.105146	0.0465351	0.106033	0.0415507	0.0223015	0.061959	0.161352	0.0439383	0.202904	0.0189513	0.133848	0.0681048	0.113375	0.0661493	0.101493	0.0725926	0.0716108	0.0551345	0.093487	0.0746549	0.153015	0.115388	0.0939851	0.0733852	0.00685992	0.215875	0.0813669	0.177316	0.0215691	0.0957976	0.167968	0.12853	0.170967	0.129532	0.0880418	0.00925452	-0.0324046	0.0168397	0.000616399	0.0214704	0.0454467	0.0107446	0.0481121	-0.00480916	-0.0197719	-0.0153802	-0.00199029	0.06568
	0.0700673	0.0849667	0.0596663	0.0639069	0.00938179	0.0498252	0.039689	0.101481	0.0752902	0.134631	0.0797883	0.134513	0.0655843	0.0884949	0.0793604	0.0995421	0.0838162	0.0729708	0.0664825	0.0808973	0.0507944	0.116281	0.122245	0.100914	0.0801309	0.0127626	0.152922	0.0600336	0.0824683	0.0409237	0.0727129	0.228028	0.213073	0.133198	0.0842691	0.0829942	0.0321617	-0.0210207	0.0121421	0.0199578	-0.00232577	0.0350148	0.0159485	0.192149	0.0110206	0.0076293	0.0097774	0.0570157	0.019732
	0.0430475	0.0760254	0.111257	0.029141	0.0153376	0.0835264	0.0152011	0.108791	0.0865334	0.0989606	0.0942742	0.159689	0.0418631	0.086836	0.0821068	0.126217	0.105297	0.0401747	0.0525641	0.0931786	0.0954639	0.162341	0.0989619	0.106222	0.107194	0.0280912	0.191766	0.0940867	0.153912	0.0521104	0.0668385	0.198235	0.160648	0.155077	0.113733	0.052237	0.0240172	-0.00476771	0.00822921	0.0154307	-0.0231824	0.0239085	0.0122907	0.105971	0.00230752	0.00506169	0.0173313	0.0095767	0.0242117
	0.0514624	0.0799044	0.11329	0.0651627	0.0412601	0.0592598	0.016092	0.0917401	0.106905	0.0611651	0.16394	0.177067	0.0865043	0.129942	0.0523727	0.10828	0.0730735	0.0234968	0.0631499	0.118427	0.0477544	0.123644	0.143591	0.0734859	0.142966	0.00181423	0.130394	0.0571477	0.0585615	0.0378261	0.0844795	0.217085	0.163812	0.150341	0.105543	0.0758236	0.0343987	-0.000900411	0.00466129	0.0105978	-0.0336142	-0.0161972	0.024424	0.0852471	0.0102247	0.0252108	0.0129666	0.00166446	0.0588844
	0.0510294	0.113275	0.134027	0.0955913	0.0508451	0.0456087	0.0327164	0.108969	0.131079	0.0976366	0.059161	0.0827003	0.0577724	0.089136	0.070451	0.0567781	0.0696339	0.0610584	0.074145	0.0731072	0.0687023	0.164586	0.144293	0.0715079	0.0767288	-0.0066578	0.179953	0.0595838	0.0993863	0.0218989	0.0636531	0.280678	0.186106	0.142378	0.0370514	0.108585	0.00706451	-0.00889731	0.0154282	0.0183542	-0.00116088	-0.00875635	0.0234225	0.0846396	0.0344807	0.00908071	-0.00710755	0.0258278	0.0456048
	0.0288373	0.135056	0.11498	0.134175	0.0610432	0.076062	0.00913505	0.121952	0.108993	0.130635	0.0600948	0.1152	0.0812518	0.135383	0.0727026	0.0834205	0.0878007	0.0651168	0.073008	0.124397	0.0515354	0.120696	0.131762	0.0894978	0.0977647	0.00568158	0.142428	0.0506397	0.087652	0.0180067	0.0776154	0.252969	0.271855	0.152727	0.116021	0.0731536	0.00386335	0.00472901	0.0154965	0.000964204	0.0214374	0.0179159	-0.0166444	0.124263	0.00752323	-0.00394794	-0.00161579	0.0196507	0.030323
	0.0213437	0.07916	0.11899	0.118507	0.044791	0.0693558	0.0158052	0.0976554	0.0841004	0.105564	0.0250903	0.0626999	0.0762815	0.0729495	0.068256	0.119226	0.102026	0.0372733	0.0678737	0.0564359	0.0815503	0.171479	0.124727	0.125083	0.0988093	0.00142973	0.178889	0.0890476	0.108365	0.0226782	0.0605419	0.177623	0.167677	0.213491	0.107439	0.059986	0.00543708	-0.0197396	0.00656263	0.000949937	0.0408386	0.00395039	0.0121042	0.075651	0.0197749	0.0039242	0.00422037	0.0451963	0.0333963
	0.0665912	0.0508758	0.158557	0.0959774	0.0289826	0.0696032	0.0337904	0.117612	0.0853915	0.120556	0.072225	0.119036	0.0580102	0.107124	0.0463302	0.0998846	0.0999505	0.0650376	0.0337647	0.114361	0.0413736	0.127113	0.126365	0.0642298	0.120672	0.0207459	0.149831	0.0840848	0.102975	0.0149599	0.0762104	0.207479	0.188885	0.179495	0.114798	0.0593945	0.0133159	0.00108133	0.002543	0.0116025	0.00482369	0.0191934	0.0146934	0.0331453	0.0162696	-0.00125211	0.00716591	-0.00696001	0.0185049
	0.0507051	0.189731	0.107134	0.117613	0.022427	0.0428383	0.0310973	0.134122	0.08074	0.145011	0.0484916	0.116404	0.0643716	0.133603	0.0592587	0.12874	0.119357	0.0775628	0.0582564	0.155879	0.193824	0.138257	0.111756	0.111623	0.143419	0.0153234	0.152476	0.0722912	0.109806	0.0242807	0.0678192	0.182523	0.192218	0.155227	0.084555	0.0749008	0.0304008	-0.000367281	0.0128921	0.00487259	0.0398687	0.00523608	0.0191012	0.0169336	0.0217995	-0.02761	-0.00372888	0.0258142	-0.00372743
	0.0399535	0.0897167	0.142627	0.191183	0.0510356	0.0639873	0.0175741	0.114121	0.0678655	0.085943	0.123675	0.141679	0.0767285	0.118357	0.0599712	0.0945718	0.0739761	0.0604768	0.0674478	0.0933069	0.154602	0.14902	0.118972	0.131507	0.0698087	0.00819393	0.163547	0.0605581	0.116792	0.0161517	0.0525245	0.192599	0.237487	0.169696	0.150297	0.0560299	0.00823789	0.0017035	0.00543894	0.0143069	-0.0123566	-0.0116174	-0.0014434	0.0696007	-0.0124069	-0.0168621	0.0207	0.0142793	0.029824
	0.0497316	0.130524	0.131967	0.102691	0.0432097	0.0722	0.0361731	0.0866425	0.0590551	0.113107	0.0278405	0.155842	0.0567323	0.113551	0.0769472	0.0863943	0.0518704	0.0572109	0.0658085	0.127956	0.213237	0.173673	0.129489	0.124392	0.0961264	0.0225159	0.166424	0.0652073	0.112444	0.0321563	0.0831027	0.177362	0.173137	0.146931	0.0916048	0.0463747	0.0296606	-0.0129329	0.00148721	0.0111877	-0.0113463	0.0291391	0.028726	0.0977185	-0.0136506	0.0228808	0.00403418	-0.00490887	0.0442553
	0.0561255	0.0580801	0.0850099	0.079432	0.056518	0.0559191	0.0444808	0.161225	0.0346797	0.131451	0.129346	0.119315	0.0601934	0.0958292	0.0683652	0.0752948	0.0953665	0.0619983	0.0694617	0.124699	0.188637	0.141801	0.130493	0.0785239	0.0821604	0.0102046	0.129257	0.0642425	0.0802493	0.0100053	0.0529703	0.191984	0.202149	0.160921	0.107524	0.0596027	0.0139245	-0.0170468	0.0170184	-0.00121765	-0.00573196	0.0163901	0.00895032	0.0305709	0.00101095	-0.0168083	-0.00125818	0.00932962	0.0396964
	0.0366812	0.0928474	0.0890848	0.0399093	0.0601529	0.0441193	0.0382136	0.123146	0.0736493	0.172099	0.0494963	0.110454	0.0710478	0.184295	0.0950159	0.116649	0.0850245	0.042413	0.0847551	0.124647	0.171369	0.148738	0.123441	0.0931862	0.137245	0.0152138	0.116811	0.0671903	0.157198	0.0182407	0.0752766	0.20402	0.24946	0.218434	0.0960458	0.0133852	0.00286942	-0.0223318	-0.00435503	0.0168424	0.0178761	-0.00685491	0.0201043	0.064603	-0.00473178	-0.016416	-0.015078	0.0472875	0.0205212
	0.0580714	0.0960511	0.0859318	0.165461	0.0373759	0.043737	0.0681092	0.139493	0.0521049	0.0586068	0.100642	0.111616	0.0615279	0.100563	0.0826223	0.147065	0.119863	0.0681041	0.0557805	0.0967133	0.155829	0.122066	0.133024	0.0888875	0.0885408	-0.018831	0.16142	0.0618894	0.0756248	0.00969623	0.0633029	0.279974	0.291046	0.166689	0.0848991	0.0840709	-0.0053605	-0.026992	0.0147023	-0.00669592	-0.00383716	0.0514234	-0.0077661	0.0733627	0.0220947	-0.0106082	0.00442933	0.0243669	0.0149022
	0.0671914	0.112575	0.0624903	0.107549	0.0377677	0.0640418	0.0502435	0.0841834	0.0721822	0.0315922	0.11047	0.0618331	0.086306	0.0764941	0.101249	0.139271	0.0950089	0.0362558	0.0842473	0.0523334	0.20521	0.143985	0.130339	0.107628	0.0566534	0.0292071	0.152773	0.0955341	0.102641	-0.00166167	0.071272	0.205229	0.230847	0.169121	0.130656	0.0486121	0.0229787	-0.0104111	0.0235149	0.0178012	-0.0393864	0.0119438	0.00852233	0.0857769	0.00946871	0.026439	0.0234256	-0.0172721	-0.0555863
	0.0698592	0.140259	0.0895408	0.0847548	0.0402649	0.0679367	0.0647269	0.173145	0.085932	0.180838	0.0872618	0.0597698	0.0760693	0.0901781	0.0856635	0.139523	0.057229	0.063145	0.0951116	0.0741504	0.266228	0.162504	0.122404	0.0960979	0.131976	-0.00615348	0.14129	0.0563201	0.0363843	0.0280087	0.072231	0.272243	0.264519	0.157017	0.136684	0.0391498	-0.00107282	-0.0037416	-0.00784999	0.0163354	-0.00852872	0.0336706	0.00397886	0.114803	-0.00453609	-0.00773915	0.0283231	-0.0298438	0.045628
	0.0682837	0.115651	0.0698416	0.208106	0.0360254	0.0654701	0.0298082	0.0370728	0.0996604	0.111067	0.0250799	0.105517	0.0817454	0.136499	0.0698359	0.130202	0.0862615	0.030353	0.100417	0.135364	0.228754	0.120121	0.136015	0.0792363	0.119992	-0.00908354	0.141778	0.093692	0.100846	0.0299509	0.073913	0.216155	0.207414	0.10828	0.111946	0.0722701	0.0263818	0.00915049	0.0220504	-0.000175062	-0.0105193	-0.00354605	0.0254201	0.0404462	0.0187335	-0.0177711	-0.0029507	0.055835	0.0300395
	0.0626665	0.123895	0.138791	0.166129	0.0432659	0.0412747	0.0378465	0.102517	0.0879335	0.0691758	0.0762622	0.110572	0.0456578	0.0969251	0.065838	0.116364	0.0521545	0.0616007	0.0936165	0.133633	0.216804	0.170046	0.123411	0.0968189	0.103649	0.000475751	0.143994	0.0724767	0.0944025	0.0283853	0.0516302	0.187696	0.194629	0.162904	0.0935084	0.0552174	0.0284956	-0.0165365	-0.0153078	-0.00330335	0.0210228	0.0061739	0.00158734	0.116233	-0.0153152	-0.00231691	0.0230354	-0.0225579	-0.0169956
	0.0498361	0.123992	0.127293	0.218569	0.046737	0.0773747	0.0258545	0.0905043	0.0451614	0.156016	0.0575475	0.115259	0.0658188	0.0853629	0.0811208	0.0976176	0.0927581	0.0553018	0.0836432	0.0951536	0.243825	0.174568	0.139252	0.12313	0.0810725	0.0131117	0.120215	0.0968626	0.136615	0.00524861	0.0955256	0.134668	0.131067	0.160846	0.0858407	0.0727999	0.0198815	0.00456121	-0.00194013	0.0284551	-0.0018771	-0.0209367	0.0102651	0.0189073	-0.02402	-0.0278129	-0.0264501	-0.0117059	0.0158491
	0.0429443	0.123793	0.0920016	0.148878	0.0257265	0.0369013	0.0413383	0.0887267	0.0450148	0.0892195	0.125217	0.0872485	0.0726889	0.0972908	0.0626877	0.143884	0.0555748	0.0513486	0.0912568	0.104646	0.253648	0.149767	0.152267	0.0727243	0.138034	-0.00552806	0.122741	0.0548882	0.0942317	0.0400834	0.0688218	0.246537	0.209746	0.127891	0.0923199	0.0405603	0.0269168	0.0177623	0.0121213	0.00763345	0.0185174	-0.0284825	3.95789e-05	0.0692437	-0.00985711	-0.0194946	-0.0116192	0.0225715	0.0185232
	0.0436394	0.110985	0.0927661	0.124755	0.0536602	0.0577549	0.0375023	0.113843	0.0903986	0.12192	0.0365912	0.192238	0.0816653	0.0863274	0.0822152	0.136227	0.0681675	0.0702071	0.092167	0.0844978	0.224928	0.130792	0.141141	0.124936	0.110297	-0.00279448	0.166289	0.0992585	0.125419	0.0459765	0.072952	0.132344	0.0999754	0.0991729	0.115781	0.0576087	0.0139958	0.0119639	-0.023224	-0.00571515	0.0136336	0.0281604	0.0220475	0.0395526	0.0117037	-0.0145043	-0.0123354	0.0311726	0.0256979
	0.0461514	0.125846	0.145022	0.140713	0.0525281	0.0523816	0.0139714	0.0870124	0.0702045	0.0927213	0.0554819	0.105076	0.0800486	0.0688226	0.0705744	0.0922618	0.0656866	0.0422595	0.068489	0.0782289	0.249367	0.159714	0.13233	0.102965	0.077912	0.0111505	0.148715	0.0850882	0.0782397	0.0349663	0.0819418	0.227273	0.250049	0.148929	0.114737	0.0510524	0.01902	0.00442176	0.0150132	0.0201512	0.0166051	0.0323247	0.0304824	0.141927	-0.00718472	-0.046814	0.0322352	-0.0173435	0.0463036
	0.046688	0.0801433	0.159592	0.186705	0.0197887	0.0299914	0.0196809	0.105875	0.0880323	0.0646079	0.0942176	0.106868	0.0322164	0.0898529	0.0893443	0.0965994	0.082507	0.0298883	0.0721618	0.143952	0.259298	0.106793	0.149134	0.0774327	0.108197	-0.00128917	0.139014	0.0879695	0.0643049	0.0294452	0.0610471	0.201163	0.201021	0.160767	0.115499	0.0563848	0.0245854	-0.00797703	0.0193708	0.0357673	0.0169312	0.00742788	-0.00329066	0.0527025	-0.0348191	-0.0240506	0.00932054	0.00349652	0.0260017
	0.0249171	0.0806063	0.143998	0.206233	0.0624526	0.0711361	0.0374117	0.10274	0.108534	0.0360333	0.110727	0.153429	0.0357665	0.100182	0.0420978	0.116843	0.0531795	0.0661231	0.108488	0.101548	0.203884	0.214504	0.17116	0.0941521	0.105187	-0.0111741	0.140592	0.104346	0.110891	0.0362223	0.0860021	0.162376	0.219763	0.163348	0.103016	0.0424771	0.0136531	0.0297016	0.0167418	0.0218563	-0.00247559	0.0267399	0.0319597	0.0319943	-0.0211617	-0.010852	-0.000769663	0.00844936	-0.0198524
	0.0710061	0.125618	0.0444165	0.139615	0.0231841	0.0675826	0.0376878	0.053156	0.0561252	0.099412	0.00320165	0.0774914	0.0627935	0.120175	0.0455575	0.096261	0.0642964	0.0435181	0.100265	0.0969425	0.230678	0.1516	0.143218	0.0940413	0.0732743	0.0237739	0.158315	0.0887112	0.124586	0.033707	0.0542503	0.21341	0.1598	0.137146	0.100522	0.0383008	0.0158169	-0.00359554	0.0137099	0.022814	0.00697709	-0.0113586	-0.0282798	0.0620137	-0.00964072	-0.000237783	0.0451288	0.011466	0.0166832
	0.0440592	0.0910088	0.208557	0.152167	0.0620353	0.059362	0.0364491	0.0636907	0.0761683	0.102663	0.0802195	0.108784	0.0870839	0.0854327	0.058562	0.116091	0.0689442	0.0574871	0.0777946	0.128763	0.255291	0.193437	0.163318	0.0978468	0.132461	0.0133613	0.154964	0.0795601	0.175717	-0.0126091	0.0439984	0.137072	0.0867573	0.139983	0.08515	0.0218009	0.0120036	0.0255694	0.00393959	0.0140505	-0.00619852	0.02297	0.0258494	0.0569073	0.00702375	0.0145732	-0.00807063	0.0129338	-0.00452263
	0.0257151	0.110182	0.122724	0.168303	0.0855781	0.0248439	0.0425895	0.125176	0.11123	0.0601915	0.0937192	0.147484	0.0651408	0.0968449	0.084174	0.0741754	0.067722	0.0524725	0.0953891	0.0786804	0.217687	0.125886	0.195618	0.0818878	0.0755141	0.00584611	0.122274	0.0708062	0.103055	0.0344016	0.028562	0.236263	0.232399	0.154371	0.119208	0.0585007	-0.00440806	-0.0102412	-0.000576981	0.0046399	-0.0205834	-0.0121322	0.027837	0.0121636	0.0339403	0.00581534	0.0213887	0.0173643	0.0186966
	0.0829594	0.0821956	0.0730205	0.14994	0.0347585	0.0601533	0.0487963	0.0838167	0.0442254	0.155688	0.0249567	0.112636	0.0907612	0.144635	0.0793712	0.110715	0.116494	0.0706807	0.0968943	0.105931	0.243147	0.165172	0.150392	0.093919	0.125813	0.00634524	0.121836	0.0939667	0.0991075	-0.00121704	0.075597	0.18992	0.208465	0.158955	0.109258	0.077965	0.0147413	-0.000525263	0.0247809	0.0185408	0.0554653	-0.0335366	0.00864969	0.0259085	0.0160344	-0.00687462	0.00773452	0.00972131	0.0136171
	0.0794973	0.0843281	0.0863723	0.130434	0.0202665	0.0680559	0.0205854	0.111234	0.0889883	0.0547128	0.17231	0.108955	0.0661838	0.130273	0.0762454	0.0954141	0.12783	0.0818739	0.0888212	0.124924	0.17672	0.160215	0.183232	0.0923739	0.137986	0.00814712	0.108998	0.0762541	0.109815	0.0119854	0.0529681	0.187556	0.15995	0.177009	0.127405	0.0733492	0.00558191	-0.0064444	0.0363595	0.0213413	0.00431209	-0.0289998	0.0127633	-0.00449771	0.00475425	-0.000817251	0.00689333	-0.0159389	0.0530106
	0.0819614	0.170573	0.090751	0.0782348	0.0070647	0.00463179	0.033097	0.141358	0.0749942	0.0824302	0.0662302	0.0751171	0.0847865	0.089612	0.0792294	0.0784977	0.0816361	0.0467878	0.102645	0.0700927	0.174262	0.171402	0.160996	0.0826905	0.101291	-0.01571	0.138258	0.0934498	0.105455	0.0132729	0.058745	0.171046	0.138025	0.175065	0.110594	0.0405735	0.0215519	-0.00488727	0.0143923	0.0207085	0.0418617	0.0345759	0.0130083	0.0258444	0.0182008	0.0066953	-0.00807362	-0.0430368	0.0211995
	0.0450157	0.096781	0.0949691	0.105939	0.0364761	0.0403282	0.0536001	0.121563	0.0383549	0.0882808	0.0380555	0.107178	0.0605467	0.102313	0.0896716	0.108701	0.0572112	0.0706728	0.107032	0.0693211	0.146306	0.117751	0.165479	0.0902309	0.100488	0.000889991	0.0934908	0.10757	0.128667	0.040236	0.0540731	0.174891	0.175494	0.141314	0.0969888	0.0381406	0.00450144	-0.0106458	0.00549131	0.00812806	0.0315384	0.0254856	0.0124753	0.000721968	0.00369618	-0.0108933	0.00929038	-0.0197719	-0.0106349
	0.0661714	0.187846	0.141711	0.148161	0.0399806	0.0723392	0.0108721	0.102706	0.141204	0.113665	0.0875377	0.140126	0.0660029	0.0736742	0.0786728	0.07766	0.0651741	0.0501678	0.0759461	0.0796957	0.130448	0.172692	0.129767	0.0282682	0.0771369	0.0175784	0.132823	0.0785194	0.0989817	0.0366651	0.0388753	0.189908	0.195922	0.151578	0.0937522	0.0480033	0.0147951	0.00684591	0.010685	-0.00394116	0.0164806	-0.0175851	0.0345808	0.0830801	0.0118818	-0.00377709	0.00226403	-0.0211184	-0.00625445
	0.0573447	0.148155	0.142681	0.138732	0.064835	0.0685487	0.0513885	0.14948	0.0708166	0.159932	0.063728	0.129149	0.073174	0.121232	0.0703511	0.0597725	0.11299	0.0623983	0.0586213	0.089517	0.216262	0.140343	0.141654	0.0926425	0.110126	0.00572698	0.161674	0.0989864	0.156763	0.0281704	0.0669357	0.181637	0.158867	0.174675	0.123614	0.0359325	0.0398347	0.0215648	-0.0093495	0.0140786	0.0185051	-0.031194	-0.00658627	0.0592254	-0.00653028	-0.0492883	-0.000865333	-0.0147062	0.00514048
	0.0632145	0.124103	0.142718	0.182186	0.0529814	0.0536757	0.0364099	0.082605	0.0607101	0.154547	0.0936625	0.111451	0.0935778	0.11333	0.0983954	0.0551599	0.0601582	0.0262656	0.0947579	0.0740337	0.265262	0.153259	0.140646	0.112576	0.0779378	-0.00861842	0.154806	0.0756143	0.129484	0.018156	0.0453434	0.241489	0.175066	0.135207	0.11243	0.0794407	0.0278869	0.0246651	0.0131517	0.0249943	-0.00795543	0.0267215	0.00531228	0.0284611	0.0178711	-0.0279034	-0.00809141	-0.0264157	0.0327875
	0.0556686	0.134388	0.133062	0.228451	0.0628587	0.0436457	0.0540536	0.133614	0.0558187	0.0986372	0.0589858	0.171233	0.079423	0.0736866	0.0486391	0.0929875	0.0713848	0.0320883	0.107618	0.162053	0.186238	0.139916	0.165998	0.0773821	0.0871533	-0.00497956	0.167028	0.138248	0.115093	-0.0201689	0.0612158	0.108264	0.171162	0.106931	0.077015	0.0491846	0.0278413	0.0275877	0.00225366	0.00217596	0.010469	0.0179412	-0.00326441	0.0563719	-0.0148493	0.00403437	0.0123285	-0.00431383	0.00435584
	0.055509	0.130755	0.0615035	0.0432243	0.0322016	0.0606694	0.0498681	0.0612349	0.0835788	0.165529	0.0657054	0.0761083	0.0547202	0.148053	0.0865333	0.0706563	0.126228	0.0781036	0.0857282	0.0803505	0.163487	0.108892	0.140552	0.110631	0.072003	0.0251391	0.131684	0.138335	0.157205	0.0425642	0.0741372	0.266646	0.153577	0.117466	0.0988839	0.078436	0.00691041	-0.00475167	0.0157598	0.0253006	0.018273	0.00877415	0.0194475	0.0357975	0.0294419	-0.00887965	0.0275876	0.0293931	0.0402716
	0.0763312	0.175662	0.061681	0.0910043	0.0397157	0.0491697	0.050433	0.171281	0.0813447	0.120066	0.0944192	0.121398	0.0674083	0.115794	0.0779271	0.0655235	0.0514088	0.0406451	0.0943517	0.108655	0.280158	0.116824	0.181762	0.0741084	0.0982638	0.0334504	0.136725	0.118053	0.0989656	0.0259426	0.0745638	0.214893	0.167735	0.142885	0.105644	0.0475024	0.0138291	0.0088333	0.0219872	-0.00347047	-0.00523677	0.0127031	-0.0301563	0.0292838	0.00914654	0.0284932	0.0270439	0.00437577	-0.0151677
	0.0651282	0.151031	0.115815	0.137151	0.053039	0.0203975	0.0556981	0.109153	0.0493845	0.144207	0.127995	0.106806	0.0590757	0.102403	0.0713241	0.0980414	0.113005	0.0508056	0.0665207	0.0736926	0.226955	0.118934	0.164408	0.0523461	0.11372	0.00645018	0.123548	0.0919827	0.0817009	0.0578538	0.0604782	0.218689	0.204686	0.18224	0.137733	0.087171	0.0420199	0.00168196	0.0169642	0.0104944	0.00981242	-0.0183777	0.0127967	0.0465892	0.0256606	-0.00606602	0.00327586	-0.0122553	0.0418295
	0.0760157	0.150486	0.090567	0.139483	0.0267843	0.0535835	0.0600546	0.0967557	0.053476	0.115533	0.140647	0.0822397	0.106565	0.092752	0.0538728	0.053028	0.0738382	0.0655186	0.0972019	0.0881406	0.205596	0.14675	0.129276	0.0774665	0.0425279	0.0108881	0.159304	0.117622	0.119457	0.0318422	0.0577149	0.179474	0.178659	0.124193	0.10845	0.0369122	0.0113853	0.00169144	0.0113057	0.0290704	-0.024952	-0.00399453	0.0368218	0.0958879	0.0137288	0.0139749	0.00806285	0.0061776	0.0207759
	0.0698618	0.181687	0.086038	0.177465	0.0113754	0.0651302	0.0747677	0.146566	0.0634914	0.0854642	0.103058	0.145349	0.0694529	0.110199	0.0638229	0.101828	0.0912033	0.0480931	0.0971377	0.0968662	0.237564	0.147834	0.157876	0.0772	0.0686043	0.0127101	0.148366	0.128658	0.11192	0.0577802	0.0639256	0.226041	0.151872	0.133972	0.121712	0.0458937	0.0156815	0.0294028	0.0117101	0.0193823	0.00818516	-0.0270834	-5.50681e-05	0.0520881	0.0535351	-0.0316844	0.0132116	0.0155883	0.0343846
	0.0131165	0.039374	0.129395	0.145541	0.0885083	0.0763101	0.0504941	0.163873	0.0333769	0.0272193	0.0930036	0.117366	0.0848835	0.150704	0.0498154	0.0659691	0.0689195	0.049257	0.0852969	0.11545	0.243558	0.123501	0.171606	0.0814017	0.0941949	0.00569457	0.134721	0.0889634	0.0829244	0.0273021	0.0647741	0.218844	0.18604	0.110048	0.0623606	0.0670069	0.0181021	0.0165593	-0.00182639	0.0147032	0.00303579	0.00494687	0.00882717	0.055127	0.020561	-0.00423765	-0.00559295	-0.00387429	-0.0272915
	0.0359157	0.110199	0.0872163	0.175407	0.0518966	0.0395009	0.0196136	0.0955353	0.0785737	0.163547	0.116136	0.135535	0.0331287	0.106545	0.073735	0.105683	0.0594514	0.044221	0.0771364	0.0718467	0.161765	0.139	0.153358	0.0661833	0.0831196	0.044067	0.13813	0.116427	0.134276	0.0293813	0.0970639	0.165388	0.157943	0.0981501	0.135567	0.0410331	0.0350258	0.0310372	0.000841394	0.0302122	0.0234099	0.0159923	0.0326669	0.0157471	0.0043446	0.011855	0.00657526	0.00910736	0.00864893
	0.0568502	0.169413	0.0781201	0.104826	0.0396694	0.0445585	0.0869294	0.179991	0.0649006	0.0910411	0.0636518	0.131214	0.0836417	0.129519	0.0566721	0.0331372	0.0703733	0.0361213	0.0748527	0.0348946	0.249683	0.137225	0.142468	0.107482	0.0359776	0.0195197	0.16763	0.155459	0.119932	0.0460886	0.0726157	0.165178	0.124656	0.150259	0.112033	0.0632125	0.00168067	0.0530399	-0.0216345	0.0161885	0.0118359	0.00592668	0.0285746	-0.0162254	0.00467683	-0.00574586	0.00258369	-0.00230392	0.041535
	0.0660143	0.167591	0.0656396	0.170259	0.0442453	0.0348889	0.0265906	0.0849454	0.0569152	0.060486	0.123791	-0.00166936	0.00247313	0.124496	0.0502326	0.032171	0.0425233	0.0624505	0.0862547	0.0835929	0.166289	0.142244	0.181947	0.0725901	0.0871601	0.00105418	0.121791	0.10067	0.10547	0.0289073	0.0629253	0.187643	0.207315	0.178798	0.130873	0.0451566	0.0104021	0.0073658	0.00912429	0.0207839	0.00971182	-0.0204763	-0.0061328	0.031786	-0.00929214	0.00390074	0.00573054	0.00548987	0.0279297
	0.0736602	0.158287	0.0843261	0.141019	0.0429336	0.0382638	0.0845866	0.185678	0.0569616	0.134583	0.0485034	0.13697	0.0709961	0.118193	0.072177	0.0502373	0.0533016	0.0659612	0.0821655	0.114162	0.17114	0.123769	0.18154	0.0604324	0.0953196	0.0409903	0.141126	0.101757	0.0700485	0.0424739	0.0928435	0.236321	0.215857	0.168724	0.12916	0.0704397	0.0322912	0.0361963	0.02338	0.0274957	0.0183324	-0.0181517	-0.0240711	0.00986156	0.0125206	0.0405657	0.0066225	0.00997636	0.0292345
	0.0432649	0.0830196	0.107964	0.169105	0.0403121	0.04229	0.0298987	0.132158	0.0784096	0.181195	0.107938	0.113207	0.0495536	0.12706	0.0759337	0.0697682	0.0893843	0.0687241	0.0665939	0.0884855	0.116107	0.107691	0.143704	0.108707	0.0932528	0.0334641	0.156627	0.110123	0.10814	0.0346388	0.0902855	0.207514	0.208587	0.146366	0.100506	0.055747	0.0158105	-0.0145789	0.0339173	0.0338062	0.030661	-0.0457555	0.00328821	0.014095	0.0209111	0.0169388	-0.00969531	-0.01281	-0.0223496
	0.086152	0.184009	0.0987831	0.139395	0.0365303	0.0525225	0.0535831	0.171836	0.0689117	0.114147	0.0763089	0.131224	0.0874186	0.0857077	0.0803867	0.066998	0.098391	0.059074	0.0741941	0.0827871	0.116234	0.153847	0.156215	0.0572209	0.10099	0.019711	0.134507	0.0858079	0.113874	0.00471331	0.0651808	0.0941881	0.163536	0.165181	0.104925	0.0561876	0.000152611	0.0168473	0.0136599	-0.00134753	-0.00596961	-0.0154712	0.022113	0.023627	-0.0198261	0.00961393	0.0211868	0.000300318	0.0182227
	0.0467912	0.0430257	0.110033	0.167205	0.0702792	0.0502902	0.0321711	0.0518428	0.0994538	0.110832	0.102471	0.0715566	0.0545889	0.135129	0.0607893	0.132204	0.0489969	0.0483551	0.104604	0.0960539	0.15152	0.142744	0.164658	0.10492	0.0989901	0.0364596	0.155409	0.106496	0.125619	0.0434316	0.0766995	0.152344	0.16114	0.167118	0.11696	0.0904155	-0.00825919	0.0222884	0.00339276	0.0228047	-0.00612272	-0.017607	-0.0295253	0.0576876	0.023236	-0.0228963	0.00200503	0.0077326	-0.0169478
	0.0615365	0.0938748	0.124712	0.158861	0.0481174	0.0379908	0.0332975	0.115683	0.0748612	0.0525524	0.0938154	0.189728	0.0762451	0.108085	0.0771002	0.055016	0.0983572	0.0697872	0.0563107	0.113702	0.238711	0.14961	0.178277	0.101626	0.126346	0.026101	0.133741	0.0858671	0.108972	0.0269726	0.0814246	0.237041	0.205274	0.167877	0.124235	0.0456289	0.0130176	0.0127655	0.0169915	0.0129899	-0.0138864	-0.00086109	-0.0154423	0.000435927	0.00135662	-0.00881801	0.00339791	-0.0238171	-0.00373587
	0.0823139	0.150502	0.0572578	0.224765	0.0506704	0.0577897	0.00427804	0.0582453	0.109591	0.158804	0.028101	0.161977	0.10169	0.164778	0.0704893	0.0691045	0.0782541	0.0503534	0.0720501	0.118779	0.228021	0.109161	0.174854	0.0808792	0.100594	0.0104798	0.141865	0.127463	0.11825	0.0539986	0.0686254	0.19202	0.144226	0.181191	0.0927552	0.02446	-0.0183144	0.0206157	0.00966423	0.043194	-0.00626039	0.0506053	0.00258018	-0.0115995	-0.0145698	0.00393355	-0.00420294	0.0344658	0.00968678
	0.0804531	0.125195	0.169137	0.155799	0.0258917	0.0322382	0.0141984	0.1247	0.0737006	0.104681	0.0861499	0.109958	0.0435968	0.121691	0.0701637	0.0799344	0.0571922	0.0675	0.0726202	0.130096	0.223222	0.145279	0.143976	0.0661608	0.0587002	0.0278757	0.125279	0.0945014	0.117468	0.0580872	0.0769149	0.186526	0.172462	0.145754	0.0792183	0.0696676	0.00949457	-0.00439592	0.0142794	0.00919403	0.0292376	-0.0101022	0.00434624	0.0618856	0.0355832	-0.0102058	-0.0274833	0.00519399	0.0280665
	0.0727408	0.0970185	0.0956541	0.119808	0.0738286	0.0665596	0.0650716	0.111314	0.128625	0.108477	0.0474413	0.110665	0.0653611	0.122183	0.0633595	0.0950642	0.0826427	0.0553435	0.0873642	0.097369	0.21004	0.107931	0.138251	0.0583215	0.0654627	0.0179022	0.163875	0.0682215	0.111172	0.0213851	0.0695295	0.182593	0.223143	0.158098	0.0982527	0.04933	0.0211169	0.00580505	0.00421286	0.0187129	0.0241546	-0.00127612	0.0241475	0.0686499	0.0256733	-0.00431496	-0.00473295	-0.00158606	0.000756216
	0.074819	0.133369	0.130786	0.166077	0.0389509	0.0737111	0.0189008	0.154045	0.0861232	0.123152	0.071308	0.0836737	0.0532073	0.145412	0.0744832	0.0900691	0.0984801	0.0544499	0.0717703	0.0625265	0.192055	0.13464	0.173405	0.0782656	0.110192	0.0383776	0.138827	0.092077	0.114678	0.073483	0.0785781	0.169456	0.143376	0.166441	0.0798359	0.0794736	0.0274147	-0.00228383	-0.00756614	0.0134158	0.00635255	0.00277952	0.0201821	0.0378146	0.0223575	-0.0259587	0.0349046	-0.0372346	0.0198011
	0.0453218	0.115955	0.106033	0.168454	0.0506364	0.0170572	0.0563534	0.173158	0.0889848	0.141184	0.0243638	0.0673817	0.0539244	0.0860334	0.078598	0.0628557	0.0881893	0.0647589	0.0702726	0.104564	0.179048	0.144202	0.16624	0.0408986	0.132317	-0.00159962	0.111343	0.104066	0.0518887	0.0400155	0.0799906	0.209275	0.206411	0.161139	0.124465	0.0663427	0.00483942	0.00892388	0.0178305	0.0323146	0.0222357	0.0281048	0.00453951	-0.0126785	0.00424554	-0.0318736	0.00606371	-0.0334634	0.023585
	0.0586816	0.166486	0.0884683	0.131955	0.0538819	0.0374144	0.0283181	0.106471	0.0686561	0.07257	0.119604	0.112887	0.073149	0.131159	0.0485448	0.0582392	0.102487	0.0909736	0.0733267	0.11936	0.14131	0.108434	0.1638	0.0823372	0.0820745	0.0380317	0.144605	0.105026	0.0921302	0.0333481	0.0597583	0.174629	0.138153	0.161154	0.108444	0.0303665	-0.00379137	-0.00669838	-0.00457423	0.015206	0.0354238	0.0132865	-0.0106739	0.094286	0.0124382	0.0166	0.00931435	-0.000679432	0.0112856
	0.0262004	0.0933227	0.109556	0.145333	0.0878403	0.0642501	0.045088	0.0995779	0.0471527	0.153921	0.0805042	0.0995038	0.0775174	0.140969	0.0572548	0.0762264	0.0613065	0.0581303	0.0521764	0.0865498	0.146648	0.12373	0.163714	0.0779131	0.0647959	0.0518337	0.144865	0.0981331	0.139557	0.0381964	0.0790978	0.148166	0.175495	0.119855	0.119022	0.0524439	0.00520498	0.023956	0.0372554	0.0135342	0.0164216	0.00968158	0.0148388	0.0888227	-0.00546844	-0.0118898	0.00757206	0.00751238	0.0256112
	0.0552049	0.138601	0.146067	0.173389	0.0814363	0.0427991	0.0636196	0.1492	0.0453751	0.241987	0.13281	0.111132	0.0800221	0.121662	0.0761236	0.0846021	0.0897904	0.0592381	0.0624247	0.130827	0.134834	0.13583	0.168952	0.0643351	0.103484	0.0267351	0.124381	0.0907175	0.0835988	0.0138908	0.0543793	0.179492	0.215429	0.13235	0.113731	0.0447282	0.00453132	0.0464765	0.0201748	0.0396458	-0.00931905	0.0203446	0.0300362	-0.0139302	-0.0133944	0.00862052	-0.032002	0.021246	0.0228166
	0.0796361	0.104954	0.139614	0.121654	0.0191452	0.0440306	0.0326033	0.0749548	0.0718559	0.0987769	0.0877018	0.091059	0.10335	0.114722	0.0858383	0.0753425	0.08887	0.0238371	0.0868228	0.10281	0.14869	0.0930001	0.150091	0.0688172	0.0747559	0.016116	0.14622	0.0981396	0.113199	0.0579501	0.037966	0.253196	0.22486	0.119372	0.0899578	0.0456529	0.00133059	0.0176784	0.00572031	0.0273161	-0.00085247	-0.0204188	-0.0236965	-0.027016	0.0114163	-0.019936	0.0311787	-0.0613937	0.0226384
	0.0393716	0.124104	0.143172	0.172514	0.0703024	0.0431851	0.0227659	0.119628	0.0571654	0.103479	0.107843	0.109968	0.0474588	0.141415	0.041055	0.108328	0.0386903	0.0359763	0.0861556	0.0868123	0.242941	0.110515	0.147477	0.0850491	0.116795	0.0184866	0.135595	0.0693506	0.13759	0.0575417	0.0507021	0.164818	0.168095	0.152732	0.107856	0.0544554	0.015231	0.000841495	-0.0125627	0.0405991	0.0218634	-0.00771022	0.00853991	0.0321796	0.0381506	-0.017876	0.0135117	0.0146952	-0.0188084
	0.0911112	0.179655	0.020898	0.230679	0.0574613	0.0385864	0.0694137	0.145954	0.0440411	0.184353	0.0621098	0.0715533	0.0502957	0.127378	0.0913134	0.112584	0.0725429	0.0447192	0.0978258	0.0710538	0.219029	0.0837828	0.131111	0.100315	0.0774609	0.0255962	0.120545	0.10676	0.0696382	0.0563111	0.0545585	0.215692	0.220189	0.153295	0.0815522	0.0827263	-0.00780528	0.00767057	0.0168518	0.00761729	0.0315224	-0.0246941	-0.0209116	0.0506224	-0.00190739	0.0305016	0.0342056	0.00516484	0.0190505
	0.0633151	0.143342	0.124548	0.147578	0.0211545	0.0450899	0.0492891	0.120065	0.0524301	0.135305	0.0239	0.0912103	0.0592201	0.1259	0.0926325	0.0759012	0.0701725	0.049566	0.0845282	0.103759	0.217915	0.145521	0.142786	0.0798073	0.100414	0.0230756	0.0918525	0.101134	0.0588742	0.0352217	0.0624969	0.201031	0.142397	0.163595	0.0915973	0.0723644	0.0133364	0.0225207	0.00832219	0.00798613	0.0180321	0.0165933	5.18724e-06	0.0140664	0.0115986	0.00644937	0.0361975	-0.0185225	0.0129515
	0.0778294	0.0965308	0.158915	0.138549	0.0583404	0.0558803	0.0332981	0.11132	0.0750542	0.0532193	0.085551	0.134761	0.0688963	0.125394	0.0726932	0.0860518	0.0793878	0.0717688	0.0678556	0.0112304	0.209745	0.1051	0.159181	0.0521353	0.0798973	0.0420008	0.138459	0.0937561	0.0950829	0.00952875	0.0481652	0.142137	0.126155	0.162484	0.0750183	0.0683019	-0.00871018	0.028217	-0.00226559	0.00757017	0.0554339	-0.00982817	0.0305193	0.0240915	-0.0227798	0.0150063	0.011477	-0.00295836	0.0584533
	0.0738135	0.152355	0.106798	0.127727	0.035853	0.0402626	0.0193122	0.11181	0.0888593	0.0813334	0.0747759	0.119493	0.0546092	0.0946048	0.108859	0.117948	0.0991633	0.081416	0.0533583	0.0611674	0.190795	0.120328	0.153472	0.106305	0.0947918	0.0341496	0.14602	0.129448	0.0257536	0.0336626	0.0311461	0.179542	0.155501	0.147595	0.120886	0.065877	0.00684714	0.00674048	0.00125942	0.00543885	0.00219343	0.0277582	-0.00956039	-0.011492	-0.00343062	0.0124062	0.0141628	0.000702527	-0.000505846
	0.0881775	0.170092	0.101952	0.116776	0.0503765	0.0444359	0.0323863	0.121317	0.120006	0.0682291	0.128317	0.0933217	0.0894398	0.130526	0.0996971	0.0820153	0.0792215	0.0857392	0.0522163	0.0888063	0.206512	0.114103	0.170302	0.0785435	0.109287	0.0234664	0.138248	0.123712	0.106886	0.052672	0.0506833	0.200888	0.196416	0.161538	0.106756	0.0583794	0.0266942	-0.00883257	0.00134607	0.0220808	0.0419485	-0.00575563	0.00287213	-0.0432346	0.0109785	0.00175264	-0.027435	-0.0233889	-0.019956
	0.0663273	0.175612	0.114812	0.0986808	0.0585516	0.04657	0.0342433	0.139259	0.0837296	0.136644	0.105011	0.0669434	0.0938022	0.168119	0.105607	0.0829739	0.109278	0.0605484	0.075213	0.0615441	0.250929	0.134537	0.157977	0.083071	0.0803981	0.0437337	0.162427	0.0962073	0.12477	0.0742835	0.0781139	0.0813337	0.0851913	0.165542	0.119646	0.113211	0.00118266	0.0143219	-0.00687027	0.0207917	0.0265643	0.0235456	0.0104115	0.0121213	-0.00470847	-0.00409055	-0.0135908	-0.0235719	0.0304272
	0.0682641	0.154739	0.147197	0.108296	0.0346467	0.0734134	0.0533268	0.151937	0.0765035	0.0944347	0.0610715	0.148551	0.0593725	0.101349	0.060453	0.0767337	0.0909064	0.0723018	0.0502596	0.0761265	0.239325	0.141286	0.118015	0.0990467	0.0758937	0.0377885	0.118296	0.112424	0.0965513	0.0220618	0.0488787	0.151182	0.170659	0.170152	0.133158	0.0642531	0.0282863	-0.0136418	-0.0123763	0.0108526	0.0102053	0.00727788	-0.0174583	0.011639	-0.00438053	0.0245806	0.00928167	-0.00862559	0.0345532
	0.0647373	0.158642	0.0770127	0.152884	0.0454971	0.0478863	0.0552724	0.122755	0.0226515	0.175547	0.0708973	0.038506	0.073086	0.170066	0.0819084	0.103852	0.130727	0.0632548	0.0669601	0.0910238	0.278876	0.110776	0.155155	0.0798515	0.03404	0.0240287	0.167516	0.109352	0.0675973	0.0610067	0.0702062	0.131934	0.132366	0.116388	0.0507028	0.0663827	-0.00206721	0.010805	0.0208151	0.0319109	-0.0204966	0.00481526	-0.00367647	0.0484808	0.0100685	-0.0268602	0.0199979	-0.00956864	0.0256285
	0.0532913	0.112431	0.14	0.198775	0.0654855	0.0580244	0.0187121	0.110549	0.111279	0.113058	0.0965577	0.12549	0.0893991	0.12772	0.0687229	0.107648	0.0788978	0.0681317	0.0854826	0.0837406	0.205613	0.116992	0.122324	0.115917	0.079951	0.0454295	0.158364	0.107996	0.0638584	0.044118	0.0376482	0.139559	0.14096	0.128026	0.0946282	0.0790969	0.00110861	-0.00281034	0.00168237	0.00833829	0.0222554	0.0112797	0.013725	-0.0436832	0.00997713	-0.0337994	0.0132383	0.0184035	0.016367
	0.0654217	0.133234	0.0867708	0.0808114	0.034808	0.0293345	0.0359828	0.122706	0.0383998	0.137669	0.0810411	0.171928	0.0730914	0.15276	0.0709451	0.0588289	0.08782	0.0589208	0.0843916	0.113893	0.189315	0.09672	0.120987	0.0499889	0.111118	0.0236387	0.155326	0.125955	0.0764597	0.0276803	0.0408109	0.170634	0.148543	0.163924	0.0695529	0.0541783	0.0150927	-0.0137202	0.0149064	-0.00960822	0.0103098	-0.000497386	-0.00394136	0.0454681	-0.00540887	-0.0098975	0.039306	-0.0153483	0.0284135
	0.0654545	0.149365	0.117686	0.109319	0.026311	0.0440955	0.0675043	0.149386	0.113412	0.121564	0.0948955	0.150583	0.0735638	0.132685	0.0390731	0.0622175	0.0555849	0.0361941	0.0659608	0.0595213	0.205844	0.131549	0.173673	0.0620968	0.0744811	0.0409175	0.143312	0.114403	0.0627636	0.0386082	0.0636762	0.19441	0.198456	0.188421	0.099406	0.0635481	0.01694	-0.0140483	0.00148356	0.0100088	0.00651946	-0.046768	0.00119114	-0.0184251	0.0082779	0.0331644	-0.00757996	-0.030425	0.0361374
	0.0741061	0.117393	0.108893	0.223132	0.0153818	0.0596253	0.0232066	0.100024	0.0605769	0.0214665	0.067522	0.12933	0.0481791	0.155383	0.0651412	0.090875	0.10458	0.0779078	0.0686886	0.0633415	0.210878	0.124103	0.152288	0.0694089	0.0935261	0.0245113	0.151774	0.123993	0.0769109	0.0475094	0.0542837	0.202088	0.168217	0.159496	0.103113	0.0670322	0.0345224	-0.0130462	0.0367277	0.00129381	0.0108074	0.0203037	0.0379063	0.0042186	0.000573153	-0.0343577	-0.0097845	0.0218777	0.00552299
	0.037012	0.117196	0.139771	0.111923	0.0802675	0.0203764	0.0113192	0.117905	0.0689807	0.0406885	0.0772852	0.140118	0.084143	0.138836	0.117846	0.100973	0.08473	0.0544485	0.0529617	0.0294455	0.232518	0.162194	0.151373	0.103955	0.127869	0.0397682	0.150879	0.115638	0.0789994	0.0354019	0.0573189	0.175254	0.168853	0.137637	0.124249	0.0948588	0.00118147	0.0221841	0.012676	0.0241706	-0.0012294	0.0139047	0.000205597	0.0561618	0.00659759	-0.00583816	0.0251878	0.0398439	0.0138862
	0.0570824	0.0916242	0.128914	0.115774	0.0643366	0.0436676	0.00131505	0.0934369	0.0679226	0.104324	0.014293	0.0939561	0.0596798	0.113426	0.100349	0.0726806	0.138393	0.0818939	0.0384496	0.0700118	0.245467	0.127581	0.147621	0.0954644	0.0780036	0.0393094	0.161224	0.122775	0.119719	0.0345048	0.0499041	0.120228	0.107882	0.163245	0.103435	0.0717251	0.0177624	-0.00669372	0.00320551	0.0169462	0.00924276	0.0506052	0.0221295	0.0834268	0.00288647	-0.00246771	0.00607361	0.00764865	0.0304406
	0.0742425	0.099761	0.107069	0.123215	0.0614158	0.0283384	0.0330955	0.0700726	0.0751003	0.150224	0.0637412	0.103001	0.0753143	0.166127	0.0879304	0.118596	0.0957936	0.067823	0.0791773	0.126639	0.229056	0.13198	0.157883	0.0667478	0.0930961	0.0249112	0.119744	0.141457	0.0699695	0.02221	0.0538902	0.164347	0.171116	0.144362	0.124446	0.0631738	0.0244029	0.00617768	0.0121652	0.0222246	0.0634183	0.0196183	0.00517908	0.060492	-0.0232856	-0.00715981	-0.0338927	0.0249425	-0.00951601
	0.0253107	0.174905	0.111414	0.22095	0.0662638	0.0121546	0.0736128	0.123356	0.109389	0.20155	0.00138719	0.151042	0.111802	0.135121	0.0705871	0.0985272	0.103638	0.0242257	0.103733	0.108883	0.270568	0.0930789	0.155849	0.0783881	0.0954582	0.0489762	0.121863	0.126542	0.0819475	0.044746	0.0540329	0.20904	0.173201	0.174528	0.13552	0.0928332	0.00190863	0.000522873	0.0297711	0.0120177	0.0264133	0.0133313	0.0119752	0.0221902	0.0187693	-0.00482004	0.0059651	0.00793925	-0.00105122
	0.035246	0.180292	0.139191	0.0823333	0.0441477	0.035155	0.0529729	0.0940545	0.0984354	0.154202	0.060627	0.108745	0.0751974	0.104958	0.0824378	0.0776166	0.0516142	0.0462431	0.0963201	0.133245	0.169634	0.145964	0.124323	0.0618971	0.0815722	0.0476742	0.127517	0.109202	0.0573384	0.0485556	0.0373122	0.163858	0.10258	0.132423	0.102265	0.0810091	-0.00239123	0.0382344	-0.00295353	0.0390414	0.00846678	0.0678622	0.00570352	0.00125342	-0.00777666	-0.00404067	-0.0248307	0.0383728	0.00228627
	0.0529127	0.103687	0.115989	0.145792	0.0385041	0.0251844	0.0235368	0.141995	0.0490098	0.184391	0.0648905	0.142934	0.0480228	0.143238	0.114153	0.118061	0.0861126	0.0590148	0.075805	0.075109	0.218472	0.107122	0.124276	0.0631457	0.0747013	0.00836863	0.139329	0.152191	0.0843501	0.0298057	0.0428709	0.195249	0.137762	0.134269	0.105385	0.106508	-0.0014984	-0.00569217	0.0169595	0.0170116	0.0353915	0.0160526	0.0262294	0.0549551	0.0108783	-0.0159045	0.0160243	0.0340919	0.0186083
	0.0376954	0.113044	0.0850501	0.131697	0.0741298	0.0605312	0.0605842	0.0843567	0.0641665	0.222394	0.0426755	0.145266	0.0797405	0.172574	0.104833	0.0952287	0.118166	0.105982	0.0476243	0.0811507	0.201532	0.134618	0.139194	0.0716683	0.108396	0.050261	0.1647	0.129646	0.147888	0.0368689	0.07467	0.163064	0.116793	0.155999	0.076187	0.0821796	-0.00444852	0.0326296	0.0191311	0.0243605	-0.0254806	-0.00680433	-0.0119087	0.0399597	0.0180198	0.0122853	0.00668697	0.0319817	-0.0264262
	0.063771	0.116679	0.125368	0.0644534	0.0614716	0.0647935	0.0149676	0.12266	0.0987044	0.147919	0.056127	0.0673148	0.0838883	0.190271	0.0887688	0.116436	0.11346	0.0723518	0.0710969	0.110071	0.214671	0.0852431	0.11313	0.0493112	0.069434	0.0213428	0.0489032	0.153155	0.114627	0.0424457	0.0468059	0.153068	0.112242	0.183912	0.102654	0.0770382	0.00988271	0.0133134	0.0127147	0.0367809	0.0158878	-0.00367723	0.0083846	-0.0102077	-0.00435237	-0.0105867	-0.0112218	0.0275005	0.000647079
	0.0777943	0.156641	0.0510776	0.0845002	0.0125303	0.0369969	0.0273164	0.093376	0.0519432	0.163595	0.150747	0.0999968	0.0732876	0.16354	0.107251	0.0721257	0.10735	0.0817862	0.0604878	0.128284	0.213155	0.0544069	0.110581	0.116428	0.0673413	0.0511856	0.182402	0.139116	0.0843492	0.0178132	0.0547118	0.130711	0.135635	0.138083	0.119189	0.0964577	0.00592662	-0.0131482	0.010407	0.0282218	-0.0210821	0.0456088	-0.00344761	0.0364416	-0.000356692	0.00252662	0.0164297	0.00745751	0.01777
	0.0507926	0.119493	0.0844921	0.0927944	0.0653735	0.0448313	0.0577634	0.158821	0.0748128	0.123549	0.0856067	0.0707574	0.0908021	0.171507	0.0671579	0.0948716	0.0760583	0.0466144	0.0556869	0.126258	0.219534	0.0800413	0.149338	0.0806547	0.103546	0.0345366	0.182565	0.115263	0.112164	0.040076	0.0673162	0.147127	0.120054	0.147863	0.0835209	0.108754	-0.000260927	0.00777957	0.0306098	0.0161218	0.0116904	-0.0446233	0.0086282	0.10168	-0.0151952	-0.0303577	0.00591693	0.0402296	-0.0199941
	0.0488167	0.0925624	0.101943	0.105924	0.0582886	0.0579162	0.0542094	0.112048	0.0809511	0.153272	0.0561559	0.0837781	0.0710806	0.128848	0.0839757	0.0429353	0.100187	0.0355603	0.0732863	0.0949593	0.221779	0.127298	0.129829	0.0829373	0.0616471	0.0701927	0.148915	0.127502	0.0949104	0.00813897	0.0656188	0.238273	0.167327	0.141951	0.0972976	0.104587	0.0136221	0.0166737	0.0319912	0.000326984	-0.00663942	-0.0321963	0.0126414	0.0555268	-0.0130227	-0.0146639	0.00929149	0.0100786	-0.0350397
	0.0730916	0.145476	0.109925	0.101619	0.0583853	0.0379318	0.0348027	0.161017	0.078984	0.227386	0.0923445	0.0254058	0.0495758	0.113521	0.0879372	0.0870984	0.107974	0.0812906	0.0403069	0.136983	0.207468	0.0923783	0.151246	0.0741781	0.0767558	0.0393387	0.162651	0.123819	0.0653971	0.0294821	0.062081	0.167349	0.180924	0.153301	0.130493	0.123202	0.0152587	0.0116288	0.0368793	0.0118633	0.00383559	0.0227229	-0.0197949	0.0494314	0.00576641	-0.013078	0.0255405	-0.00310714	0.00943916
	0.0588922	0.163079	0.172353	0.10037	0.0788535	0.0692409	0.0520487	0.0786015	0.0477588	0.108025	0.0327153	0.100595	0.0523564	0.157673	0.058561	0.0887864	0.103919	0.0724261	0.045641	0.109155	0.215413	0.131876	0.153592	0.0698501	0.0724235	0.0518318	0.164844	0.129537	0.0922766	0.0231796	0.0422115	0.186535	0.160642	0.115833	0.089786	0.110472	0.0280513	-0.00305013	0.00701435	0.0313755	-0.0224644	0.0356823	0.0218895	0.063615	0.0143403	-0.016394	-0.013224	0.0133815	0.0201393
	0.0782967	0.106788	0.112938	0.125803	0.0855794	0.0277063	0.046728	0.126032	0.00582244	0.154619	0.0584528	0.131828	0.106083	0.176043	0.0683902	0.122036	0.0893517	0.0832314	0.0697476	0.0548058	0.172899	0.0946635	0.147202	0.0408253	0.0526251	0.020964	0.151734	0.126634	0.066312	0.0154104	0.0491369	0.0961825	0.1167	0.149542	0.0825779	0.121807	-0.000280429	0.0401659	-0.000123082	0.00622803	-0.00726141	-0.0570253	0.0287052	0.0533109	0.00727139	-0.0315621	0.000614176	0.0343731	-0.0135158
	0.0327238	0.101189	0.11894	0.0970265	0.0686893	0.0422473	0.0233214	0.127055	0.0595889	0.122327	0.0682295	0.125471	0.0699577	0.0935137	0.0702793	0.0739199	0.0685779	0.0519365	0.0764036	0.0994372	0.139362	0.101625	0.134276	0.0962721	0.0758021	0.0512825	0.145073	0.122596	0.0924169	0.0391895	0.0923488	0.163101	0.171753	0.144744	0.148333	0.126536	-0.00687611	-0.0319736	-0.00731791	0.00231846	0.0431585	0.0159394	0.0228247	0.0228179	-0.0297432	-0.0182084	-0.0206695	0.0072897	0.00720389
	0.0675215	0.137827	0.106449	0.111282	0.0415922	0.0401353	0.0259357	0.125638	0.065551	0.120731	0.0616163	0.125042	0.0868537	0.150036	0.0898622	0.115434	0.10872	0.0578648	0.0785033	0.0750709	0.185978	0.10259	0.143966	0.0772268	0.0681217	0.070073	0.139411	0.120402	0.0217618	0.0544546	0.0484709	0.21035	0.209799	0.157597	0.0755472	0.145386	0.00604375	-0.0141908	0.0195858	0.0139679	0.00462696	0.00148799	0.00831566	0.0314671	0.00147579	-0.0187305	-0.0113395	0.0190708	-0.00487171
	0.0807053	0.137943	0.0963413	0.0858836	0.0632438	0.042663	0.0501668	0.0860569	0.0477551	0.176336	0.040892	0.136867	0.0841685	0.105037	0.0998537	0.110001	0.117376	0.0691267	0.0428832	0.0941551	0.155123	0.105332	0.121212	0.0599523	0.0854769	0.0729374	0.154678	0.173804	0.0756853	0.0290222	0.0484814	0.157953	0.111055	0.123587	0.136588	0.105662	0.0250256	-0.0101872	0.0245308	0.030465	0.00901631	-0.0035067	-0.0402795	-0.0341796	0.0168217	0.00949639	-0.0152796	0.00571819	-0.0106288
	0.0404804	0.106733	0.121172	0.163903	0.0756124	0.0420569	0.0592182	0.0853273	0.0985236	0.155428	0.0871659	0.12955	0.0900788	0.110294	0.0506718	0.155494	0.0922692	0.0747178	0.060193	0.117569	0.111341	0.102445	0.13876	0.0765973	0.0622403	0.0631571	0.144273	0.127424	0.112426	0.0184407	0.0774814	0.105869	0.139358	0.14603	0.107707	0.114972	-0.00453399	0.0135405	0.018909	0.0264107	0.0389691	-0.0335107	0.0319643	0.114869	0.0113952	0.00232267	0.0312382	-0.01631	-0.0062993
	0.0724796	0.142307	0.12843	0.115543	0.0371353	0.0451037	0.0331582	0.059755	0.051159	0.170589	0.0948047	0.135501	0.100929	0.166968	0.0947587	0.121948	0.105192	0.12053	0.0489374	0.0796359	0.0717773	0.12339	0.127306	0.101072	0.0582699	0.041721	0.153925	0.138095	0.0562862	0.0082698	0.0322572	0.168094	0.114614	0.175269	0.102929	0.119332	-0.001558	0.00895207	0.0146144	0.00235042	-0.00188662	-0.0345804	-0.0162217	-0.00781779	-0.0077245	0.0174377	0.0503645	0.039117	0.00728981
	0.0661612	0.134503	0.127184	0.152363	0.0730222	0.0550534	0.0659701	0.0714448	0.0442667	0.139296	0.0124425	0.0946364	0.0609112	0.134096	0.0961905	0.111274	0.106589	0.0302142	0.060559	0.113246	0.129944	0.121659	0.158859	0.0713334	0.098024	0.0717684	0.129846	0.127692	0.0665918	0.0137942	0.0501963	0.204684	0.121658	0.131849	0.0967033	0.135864	0.00184335	0.0193099	0.0144895	0.00743234	-0.00358036	0.0118057	-0.00518456	-0.000376859	-0.00142505	0.00575524	0.00287261	0.0121781	0.00127958
	0.0818445	0.166408	0.158282	0.120459	0.0256981	0.0161938	0.0644319	0.0880016	0.102878	0.175422	0.104464	0.115784	0.0636334	0.129792	0.0937845	0.131857	0.0974002	0.0592124	0.0988145	0.145719	0.123889	0.0895972	0.146786	0.0317765	0.0854228	0.0580257	0.143043	0.133603	0.0815997	0.0480336	0.0466904	0.191702	0.149528	0.165254	0.0557507	0.148736	0.0239007	-0.0126373	0.0177385	-0.00343354	-0.00990397	-0.0615762	0.0354534	0.0436563	0.0193536	0.0001604	-0.0252353	0.0216045	-0.00792496
	0.0731041	0.124247	0.125708	0.0322245	0.0302342	0.0365144	0.0339037	0.0493695	0.043348	0.15235	0.0446222	0.144047	0.0777365	0.125312	0.0580437	0.164042	0.0930827	0.0493096	0.0894339	0.122416	0.106331	0.0893885	0.164611	0.0948884	0.0474076	0.0465548	0.152336	0.162401	0.0957631	0.0448284	0.0362429	0.154349	0.205298	0.113872	0.156013	0.132761	0.00918861	-0.0333766	0.0169937	-0.0062798	-0.010667	0.0136943	0.0273932	-0.0187993	0.00886427	0.0075035	0.0204367	0.0165946	0.00869565
	0.0825906	0.0363683	0.181863	0.0487247	0.0594382	0.0577074	-0.037398	0.0757497	0.0941304	0.0976929	0.0995352	0.0517308	0.0890765	0.119347	0.0630008	0.158422	0.0834964	0.0252683	0.0706207	0.135735	0.128149	0.134484	0.13186	0.0876688	0.0764187	0.0405515	0.131984	0.130333	0.124114	0.033908	0.0452486	0.125742	0.158707	0.156988	0.120632	0.118705	0.0284493	-0.00915615	0.00591983	0.0142019	0.0399134	0.0512251	-0.00351097	-0.0125889	0.0197575	-0.00415506	0.00278147	0.0101039	0.0253259
	0.0755396	0.161322	0.102369	0.145463	0.049521	0.0434619	0.0586541	0.106252	0.0705406	0.181081	0.0801926	0.12014	0.0789819	0.162844	0.117812	0.0987073	0.112099	0.102225	0.0381709	0.110559	0.0545472	0.134327	0.139395	0.0705356	0.080936	0.0346321	0.143503	0.148902	0.0654196	0.0307801	0.0477935	0.187389	0.107442	0.138969	0.0780155	0.117993	0.000231804	0.0120049	0.0186356	0.0202529	0.000160937	-0.0292506	0.00985869	0.0212191	0.00906996	0.0140641	0.0184474	0.00236643	0.0135232
	0.0210298	0.10044	0.117725	0.0653572	0.094297	0.0518739	0.0342633	0.0890098	0.0818405	0.258724	0.0677878	0.18126	0.0904718	0.100824	0.0599669	0.114919	0.0693958	0.0371961	0.0726318	0.112344	0.0810011	0.119064	0.159918	0.0509602	0.128047	0.0651859	0.0897596	0.154347	0.0532118	0.0300872	0.0582292	0.165601	0.17949	0.165715	0.0946635	0.104454	0.0213694	0.00342778	0.00969816	0.00437515	-0.00300704	-0.00516739	0.0197103	-0.000211561	0.00145689	0.0342643	-0.0080479	-0.012787	0.0240604
	0.0760739	0.114576	0.113419	0.125761	0.0772556	0.0511782	0.0685169	0.056222	0.0497206	0.0953209	0.067527	0.106521	0.076724	0.116538	0.0714249	0.1141	0.0815037	0.0728649	0.0828438	0.10334	0.0894568	0.0508547	0.0980405	0.0704653	0.080764	0.0605089	0.15503	0.142375	0.0847063	0.0223191	0.0583086	0.075289	0.0926122	0.131081	0.127566	0.136348	0.0165704	0.00823748	-0.0126836	-0.00757986	0.0193791	0.0182041	0.00618724	0.0182937	-0.00562354	-0.0249403	0.0113328	0.0211382	-0.00882361
	0.0373712	0.0974828	0.170852	0.125966	0.0574967	0.0664275	0.0202988	0.0841962	0.0609762	0.193977	0.0799893	0.16239	0.0855143	0.138917	0.117085	0.120854	0.0972295	0.0410822	0.0655004	0.0827321	0.0888167	0.0905701	0.15159	0.0735911	0.0846742	0.0158304	0.116394	0.141986	0.0716101	0.0583409	0.0698066	0.113134	0.184038	0.0959959	0.0636178	0.0590003	0.00538912	0.00954506	-0.00104432	-0.0126327	0.00992598	-0.0290534	0.00209343	0.0238439	0.0102942	-0.0045512	-0.0125804	0.0121142	0.0179626
	0.06286	0.104881	0.0779134	0.0782075	0.050579	0.0305297	0.0592854	0.075337	0.0207526	0.158495	0.0598986	0.147135	0.075569	0.114489	0.0645702	0.12385	0.082871	0.0845325	0.0951007	0.128969	0.0961676	0.184043	0.14052	0.0724253	0.0846898	0.0321156	0.113546	0.144538	0.112746	0.0289549	0.0655059	0.139595	0.144072	0.172822	0.112394	0.119813	0.00188176	-0.00374698	0.0162316	0.0159267	0.006583	-0.0123788	-0.00405722	0.0206191	-0.0386073	0.00266249	-0.0263318	0.000330808	0.0334387
	0.044995	0.115358	0.146336	0.0568895	0.0889803	0.0409363	0.0496812	0.0945023	0.0389303	0.0655547	0.0525904	0.0907304	0.0631983	0.112305	0.0905234	0.103589	0.0796721	0.0318269	0.0943442	0.122168	0.145303	0.121389	0.110867	0.0714088	0.0655801	0.0428005	0.148518	0.15278	0.0718571	0.0526588	0.0384034	0.0948173	0.166717	0.104983	0.0744766	0.124068	0.0150056	0.0147739	0.02638	0.0139411	0.0167634	-0.0351559	0.016414	0.00877128	0.0276241	0.00946391	-0.017091	0.00949314	0.00620905
	0.0386591	0.122263	0.128153	0.095615	0.0721483	0.0464279	0.0657168	0.0675838	0.0803126	0.154288	0.0567427	0.133384	0.0799534	0.191071	0.0622056	0.130095	0.0914117	0.0502646	0.0900693	0.172929	0.0681983	0.12715	0.109819	0.0305075	0.0537631	0.0585433	0.124418	0.132123	0.0763168	0.0350745	0.076572	0.162177	0.134993	0.120701	0.0583079	0.181406	0.0110863	-0.0355277	0.0189885	0.0292898	-0.0199541	-0.0179045	-0.0054887	0.0735719	0.0214396	-0.00837408	0.00777497	0.0347914	-0.0121176
	0.0536929	0.113744	0.135481	0.0855646	0.0930021	0.0644795	0.036264	0.0799626	0.064941	0.208597	0.0461054	0.107187	0.0722292	0.167322	0.0917535	0.131349	0.0642611	0.0277488	0.0776172	0.0947799	0.073723	0.134193	0.0970705	0.0706628	0.101377	0.0662803	0.125089	0.174106	0.0769537	0.0267689	0.0575609	0.159211	0.140307	0.152515	0.0578413	0.160968	-0.000676553	-0.0239767	0.0179113	0.00759199	-0.00484479	-0.00245275	-0.02814	0.0241928	-0.00364958	-0.013132	-0.00650804	-0.00417763	0.0108248
	0.0562993	0.109739	0.116317	0.0830887	0.0838306	0.0291756	0.0414907	0.0930723	0.0664272	0.0671774	0.0546334	0.125067	0.0884133	0.136991	0.0903506	0.121183	0.0948147	0.0702323	0.0709379	0.0929016	0.129201	0.112029	0.101774	0.0553197	0.112834	0.071232	0.137747	0.155843	0.101101	-0.00611753	0.0829271	0.121407	0.166211	0.209561	0.141105	0.158111	7.04579e-05	0.0106503	0.00980467	-0.000296661	-0.0226351	-0.0178801	0.0216435	0.0401811	-0.0241165	-0.00101994	-0.0103519	0.0235069	-0.00766134
	0.0321718	0.057251	0.138365	0.123548	0.112949	0.0827608	0.0227625	0.101774	0.0594527	0.176266	0.00534457	0.23888	0.0945228	0.167468	0.0706553	0.0926179	0.107438	0.0506825	0.0635297	0.156951	0.0687617	0.0976001	0.113285	0.081107	0.0650919	0.0547992	0.143433	0.159608	0.107669	0.049528	0.0580905	0.137577	0.198232	0.182143	0.0927376	0.131515	0.0189561	0.0213777	0.0128475	-0.0287017	0.0198705	0.0314265	-0.0044813	-0.0138625	0.0137225	0.00408205	-0.000576733	0.0569447	0.0144608
	0.0377354	0.095621	0.179782	0.0353139	0.0836286	0.0508617	0.0536748	0.094485	0.071406	0.139879	0.051352	0.130704	0.0887801	0.126036	0.107492	0.14586	0.0928698	0.0817582	0.0509198	0.139042	0.0535642	0.12561	0.131776	0.0678464	0.0628065	0.0169702	0.120358	0.155491	0.0711362	0.0539879	0.0483648	0.131868	0.172417	0.154248	0.0555071	0.0984968	0.00100023	-0.0054007	-0.0275039	0.00633593	-0.00643221	-0.0307974	0.0111814	0.004621	-0.00829292	0.00574103	0.0278248	-0.00565371	0.0190824
	0.0728753	0.0905306	0.10062	0.0535194	0.0527835	0.0462584	0.0454472	0.0684084	0.0567393	0.104984	-0.00155057	0.134955	0.0858901	0.137617	0.0924735	0.0867748	0.0918841	0.0490179	0.070644	0.190983	0.11402	0.134878	0.0894724	0.055777	0.0492529	0.0365756	0.116853	0.155164	0.0867703	0.0503621	0.0451273	0.193947	0.202442	0.143038	0.117542	0.0967623	-0.00837756	-0.0267846	0.00579133	-0.00238038	-0.0286413	0.0179677	-0.00118963	0.00263502	-0.0299236	-0.013582	0.00568942	0.0108747	-0.019538
	0.0535659	0.0741137	0.0915163	0.0842719	0.0567169	0.0484665	0.0545205	0.0441915	0.0601356	0.153332	0.0788857	0.146661	0.097966	0.147057	0.0873932	0.154622	0.0952764	0.0477099	0.0808618	0.0896194	0.04514	0.122922	0.113485	0.0596699	0.0529741	0.078505	0.108872	0.153108	0.0815537	0.0379579	0.04184	0.17348	0.117179	0.116621	0.107431	0.123274	-0.00123575	-0.00757679	0.0131697	-0.00683922	-0.00203924	-0.00947033	0.00785977	0.00940565	0.0139566	-0.00640261	0.00626809	0.0479858	0.000976187
	0.0862305	0.121074	0.127042	0.0529741	0.0538593	0.0775236	0.0492092	0.0785136	0.0603435	0.161765	0.0532754	0.100247	0.0995455	0.12956	0.0956149	0.139148	0.0946768	0.049065	0.070919	0.123456	0.0781114	0.0915879	0.0833568	0.0442513	0.0643174	0.0564279	0.134752	0.145083	0.0880361	0.0540869	0.0671047	0.172607	0.154919	0.138981	0.0700463	0.0969745	-0.00718103	-0.0253172	0.00451749	-0.0168492	0.027619	0.0117468	0.0136058	-0.032241	0.00284691	0.00706232	-0.0254034	0.00990425	0.00605114
	0.0146846	0.0620075	0.114514	0.117109	0.102545	0.0368561	0.0409511	0.0637857	0.0502047	0.112612	0.0883642	0.140502	0.066788	0.0985761	0.0831588	0.0989763	0.0893646	0.0350328	0.0694161	0.103644	0.0859366	0.110662	0.0863209	0.0722546	0.0631613	0.0270252	0.120189	0.150437	0.0882513	0.0292102	0.0203239	0.158258	0.174221	0.146449	0.0705402	0.0983474	-0.00898158	0.00521582	0.00713966	0.010335	0.000784765	0.026518	0.00852121	0.0122177	0.000896753	-0.00238542	-0.00898606	0.0253027	-0.0194499
	0.0442664	0.123662	0.178337	0.12932	0.0805139	0.0468751	0.0512212	0.0712989	0.0617812	0.115572	0.0206298	0.136617	0.0714014	0.0759223	0.105536	0.0728882	0.0818005	0.0681101	0.0667609	0.111549	0.0243558	0.0931299	0.0900123	0.0317686	0.0613998	0.0293462	0.151612	0.149235	0.111739	0.0469759	0.0231328	0.183849	0.138112	0.168821	0.0834372	0.116599	0.00356855	-0.0234965	0.000543573	0.0174378	0.0244653	0.032983	0.00519107	0.0402093	0.00931839	0.00838385	-0.0126034	0.0272137	-0.024157
	0.0550723	0.112425	0.145214	0.074622	0.0983911	0.075246	0.0272408	0.0449598	0.0689628	0.17138	0.0308242	0.111873	0.119055	0.129886	0.0605083	0.0905742	0.0836131	0.0682769	0.0734976	0.147162	0.055583	0.118756	0.0895821	0.0459119	0.0863528	0.0666037	0.11835	0.134191	0.0727537	0.0321242	0.0270924	0.193754	0.196544	0.122884	0.113401	0.11196	0.0021813	-0.0212682	-0.00377457	0.00995249	0.0141916	0.00281866	-0.0173968	0.00111755	-0.00648533	0.0171955	-0.0285496	0.00445347	-0.0266321
	0.0369121	0.0248341	0.138421	0.0849557	0.0848602	0.0372682	0.0402106	0.0779217	0.0362042	0.126813	0.0122934	0.101862	0.0803804	0.12247	0.0648466	0.138011	0.111724	0.0582744	0.0497721	0.0900231	0.0604222	0.128327	0.122713	0.0913762	0.0725975	0.0620344	0.123784	0.141783	0.0532562	0.0189403	0.00656357	0.188025	0.146227	0.122238	0.11536	0.116421	0.00982471	-0.00338904	0.00526242	-0.0241521	-0.00876602	-0.0344184	0.0234462	0.0444284	-0.00110923	0.00795593	-0.0137203	0.0323273	-0.0121474
	0.059002	0.127292	0.142038	0.0597431	0.0750776	0.0314905	0.0408872	0.0615841	0.0464299	0.182014	-0.00788569	0.125074	0.0913924	0.119931	0.0639429	0.153435	0.0845721	0.041458	0.0811517	0.0853764	0.0761581	0.108262	0.072413	0.0605578	0.0931747	0.0615288	0.126436	0.163388	0.085525	0.031342	0.0457542	0.0955763	0.0870653	0.121812	0.113742	0.117484	0.0114384	-0.0229096	-0.00547469	-0.00122178	-0.008855	-0.0108048	0.0035373	0.0396272	0.0194265	-0.0320138	0.0101241	0.00360023	-0.00324186
	0.05905	0.0565922	0.149186	0.0643676	0.0631113	0.0491198	0.0153293	0.0741154	0.0812343	0.179809	0.0469636	0.0587761	0.0941319	0.0998483	0.0847122	0.0906541	0.0708313	0.0247367	0.0628193	0.143714	0.0967999	0.144894	0.108223	0.0888813	0.0848975	0.0789034	0.122618	0.154329	0.109876	0.0274652	0.0521492	0.105654	0.105216	0.170676	0.0653372	0.131004	0.00776909	0.0210886	-0.000192901	0.0025034	-0.00718637	-0.0388951	0.0273655	0.0388083	0.029644	-0.0113755	0.0374816	0.00328182	0.00863401
	0.0469741	0.136329	0.0989023	0.117036	0.0671269	0.0433688	0.0461521	0.0673934	0.0976712	0.157051	0.0323398	0.0939556	0.0791412	0.117663	0.0864136	0.125587	0.0530622	0.0225115	0.0624447	0.0762227	0.0734752	0.0863023	0.082514	0.0831171	0.0984878	0.0582575	0.0958194	0.166803	0.101033	0.0247261	0.0391181	0.065737	0.107388	0.15294	0.137672	0.105153	-1.96573e-06	-0.0098593	0.013201	-0.00651682	0.0244769	-0.0318724	-0.00349534	0.0428855	0.0260865	0.0231016	0.00930004	0.0181282	0.0144071
	0.0556209	0.00139181	0.193176	0.104079	0.0866276	0.0726654	0.018977	0.0392146	0.0909689	0.235483	0.0436022	0.069183	0.0671925	0.132686	0.0728657	0.111926	0.0950678	0.0702545	0.0769283	0.0932328	0.0891493	0.0957369	0.0928857	0.0818028	0.0521983	0.0753746	0.107364	0.163834	0.108958	0.0225068	0.0432864	0.105123	0.144569	0.10619	0.0647664	0.0732625	0.0217588	-0.00267831	0.0160244	0.00518356	-0.000254899	0.00993221	0.0193499	-0.0458315	0.0318927	0.0225614	0.00137226	0.0223844	-0.0105447
	0.039952	0.102302	0.174656	0.0762734	0.0864303	0.0723595	0.0555967	0.0744028	0.0312776	0.178616	0.0189633	0.108593	0.0895107	0.161988	0.0745646	0.0990335	0.0855392	0.0535247	0.0646634	0.115599	0.0963385	0.0381414	0.0825784	0.0603203	0.0931895	0.0187163	0.0937533	0.158425	0.0483442	0.0478928	0.0196762	0.156051	0.153012	0.159368	0.109568	0.100586	0.0182447	-0.00973515	-0.0141658	-0.00824216	-0.0150588	0.024354	0.00246436	0.0353839	-0.00408588	-0.0178203	0.0305771	0.00973468	-0.0243899
	0.0438683	0.156763	0.122458	0.021468	0.0548999	0.0428792	0.0462299	0.0603433	0.0605493	0.13797	0.0322289	0.167064	0.120264	0.121705	0.11344	0.138689	0.0702956	0.0503789	0.0543465	0.10453	0.0731836	0.0373132	0.0667777	0.0660387	0.0783091	0.0846559	0.129181	0.192908	0.0580106	0.0128648	0.0241547	0.0327631	0.100256	0.121468	0.105664	0.0962808	0.0107047	-0.0217095	-0.016995	0.0142176	0.044249	-0.0143216	-0.016551	0.0164446	0.0054115	0.0136964	-0.0273451	0.0278861	0.0242143
	0.0565141	0.129646	0.145959	0.0845248	0.0614815	0.0552293	0.0347015	0.059642	0.0377312	0.1316	0.0258531	0.0971893	0.101205	0.143688	0.085772	0.150779	0.0735031	0.0738475	0.0795903	0.0843333	0.0733238	0.106288	0.117472	0.0436209	0.0679693	0.0516868	0.115191	0.167613	0.0380389	0.0478251	0.0373645	0.188242	0.201344	0.120744	0.101937	0.0698889	-0.0192914	-0.00368082	0.000643345	0.00769102	-0.0308317	-0.0130709	-0.0165531	0.00263261	-0.00391813	0.0127474	0.00481891	0.0122337	0.0084299
	0.064261	0.142465	0.113916	0.0969313	0.0587232	0.0730822	0.0484179	0.0862046	0.0593542	0.107032	0.0302314	0.10084	0.101767	0.176396	0.042359	0.123608	0.068976	0.0515362	0.062564	0.104037	0.164393	0.0363671	0.035282	0.0439509	0.0476619	0.0283374	0.0877572	0.183319	0.128341	0.0939031	0.0242104	0.052577	0.115504	0.11504	0.1017	0.101906	0.0172899	0.00425155	-0.00367618	-0.0125025	0.0555734	-0.00643082	0.00506731	-0.0394506	0.0111256	0.00112639	0.0127368	0.0279623	0.0267226
	0.0523224	0.0927673	0.144786	0.0682922	0.0720318	0.0307827	0.0539816	0.0841733	0.0692844	0.091515	0.099646	0.180015	0.0969807	0.189862	0.100542	0.140664	0.105996	0.0955798	0.0586321	0.110658	0.139705	0.0952927	0.0792663	0.0745552	0.0583026	0.0520181	0.125245	0.15765	0.102062	0.0406692	0.0556223	0.114352	0.126793	0.125453	0.0807778	0.0698649	-0.0336469	-0.0103829	0.0133237	-0.00414599	0.00249994	0.0168818	-0.0296632	0.0551391	0.0297869	0.00506767	-8.18365e-06	0.0456643	0.0106585
	0.0205485	0.125891	0.146902	0.0492905	0.0781223	0.0264824	0.0259344	0.073045	0.0812362	0.164121	0.0219243	0.144499	0.108724	0.163722	0.0722269	0.122187	0.124773	0.0865864	0.0434469	0.133329	0.180198	0.0951	0.0898599	0.0361024	0.0493232	0.0311712	0.103347	0.157508	0.0869018	0.0385986	0.050814	0.185993	0.183341	0.157395	0.0936967	0.104983	-0.00405955	0.0187603	0.0209009	0.0060287	-0.0163069	-0.0171657	-0.000503218	0.0655686	0.0258522	0.00891388	0.0112774	-0.00300053	0.00993844
	0.0723523	0.176105	0.108934	0.0491733	0.0763194	0.036721	0.0543426	0.0722091	0.0536232	0.191774	0.0457778	0.121017	0.0649323	0.143162	0.0750804	0.121799	0.0945597	0.0578133	0.0552445	0.0922681	0.167656	0.11928	0.0513293	0.0631567	0.0431325	0.0375092	0.117067	0.155734	0.0517088	0.0239042	0.0170743	0.170333	0.166778	0.12706	0.0842649	0.10408	-0.0287393	-0.00504419	0.00703214	0.00432796	-0.0117802	0.0281083	-0.0216199	0.0577783	0.03349	0.00270093	-0.0269541	0.00364543	-0.0398586
	0.0623644	0.0790531	0.132923	0.0790442	0.0864318	0.0512589	0.0468133	0.0587144	0.0615918	0.210757	0.0252211	0.0987215	0.0973069	0.156402	0.10151	0.120979	0.0895188	0.0717196	0.0392746	0.113303	0.112534	0.0986017	0.0612032	0.0915984	0.0351352	0.0784943	0.1342	0.151134	0.110325	0.0314939	0.0451048	0.164758	0.0678402	0.115131	0.0994734	0.088421	0.000490901	0.0344702	-0.0101909	0.000280461	-0.0212959	-0.0101995	0.0163088	0.0467673	0.00154973	-0.00439381	-0.00681372	-0.0124756	-0.0145822
	0.0639685	0.0943619	0.104038	0.099568	0.0836793	0.0304952	0.0388917	0.0587719	0.0789272	0.165887	0.0383327	0.0845046	0.0726092	0.133294	0.038161	0.151565	0.0991106	0.049006	0.0323655	0.0720509	0.262728	0.0626476	0.079817	0.0871314	0.0687377	0.0307148	0.119661	0.175932	0.112531	0.0370564	0.0549044	0.146573	0.0527971	0.141443	0.0526756	0.0791916	0.0106651	-0.00561958	0.0147779	-0.0167152	-0.0103776	0.00657664	-0.0165253	0.0537138	0.0395186	0.0305695	0.00989225	0.0193489	-0.0149358
	0.0526831	0.0457601	0.153937	0.111907	0.0761645	0.0673507	0.0405963	0.115329	0.113106	0.107068	0.0957098	0.13377	0.0868601	0.132936	0.0861862	0.152211	0.128809	0.0575817	0.0467313	0.0720754	0.215238	0.0544242	0.0760462	0.048403	0.046748	0.0536104	0.061298	0.148212	0.0789994	0.0407191	0.0491686	0.156248	0.17811	0.103446	0.104584	0.117936	0.0188738	0.0120727	0.00527932	-0.0155157	-0.0101036	0.0248537	-0.011616	0.039297	0.0395142	-0.0257822	0.0162737	0.0472018	-0.00394694
	0.0540503	0.190187	0.135997	0.0863678	0.0767121	0.0213628	0.0431119	0.127119	0.018246	0.203881	0.0330037	0.0833276	0.0978973	0.144667	0.0926288	0.134275	0.0961117	0.0530028	0.0521167	0.0804535	0.157397	0.104202	0.0659365	0.0423679	0.0694459	0.00676847	0.100576	0.129577	0.0998189	0.0264148	0.0584881	0.13878	0.165209	0.112399	0.0585603	0.0666089	0.00253615	-0.0148781	-0.0225141	0.0332684	0.0278055	0.0357732	-0.0115806	0.0616498	0.00777012	0.0232975	0.0137667	0.0331185	0.0107198
	0.0494901	0.126072	0.140746	0.0598339	0.0778985	0.0597601	0.0399204	0.127047	0.0828634	0.0911362	0.00286005	0.150859	0.0805478	0.0954284	0.0780494	0.151076	0.0846509	0.0216116	0.0598637	0.103786	0.275249	0.0900331	0.076649	0.0653729	0.0641407	0.0418072	0.0900649	0.156925	0.0880778	0.037313	0.0237922	0.165818	0.136184	0.0973375	0.0354051	0.113831	-0.00430307	0.0178276	-0.00295584	-0.0112782	0.0216481	0.0136662	-0.00951484	0.0131554	0.0162426	-0.0252831	-0.0068027	-0.00729538	-0.00654859
	0.0667141	0.119392	0.179638	0.10589	0.0666485	0.0596935	0.0296354	0.0616789	0.0272518	0.209511	0.096602	0.133976	0.0941287	0.128991	0.0993935	0.165137	0.0858271	0.0521018	0.0381804	0.0922401	0.246655	0.0584546	0.0790069	0.0515271	0.0488468	0.0064755	0.124223	0.156594	0.0975522	0.0662581	0.0244627	0.151165	0.176152	0.104802	0.054687	0.109646	0.016502	0.0394538	-0.00789135	0.0133769	0.0549897	0.010751	-0.0322306	-0.0471838	0.0235819	-0.00259733	0.00676783	0.0156209	0.0122918
	0.0571072	0.0987754	0.150307	0.0632356	0.0822745	0.0689102	0.0523901	0.0974854	0.0386803	0.190778	-0.0181451	0.145763	0.0819107	0.155679	0.0824234	0.137363	0.119832	0.0811688	0.0706012	0.112957	0.251285	0.159984	0.0723864	0.0750428	0.0653458	0.0583796	0.0371129	0.166746	0.0762764	0.0541587	0.0679742	0.136679	0.16736	0.146681	0.0533967	0.102327	-0.0114845	0.03468	-0.0213643	-0.00665149	0.00321814	0.0557276	0.0265276	-0.0224234	0.0288183	-0.0295689	0.0162226	0.00422356	-0.0270675
	0.0566879	0.0483968	0.12668	0.0703409	0.0649533	0.0409798	0.0403681	0.100786	0.0300449	0.230112	0.0418835	0.0840179	0.0948795	0.0848335	0.0967832	0.149194	0.120439	0.0680376	0.0513578	0.140239	0.200968	0.071807	0.0592142	0.0815464	0.0513974	0.0792351	0.11919	0.200117	0.0556731	0.0373406	0.0322896	0.147427	0.151425	0.120192	0.0843579	0.119759	0.00348133	-0.0258594	0.0169048	0.0301371	0.0164728	-0.0258857	0.00199992	0.0317052	0.0308121	-0.00929434	0.0144225	-0.00183557	0.0247366
	0.0556768	0.0720753	0.160725	0.0618962	0.0757124	0.0822843	0.0528412	0.114526	0.0571803	0.111954	0.0721753	0.170794	0.0809397	0.115695	0.127644	0.11148	0.132988	0.0561812	0.0633961	0.114821	0.275246	0.0284984	0.0649767	0.0781806	0.100879	0.0523299	0.116041	0.191981	0.126516	0.0543274	0.0750294	0.0147727	0.0748445	0.112611	0.154413	0.0630054	-0.0139026	0.00774734	0.00102869	-0.00187473	-0.0275463	0.044938	-0.0187214	0.101962	0.00373886	0.0482516	0.0422701	0.0149941	-0.00832494
	0.0228028	0.0776013	0.156988	0.081544	0.0865964	0.0626396	0.0551304	0.0893063	0.0633723	0.190676	0.0121184	0.114475	0.0702432	0.135094	0.07152	0.132436	0.0710845	0.0411052	0.0681183	0.0817025	0.215697	0.0751509	0.069155	0.0770681	0.0268156	0.0536445	0.115466	0.182654	0.109097	0.0234146	0.0453234	0.159781	0.129838	0.0990942	0.0621731	0.0976863	0.0109094	0.0123253	0.014896	0.0104306	0.0171635	0.00195558	0.0210381	0.0535583	0.00314858	-0.00762494	0.0270052	0.0293315	0.0360049
	0.0393113	0.128316	0.134567	0.0382134	0.0838633	0.0509266	0.0478284	0.0856304	0.0756457	0.057716	0.120747	0.11763	0.101466	0.143966	0.0958653	0.183357	0.106113	0.0711932	0.0314669	0.0595695	0.202276	0.124352	0.0766016	0.0691636	0.0296144	0.0623285	0.0937111	0.154766	0.104106	0.0454901	0.0597915	0.155323	0.0672674	0.115775	0.0344052	0.0686644	-0.0023532	-0.0194778	-0.00845843	-0.000587394	0.0143696	0.0188954	-0.00355701	0.00921828	0.00416671	0.0104774	0.0100589	0.0288334	-0.0171072
	0.0745429	0.133767	0.0951413	0.110119	0.0868461	0.0423514	0.0283098	0.106676	0.00698342	0.111037	0.0541037	0.191474	0.0844555	0.104032	0.10876	0.122673	0.0809075	0.0524275	0.0589539	0.0438661	0.207371	0.0480066	0.0440521	0.0555176	0.0902259	0.0428477	0.11784	0.173619	0.0693781	0.0391971	0.0476259	0.0291026	0.0958117	0.0370192	0.167334	0.0571656	0.0202183	-0.00599436	-0.00750851	0.0136602	-0.00419293	-0.0484118	-0.0236128	0.0525379	0.0384241	0.0115761	0.0305106	0.0171497	-0.0163341
	0.0660374	0.124784	0.0966906	-0.025913	0.0484992	0.0572707	0.0277715	0.0642664	0.0421496	0.0540498	0.0909091	0.0198414	0.0804008	0.103474	0.074471	0.0991439	0.109204	0.0446189	0.0851898	0.0768508	0.160054	0.110144	0.0572001	0.066048	0.0582315	0.0534176	0.0656039	0.166549	0.0830576	0.0656181	0.0447701	0.125246	0.151266	0.156556	0.0441965	0.0909103	0.0193592	0.0275323	0.0145351	-0.00468817	0.0125095	-0.00174603	0.0108239	0.0247457	0.036763	-0.0222187	0.0187231	-0.00992846	0.00299418
	0.0604352	0.0677494	0.151899	0.0617267	0.068289	0.0630264	0.0653524	0.0514837	0.0517585	0.0895997	0.0380031	0.108585	0.0809693	0.121027	0.0801823	0.106251	0.0935262	0.0762653	0.0639103	0.0660177	0.187025	0.0313995	0.0726625	0.0107398	0.0170719	0.0150217	0.0731754	0.169544	0.0613452	0.0704571	0.0459675	0.163751	0.163703	0.113294	0.106814	0.0752839	-0.00378378	0.027059	-0.0109314	0.00567228	0.00799373	0.0122552	0.0039873	0.0823429	0.0233618	-0.0276466	-0.00998259	-0.0258856	-0.00803933
	0.0763788	0.146875	0.0437583	0.0169981	0.0456312	0.056805	0.034605	0.0785245	0.0200087	0.136297	0.023629	0.086675	0.0857108	0.133733	0.0885131	0.108016	0.106698	0.0827619	0.0435488	0.066812	0.271515	0.0619048	0.0809971	0.0670073	0.0734055	0.0728537	0.138823	0.196789	0.133993	0.0585657	0.0539018	0.0175704	0.115967	0.112036	0.0935552	0.0730235	0.0115693	0.0234009	-0.0033858	-0.0117302	0.00871957	0.0205585	0.00661367	0.0195254	0.0301796	0.0131652	0.0165561	0.0228818	0.0125943
	0.0451535	0.0526335	0.1592	0.11638	0.0746181	0.0580218	0.0433575	0.0977033	0.0566269	0.0963996	0.0701887	0.0984988	0.0953942	0.0753488	0.070459	0.121253	0.0850627	0.065792	0.0483863	0.0571299	0.188741	0.12236	0.0894104	0.0724608	0.0523579	0.0298459	0.103417	0.165822	0.0904792	0.0496503	0.0743656	0.0817024	0.126605	0.0874106	0.0382704	0.0858944	-0.00188767	0.00858524	-0.028553	0.0139719	0.0164354	0.00131571	0.0160945	0.0109987	0.015962	-0.0200728	-0.00669773	0.00390951	-4.50423e-05
	0.0588222	0.116061	0.123072	0.0580453	0.0924196	0.0807948	0.0368529	0.0232373	0.0325945	0.144128	0.0397644	0.111007	0.102546	0.0996709	0.0994619	0.10458	0.104268	0.0641511	0.0392158	0.0541016	0.280557	0.0784367	0.0671879	0.0684705	0.0327569	0.0575131	0.0985458	0.175503	0.148542	0.0558767	0.0530966	0.12737	0.114625	0.125485	0.0575554	0.0671167	-0.00016989	0.00410052	-0.00107223	0.00971182	0.0141509	0.027847	-0.0211275	0.0201572	0.0291271	-0.0022152	0.0010704	0.0200626	0.00191243
	0.0560216	0.114604	0.139916	0.0647501	0.0774471	0.0944183	0.0607162	0.0751035	0.0924955	0.133709	0.0258904	0.124379	0.0532133	0.157159	0.0717717	0.10001	0.0987173	0.0675723	0.035727	0.0992965	0.220389	0.0888349	0.0563488	0.0872473	0.074614	0.0159297	0.133167	0.191127	0.123294	0.0799813	0.0612651	0.12568	0.117471	0.190955	0.0709859	0.06235	0.00447848	0.0262399	-0.00430253	-0.00691501	0.00363416	0.0293137	0.0316716	0.0204117	0.028711	-0.0128251	0.0127518	-0.0127594	0.0294292
	0.100264	0.151264	0.173907	0.11202	0.0597711	0.0704902	-0.00819674	0.0363557	0.0586369	0.197681	0.00735601	0.117785	0.078471	0.151021	0.0786452	0.0895805	0.091951	0.0669474	0.0465717	0.025261	0.276164	0.0750564	0.0819089	0.0755981	0.0658709	0.0485082	0.0776693	0.163673	0.0584852	0.0334389	0.0213414	0.144767	0.190656	0.181924	0.0845259	0.109851	-0.0094478	-0.0144155	0.0263788	0.02019	0.0015912	0.0411585	0.02178	0.0323361	0.039528	-0.0201706	0.0142271	0.0291499	-0.00207875
	0.0700207	0.136936	0.135665	0.0907296	0.0425673	0.0414555	0.0761128	0.0876435	0.0565081	0.0949658	0.019988	0.0718778	0.0745436	0.0920711	0.0936945	0.0819641	0.115181	0.0623885	0.0658444	0.0812863	0.198037	0.0271921	0.0539668	0.0710045	0.0586923	0.030381	0.108625	0.199004	0.0998724	0.0462183	0.0730036	0.0278128	0.111918	0.177771	0.153402	0.0959654	0.0104764	0.00478994	-0.0063033	-0.0207991	-0.030866	-0.0388353	0.00158864	0.0213709	0.0295331	0.011479	0.0250069	0.0369407	-0.00629474
	0.0548369	0.116879	0.11862	0.102772	0.0651601	0.0510634	0.0460749	0.055117	0.064002	0.141202	0.00402191	0.110874	0.0615133	0.119876	0.0885136	0.11516	0.0997147	0.0610584	0.0514915	0.0962618	0.2334	0.108836	0.014171	0.0687041	0.106786	0.0510401	0.100579	0.179258	0.124285	0.0448632	0.127973	0.0524382	0.116417	0.229539	0.134653	0.0751517	0.0172823	0.00502285	0.00548591	-0.0132015	-0.0226377	0.0149302	-0.0185823	0.00224956	0.0146762	-0.00818015	0.0197892	0.00551813	-0.0180128
	0.0524082	0.0903875	0.149772	0.0888893	0.100008	0.0585252	0.0367592	0.0419878	0.046447	0.0956211	0.0665194	0.146174	0.10106	0.0885237	0.0595656	0.0878923	0.0926562	0.0600956	0.0559159	0.0167769	0.217851	0.248711	0.0549116	0.0624131	0.0841588	0.0125992	0.0968515	0.203083	0.0736154	0.0455843	0.104657	0.220263	0.246763	0.323078	0.121463	0.0854572	-0.0068338	-0.00459603	0.0145223	-0.0123941	-0.0357571	-0.0200735	-0.0527174	0.0639247	0.0158778	-0.00533839	0.0222018	-0.00691955	-0.0117947
	0.0824387	0.102071	0.177854	0.0523498	0.0713202	0.0512497	0.0364138	0.0298301	0.0596135	0.132746	-0.012363	0.118868	0.0758501	0.122351	0.0808826	0.121505	0.0920889	0.0547677	0.0457733	0.0941455	0.248399	0.321164	0.0360764	0.0636039	0.153749	0.0149917	0.114849	0.191137	0.0684133	0.0442961	0.137439	0.183983	0.15897	0.359906	0.104875	0.0710426	-0.00121659	-0.0228925	-0.00142836	0.0156072	-0.0339644	0.0444493	-0.0344415	0.0353178	0.0602392	0.000639452	0.00934382	0.0366773	0.0106162
	0.0741558	0.0959273	0.145407	0.0606591	0.0337621	0.105087	0.0511265	0.0240621	0.0195897	0.165413	0.0343366	0.107984	0.0857814	0.142551	0.037049	0.120299	0.0854317	0.0491205	0.062828	0.152331	0.207109	0.294881	0.0349231	0.0965694	0.0809294	0.0480031	0.105236	0.247782	0.0596149	0.031195	0.0790446	0.207389	0.167467	0.259144	0.116745	0.074557	0.00726513	0.0304004	0.0167618	0.0108931	0.00548493	0.0418334	-0.00367862	0.0361925	0.0415853	-0.00211445	0.0314006	-0.0334513	-0.00892655
	0.0672714	0.166301	0.203138	0.108221	0.0730561	0.0505397	0.0468208	0.061946	0.0341616	0.151034	0.118662	0.140862	0.0985848	0.134078	0.0207506	0.0864696	0.0737309	0.0646796	0.0873088	0.0962875	0.23645	0.357722	0.0572832	0.0326608	0.146911	0.0189445	0.105301	0.184085	0.0599623	0.0430111	0.102119	0.20834	0.204795	0.310297	0.136466	0.0918008	0.00929786	-0.0143911	-0.00614225	-0.0064123	-0.0183905	0.0377157	0.00628948	0.0135637	0.0533488	-0.030329	0.0203335	-0.00890932	-0.00395617
	0.0384778	0.130164	0.123542	0.0817221	0.0768048	0.055676	0.0327423	0.0349376	0.0726331	0.111051	-0.00803129	0.157661	0.085819	0.17107	0.070334	0.108357	0.0743144	0.0746523	0.0480913	0.0707778	0.253615	0.234511	0.107391	0.147766	0.0730182	0.101258	0.122727	0.18953	0.142107	0.0967774	0.065839	0.206508	0.196169	0.142274	0.105966	0.20867	-0.00542871	0.0197923	-0.0111609	-0.00136674	0.0076212	0.0352863	-0.00467187	0.0371062	0.0191607	-0.0233287	0.00786191	-0.0245188	-0.0180867
	0.0512409	0.140487	0.130481	0.0997315	0.0631847	0.0660303	0.043251	0.0801208	0.0658474	0.104265	0.0710547	0.0899991	0.106788	0.114252	0.0493942	0.121245	0.0692648	0.0785023	0.0620784	0.0828838	0.190441	0.290697	0.110246	0.11757	0.0617635	0.0282049	0.116235	0.154128	0.125269	0.0617902	0.0513068	0.250907	0.241323	0.224135	0.11297	0.16143	0.00595369	-0.00571126	0.00292101	-0.0015383	-0.00737389	-0.0331074	0.0148274	0.0176727	0.0457259	-0.0211846	0.0289133	0.00396449	-0.00115836
	0.104569	0.185814	0.110008	0.0381986	0.0499845	0.0523972	0.0478967	0.0381569	0.0436838	0.18059	0.0102609	0.135226	0.0749103	0.114708	0.0616074	0.10443	0.112925	0.062062	0.0673088	0.0336759	0.191882	0.353605	0.111662	0.152474	0.0542951	0.0529739	0.118045	0.187872	0.149784	0.0973426	0.0237819	0.170773	0.24652	0.121144	0.103654	0.121937	0.00152347	0.019343	-0.00607507	-0.00641618	-0.00342772	-0.0148896	0.00111602	0.0184935	0.00870621	0.0144268	0.0341216	-0.00586686	-0.0127649
	0.0575898	0.114331	0.152083	0.088972	0.107301	0.0696619	0.062143	0.0815738	0.0822657	0.0756186	0.033525	0.174026	0.112344	0.13049	0.0649069	0.104753	0.0991276	0.0885514	0.0548391	0.103087	0.207026	0.217494	0.128373	0.146449	0.0227413	0.075837	0.130358	0.185064	0.156748	0.0834603	0.0511534	0.165956	0.239157	0.1183	0.0213154	0.143913	-0.0234526	0.0169551	-0.00520532	-0.0211971	-0.022287	-0.01068	-0.0181819	-0.03724	0.0108688	0.000506524	0.0189843	0.00608412	-0.0328788
	0.0476352	0.120315	0.188843	0.115135	0.0911472	0.0929076	0.0415304	0.0825865	0.0534827	0.169704	0.0877752	0.114444	0.0907874	0.123199	0.0574662	0.123039	0.0951887	0.0663867	0.0607121	0.0622266	0.189354	0.154107	0.113975	0.156155	0.0547549	0.0994228	0.121711	0.168418	0.209075	0.0905395	0.0436617	0.125858	0.166008	0.105005	0.0374159	0.149523	-0.00858226	0.0371177	0.0106388	0.0022042	0.032589	0.00475416	-0.000988823	0.03025	0.0318504	0.0347332	-0.00859615	0.0166209	-0.0138843
	0.0618425	0.127638	0.148474	0.0958366	0.081688	0.05423	0.0397837	0.0437721	0.0538535	0.232086	0.0165809	0.187637	0.0777649	0.171801	0.0480158	0.116071	0.0612079	0.0731323	0.0735112	0.0677226	0.137556	0.217076	0.123853	0.13431	0.0481228	0.0910734	0.109917	0.142882	0.0992136	0.0894293	0.040623	0.188665	0.299368	0.109631	0.0291628	0.112546	0.0180633	0.00718791	-0.00182809	0.0121464	0.013835	-0.0134685	-0.00930064	0.0817591	0.00553435	-0.0106488	0.0341634	0.000384505	-0.00705478
	0.0688534	0.146621	0.185664	0.0674677	0.0393969	0.0569047	0.0300564	0.0627428	0.0666526	0.185144	0.0329143	0.112249	0.0804375	0.13579	0.0642106	0.118899	0.100538	0.0850049	0.0541345	0.0690203	0.145742	0.238131	0.115589	0.180347	0.0492219	0.036751	0.160509	0.166458	0.176905	0.0479786	0.0432189	0.142346	0.160639	0.174033	0.0503297	0.0999711	-0.00104803	0.0247611	0.00701779	0.00123063	0.0160225	0.0353182	-0.0185405	0.027778	0.0465144	0.0129995	-0.01881	0.0502182	-0.0210517
	0.0929015	0.139124	0.199393	0.0756067	0.0813853	0.0801335	0.0595016	0.107012	0.0511803	0.126582	0.0862999	0.0850183	0.081856	0.128993	0.0795496	0.13685	0.0999704	0.0746617	0.0613584	0.0501587	0.110707	0.195881	0.0947959	0.133731	0.115419	0.0482408	0.141242	0.174763	0.107116	0.0441262	0.0679524	0.310178	0.259438	0.227149	0.167166	0.0682335	0.000966508	-0.0179341	-0.00354399	-0.00927462	-0.0685263	0.016131	-0.00272211	0.0153749	0.0630881	0.00342474	0.035175	0.0307781	-0.0260857
	0.051996	0.114421	0.212185	0.0901231	0.081757	0.0677601	0.0366775	0.0653859	0.0569348	0.125811	0.0717108	0.11221	0.103596	0.155121	0.0539946	0.110049	0.0783262	0.0778204	0.0626144	0.08189	0.128681	0.258052	0.143063	0.158384	0.031625	0.0284882	0.144697	0.148099	0.107414	0.0389197	0.0700468	0.222104	0.1597	0.253608	0.0898988	0.0754891	0.019483	-0.0286443	-0.0139951	-0.0320605	-0.0592969	0.0135393	0.00152205	-0.00266289	-0.00751465	7.37735e-05	0.0111518	0.0101126	-0.0156501
	0.0601777	0.111215	0.148903	0.0440433	0.049121	0.0632648	0.0487854	0.0521748	0.046022	0.143353	0.0546993	0.109002	0.0872014	0.169024	0.0608642	0.130923	0.0941019	0.0480958	0.0557943	0.078213	0.0994114	0.211793	0.118423	0.126928	0.069489	0.0409864	0.0995039	0.15877	0.0977219	0.0312477	0.0417158	0.23256	0.159064	0.179083	0.0868822	0.106331	-0.00914886	0.00932868	-0.0162065	0.0118194	0.01882	0.0120689	0.0110255	-0.0381263	0.0280752	-0.0133746	0.03643	0.0193514	0.000210349
	0.0782782	0.133367	0.138685	0.0917994	0.0606338	0.0657503	0.0734904	0.0625877	0.0585093	0.202743	0.033691	0.150174	0.0939436	0.138727	0.0588585	0.125841	0.0954847	0.0805581	0.0686476	0.0408824	0.153891	0.0438709	0.104344	0.189373	0.0740121	0.0852081	0.109572	0.108908	0.177557	0.0470354	0.0337512	0.0675937	0.109921	0.0596784	0.0530172	0.112931	0.00472608	0.02125	-0.0224419	-0.0105385	-0.0468525	0.0263921	-0.000682552	0.028237	0.0249993	-0.0260201	-0.000443092	0.00767907	0.0241086
	0.0678311	0.0869391	0.194774	0.111864	0.0536468	0.0630343	0.0257289	0.0800844	0.0694741	0.138103	0.0351201	0.106715	0.0933717	0.143637	0.0593331	0.126577	0.125891	0.0920707	0.0464003	0.0569217	0.123939	0.0106272	0.066586	0.157016	0.0607296	0.0563638	0.112973	0.118084	0.155626	0.0503565	0.0270563	0.0525961	0.0251256	0.0541787	0.0696373	0.134133	-0.00343144	0.0228112	-0.00440439	-0.0144639	0.000421498	-0.037367	0.00571549	-0.0536437	0.0227949	0.0197141	-0.0119905	-0.0334532	-0.0176378
	0.0782178	0.139699	0.153196	0.0934494	0.0474926	0.0193643	0.0578075	0.104715	0.0403467	0.0440078	0.0601036	0.113845	0.0894023	0.152344	0.0550194	0.121924	0.0782615	0.0748163	0.0480295	0.0842268	0.167923	0.0328983	0.0743686	0.132807	0.0821333	0.0327374	0.0938125	0.0874784	0.152047	0.034897	0.0334566	0.0878851	0.0911383	0.109328	0.0697175	0.114184	-0.00422977	0.0412287	-0.00207489	-0.00403058	0.00595834	0.0239939	-0.00329181	-0.00934068	0.0392286	-0.00384697	-0.00943825	0.0104282	-0.0253658
	0.0639866	0.115256	0.177737	0.105924	0.129285	0.0580148	0.0622106	0.113089	0.0662388	0.214432	0.0515115	0.115041	0.0626605	0.135374	0.0435724	0.122998	0.103019	0.04946	0.0538737	0.0642521	0.090846	0.0817712	0.110273	0.136245	0.0364519	0.0548425	0.0797684	0.0984507	0.164846	0.0388026	0.0718714	0.0832089	0.145595	0.0863148	0.12579	0.0937021	0.0202595	0.00535784	-0.00182164	0.021304	0.00150447	0.0197791	0.00670386	-0.00464348	0.0326386	-0.00809911	-0.0058544	0.0140365	-0.0384005
	0.0516486	0.0796115	0.170676	0.0409047	0.0523817	0.0785962	0.0402124	0.0343199	0.0131484	0.186137	0.0469742	0.0783869	0.0795007	0.165219	0.0481311	0.104547	0.102478	0.0493447	0.0766803	0.0418704	0.151869	0.0260239	0.0896772	0.123144	0.0367848	0.0637907	0.0931362	0.093566	0.104395	0.0680126	0.0311777	0.111251	0.144744	0.104675	0.0887549	0.0959186	0.00241896	0.0336261	-0.0183633	-0.0134385	0.00772583	-0.00482982	0.00997459	-0.0378493	0.0343551	-0.00939735	0.00129969	-0.0178193	-0.00425498
	0.0475086	0.136604	0.180862	0.0868982	0.0795016	0.0818639	0.0645325	0.0728138	0.0824426	0.186603	-0.00288062	0.105469	0.12561	0.131813	0.0475574	0.158623	0.109835	0.0749441	0.0607728	0.0211695	0.104398	0.0457064	0.091825	0.119128	0.0645499	0.0745904	0.0884128	0.117176	0.148698	0.0249096	0.0265873	0.135067	0.0981581	0.1076	0.057202	0.131601	0.000872215	0.00607431	0.000314278	0.0116141	-0.0166528	0.0144477	-0.0285352	0.0342903	0.0221036	-0.000467349	0.00301451	0.0250468	-0.00956097
	0.0551981	0.134842	0.19092	0.167081	0.0797511	0.0813229	0.0505424	0.0661513	0.0854145	0.179931	0.0386541	0.151655	0.0959723	0.180589	0.0665918	0.100134	0.104518	0.0593582	0.0508098	0.0782268	0.0540771	0.101061	0.0579051	0.122978	0.0539697	0.0442862	0.0750523	0.120514	0.127118	0.030415	0.0346399	0.112825	0.106924	0.095812	0.158803	0.119055	0.0306843	-0.000404603	0.0184012	-0.00411515	-0.0234531	-0.00279099	-0.0254394	0.0301715	0.042564	-0.01324	0.0165695	0.0199736	-0.00975162
	0.0615547	0.0501881	0.148455	0.108508	0.0757388	0.0716749	0.0605715	0.112046	0.0994218	0.10593	0.0746941	0.110016	0.095126	0.192225	0.0521893	0.104853	0.103827	0.0457164	0.049564	0.0384192	0.108489	0.0272438	0.0640979	0.115209	0.0728811	0.0451707	0.077732	0.119392	0.141191	0.064246	0.0382212	0.0859762	0.171239	0.103332	0.104201	0.108653	-0.020104	0.0106645	-0.00810681	-0.0175842	0.00503825	0.0416474	-0.0419281	0.0463929	0.0518531	-0.00440826	-0.0104447	0.000662458	-0.0150276
	0.0423016	0.160292	0.14388	0.103704	0.0860759	0.0535133	0.056437	0.108867	0.00719255	0.203163	0.0776558	0.139055	0.0781933	0.165509	0.0358569	0.13382	0.0998057	0.0767678	0.0323265	0.0162604	0.101569	0.0670864	0.119057	0.122859	0.0819335	0.0365716	0.0976817	0.0847085	0.127587	0.0369579	0.0558592	0.127108	0.071982	0.123618	0.070907	0.148707	0.0110334	-0.00837234	-0.00528059	-0.0151187	0.0102351	0.013132	-0.00412047	0.0419945	0.0284705	-0.0039574	0.00531902	0.0231189	-0.00847429
	0.0435879	0.148716	0.144684	0.0633816	0.0835382	0.0789166	0.0484628	0.0577433	0.0744312	0.145812	0.0553531	0.0796442	0.0726446	0.113908	0.0624931	0.114146	0.0933617	0.0505149	0.0544341	0.0300099	0.0974704	-0.00438899	0.0636973	0.126135	0.0476242	0.0250543	0.0864038	0.086284	0.144371	0.0235578	0.0770748	0.169317	0.156184	0.0865228	0.114584	0.125082	0.0137886	0.00366316	-0.0100737	0.0126835	0.00209732	-0.0536571	-0.0254366	-0.000978739	0.020833	0.019289	-0.0019321	0.0149485	-0.0215247
	0.0602143	0.139169	0.140905	0.0478977	0.0611038	0.0510565	0.0796306	0.123289	0.0652625	0.0961379	0.0685457	0.121609	0.0946558	0.161653	0.0520323	0.133154	0.0821587	0.0453869	0.058492	0.0643542	0.165346	0.0374968	0.098972	0.10385	0.0654226	0.0247813	0.0989488	0.101767	0.0994921	0.035643	0.0537818	0.150727	0.139327	0.138785	0.157762	0.116146	0.0104119	-0.00706719	-0.0132528	-0.013826	-0.00651393	-0.0209352	0.00118794	-0.0116804	0.0341841	-0.0337701	-0.0228175	-0.0195723	0.0138939
	0.0830591	0.130305	0.107011	0.105045	0.0784657	0.0522519	0.0320929	0.136779	0.059872	0.124028	0.0603261	0.0733515	0.0899123	0.117211	0.0412441	0.10225	0.0633535	0.0359099	0.062247	0.0706396	0.0998763	0.0294598	0.105378	0.099838	0.065085	0.0510491	0.098701	0.0847854	0.156622	0.0600978	0.0450467	0.108633	0.127577	0.0856777	0.0882567	0.113561	0.00171131	0.0472903	-0.014315	0.00345513	-0.0173844	0.0356044	0.0176166	-0.0254764	0.000262175	0.0051076	-0.00226465	0.0277053	0.0103182
	0.0438645	0.095754	0.195287	0.116839	0.0874529	0.0429393	0.0557726	0.0772261	0.0773502	0.179055	0.0384971	0.106044	0.104092	0.143643	0.0648337	0.1422	0.0783601	0.0590647	0.0630664	0.054451	0.154147	0.0751772	0.105166	0.0950573	0.103344	0.0526278	0.085286	0.133027	0.113033	0.0520714	0.0446353	0.0895425	0.128477	0.0766879	0.101396	0.108205	-0.00226333	0.0275923	0.00742673	-0.00722846	-0.0095526	0.0259031	-0.00682797	0.0988667	0.00677498	-0.0156013	0.0220605	0.0223899	-0.00333131
	0.0503047	0.191348	0.110427	0.101084	0.0575283	0.0725051	0.0348353	0.0425378	0.0586384	0.175269	0.0329059	0.0923538	0.0785216	0.18342	0.0606341	0.142173	0.0814269	0.0740572	0.0699407	0.0498178	0.121254	0.0975083	0.089282	0.108482	0.0676905	0.0406916	0.0635673	0.0956439	0.12564	0.0609563	0.0478154	0.187161	0.0819315	0.0366651	0.150449	0.125967	-0.0155625	0.0431315	0.00842997	0.00401737	-0.0326652	0.010088	0.00567325	0.000326662	0.0266654	-0.00696439	0.0183076	-0.0178483	0.0115988
	0.0711826	0.127749	0.162155	0.12319	0.087908	0.0762789	0.0598253	0.0834135	0.0501765	0.154168	0.0345105	0.165869	0.108895	0.129341	0.0484697	0.118252	0.0874223	0.07096	0.0764294	0.108272	0.189681	0.0172714	0.085796	0.126507	0.0784718	0.0537415	0.0601866	0.0617909	0.121842	0.0393651	0.0244556	0.0292139	0.0744841	0.0833242	0.114008	0.130593	-0.00670651	0.0174222	-0.00115111	-0.024257	-0.0263273	-0.0176699	-0.0184451	-0.0387253	0.00174793	0.015708	0.0261294	-0.00824393	-0.0122273
	0.0399852	0.106226	0.163795	0.0851234	0.0633318	0.034623	0.0651726	0.0750535	0.0378351	0.156993	0.0565963	0.115688	0.125302	0.150842	0.0610581	0.158037	0.106827	0.0803093	0.0845632	0.078919	0.199979	0.047637	0.076497	0.117255	0.0728195	0.0294724	0.0814268	0.0833491	0.125479	0.063541	0.0473741	0.148889	0.0870255	0.0939323	0.148688	0.112899	-0.00131901	-0.0163583	0.00486634	-0.00807632	-0.00884521	0.00837193	-0.0240691	0.0303183	0.0173761	-0.00490093	0.0171475	0.0116702	-0.00374225
	0.0513936	0.060046	0.198592	0.0451388	0.0986702	0.0681635	0.0453121	0.0590088	0.0859167	0.231189	0.0517095	0.0863297	0.11198	0.18606	0.0983978	0.141553	0.0886695	0.0650768	0.089984	0.0831712	0.190194	0.0611357	0.0950225	0.143264	0.056771	0.0365182	0.057024	0.101113	0.116284	0.0239182	0.0750603	0.073192	0.104698	0.113796	0.115402	0.0973376	-0.0113344	0.0336003	0.00668368	-0.036874	0.0423985	-0.0457996	-0.0121118	0.0417412	0.0229538	-0.00485211	0.00300694	0.0116068	0.00800141
	0.0763499	0.144188	0.188487	0.12638	0.0757073	0.059668	0.078557	0.150346	0.038064	0.169496	0.0448179	0.147127	0.0744417	0.170147	0.0502267	0.160968	0.108212	0.0682064	0.0725995	0.0618691	0.180908	0.0707043	0.0992799	0.107841	0.0290095	0.0133628	0.0851732	0.104937	0.1538	0.06314	0.0832369	0.0568188	0.11344	0.0905473	0.147816	0.0708056	0.00474784	0.0087127	-0.00510927	-0.0155581	-0.0136371	0.0184983	0.00514763	0.0103045	0.0271852	0.00274931	-0.0149576	0.0361561	-0.0185282
	0.0572939	0.179191	0.148286	0.0933247	0.0583831	0.0703496	0.0511099	0.112325	0.0760652	0.15264	0.0645971	0.143428	0.0678098	0.15016	0.063983	0.171909	0.0912934	0.0754	0.0722195	0.0453639	0.167243	0.112227	0.0848215	0.146729	0.0805626	0.0414549	0.128308	0.108684	0.150578	0.0567383	0.0526408	0.0858688	0.0760476	0.0833231	0.0952281	0.0888466	0.011069	-0.00852055	0.00785267	0.0270887	0.0042555	-0.0034067	-0.030079	0.00365318	-0.0115674	0.0231478	0.00828331	-0.0117627	0.0574119
	0.0958216	0.146153	0.137038	0.0667758	0.0618169	0.0678012	0.0698439	0.154063	0.0500657	0.130581	0.0702015	0.0939957	0.0616204	0.144156	0.0678351	0.12475	0.11483	0.0606234	0.0388883	0.046889	0.234722	0.0714234	0.0862623	0.0706511	0.0670308	0.059565	0.0672279	0.109777	0.116305	0.00884868	0.0748729	0.105991	0.110634	0.0978613	0.137252	0.123608	-0.00817467	-0.0234691	-0.0126981	0.000885339	0.00745145	0.0103098	0.00104422	0.0215413	-0.00352743	0.00763478	0.0132965	0.000379687	-0.0187201
	0.0593926	0.102192	0.107489	0.050184	0.0610987	0.0452526	0.0628788	0.166647	0.0699456	0.165991	0.0598105	0.197618	0.0851852	0.1821	0.0478619	0.151348	0.112149	0.0681309	0.0649728	0.0598022	0.156162	0.0530109	0.0923587	0.0858697	0.0630857	0.0515084	0.0969273	0.0841685	0.212769	0.0390905	0.0529854	0.0676141	0.0139897	0.0782476	0.0257392	0.075256	0.00932129	-0.0121011	0.00204874	0.0151927	-0.00611587	-0.0156657	-0.0245037	0.0223969	0.00190855	-0.004675	0.00790883	0.00981088	-0.00200454
	0.0732154	0.173858	0.124188	0.110495	0.037031	0.102014	0.0517557	0.157111	0.0452527	0.255622	0.0641547	0.102929	0.0855498	0.147165	0.0619449	0.102795	0.0928328	0.0574198	0.0682875	0.0348479	0.184828	0.0921813	0.0707049	0.131061	0.0810682	0.0400012	0.0752916	0.12389	0.170088	0.0316878	0.0801632	0.084678	0.10085	0.0798664	0.0822915	0.0800268	-0.0101461	0.0253259	-0.00810189	-0.00700757	0.0229057	0.0351305	-0.00774784	0.0571293	0.00994451	0.0110203	0.0173373	0.0232913	0.000673401
	0.0391703	0.0944245	0.186838	0.122995	0.0892539	0.062689	0.0411656	0.0898721	0.10701	0.263405	0.0746678	0.158459	0.0688807	0.183579	0.0644823	0.0950826	0.0708379	0.0631695	0.0701627	0.0799392	0.200741	0.0422963	0.0702505	0.118415	0.0633156	0.0316675	0.098726	0.0938987	0.167422	0.00739387	0.0345518	0.0981861	0.0739829	0.131911	0.110861	0.131034	0.00470479	0.0434569	0.0101999	-0.00754253	0.0195151	0.0003194	-0.0216362	-0.0168193	-0.0050025	-0.0252197	0.0246539	0.0330605	0.0184984
	0.0716452	0.164085	0.125575	0.133992	0.0430154	0.0672566	0.0785578	0.0593108	0.0657655	0.123522	0.0228313	0.197128	0.0648402	0.173435	0.0611671	0.111887	0.0696956	0.0562792	0.0617655	0.0454112	0.12578	0.0207704	0.0765914	0.0996296	0.0860782	0.0483461	0.0598771	0.088534	0.133688	0.0493716	0.0428828	0.162116	0.124504	0.119414	0.107457	0.0983243	0.0126764	0.0145958	-0.0171742	0.00216233	-0.0256957	0.0214173	0.0320143	0.029515	0.00833483	-0.00208056	0.0262711	0.00739374	-0.0333543
	0.039828	0.163199	0.172105	0.0577402	0.0671314	0.087229	0.0529364	0.0514806	0.0924391	0.205034	0.0824594	0.154898	0.0786147	0.166083	0.058813	0.128363	0.0882254	0.064411	0.0763141	0.121389	0.152869	0.0625478	0.0764584	0.153752	0.069761	0.0411017	0.110201	0.0889295	0.148861	0.0322986	0.0378526	0.073449	0.0489679	0.1139	0.16609	0.123502	0.010808	0.00755129	0.00877561	0.030051	0.00414754	0.0787352	0.00667217	0.0112854	0.0253618	-0.00560664	0.0294639	0.00192408	-0.0125887
	0.083124	0.181841	0.0855983	0.0410266	0.0721702	0.0449139	0.0662248	0.0716588	0.0463652	0.0428871	0.0362118	0.16212	0.0907595	0.188392	0.0350998	0.220306	0.0870268	0.0689684	0.0681686	0.0265414	0.165262	0.0250352	0.0710684	0.134126	0.0815031	0.0245869	0.0981725	0.0714767	0.15856	0.045681	0.0299166	0.099792	0.0466906	0.0950066	0.118544	0.0915963	0.0148682	0.0288096	-0.00332114	-0.00252079	-0.0118279	0.00525514	0.00522085	0.00825872	0.0231357	0.0218575	0.0141437	-0.0113955	0.0316458
	0.0816433	0.136386	0.163597	0.0758491	0.0606487	0.0623188	0.0754214	0.132256	0.0582919	0.105965	0.0727932	0.120703	0.0963437	0.187399	0.0775602	0.120221	0.093024	0.102237	0.0731914	0.0883103	0.174766	0.0316781	0.0493882	0.146434	0.0687672	0.0462307	0.107528	0.0865373	0.151436	0.0432025	0.0483691	0.139885	0.083614	0.0924028	0.164129	0.1092	0.00333432	0.036905	0.0131088	0.0187731	0.00996888	0.0199103	-0.0263706	0.0176932	0.0265183	-0.0292064	0.013527	0.0135537	-0.00842893
	0.0770505	0.0913105	0.156911	0.100024	0.0562327	0.0684528	0.068924	0.0531899	0.062662	0.0756655	0.0614255	0.148256	0.0772589	0.1397	0.0472823	0.118311	0.0924647	0.071517	0.0887243	0.0883479	0.173755	-0.0169121	0.0748466	0.105332	0.0486072	0.0411722	0.0922803	0.0993292	0.0931123	0.0581212	0.0519413	0.139633	0.0955489	0.0264397	0.140413	0.0648585	0.00813179	0.00805685	0.00845839	-0.0021389	0.0214055	0.0128729	-0.0179141	-0.0061883	0.0348838	0.01694	0.0354133	0.0419581	-0.0254623
	0.0618567	0.141314	0.144452	0.107108	0.0569546	0.0270366	0.080736	0.0982531	0.0662822	0.132985	0.070957	0.200027	0.0849908	0.112677	0.0716233	0.137194	0.0911586	0.0785543	0.0587369	0.0525133	0.150501	0.0951445	0.0471017	0.164031	0.102206	0.066922	0.0979629	0.0802776	0.179812	0.014473	0.0564268	0.0790275	0.123052	0.0776521	0.108639	0.0885999	0.0119568	-0.000198415	0.0206876	0.0128013	0.0243221	0.0180032	-0.0271072	0.0146557	0.0125291	-0.0110076	-0.00257801	0.00451022	-0.0031761
	0.0606389	0.119899	0.125329	0.0962432	0.032693	0.0933468	0.0539137	0.093452	0.0618663	0.170376	0.0753908	0.155573	0.0767735	0.161819	0.0578244	0.0961827	0.0754322	0.0465655	0.0931174	0.0953171	0.134695	0.0168958	0.0355062	0.167028	0.0937064	0.0332423	0.101644	0.0971698	0.148847	0.0213646	0.0188798	0.0888805	0.0810492	0.080413	0.134163	0.11134	-0.0211471	-0.00563881	-0.00366505	-0.0101185	-0.0143408	0.00278951	-0.0106683	0.0221424	0.0127641	-0.0175224	-0.0135913	-0.0226028	0.0114677
	0.0691541	0.112713	0.163551	0.0546468	0.05159	0.0655585	0.0571184	0.0538438	0.0811955	0.0826486	0.0635314	0.178671	0.0966386	0.22161	0.0537056	0.096989	0.0814047	0.0646283	0.0834209	0.0512871	0.0977411	0.0729335	0.0154962	0.142361	0.0483239	0.0458013	0.117143	0.0635885	0.153269	0.042852	0.0321075	0.137588	0.0813013	0.0763219	0.14033	0.128169	-0.0012545	0.00331362	0.0101372	-0.031504	0.000690918	0.0194906	-0.0287915	-0.0438421	0.0332587	0.000791988	0.00858258	0.0683469	-0.0125059
	0.0686583	0.173299	0.158014	0.128101	0.0681815	0.037084	0.0579167	0.0947768	0.0598055	0.0884632	0.0749354	0.0842544	0.097556	0.153909	0.0586072	0.115456	0.0880418	0.0477957	0.0963109	0.0696306	0.0636327	0.0614698	0.0484269	0.116517	0.0518442	0.0473898	0.105303	0.0796353	0.186417	0.0264609	0.0294885	0.0706893	0.0808299	0.094688	0.115592	0.0823441	-0.00447464	-0.0127268	0.0081576	0.0152788	-0.0219823	0.0355144	-0.0259204	0.0204512	0.0284762	-0.0169817	0.018044	-0.0194514	-0.0329763
	0.0761018	0.130893	0.110746	0.10997	0.0954446	0.0597796	0.0423863	0.0662665	0.0683046	0.16834	0.0355201	0.161412	0.0924663	0.166358	0.0453524	0.125062	0.0721525	0.0564718	0.0729718	0.0509792	0.124804	0.0422431	0.0218413	0.152297	0.0897254	0.0347496	0.124275	0.094283	0.167147	0.0654878	0.0347504	0.111269	0.103943	0.0965353	0.137187	0.0891201	0.00444983	0.00917674	0.00962488	-0.0201346	0.0174044	0.0326312	0.00676755	-0.019334	0.0432274	0.0290805	-0.000654001	0.00878914	0.00388484
	0.0899054	0.128738	0.133066	0.0795252	0.0481879	0.0956015	0.0663442	0.0917454	0.070687	0.0370303	0.0402551	0.151287	0.0762205	0.129883	0.0451643	0.101516	0.0752715	0.0433846	0.0546203	0.0962334	0.134034	0.067834	0.045338	0.160412	0.025436	0.0690299	0.124488	0.0675949	0.147083	0.0266536	0.0675953	0.151841	0.0662245	0.0822397	0.115389	0.0847074	0.0168023	0.0504533	0.00593568	0.034519	-0.00634462	0.0168715	0.0137156	0.017354	0.0238905	0.00970635	0.0277313	-0.0308935	-0.0260719
	0.065411	0.125771	0.1776	0.077477	0.0766878	0.0624465	0.0892872	0.0522271	0.0549785	0.157547	0.0858687	0.139844	0.100682	0.143807	0.0553226	0.131117	0.0836069	0.0620631	0.0826809	0.0602543	0.0594487	0.0260101	0.0291596	0.132963	0.115384	0.0448151	0.0870489	0.11296	0.146678	0.0246084	0.0472931	0.0544471	0.10585	0.0438524	0.103653	0.105826	-0.000700157	0.0272068	-0.00423775	0.0102258	-0.0192866	0.0480647	0.0148523	0.00952969	0.0309589	-0.00585485	-0.000714923	-0.0072802	-0.0266259
	0.0724493	0.196365	0.177599	0.0855639	0.0365355	0.0561977	0.0882934	0.137544	0.0471411	0.175517	0.0803596	0.128492	0.101843	0.162038	0.0381589	0.0610175	0.0819062	0.0909171	0.0789138	0.035504	0.0699867	0.0177332	0.0379379	0.141994	0.0747968	0.0386663	0.122468	0.114697	0.150158	0.0457483	0.0489316	0.0712465	0.0856048	0.0732544	0.129812	0.152884	0.0116753	-0.0170874	-0.00319243	-0.00667363	0.0335392	0.0269566	0.00199769	-0.0168441	0.026289	-0.0112603	0.0114884	-0.00315623	-0.00584779
	0.0951196	0.183823	0.196341	0.0856185	0.0353657	0.0827292	0.061433	0.11701	0.0454303	0.206293	0.0591894	0.116522	0.100731	0.158815	0.0523788	0.118087	0.0752246	0.0868489	0.0772327	0.0325223	0.0780702	0.0666444	0.0608664	0.106385	0.0588771	0.0330134	0.100764	0.111514	0.0914124	0.029188	0.0716708	0.0768904	0.0956912	0.082168	0.131134	0.0776559	-0.00214499	0.0098484	-0.00278191	0.022627	0.00117393	0.00402759	-0.009944	0.0652382	0.016168	0.0158442	0.00887788	-0.0109015	-0.0278753
	0.0599793	0.145633	0.142549	0.0816219	0.0794411	0.0732177	0.0666676	0.049876	0.0336644	0.182795	0.101419	0.112292	0.101041	0.164509	0.075035	0.162098	0.0995086	0.0531653	0.035981	0.0597876	0.080499	0.034118	0.0348473	0.135554	0.0300695	0.0344301	0.0981642	0.0854466	0.111101	0.0448763	0.0603249	0.117597	0.0835874	0.127126	0.130526	0.12777	-0.0156652	0.0163162	-0.000249945	-0.00044386	0.00688708	0.0192816	0.00144167	0.0332382	0.00208313	0.00593146	0.019238	-0.0037326	-0.00791606
	0.066588	0.142676	0.144682	0.106456	0.0899318	0.0776762	0.0695013	0.11974	0.0428482	0.14477	0.0954967	0.109362	0.0116921	0.11678	0.0200813	0.0689843	0.0523646	0.0228491	0.076083	0.0278411	0.104706	0.0875668	0.0160643	0.142051	0.0753155	0.0535031	0.0809849	0.0872242	0.139447	0.0453479	0.0486544	0.0770208	0.139445	0.11108	0.102222	0.113905	0.00486544	-0.0654188	0.0176179	0.0366949	-0.00278196	0.0224998	-0.0308969	0.068099	0.0208649	0.0119926	0.00985198	0.0104055	0.0182124
	0.0308238	0.0381094	0.185425	0.0506733	0.0814845	0.0836733	0.0353806	0.0454539	0.0826825	0.223493	0.0893658	0.144835	0.0762932	0.179871	0.0325396	0.154637	0.0934672	0.0557742	0.102194	0.0422821	0.0788556	0.042164	0.0226245	0.138871	0.0967719	0.0708578	0.0925936	0.0963975	0.161335	0.0755293	0.0685454	0.119825	0.103557	0.0578528	0.165134	0.104005	0.0178336	-0.00984903	0.00818896	-0.00387647	0.0272229	-0.0192686	0.0356181	0.00867743	-0.00355646	0.042702	0.00320767	-0.0232413	-0.0295512
	0.0708829	0.0609342	0.17218	0.0992074	0.0824432	0.0576555	0.0567516	0.0476019	0.0632476	0.179698	0.0450422	0.119527	0.111714	0.127118	0.0714202	0.130272	0.0764117	0.0316089	0.0849305	0.112327	0.096779	0.0446498	0.0405167	0.135203	0.019845	0.0678752	0.126014	0.113992	0.0929365	0.0356065	0.0756981	0.135258	0.089877	0.144182	0.143403	0.103036	0.00291396	-0.0425092	0.0226462	0.05392	0.0147214	0.0272797	-0.010993	0.0223811	0.0281919	0.0149398	-0.00845693	-0.0375239	0.0231217
	0.0367833	0.0976354	0.149221	0.0655025	0.0652265	0.0875309	0.0533535	0.0939216	0.0273259	0.0958546	0.0531612	0.138908	0.0759079	0.178874	0.0849402	0.144786	0.0535824	0.059428	0.0809083	0.0720998	0.108249	0.0959249	0.0517427	0.118093	0.0581192	0.0291336	0.0872895	0.0790006	0.109115	0.0315245	0.0565064	0.0911006	0.132415	0.0939619	0.0678721	0.1047	-0.0116266	0.0130079	0.00175354	0.00571481	0.0381504	0.00034826	-0.0109914	0.0284431	0.0320589	0.0352683	0.0258896	0.0504653	0.00779926
	0.0320733	0.0907835	0.126674	0.0975753	0.0807424	0.0799947	0.0376437	0.0668601	0.0483046	0.150198	0.0609545	0.147776	0.0828542	0.187795	0.0522244	0.113184	0.0936139	0.0534745	0.0825046	0.0198046	0.0204745	0.130372	0.0510359	0.136061	0.0888717	0.053825	0.101125	0.0685922	0.130538	0.0428973	0.0294279	0.163785	0.0843265	0.0514806	0.0990911	0.0727827	0.0168791	0.0118342	0.0043638	0.0148981	0.0310198	0.0484014	-0.00641404	0.0133888	0.0147495	-0.0392369	0.0397866	-0.0155598	-0.0344635
	0.0524107	0.148717	0.144783	0.16857	0.0501775	0.0783211	0.0326856	0.0785024	0.077443	0.206477	0.047277	0.157722	0.108115	0.182694	0.0337692	0.124931	0.074828	0.0570279	0.0805888	0.0562224	0.112777	0.0463579	0.0290932	0.144901	0.0794901	0.055379	0.088783	0.105416	0.0931712	0.0342929	0.0358643	0.115745	0.139262	0.110989	0.120316	0.0874954	0.0121711	0.000786137	-0.0196656	-0.00443675	-0.00354833	0.0595831	0.0154408	0.0470415	0.0305472	-0.0192982	-0.00709444	-0.0269835	0.00519399
	0.0805208	0.0934494	0.135531	0.0981389	0.0619091	0.107839	0.0620028	0.0527958	0.047912	0.167758	0.046154	0.0750009	0.112916	0.152934	0.0314251	0.132811	0.0737527	0.065112	0.0816898	0.0525066	0.123554	0.0575279	0.0774974	0.119307	0.0855479	0.0401636	0.0922687	0.106303	0.0999109	0.0524885	0.0489867	0.0747423	0.152317	0.115217	0.127197	0.0794943	0.0358847	0.00540119	-0.00368597	0.0226009	0.0366443	0.021674	-0.0205028	0.0306869	0.03839	-0.0150857	-0.00459605	0.0258465	0.00787417
	0.0385352	0.132115	0.106036	0.215396	0.0668303	0.061707	0.0801943	0.134106	0.0540952	0.273277	0.024632	0.214912	0.0947852	0.114734	0.0641738	0.128049	0.0840739	0.0799725	0.0834941	0.0575534	0.0886608	0.0547887	0.0443806	0.103697	0.0472252	0.0404029	0.0686867	0.0949337	0.13103	0.0720781	0.0248478	0.0987945	0.0394225	0.0562215	0.105599	0.104495	0.0310076	-0.0271179	0.000786643	-0.0254532	0.0495456	-0.00587622	-0.00506032	0.0583574	0.0440385	-0.0250684	0.0252188	0.0516239	-0.00971662
	0.0815679	0.137971	0.141959	0.0379175	0.0239993	0.0580061	0.0861758	0.115341	0.0609299	0.0302828	0.0466737	0.100721	0.0449462	0.171557	0.0467461	0.124501	0.0717973	0.0464622	0.0858998	0.0835302	0.0843283	0.0679819	0.03547	0.149462	0.0809544	0.0532602	0.0756662	0.100218	0.104032	0.0276182	0.0137629	0.0575394	0.132302	0.0418411	0.0883424	0.122015	0.00480466	-0.036694	-0.00157691	0.0534909	-0.0347515	0.00574052	-0.00799934	0.0398957	0.0183583	0.0289367	0.028143	-0.014992	0.0169974
	0.0642873	0.12749	0.169526	0.0578424	0.0463226	0.0853551	0.0716828	0.0649251	0.0543216	0.125255	0.100712	0.178894	0.0855566	0.159717	0.0529525	0.139937	0.099724	0.0600441	0.0618612	0.0348053	0.097404	0.0818183	0.0646445	0.126604	0.053843	0.0723443	0.0777863	0.116438	0.142099	0.0550248	0.0595779	0.117673	0.0473648	0.121372	0.119517	0.0924335	0.00558095	0.0363758	0.00745907	-0.00105076	0.0138765	0.0112689	0.0217615	0.0473451	0.0366598	-0.00166466	0.0421538	0.00353307	-0.00380588
	0.0537743	0.108558	0.198262	0.0974644	0.0704906	0.0778102	0.034675	0.0752313	0.0776403	0.317151	0.0707435	0.120241	0.0907566	0.152063	0.0803402	0.160451	0.0888223	0.0776752	0.0739603	0.0602356	0.0866993	0.00415133	0.0593877	0.0997357	0.0513368	0.0182747	0.107815	0.11614	0.13798	0.0193427	0.037393	0.0749869	0.159073	0.0747042	0.112787	0.107573	0.000288538	-0.0263898	0.0302592	0.0307277	0.0157776	0.0449445	-0.0228658	0.0225614	0.0276839	0.00430089	-0.0146428	0.00916118	0.00443912
	0.0500839	0.0941497	0.214647	0.124631	0.0715037	0.0588662	0.0317269	0.0783356	0.0533881	0.24593	0.066588	0.145934	0.0723196	0.169103	0.0449603	0.147374	0.0710241	0.0777942	0.0849415	0.0734492	0.07634	0.0138097	0.0584317	0.134078	0.0361411	0.0737002	0.0998499	0.131998	0.11992	0.0453873	0.0501728	0.110461	0.132147	0.112272	0.0898078	0.0891975	-0.00721581	-0.0291903	-0.00975562	-0.0184875	-0.019576	0.0112057	0.0168135	-0.0208409	0.0406199	-0.0131988	0.0161911	-0.0121441	0.031604
	0.0378532	0.0569229	0.202955	0.0735678	0.0711975	0.0719838	0.0438684	0.107242	0.00755489	0.233669	0.0384248	0.0981772	0.0843259	0.128581	0.0414139	0.132616	0.0973533	0.0430028	0.0496902	0.0226907	0.0627528	0.0535562	0.04056	0.125655	0.0523226	0.0544057	0.100262	0.0872634	0.0862969	0.0631422	0.0476327	0.15368	0.139986	0.11525	0.0944766	0.127637	0.00397973	-0.0379293	-0.00179571	0.0117351	0.0082568	0.0155913	0.017345	0.0137261	0.024376	0.0238357	0.0153061	0.0139742	-0.0117914
	0.0799268	0.0900808	0.170839	0.15989	0.0559348	0.0769562	0.030638	0.0991743	0.0425803	0.282285	0.111166	0.144779	0.0942673	0.147237	0.020117	0.119767	0.0932306	0.053254	0.0513025	0.0584135	0.115827	0.0380762	0.0520079	0.143238	0.0739701	0.0640449	0.121953	0.0954966	0.0934586	0.0176204	0.013667	0.144224	0.147972	0.0981251	0.109534	0.0898174	0.00900725	-0.0185361	0.0038623	0.0179408	0.0334932	0.00518719	-0.0176106	-0.0317777	0.0382801	0.0252134	0.0031194	0.00565699	0.0037121
	0.0512194	0.11457	0.16067	0.113257	0.0666887	0.0720356	0.0456919	0.0656735	0.0345421	0.212324	0.048667	0.128705	0.0720775	0.111614	0.0353535	0.126052	0.0722034	0.0709394	0.0531084	0.0246623	0.0477524	0.0248442	0.0508962	0.155941	0.0581449	0.0528443	0.090105	0.0831413	0.110785	-0.0108475	0.0580524	0.089206	0.0892699	0.123207	0.109499	0.113974	-0.00412616	0.0102974	0.00340804	0.0094754	0.000739768	0.0223058	-0.00150476	-0.00615612	0.0279196	0.0113878	-0.0133013	-0.00194176	-0.00982999
	0.0604241	0.0626375	0.203777	0.0971977	0.0791154	0.109239	0.0439723	0.0706075	0.0131712	0.228383	0.0540509	0.126359	0.0710046	0.127856	0.0402086	0.140503	0.113226	0.0669082	0.0687858	0.0185394	0.0069291	-0.00285253	0.0604662	0.093121	0.0558161	0.0543841	0.0859824	0.0901113	0.091342	0.0402898	0.0549684	0.0390364	0.0686892	0.0719487	0.136663	0.13062	0.00810521	0.00622005	-0.00426135	-0.0152485	0.0510026	0.0435907	0.00210611	-0.0407518	0.0400323	0.0069434	0.0100075	0.00441823	0.0017176
	0.0530971	0.142687	0.168964	0.0561346	0.0505912	0.0823913	0.0683197	0.0958135	0.00487192	0.0982551	0.0315578	0.159586	0.0860533	0.183606	0.0531913	0.142643	0.0760111	0.0394288	0.0662355	0.0897481	0.153471	0.0764277	0.0876617	0.162236	0.0969254	0.0364949	0.11209	0.0852835	0.100098	-0.00115077	0.052449	0.0939941	0.0776912	0.11174	0.142946	0.0911395	-0.00533743	0.00241757	-0.0143906	0.0051808	-0.00224398	0.0218749	0.00486575	0.031175	0.0267058	-0.0157507	0.0491908	-0.0176842	-0.0219283
	0.0344317	0.0406752	0.134678	0.148168	0.0756226	0.0549867	0.0675015	0.144534	0.0348604	0.140467	0.0922889	0.108403	0.0602346	0.171491	0.0640514	0.100294	0.0927878	0.055748	0.0312146	0.015473	0.054129	0.103976	0.0621248	0.13128	0.0977599	0.0574303	0.103687	0.0833983	0.0932502	0.0165784	0.0285008	0.113929	0.107293	0.120654	0.155124	0.0899734	-0.0107555	0.0142972	-0.0154759	0.0269154	0.0026112	-0.0288891	-0.0112286	0.014754	0.0538722	-0.0237822	0.000667328	-0.0259075	-0.00820474
	0.0358184	0.0831204	0.164632	0.0486126	0.0502304	0.0733468	0.03455	0.0664445	0.0572389	0.129652	0.10544	0.132935	0.063537	0.134082	0.0322212	0.143921	0.0786554	0.0587992	0.0583433	0.051285	0.0704725	0.01514	0.0507782	0.0955126	0.104829	0.0335983	0.118034	0.0783457	0.0909151	0.035633	0.0617107	0.126633	0.156255	0.128398	0.138427	0.108772	-0.0102897	-0.0172956	0.0070364	0.00987414	0.0346031	0.00888776	-0.00360098	-0.00976896	0.0278447	-0.0200103	0.0108747	0.0123132	-0.0308313
	0.066104	0.0897784	0.230114	0.13182	0.0768651	0.0813034	0.0373492	0.0922152	0.0552131	0.193395	0.0843372	0.109869	0.0965986	0.187683	0.060973	0.0997477	0.106124	0.0594932	0.060608	0.0290533	0.0352843	0.0720794	0.0731572	0.1004	0.0854044	0.0546706	0.0955423	0.072433	0.0949876	0.0185385	0.0525187	0.0963927	0.147912	0.123362	0.10272	0.0886767	0.0103908	0.0292141	-0.01299	0.00696334	0.0214578	-0.0349068	-0.0120844	0.0268788	0.0473297	0.03615	-0.0107764	0.0309275	0.003014
	0.0662588	0.164155	0.131986	0.0457472	0.0591114	0.0590555	0.0654666	0.125417	0.0586729	0.0148383	0.0615994	0.197445	0.0885795	0.156274	0.0500928	0.12224	0.0990602	0.0538098	0.0583789	0.0768604	0.0516501	0.128314	0.0686966	0.167975	0.0355495	0.0397522	0.113199	0.0976791	0.0666734	0.0539905	0.0587131	0.0568207	0.0462825	0.0805514	0.107471	0.0965251	0.00720582	-0.0211592	0.0146793	0.0615957	0.00891492	0.00946808	-0.0062537	0.0634213	0.0303968	-0.0126158	0.00444083	0.0139453	0.0188287
	0.0604088	0.167086	0.142556	0.0983779	0.0655808	0.109565	0.104358	0.0847301	0.0747512	0.127896	0.0726259	0.136745	0.0982339	0.157771	0.0647232	0.152588	0.113629	0.0940542	0.0508853	-0.00197666	0.0815947	0.0988052	0.0590835	0.123325	0.055102	0.0576681	0.0846438	0.0585679	0.0796013	0.031155	0.0603586	0.121969	0.118364	0.0614731	0.139357	0.0871559	-0.00766841	0.0454539	-0.00918348	-0.00275627	-0.0535912	0.0169024	0.0372321	0.0333124	0.0135934	0.00446317	0.00672004	-0.0113695	-0.00191944
	0.032151	0.0769145	0.175485	0.192841	0.0771998	0.0739492	0.0665361	0.071892	0.060102	0.289516	0.0362924	0.080855	0.0891066	0.160709	0.0739758	0.124398	0.0718386	0.0745347	0.0580757	0.0176216	0.0686336	0.0583455	0.0601055	0.138428	0.0443974	0.0328929	0.120383	0.0846385	0.129549	0.00263641	0.0482136	0.068831	0.0516549	0.0843779	0.13079	0.102106	-0.00771398	-0.0180005	-0.019322	-0.00488999	-0.0238392	0.0595155	0.0132674	-0.0487512	0.0320988	0.0104332	0.0130827	0.0562089	0.0189907
	0.0861061	0.127987	0.126936	0.0960921	0.0774371	0.102983	0.0749896	0.127163	0.0433179	0.0453491	0.055181	0.173388	0.088062	0.148387	0.0578603	0.132919	0.101867	0.0571945	0.0768635	0.00413112	0.148498	0.0558974	0.0343787	0.107466	0.100427	0.0679328	0.0753416	0.063802	0.0759975	0.0347104	0.0284047	0.117571	0.0882841	0.162126	0.11802	0.103698	0.0330246	-0.057155	-0.0195852	0.0411396	0.0311546	0.000240147	0.0317861	-0.0156411	0.0283248	0.00328241	0.00985347	0.0174536	0.0406294
	0.0221994	0.128246	0.094437	0.245627	0.0551191	0.0531218	0.0776902	0.0851327	0.0220168	0.281279	0.0256395	0.158312	0.0694486	0.170358	0.0652503	0.146747	0.0685666	0.0680962	0.0569538	0.0398712	0.127196	0.034183	0.0439683	0.075793	0.0566199	0.0678732	0.0737318	0.0909016	0.0762729	0.0499242	0.0598622	0.130914	0.130681	0.0479614	0.134504	0.0851689	0.018139	-0.0164385	-0.00522281	0.0362796	0.00983746	-0.0314434	0.007006	-0.0421339	0.0285805	-0.00210205	0.0143928	0.0156787	-0.0019084
	0.0807736	0.156881	0.121356	0.0978976	0.064067	0.069035	0.100838	0.0951331	0.0459707	0.136833	0.0665003	0.194024	0.0984283	0.13161	0.067499	0.140363	0.117194	0.0864588	0.062374	0.0159786	0.169889	0.066202	0.0455841	0.129575	0.113363	0.0630007	0.0907762	0.111305	0.071684	0.0426455	0.0497962	0.136989	0.0898475	0.107286	0.122134	0.0890319	0.00586482	-0.034019	-0.00463226	0.02766	-0.0163519	0.0315216	-0.0195809	-0.00827582	0.0280211	-0.0191398	-0.012548	0.0153809	0.0567801
	0.0607756	0.126695	0.152023	0.0969946	0.0440133	0.089275	0.0649366	0.0847306	0.0745155	0.144094	0.105774	0.144853	0.0851724	0.134794	0.0694565	0.0964606	0.08536	0.0429758	0.0610908	0.0603693	0.151167	0.0998987	0.0299439	0.1102	0.0978633	0.064646	0.1137	0.0751179	0.0613837	0.0705909	0.024503	0.125906	0.0768386	0.0249646	0.233599	0.115548	-0.00340005	-0.00749285	0.00178514	0.0260668	-0.00648478	0.0080952	0.00785724	0.0307071	0.0345494	-0.0223799	0.0147585	0.0156906	0.0341376
	0.0640814	0.123249	0.0947714	0.133655	0.0557143	0.0774573	0.079917	0.112356	0.0406313	0.139064	0.0538682	0.0898867	0.0642533	0.149658	0.0492327	0.143517	0.0692466	0.0890218	0.0561112	0.0473711	0.0541865	0.00810651	0.0407763	0.161479	0.0726565	0.0452247	0.098663	0.0704041	0.0923889	0.0507137	0.0383244	0.0656868	0.125095	0.0712501	0.145799	0.0861055	0.00444429	-0.0205395	0.00880936	0.0395877	0.0181571	0.0555969	-0.0197739	-0.00554378	0.00969007	-0.00429785	-0.0155366	0.0379826	0.0577489
	0.0452941	0.0974582	0.126264	0.119047	0.0579109	0.0644752	0.0647789	0.0622442	0.07101	0.120128	0.0796397	0.178739	0.0956804	0.143557	0.0473885	0.165511	0.0849982	0.0693226	0.0590674	0.0335033	0.0964644	0.0653894	0.0303889	0.0844891	0.051253	0.0643086	0.0768951	0.103146	0.0776662	0.0294307	0.0561909	0.116482	0.0926482	0.127712	0.0518508	0.105374	0.00993622	-0.0214794	0.00372129	0.0413959	0.00647274	0.0194439	0.00913261	-0.0126678	0.0185866	-0.0133009	-0.00421108	-0.0347302	0.0327474
	0.084863	0.11073	0.127095	0.100199	0.062192	0.08403	0.0752941	0.0945111	0.0227244	0.139963	0.057859	0.120931	0.0833478	0.125027	0.0538219	0.142284	0.0593963	0.0393431	0.0560079	0.0944167	0.0921852	0.0684893	0.0460796	0.112501	0.0554383	0.0551948	0.0852373	0.0760073	0.0819004	0.0666368	0.0570516	0.159678	0.0860183	0.14069	0.0861151	0.072347	0.00313139	0.00612604	-0.00633024	-0.00719992	-0.0190995	0.0394362	0.00210289	0.0253365	0.0187259	-0.0196912	0.0216421	0.00937776	-0.00141893
	0.0537262	0.134846	0.10147	0.0994383	0.0514165	0.0781533	0.085267	0.10165	0.0106437	0.0780973	0.0750908	0.102034	0.0722797	0.11779	0.07469	0.121419	0.0635694	0.0589448	0.0660498	0.079518	0.0491114	0.071286	0.0565796	0.15127	0.0617313	0.0559162	0.0878328	0.0695586	0.0880366	0.0660519	0.0380092	0.0864564	0.152974	0.090402	0.105138	0.0839801	-0.0116895	-0.0276484	0.00113009	0.024047	0.00598912	-0.0370399	0.00174041	0.00809529	-0.00673245	0.0129337	-0.0176155	-0.0177775	0.0214498
	0.0776684	0.0773585	0.159673	0.0529152	0.0541452	0.0976281	0.0772178	0.134562	0.013754	0.137457	0.0750578	0.130413	0.0980583	0.145369	0.0556749	0.149562	0.0908999	0.0598976	0.0691583	0.0513791	0.0785786	0.0721173	0.0533961	0.0889248	0.0784815	0.0606357	0.0874619	0.0739999	0.0874669	0.0571554	0.0220858	0.122603	0.0473169	0.1002	0.097379	0.0695519	0.0278461	-0.00177781	0.0108968	0.00809146	0.0314945	0.0397258	-0.00779528	0.00874769	0.0333815	-0.00144118	0.00213088	0.00775745	0.0403668
	0.0581479	0.153558	0.0744932	0.101023	0.0419947	0.0641405	0.0758065	0.142496	0.0329838	0.0733253	0.0983462	0.0768992	0.0595333	0.147437	0.0385954	0.134939	0.0795815	0.052161	0.0461966	0.0657097	0.106015	0.0984921	0.0373849	0.108077	0.0420107	0.0707383	0.0597057	0.0583683	0.053466	0.0333331	0.00738347	0.0824125	0.153869	0.114026	0.125662	0.12755	0.0103604	0.016953	0.00819476	0.015262	0.0428994	0.00897093	0.0165779	-0.00851748	0.0362949	0.0220025	0.0222421	0.0257421	0.00944597
	0.0637879	0.0570569	0.217148	0.102111	0.0461084	0.0701898	0.0683636	0.105146	0.00642217	0.174049	0.102602	0.13116	0.0595439	0.168766	0.0476298	0.135254	0.0847714	0.0732302	0.0733161	0.0670872	0.123418	0.0703056	0.0389	0.0933814	0.0797171	0.0542584	0.0898364	0.0794169	0.0605107	0.0548734	0.0649109	0.134458	0.10931	0.110115	0.0945441	0.0577691	-0.0183771	0.0459164	-0.011399	0.0045164	0.0264571	0.0216109	-0.00843247	0.0571599	0.0335398	-0.0226978	0.0172979	0.00420037	0.00508168
	0.06572	0.125111	0.131144	0.0526188	0.0421966	0.0710085	0.0577507	0.0286285	0.0102102	0.112707	0.101607	0.125243	0.0901672	0.145955	0.113171	0.141041	0.120992	0.0802265	0.0377509	0.0539359	0.0420101	0.0725655	0.0647017	0.0834144	0.0622693	0.0701451	0.049196	0.0849952	0.0724157	0.0419776	0.0580367	0.119667	0.126785	0.1984	0.0483354	0.0911866	0.0037615	0.0116382	-0.00098004	0.0137181	0.0305142	0.0462724	0.0225856	-0.0216603	0.0386901	-0.014968	-0.0019748	-0.00336555	0.00556945
	0.078538	0.169102	0.0674968	0.108949	0.0326627	0.0703614	0.0964154	0.0748755	-0.0116101	0.0594617	0.067076	0.0639829	0.10308	0.202481	0.0629223	0.130325	0.101676	0.0757059	0.0426711	0.0680418	0.0729619	0.0396374	0.0869584	0.10132	0.0874313	0.0393625	0.079454	0.0798517	0.121663	0.0483006	0.0528674	0.139272	0.0915799	0.135627	0.0511645	0.0790753	-0.0157323	0.0343155	0.0134214	0.0525197	0.0231097	0.0160021	-0.0300657	-0.0106599	0.0366346	0.00141412	-0.00385859	-0.0233876	0.0552546
	0.0720192	0.136013	0.138834	0.156114	0.101244	0.0831536	0.0523679	0.1024	0.0498557	0.0317847	0.0649154	0.12368	0.0936368	0.170097	0.0848395	0.154613	0.078915	0.0555971	0.0409788	0.0422372	0.00547098	0.130741	0.0782972	0.129698	0.0604492	0.0757766	0.0794523	0.0668385	0.104849	0.0678113	0.0264916	0.100852	0.0676213	0.0772465	0.133916	0.0554983	0.011144	0.024914	-0.00764394	0.00275255	-0.0178703	0.0359729	0.00979378	-0.00229098	0.0561449	0.00898563	0.0324525	-0.0312671	-0.0148684
	0.0946668	0.204107	0.0903203	0.0956307	0.0464601	0.0514147	0.0771265	0.0956339	0.0250876	0.10642	0.0812576	0.0978038	0.11652	0.163957	0.0671829	0.150775	0.105045	0.0685576	0.0393095	0.0749919	0.0499334	0.0281459	0.0803088	0.118509	0.0804357	0.0366706	0.0641756	0.0676653	0.0611324	0.0354298	0.0273755	0.118043	0.107855	0.119773	0.131017	0.072773	0.0141551	0.00191438	0.0126853	0.0438065	0.000140037	0.0299008	0.00248351	-0.0268721	0.0235707	-0.00146404	0.00490877	-0.028289	0.0469994
	0.0449304	0.0349121	0.162634	0.149092	0.0592541	0.111375	0.0600501	0.0827988	0.022468	0.12538	0.102239	0.110583	0.0910578	0.164874	0.0784363	0.158605	0.107137	0.0807791	0.0418748	0.0572398	0.104147	0.0901981	0.074732	0.100235	0.098264	0.0590486	0.0890443	0.0726817	0.0581077	0.0243131	0.0644816	0.110547	0.170199	0.13305	0.115228	0.106523	0.0175731	0.0405238	0.00506202	0.0158001	0.0335297	0.0382047	0.0129308	-0.0437875	0.045079	0.0203365	0.0246033	-0.0158565	0.038723
	0.0496985	0.11739	0.163677	0.0749358	0.101066	0.0607148	0.0086199	0.134266	0.0421086	0.222712	0.0645038	0.0788866	0.101819	0.190284	0.0667594	0.172955	0.0886394	0.0698374	0.0801966	0.0795613	0.0552742	0.0805704	0.0664228	0.112176	0.106167	0.061649	0.08083	0.0708297	0.0435061	0.0482883	0.0357065	0.157479	0.137021	0.114844	0.148691	0.0681105	0.00540413	0.0237195	0.00516205	0.00235756	-0.0379793	0.0542341	-0.0110243	0.0227121	0.056422	0.00295826	-0.0320729	-0.00935341	-0.00400664
	0.0491677	0.0726137	0.141235	0.114185	0.0680558	0.0834423	0.0261755	0.041482	0.042037	0.143135	0.100415	0.115645	0.0890647	0.163717	0.0468644	0.159372	0.0638141	0.0438688	0.0830135	0.0636335	0.0640697	0.0947086	0.0538614	0.149509	0.0638117	0.054173	0.100393	0.075941	0.118613	0.0306306	0.0551758	0.114181	0.0966385	0.112759	0.127234	0.0855168	0.0203023	-0.0447157	-0.001829	0.043461	0.0476272	0.0161578	0.00923931	0.0137423	0.038623	-0.00788887	0.00876536	-0.0215177	0.0309716
	0.0810069	0.133679	0.173076	0.125117	0.0348035	0.0905283	0.0591893	0.0734907	0.047734	0.0505285	0.085593	0.0903774	0.0679907	0.159148	0.0605241	0.170998	0.0763438	0.0513968	0.0730781	0.0603695	0.086941	0.0655056	0.0573958	0.114537	0.0632774	0.052228	0.0851166	0.0918915	0.0972323	0.0527507	0.0447345	0.123912	0.122106	0.0819839	0.126125	0.0963375	-0.0223256	0.00515291	0.000748003	0.0321537	0.0342479	-0.027293	0.0338433	-0.0493936	0.0424358	0.0135348	0.00827139	-0.0194347	0.0437896
	0.0719743	0.132533	0.134955	0.102493	0.0655426	0.0672899	0.0533812	0.0771663	0.0443248	0.0636178	0.0793744	0.127987	0.0749396	0.144293	0.0563441	0.130497	0.0734846	0.0635072	0.0583343	0.0203119	0.102394	0.141237	0.0586025	0.107148	0.100666	0.0575093	0.0894808	0.0716038	0.0744968	0.0561834	0.0481139	0.128595	0.0828111	0.0601649	0.109609	0.0722837	0.0385596	0.00519737	0.00271654	-0.0217629	0.000909253	-0.0191297	0.0120044	0.0517993	0.0519681	-0.00920131	0.0238644	0.033734	0.0036799
	0.0602843	0.144831	0.148956	0.0718421	0.0395523	0.0974155	0.0718298	0.0928727	0.100936	0.0987619	0.0676661	0.132083	0.114599	0.191893	0.0512091	0.176437	0.0709562	0.0364808	0.0773302	0.0827278	0.0555774	0.0711025	0.0653011	0.135174	0.0970993	0.065812	0.101209	0.0922126	0.0879972	0.0213991	0.0608313	0.101538	0.100933	0.114083	0.143367	0.067044	-0.0089671	0.0104178	0.00777487	0.0342192	0.00697518	0.0019085	0.00843201	0.0364728	0.0549375	0.0301755	0.00265116	8.81406e-05	0.0518338
	0.0621898	0.141466	0.134311	0.118953	0.0274813	0.0685164	0.0416975	0.0950495	0.0622426	0.154725	0.0554485	0.123521	0.103619	0.158092	0.063922	0.180983	0.115246	0.0603376	0.0373882	0.0704244	0.0498286	0.0987291	0.0695548	0.137495	0.0986192	0.0756015	0.0625795	0.0493323	0.0565818	0.0313781	0.0217525	0.0690057	0.111245	0.0870092	0.148054	0.0530481	0.00760092	0.00155601	0.0342911	0.0467861	0.000226968	0.00482345	0.0176783	-0.00653379	0.0144247	0.0284838	0.00637848	-0.0161236	0.0395675
	0.0247727	0.143339	0.115794	0.196977	0.0601899	0.0956914	0.057156	0.0989646	0.0222426	0.228175	0.0341172	0.175081	0.0964572	0.137597	0.0630963	0.143472	0.0719516	0.0534827	0.063588	0.0869099	0.0965761	0.0728039	0.0830092	0.181149	0.0528466	0.0677436	0.105006	0.102594	0.104257	0.0289166	0.0318472	0.144332	0.10631	0.167614	0.0696032	0.0946689	0.0441712	-0.0167113	0.00886589	0.00196094	0.057637	0.0152577	0.0174294	-0.00333346	0.0471308	0.0355842	0.0409109	-0.029467	0.0193179
	0.0784712	0.0886392	0.143272	0.147268	0.0492759	0.096682	0.0460714	0.129307	0.0422334	0.152755	0.10277	0.121679	0.110929	0.168787	0.0861523	0.170089	0.0940371	0.0878853	0.0509368	0.0891436	0.0696813	0.0418809	0.0614607	0.142683	0.10435	0.0307924	0.141113	0.113314	0.0359803	0.0464711	0.0467453	0.105968	0.138827	0.0845963	0.192356	0.0859773	-0.00762543	0.00256739	-0.00941331	0.00244051	0.0109767	0.0517845	0.0209632	0.0490385	0.0587694	-0.0202501	0.0119519	0.0280277	0.0204252
	0.0844752	0.172294	0.144174	0.140262	0.0459804	0.0534976	0.055804	0.0900901	0.056792	0.0902153	0.072725	0.114012	0.0848936	0.181485	0.0521369	0.148498	0.0746553	0.0670551	0.0698723	0.0646796	0.0955503	0.0877078	0.074375	0.106005	0.0931609	0.0355739	0.125482	0.0748004	0.0921066	0.0528416	0.0442862	0.139217	0.0400335	0.0582648	0.0956873	0.0828788	0.0176469	0.00151878	0.0141301	-0.0201436	-0.0305771	-0.0219938	-0.00226436	0.0415174	0.0280624	0.022769	0.0185986	0.0389452	0.0260071
	0.0625027	0.0903026	0.150435	0.09212	0.0665518	0.0875332	0.0569984	0.0852864	0.0600927	0.198785	0.108108	0.116501	0.0833438	0.160807	0.0809457	0.125324	0.0935951	0.0251851	0.0617207	0.110349	0.0641597	0.0649653	0.0788451	0.0692562	0.112583	0.0500836	0.0623994	0.105099	0.0300084	0.0440439	0.0532668	0.104314	0.122327	0.115569	0.125399	0.13169	0.0226266	0.0441608	-0.00295672	0.00418649	-0.0191675	-0.0277662	-0.00314901	0.0859131	0.0264059	-0.0176099	-0.0177779	-0.0337188	0.0104885
	0.0589034	0.124761	0.143127	0.136435	0.0716104	0.0969048	0.0724673	0.115534	0.0640486	0.171538	0.0865569	0.137467	0.0582349	0.17604	0.0834108	0.146537	0.0611784	0.0514368	0.0815761	0.0226188	0.0697615	0.11382	0.0902634	0.140059	0.0812929	0.0757078	0.079165	0.0838435	0.0951069	0.0337268	0.0364375	0.13347	0.140693	0.160663	0.106898	0.0719539	-0.00856144	0.0465728	-0.00741015	0.026186	0.0249287	-0.0381007	-0.0213009	0.0287242	0.0347423	0.0208171	-0.000977398	-0.00194822	0.0174461
	0.0622743	0.13608	0.103464	0.124024	0.064674	0.0735966	0.0661848	0.0627315	0.0482508	0.167245	0.0288266	0.118473	0.0978815	0.146957	0.0560802	0.133702	0.0741463	0.0571681	0.107955	0.112974	0.103144	0.101793	0.0494395	0.119381	0.0662895	0.0538952	0.115179	0.0604508	0.100683	0.0174273	0.0151359	0.0631519	0.108969	0.113577	0.0792401	0.0930104	0.0205689	0.0050952	-0.0173689	0.0225263	0.000546531	0.00502494	0.0440445	-0.00210764	0.0421116	0.0124779	0.00845191	-0.0244572	0.0569113
	0.0229256	0.126059	0.11588	0.184857	0.0722281	0.101347	0.0721865	0.157903	0.0266598	0.185517	-0.000914754	0.136822	0.0939133	0.163562	0.0496355	0.156327	0.061123	0.050022	0.0606206	0.0979323	0.0988096	0.121927	0.096212	0.151462	0.106535	0.0470652	0.10388	0.0976655	0.0995253	-0.0125491	0.0282029	0.130218	0.0643787	0.0974645	0.105392	0.0949603	0.0240849	0.018235	-0.00527483	0.0573648	-0.0247229	0.022966	0.0232325	0.018231	0.0415006	-0.00336559	0.00859809	-0.0110216	0.0396285
	0.0313436	0.181023	0.10762	0.189976	0.0735944	0.0492854	0.0629624	0.184169	0.0329904	0.273021	0.0281101	0.157464	0.0924135	0.154279	0.0785932	0.166879	0.104365	0.066649	0.0713184	0.03498	0.0653757	0.0776631	0.0656788	0.124458	0.0370109	0.0666638	0.103769	0.0791794	0.103088	0.028238	0.0169247	0.141347	0.0899127	0.0475859	0.113451	0.0640801	0.00580659	-0.0239529	0.0102691	0.00910897	-0.0198369	-0.0343751	-0.00568736	0.0414762	0.049283	-0.006563	0.029488	0.020925	0.0353428
	0.109697	0.149236	0.0892098	0.117989	0.0603453	0.0849543	0.0583626	0.131247	0.0701678	0.0795593	0.105686	0.152027	0.118698	0.190295	0.0579067	0.173221	0.0810912	0.0927882	0.0708848	0.092288	0.0970897	0.07529	0.0711347	0.134993	0.0521933	0.0699634	0.125482	0.0789167	0.0893069	0.033322	0.029926	0.0671361	0.0509373	0.121859	0.122898	0.0874815	0.000503378	0.0223259	0.0165345	0.0151896	0.00954942	0.00133822	0.0233369	0.0676774	0.0525476	-0.0147394	0.0390431	0.031993	0.0606267
	0.04895	0.164669	0.0936666	0.203626	0.073784	0.0751959	0.096112	0.170684	0.0234647	0.221022	0.0376997	0.0935221	0.0909955	0.172676	0.0828213	0.193611	0.124326	0.0984825	0.0599493	0.0489426	0.0206338	0.0880242	0.0421127	0.11694	0.0683121	0.0533659	0.133112	0.086305	0.0756386	0.021347	0.0511367	0.162638	0.162159	0.112518	0.121606	0.11069	0.0132601	-0.00829552	0.019402	0.0121751	-0.0187076	0.0153735	-0.00652521	-0.0136347	0.0452727	-0.0127461	0.0363481	-0.0149585	0.0481136
	0.0841285	0.122063	0.14113	0.105253	0.0422433	0.0671015	0.050377	0.186015	0.0346722	0.11305	0.0778774	0.109814	0.078806	0.129255	0.0531944	0.233391	0.0535233	0.0586315	0.0741053	0.0354311	0.0767221	0.126553	0.0566408	0.149064	0.115381	0.0650205	0.117647	0.0997895	0.0906893	0.0198811	0.0288859	0.143339	0.120745	0.0566574	0.119215	0.0554785	0.0178898	0.0310381	0.0269211	0.0216416	-0.0158971	0.0326287	0.0217075	0.00773747	0.0334749	-0.00191565	0.0208184	0.018165	0.0366417
	0.101314	0.0624685	0.127816	0.156507	0.0821789	0.0959381	0.0619017	0.158369	0.0499076	0.0872647	0.104878	0.188416	0.0638643	0.168389	0.0665383	0.196275	0.0664518	0.044452	0.0727125	0.0512715	0.100039	0.110696	0.0443067	0.137757	0.109823	0.0428634	0.100302	0.0977372	0.117789	0.0647397	0.0120927	0.0693563	0.0804569	0.075036	0.136652	0.0790363	0.00303249	0.0304937	0.00771685	0.0169467	0.00681253	-0.0447387	-0.00918984	-0.00279319	0.0605583	-0.00100113	0.0209616	-0.0209283	0.0203929
	0.0437845	0.130763	0.0790237	0.239106	0.0642213	0.0670667	0.0838365	0.184352	0.0322041	0.18302	0.0445749	0.213744	0.101136	0.157094	0.0509601	0.209401	0.0642331	0.0872314	0.0655329	0.0757704	0.0459948	0.0819007	0.0465828	0.0741066	0.079975	0.0397699	0.0940597	0.0771092	0.0792094	0.0424803	0.0397627	0.0702415	0.0960363	0.117843	0.114534	0.128603	0.0214389	0.00929231	0.0183895	0.0363966	0.00609362	0.0391292	0.00667671	-0.0429416	0.017553	0.0280486	0.0378238	-0.0279131	0.0315122
	0.0572095	0.0929001	0.207054	0.108036	0.0883054	0.0809187	0.0558158	0.134902	0.0460482	0.162761	0.0980846	0.171176	0.107638	0.178751	0.0640541	0.109271	0.102569	0.0988328	0.0572462	0.107478	0.0525402	0.0817895	0.0617233	0.0896503	0.0650953	0.0697897	0.103097	0.0829094	0.108057	0.0740105	0.00826965	0.0328819	0.0740636	0.0380649	0.114766	0.0632772	0.0127201	0.020051	-0.0152824	0.0132373	-0.013248	-0.0124419	0.00753995	-0.0279854	0.0352747	0.00511226	0.00973341	0.00981281	0.0446985
	0.076466	0.147837	0.0854171	0.1655	0.0456061	0.0589258	0.0475752	0.134775	-1.31404e-05	0.023017	0.104615	0.110807	0.102985	0.173714	0.0994165	0.151797	0.0657593	0.0716343	0.0958239	0.0357834	0.119715	0.122301	0.0496845	0.119232	0.109076	0.0453187	0.117113	0.124033	0.0783959	0.0825015	-0.00648753	0.122418	0.091494	0.0709066	0.0726174	0.0809588	0.00890699	0.0497184	-0.0144177	0.0243813	0.0272252	0.0161209	0.0233103	0.032882	0.0521313	-0.00855455	0.0176226	0.0208861	0.0491785
	0.0477984	0.0649798	0.151462	0.100276	0.0697995	0.10913	0.0370243	0.146433	0.0412945	0.139946	0.102811	0.138142	0.0993471	0.22646	0.0750402	0.163025	0.100958	0.115453	0.0919173	0.0665466	0.0863153	0.0932534	0.0536545	0.151545	0.0628062	0.0647036	0.131581	0.106488	0.0925771	0.0432372	0.0463918	0.139773	0.079416	0.0978256	0.10703	0.0978134	0.0112306	0.00759597	-0.00445936	0.014784	0.0140066	0.000996828	0.0022297	0.0163546	0.0407122	-0.0101175	0.0342004	0.0122777	0.0570743
	0.0676373	0.113072	0.109263	0.0624817	0.0750369	0.0798215	0.0890044	0.149677	0.028334	0.0492054	0.0630295	0.139761	0.0973721	0.137799	0.0652455	0.158145	0.0779797	0.0522885	0.0817422	0.119119	0.107631	0.113221	0.0741947	0.141677	0.0601066	0.0464995	0.118363	0.0850022	0.0713528	0.0330049	0.0305967	0.11354	0.0807529	0.149958	0.121789	0.0937477	0.012489	0.0056188	-0.00757064	-0.000352409	0.00229127	0.00721334	0.0163032	0.0523973	0.0546686	0.0189144	0.0280359	0.0199969	0.0295462
	0.0745591	0.176225	0.0714137	0.0618995	0.00937749	0.0982063	0.060346	0.111533	-0.00643293	0.0849581	0.107918	0.142314	0.0890568	0.167174	0.0483189	0.102209	0.05685	0.0283465	0.108637	0.0691545	0.031343	0.143401	0.0623138	0.164997	0.0603433	0.0553331	0.12158	0.0970066	0.0709702	0.0345876	0.0470483	0.146822	0.149222	0.137721	0.127888	0.0745976	-0.00758753	0.0182421	0.0182622	0.0318145	-0.0111428	0.03997	-1.99437e-05	0.0399717	0.0372958	-0.0359112	0.0106619	-0.0254023	0.0393411
	0.0723869	0.188736	0.137247	0.068836	0.0162223	0.0792408	0.0422124	0.129837	-0.00332191	0.0269206	0.0673181	0.155005	0.0783587	0.185239	0.0371235	0.151391	0.0654075	0.0711673	0.0865393	0.0662414	0.0674691	0.0443676	0.0704461	0.137074	0.0293748	0.0468604	0.118627	0.110384	0.110851	0.0694903	0.0542606	0.0839278	0.103344	0.135386	0.100781	0.101868	-0.00221238	0.0527872	0.0104622	-0.00447645	-0.0366899	0.0497396	0.000436334	0.0132579	0.040066	0.0158066	0.0156701	0.0335394	0.0254002
	0.0616342	0.125246	0.11951	0.0860182	0.0248729	0.0865821	0.0773627	0.153469	0.0096119	0.0422277	0.0453756	0.118607	0.0742945	0.191347	0.0791494	0.180961	0.0934554	0.069589	0.109469	0.0576642	-0.0220585	0.113561	0.0868181	0.140909	0.0891169	0.0601539	0.0908609	0.106021	0.0755428	-0.0144592	0.0224021	0.0577425	0.0373134	0.0612062	0.104525	0.0744477	-0.0140952	-0.0159592	0.000511007	0.0190362	0.0188405	-0.00296085	-0.0093262	0.0544822	0.0594971	0.0314051	0.0389508	-0.0010275	-0.00656797
	0.0612104	0.108443	0.0926479	0.068298	0.0701983	0.119055	0.0603412	0.102721	0.0322945	-0.0110579	0.109144	0.155222	0.0913389	0.162671	0.0667749	0.135394	0.0970686	0.0618874	0.111926	0.0863048	0.0352986	0.0853519	0.0604547	0.0909486	0.115105	0.0312891	0.118096	0.0940424	0.0366772	0.0522525	0.0173571	0.104899	0.0508466	0.213182	0.158145	0.0386773	0.00659485	-0.00118378	0.00360058	0.010766	-0.0359439	0.00634812	0.0090408	-0.0286252	0.0627233	0.0418293	-0.00625694	-0.0163328	0.0112154
	0.0440618	0.057396	0.207289	0.0990799	0.103127	0.0940088	0.032178	0.126214	0.0544521	0.189758	0.10861	0.112561	0.0793428	0.165067	0.0779814	0.134154	0.0966153	0.0923444	0.0915545	0.0909996	0.0627454	0.097084	0.0720036	0.154311	0.0884793	0.0706459	0.0897868	0.0716781	0.0488973	0.0484648	0.0107412	0.172026	0.135374	0.126797	0.130671	0.0666232	0.0230644	-0.017326	-0.00146333	0.0102993	0.0495774	0.0348061	-0.00187888	0.0018513	0.0361949	0.00276731	0.00949514	0.02375	0.0391124
	0.0566716	0.141748	0.0857798	0.280658	0.0664604	0.0849598	0.0531056	0.148354	0.0638327	0.222654	0.0658832	0.168204	0.0727155	0.147033	0.0596712	0.140416	0.0600764	0.0677172	0.0887119	0.0819859	0.07696	0.0567529	0.0505077	0.141186	0.0890456	0.0679119	0.0970162	0.115491	0.0624325	0.0481154	0.0524897	0.100346	0.0958662	0.0265075	0.116498	0.0449637	0.0125906	0.0461073	0.0028009	0.0134613	0.000713637	-0.020173	0.0143884	0.0705559	0.0319924	0.0269795	0.0237482	0.0247095	0.0308628
	0.0631066	0.0735524	0.219044	0.0938356	0.0941729	0.100102	0.0140445	0.084636	0.0489334	0.194411	0.0226931	0.0852532	0.0451914	0.179137	0.0722327	0.165669	0.0581525	0.0450475	0.113537	0.0581248	0.0320424	0.142881	0.0509188	0.110708	0.0858595	0.0727444	0.113304	0.0996076	0.0323234	0.0832981	0.0334014	0.119065	0.0958291	0.105204	0.12414	0.093771	-0.00447267	0.00489028	0.0020425	0.0123112	0.0179657	0.00769599	-0.00644035	-0.0730977	0.0273653	0.00566014	0.00925012	0.0199948	0.0269126
	0.0746581	0.0436843	0.150551	0.128523	0.0628243	0.104223	0.0337984	0.185177	0.00976638	0.111359	0.10377	0.131645	0.0809467	0.175906	0.0988694	0.149357	0.116609	0.0546397	0.0764854	0.120325	0.0372995	0.10379	0.0316239	0.118232	0.10494	0.0683735	0.118462	0.0968949	0.09324	0.0242839	0.055582	0.10507	0.0599125	0.0994248	0.0820001	0.0551644	0.00229471	0.00966683	-0.019546	0.00843113	-0.00294332	0.0355222	-0.013698	0.0119735	0.0463846	-0.0201743	0.0422291	0.00202557	0.0148533
	0.0622113	0.112632	0.188074	0.128916	0.0644342	0.0906135	0.055672	0.143872	0.0706748	0.104241	0.0848093	0.115369	0.0734125	0.157346	0.0935062	0.105607	0.101997	0.0716417	0.0750379	0.0453398	0.0321541	0.0820407	0.0260934	0.115159	0.06117	0.0588832	0.102414	0.0885536	0.0790868	0.0338723	0.00459432	0.114894	0.0815576	0.136731	0.0626151	0.0804108	0.00751715	0.0234215	0.0087214	-0.0204227	0.00377083	-0.0260996	-0.0200301	-0.000781463	0.0277614	0.0417859	0.0104577	0.0278515	0.0253015
	0.0228866	0.0977213	0.0924851	0.12627	0.0924355	0.120385	0.0767475	0.122581	0.0397107	0.289378	0.0606737	0.126781	0.107727	0.18719	0.0738959	0.163077	0.0760307	0.063349	0.111632	0.0873977	0.102385	0.091086	0.0361979	0.121838	0.0687809	0.0616965	0.137872	0.087681	0.0340242	0.0307319	0.0110695	0.147795	0.109782	0.0882733	0.0908893	0.0595792	0.000377219	0.0563381	-0.0211415	-0.0148255	-0.0133317	0.0010918	-0.00196106	-0.0200832	0.020338	0.0091721	0.0505779	0.010829	0.0363051
	0.0784315	0.0610586	0.15987	0.100607	0.0519019	0.088732	0.0885033	0.111384	0.0465652	0.126335	0.0976612	0.179645	0.0606441	0.161647	0.0627811	0.168917	0.0979405	0.101308	0.105575	0.111583	-0.0184861	0.146147	0.0600183	0.160641	0.0277048	0.024434	0.10859	0.107453	0.0740616	0.0257973	0.0360932	0.0415002	0.0983434	0.116049	0.0904978	0.0849015	0.0162226	-0.025121	0.0169265	0.00672893	-0.0109811	-0.0632534	0.0142076	0.0522041	0.0469912	0.0266492	0.0300216	0.01297	0.0411869
	0.0503868	0.103172	0.0605154	0.156263	0.0420035	0.109027	0.078403	0.128026	0.0276804	0.0663651	0.102583	0.157616	0.0733772	0.172581	0.102288	0.145738	0.11792	0.0825105	0.0925067	0.0674659	0.0854181	0.10982	0.0537697	0.136479	0.0134741	0.0537828	0.120069	0.0858445	0.101503	0.0487649	0.0352262	0.102595	0.0446329	0.121977	0.102185	0.0844157	0.0119954	-0.0215611	-0.0110342	0.00211063	0.00886303	0.0356904	-0.0182044	0.0337893	0.0619012	0.00790051	-0.0145062	0.0116178	0.0653096
	0.0923801	0.110532	0.0845956	0.08599	0.0393741	0.0747031	0.0638068	0.109108	0.0527444	0.0127907	0.109538	0.112576	0.0654622	0.128788	0.118087	0.188421	0.0689636	0.0919953	0.102037	0.121573	0.0596457	0.114073	0.0450576	0.134306	0.0963751	0.0193901	0.111695	0.090269	0.0864739	0.00774212	0.0193827	0.0740479	0.0501918	0.0810909	0.0944617	0.0699092	-0.000789253	-0.00107603	0.0180119	0.0131375	-0.00248105	-0.016253	-0.0252755	0.0413817	0.030462	-0.00539918	0.0428376	0.00619958	0.0322543
	0.0381479	0.0853659	0.105745	0.17647	0.101086	0.0867429	0.101486	0.166618	0.0649767	0.177344	0.086319	0.191112	0.0890419	0.150421	0.0518872	0.132642	0.0347165	0.0524547	0.111546	0.109393	0.0997621	0.0672281	0.0798675	0.125135	0.0580472	0.0546568	0.119774	0.0798366	0.0738614	0.0166441	0.0221745	0.0959246	0.110504	0.0948586	0.0727147	0.0635339	0.0236032	-0.0191314	0.00434693	0.0128876	0.00768345	0.0255076	0.0405775	-0.000744822	0.0649203	0.0166663	0.0225159	-0.0116331	0.0360449
	0.0702176	0.099428	0.178339	0.0886887	0.06041	0.140302	0.0537796	0.138607	0.0442719	0.127403	0.0916171	0.127474	0.0772803	0.157227	0.0325479	0.115535	0.0908118	0.0916636	0.102601	0.153348	0.0959128	0.168262	0.0457815	0.139928	0.0910065	0.0947819	0.119147	0.107418	0.0840729	0.0618414	-0.00608658	0.0504023	0.0199077	0.104198	0.114346	0.0760139	0.0102578	-0.00517874	-0.0136938	-0.0173072	-0.0102062	0.0246178	-0.0249049	-0.0308899	0.0452285	0.012975	0.00250684	-0.0178544	0.0394888
	0.0292316	0.113377	0.125078	0.261923	0.0604554	0.0662452	0.0914673	0.153455	0.02942	0.34177	0.0268718	0.143272	0.104539	0.180879	0.0828552	0.104194	0.0921489	0.0689011	0.0885042	0.0748604	0.0973381	0.092805	0.0729602	0.131335	0.121329	0.0599897	0.0740883	0.0790183	0.0467658	0.0371048	0.0129803	0.0866463	0.108964	0.124122	0.0956676	0.0893444	0.0244626	-0.00596531	0.0113991	0.0536504	-0.0057573	-0.0146677	0.0257129	0.052812	0.025982	0.0286368	0.00798632	0.0229038	0.0510415
	0.0169587	0.09479	0.121503	0.18709	0.0665208	0.0910341	0.0930188	0.112405	0.0169179	0.14238	0.0306937	0.174736	0.0922109	0.19876	0.0886883	0.114568	0.0641121	0.0812176	0.0964018	0.135977	0.0844274	0.131905	0.0713334	0.111451	0.121653	0.0496368	0.0835857	0.10116	0.0250392	0.027119	0.0190218	0.105926	0.0394018	0.0907508	0.0934443	0.115525	-0.0399369	-0.0168521	-0.00940718	-0.00542853	-0.0270391	-0.0351986	-0.00084147	0.0551618	0.0123927	0.0130538	-0.00131911	0.0331235	0.0604535
	0.0331775	0.0878795	0.0878569	0.164254	0.0682674	0.0848755	0.0993036	0.162158	0.044067	0.153933	0.048815	0.0928516	0.107855	0.155504	0.0752	0.070348	0.103708	0.055944	0.11273	0.105104	0.0725107	0.107757	0.0535865	0.106188	0.143301	0.0286331	0.0985378	0.104518	0.0645385	0.070557	0.0436018	0.10724	0.0804523	0.126044	0.125465	0.0943115	0.0292645	0.0143326	0.00917509	-0.00716295	-0.000342315	0.00414672	0.0221766	0.0243275	0.0308332	0.017192	0.0122784	0.0128813	0.0332062
	0.0760154	0.10966	0.129608	0.0902611	0.0743991	0.0670197	0.0485769	0.0589109	0.00941497	0.046985	0.107962	0.100853	0.0762804	0.187151	0.0790688	0.0975834	0.106334	0.0832425	0.0844389	0.0683608	0.0825202	0.113592	0.0434417	0.136435	0.07929	0.0686244	0.0916211	0.14619	0.0601097	0.0583881	0.0148851	0.138246	0.0915252	0.125645	0.111448	0.072266	0.0354143	-0.0150235	0.00172933	-0.00640951	0.0118655	0.0121192	-0.016435	0.0749964	0.0228278	0.0356196	0.0250633	0.0402567	0.0543464
	0.0841234	0.147889	0.115111	0.0789985	0.0404516	0.134701	0.0645858	0.108812	0.0155381	0.00298464	0.0904584	0.177503	0.0869812	0.141851	0.0670344	0.116505	0.0533749	0.0605749	0.136417	0.101931	0.0542393	0.146504	0.0633996	0.101635	0.0865086	0.100881	0.102045	0.102092	0.0891621	0.0908776	0.0321522	0.0898853	0.0533387	0.0765891	0.140867	0.0696062	0.00912175	-0.0262028	-0.0193439	-0.0170467	-0.013101	-0.0317152	0.0229597	0.0250294	0.0465116	0.0273372	0.00218699	0.0205535	0.00604553
	0.0794253	0.0779655	0.20115	0.125316	0.0685311	0.0947936	0.0265688	0.148666	0.0504886	0.155795	0.0742612	0.0599961	0.0840591	0.161034	0.0938609	0.106494	0.0475672	0.0508789	0.124579	0.0792305	0.0847235	0.108075	0.0639546	0.107448	0.0789556	0.0402576	0.104478	0.0881502	0.0498071	0.0483417	0.00369428	0.148465	0.0506677	0.175852	0.114279	0.0275607	0.0012559	0.0270455	0.00438206	-0.00197916	-0.00459539	0.0132933	0.0233044	0.00618792	0.0287018	0.017511	0.00990043	-0.0233442	0.0321981
	0.0514447	0.138576	0.0492961	0.172154	0.0279098	0.0605631	0.0910435	0.139439	-0.00228308	0.150297	0.0767301	0.140287	0.0644991	0.189848	0.100123	0.109647	0.0841039	0.063109	0.121628	0.0904638	0.0877934	0.100132	0.0503659	0.122494	0.0760168	0.0652014	0.0994779	0.0976484	0.0592761	0.0492738	0.044748	0.0970957	0.118052	0.107372	0.0922169	0.0906797	-0.00627547	0.0434476	-0.0105949	0.0388118	0.00549959	0.00365431	0.0195452	0.016403	0.0182624	9.99049e-05	-0.00316991	0.00761977	0.0518593
	0.0342765	0.0714994	0.12881	0.158594	0.0925918	0.0887109	0.0915426	0.17495	0.0435334	0.260825	0.103748	0.14357	0.0856706	0.120162	0.0941914	0.0796716	0.068139	0.0652076	0.115666	0.124205	0.0396681	0.104153	0.0666806	0.122372	0.0979088	0.0496236	0.104096	0.104253	0.0596614	0.00750405	0.0644128	0.11756	0.127349	0.11611	0.102332	0.0942412	0.0102027	-0.0379708	0.0181656	-0.00911873	0.0334601	-0.00382764	0.0115833	0.050623	0.0127214	-0.0127923	0.0339877	0.0160709	0.0672492
	0.0582914	0.0885343	0.151286	0.111742	0.0714349	0.0872327	0.0856315	0.14648	0.0414736	0.140889	0.096696	0.0892973	0.0786782	0.1803	0.0786574	0.117576	0.0729523	0.068448	0.0897523	0.14644	0.0307292	0.114447	0.0388228	0.153826	0.098223	0.0658701	0.126049	0.116754	0.0523261	0.0826852	0.00626494	0.0334153	0.0660648	0.101359	0.18551	0.0682478	0.0136095	-0.0237644	-0.00514862	0.0150242	-0.011054	0.00880514	-0.0202859	-0.0235922	0.0502738	0.000862885	0.019071	0.00781633	0.0228967
	0.0418132	0.125861	0.0540808	0.221205	0.0640204	0.0454653	0.106196	0.154421	0.0308893	0.10683	0.0483133	0.144199	0.0692961	0.183383	0.0875115	0.13858	0.080499	0.067349	0.121601	0.0845919	0.0488662	0.0801892	0.0571443	0.112605	0.0986634	0.0481681	0.139216	0.0820236	0.0648952	0.0827872	0.0323422	0.105753	0.103132	0.0929884	0.105521	0.0664989	-0.0109249	0.0160437	-0.00315088	-0.00312033	0.0144339	-0.0134725	0.00826858	-0.0023911	-0.00717071	-0.0127736	-0.00455158	-0.0054015	0.0476515
	0.0842815	0.077926	0.0872831	0.131811	0.0598063	0.0917888	0.081308	0.120779	0.0555793	0.0612377	0.104562	0.122733	0.0757319	0.182562	0.0936602	0.114916	0.0473662	0.0401993	0.133393	0.172023	0.0625847	0.12881	0.0439466	0.108069	0.061495	0.0378196	0.0835693	0.101308	0.0733549	0.0890021	0.0458754	0.19853	0.101058	0.0975527	0.173826	0.105487	0.0140261	-0.0285745	0.00954663	0.0140132	-0.00266433	0.0328718	-0.00379662	0.0823172	0.0380828	0.00516861	0.0153739	0.0481547	0.0330412
	0.0269788	0.060032	0.159559	0.200207	0.081278	0.0925346	0.0553005	0.164489	0.0354322	0.136556	0.0426561	0.139838	0.0837216	0.195945	0.0832336	0.110876	0.0630093	0.0588226	0.105372	0.104312	0.0374151	0.178489	0.0667118	0.0759882	0.0692363	0.0606572	0.122518	0.0991862	0.0552088	0.0504757	0.00337274	0.165251	0.13208	0.130565	0.0671125	0.0920799	0.0123498	0.0212839	-0.0108105	0.00499907	0.0248575	-0.0124044	0.0145266	0.0265252	0.0148274	-0.0120221	-0.00125057	0.00502814	0.063626
	0.0140078	0.0675456	0.168302	0.15759	0.108498	0.0701247	0.0653323	0.154039	0.0560247	0.27571	0.0361703	0.0975089	0.101201	0.170074	0.0755605	0.103056	0.0918464	0.0574616	0.10932	0.120919	-0.0149274	0.0750249	0.0744356	0.103011	0.101965	0.0348627	0.0884597	0.0915731	0.0831376	0.0326289	0.0635554	0.143437	0.105409	0.124832	0.178035	0.0748954	0.0199206	0.00268275	0.0163423	-0.0133902	0.0100905	-0.0250416	0.0041428	0.0435345	-0.0198022	0.0171989	0.0168922	0.0212727	0.0614776
	0.0768753	0.0656523	0.134233	0.106647	0.0607493	0.0825868	0.0468374	0.0865907	0.025584	0.157568	0.102545	0.0982941	0.0658247	0.184411	0.0989356	0.16293	0.066912	0.0470396	0.121497	0.118482	0.0456877	0.175733	0.072784	0.120756	0.0861767	0.0689039	0.0879031	0.113857	0.0421696	0.0413793	0.0627424	0.152923	0.0544613	0.10558	0.130826	0.0863241	0.000767551	-0.00906203	-0.00420936	0.00533752	-0.00406726	0.00239177	0.0463794	0.0323586	0.00855175	0.0241008	0.00309066	-0.0188595	0.0343666
	0.0684038	0.174683	0.0854352	0.189128	0.0564319	0.0903159	0.091635	0.172124	0.041058	0.161328	0.0314862	0.156742	0.0980319	0.206133	0.0856534	0.130192	0.0898294	0.0559285	0.121431	0.0946284	0.0782534	0.11672	0.0691978	0.107809	0.0573645	0.0423917	0.109685	0.108675	0.0777881	0.0439056	0.0332509	0.106554	0.16118	0.122724	0.108993	0.116133	-0.00630435	-0.0265846	0.0183226	0.000528214	0.0197785	-0.019831	0.0132284	-0.00455208	-0.00574505	0.0393485	0.0313478	0.0211494	0.0385098
	0.0966779	0.0444922	0.153191	0.0750813	0.0630361	0.116975	0.0565758	0.0931881	0.0987993	0.126122	0.0613894	0.12645	0.0331724	0.177881	0.0877123	0.126596	0.0466915	0.0927983	0.132753	0.12873	0.0342343	0.118701	0.0786612	0.115068	0.0937517	0.0529186	0.0977717	0.103684	0.0677807	0.0474011	0.048191	0.112392	0.11261	0.0851017	0.138315	0.120959	-0.0040474	0.0190837	0.00242234	-0.0372117	-0.00307902	0.00911997	0.0172054	0.0421988	0.0306032	0.0143738	-0.00574154	0.0239773	0.0510145
	0.0238127	0.0947999	0.121927	0.218743	0.106298	0.0887743	0.0866628	0.111537	0.0170384	0.279035	0.0518259	0.12864	0.0909633	0.179503	0.102414	0.124649	0.0668701	0.0745183	0.141753	0.104395	0.0411863	0.156144	0.0483706	0.185946	0.0736549	0.051658	0.110576	0.108202	0.0875815	0.0482608	0.0642203	0.143265	0.0991629	0.144693	0.161698	0.0813426	0.0259277	-0.0306685	-0.00682184	0.00251832	0.00265441	-0.00504773	0.0292176	-0.0527362	0.0134383	-0.0033724	0.0112753	0.013674	0.0255373
	0.0428964	0.0904649	0.143318	0.232603	0.0592066	0.0815388	0.0972728	0.187414	0.0723981	0.244954	0.0142138	0.104468	0.0982568	0.145648	0.0999129	0.123929	0.0980016	0.0852558	0.140029	0.137851	0.0361712	0.0930704	0.0797327	0.10964	0.104184	0.0737251	0.0714941	0.116259	0.044121	0.0212493	0.0430878	0.175099	0.200399	0.089728	0.154399	0.0706222	0.023675	0.0235475	-0.00150555	0.00399282	-0.00778009	-0.00843363	0.0119746	0.00617508	0.0164065	0.0102887	0.0181944	-0.0465647	0.0413932
	0.0912968	0.0693688	0.142711	0.04624	0.0777308	0.0971414	0.0470979	0.133968	0.0625145	0.0662126	0.0684905	0.110248	0.0679046	0.166864	0.0555469	0.124167	0.0499918	0.0629657	0.138395	0.148638	0.114319	0.0702133	0.0707104	0.0982591	0.127857	0.0572346	0.0845167	0.122564	0.0462907	0.0479168	0.0622463	0.197413	0.160959	0.0548409	0.114685	0.0799171	0.0276042	0.032042	-0.0123372	0.0175212	0.0185166	-0.012032	0.0227746	-0.0531847	0.0036268	0.0162001	-0.0178669	0.00241763	0.0417189
	0.0238338	0.0577813	0.094572	0.187011	0.0625932	0.0782295	0.0953752	0.130421	0.0222266	0.326687	0.0582868	0.0998381	0.0760174	0.12238	0.0816704	0.091	0.0534157	0.063156	0.130384	0.125136	0.0571805	0.102759	0.083317	0.109538	0.119347	0.0748359	0.0927679	0.0998187	0.00548518	0.0131694	0.0355006	0.120157	0.0824453	0.131885	0.107931	0.11812	-0.00601612	0.032973	-0.0118364	0.00449897	-0.0150831	0.0891821	-0.00418128	0.0272095	0.0323824	0.0170748	0.00493571	-0.012934	0.012597
	0.0289519	0.0992004	0.123642	0.175071	0.0579875	0.112869	0.113357	0.214833	0.0690938	0.210936	0.0482796	0.116044	0.0833667	0.179979	0.0955961	0.114798	0.0931513	0.061424	0.118267	0.114578	0.0328972	0.102767	0.0776028	0.0769339	0.0596875	0.0654404	0.100001	0.0977701	0.0752697	0.0374406	0.0250613	0.183626	0.141688	0.138524	0.104797	0.0836567	0.0229242	0.0411138	-0.00728154	-0.0085817	0.00433965	0.0206139	0.0454271	-0.000986797	-0.0112728	0.0151724	-0.0139967	0.00527157	0.0157766
	0.0601506	0.152921	0.0784378	0.145419	0.075808	0.0741731	0.093871	0.121699	0.0692098	0.139931	0.0640461	0.154121	0.0794181	0.187343	0.0853916	0.13471	0.0700134	0.0855659	0.126571	0.149164	0.0334654	0.162009	0.0649471	0.134473	0.133499	0.0612075	0.114821	0.111367	0.0692057	0.0444729	0.0624575	0.123826	0.164007	0.10675	0.147829	0.0870328	0.00800279	0.00421839	0.00426024	-0.0166585	-0.00900827	0.0222856	-0.00180511	-0.0201752	-0.0075329	0.0152119	0.0130068	-0.0153894	0.0257957
	0.0540256	0.0991882	0.0759544	0.158738	0.0206937	0.0906328	0.0974976	0.156453	0.0183905	0.15432	0.0680419	0.188203	0.0654868	0.191491	0.0735328	0.13743	0.0935704	0.0652833	0.0797222	0.105227	0.0932618	0.120356	0.0342567	0.165482	0.125515	0.0792575	0.159694	0.0914858	0.116077	0.0834376	0.0447954	0.0922103	0.0237858	0.0793777	0.16866	0.0715524	0.0142577	-0.00199185	0.00200561	0.0061954	0.000636685	0.0389085	-0.00291653	-0.0226134	0.0226205	-0.00965732	0.0110992	0.00162866	-0.00585456
	0.0659197	0.0397985	0.111996	0.183607	0.0557895	0.0788579	0.0465301	0.158455	0.0791695	0.21083	0.112363	0.100792	0.0774418	0.191825	0.0885174	0.129242	0.0872867	0.0693482	0.12582	0.105018	0.0276961	0.088371	0.0371685	0.123526	0.0867905	0.0693581	0.0672809	0.134221	0.0615155	0.054807	0.0126567	0.111323	0.178955	0.12773	0.117755	0.0935837	0.0122876	0.00538415	0.0145543	0.00247667	-0.0635693	-0.00826838	-0.00218765	0.0664803	0.00635948	-0.0215131	0.0105517	0.0444529	0.0417627
	0.108297	0.106799	0.0965716	0.041034	0.0481171	0.107577	0.0776236	0.0987042	0.0519399	0.172272	0.0783582	0.0864762	0.101675	0.230961	0.0731223	0.129819	0.0267277	0.0616613	0.122099	0.139755	0.0819599	0.122478	0.0665912	0.0836201	0.117433	0.0495848	0.0913597	0.124145	0.106419	0.0142605	0.0468815	0.0992697	0.0626339	0.110126	0.102026	0.0586483	0.0342468	0.0205401	0.033283	0.00815076	-0.0291905	0.0573087	-0.00553706	0.00777707	0.0178804	0.0316354	0.00178227	0.0437225	0.020489
	0.0865471	0.110871	0.1078	0.093134	0.0602232	0.108511	0.0734426	0.0836033	0.00804237	0.0518369	0.0608899	0.122236	0.0890308	0.217394	0.0568471	0.160066	0.0924624	0.0721106	0.120469	0.134045	0.0401875	0.142475	0.0452471	0.111348	0.09653	0.0532618	0.108952	0.109759	0.0566867	0.0369258	0.0378526	0.194386	0.118493	0.186834	0.161513	0.116126	0.0156909	0.0036026	-0.0128655	0.0145451	0.0143819	0.0226986	0.0197547	0.0637792	-0.0279454	0.00276137	-0.0101236	0.0178963	0.0242525
	0.0357113	0.0926705	0.145992	0.173192	0.0831211	0.0795132	0.0535452	0.112568	0.0626099	0.312187	0.0316586	0.216533	0.0804185	0.182306	0.0718036	0.149868	0.0326999	0.062346	0.148999	0.201743	0.0383974	0.145931	0.0307194	0.150272	0.121116	0.0761368	0.0992335	0.117236	0.0858384	0.0593334	0.00716906	0.0709637	0.0624071	0.18271	0.160915	0.0894615	0.0049741	0.019989	-0.000206273	0.0121282	-0.00399571	-0.0153974	0.025701	0.0154649	-0.0124035	0.0201763	0.0495921	0.0119167	0.0541292
	0.0331167	0.0748067	0.149932	0.160756	0.0657632	0.0545548	0.0522286	0.131026	0.0585857	0.292475	0.0862429	0.165642	0.0895633	0.204351	0.0995778	0.128296	0.0936106	0.0492312	0.132099	0.0670642	0.00698164	0.14077	0.0340668	0.101486	0.116509	0.0339894	0.0820678	0.10812	0.0757565	0.063092	0.0482315	0.149206	0.144332	0.157144	0.123091	0.0717409	0.0326636	0.0458128	7.958e-05	0.0122025	0.0363519	0.00744305	0.0275063	0.08214	0.0229328	-0.0407558	-0.000187907	-0.0203128	0.0344968
	0.0967569	0.0882065	0.0996491	0.0625336	0.0270751	0.108918	0.0829138	0.0890878	0.0538797	0.0477163	0.0938595	0.132862	0.0720692	0.142982	0.0385017	0.145369	0.0733333	0.0687086	0.135001	0.095594	0.0519206	0.119805	0.0558206	0.105572	0.108525	0.0617648	0.135918	0.135655	0.0766446	0.0731124	0.0313699	0.158244	0.096145	0.170729	0.185544	0.0653625	0.0136748	-0.0114582	-0.0107952	-0.0106419	-0.00219985	0.0109326	0.0162901	-0.0229967	0.0230371	0.010893	-0.0152312	0.0108894	0.0426157
	0.0566729	0.135705	0.108934	0.17282	0.0298081	0.0814247	0.0868672	0.115135	0.0630859	0.13058	0.106075	0.18334	0.0831148	0.214015	0.0637843	0.172894	0.0437557	0.069331	0.123588	0.138549	0.0466767	0.0868297	0.0563251	0.1222	0.152787	0.0667736	0.107331	0.109082	0.0853641	0.0385771	0.0345869	0.138794	0.143335	0.0918207	0.13777	0.0783891	0.0157573	0.0323279	-0.0289435	0.0240881	0.013503	0.00506964	0.00180277	-0.0326522	0.00611936	0.0103019	0.00366554	0.0387408	0.00934801
	0.0927311	0.102542	0.136411	0.0893626	0.026243	0.113228	0.0667738	0.0775148	0.0605123	0.112352	0.0909374	0.0988785	0.0837001	0.232906	0.060085	0.100019	0.0614557	0.0785598	0.115695	0.16283	-0.0135577	0.143124	0.056287	0.146917	0.122445	0.0786376	0.122561	0.108902	0.095474	0.0435103	0.0399518	0.115266	0.110759	0.114423	0.154936	0.0771047	0.0204998	0.00708187	0.00345732	0.0368133	-0.0264658	-0.0274769	0.0201614	0.00775032	0.00927376	-0.0119602	0.0127529	-0.028643	0.0231963
	0.066697	0.148714	0.117859	0.139019	0.0378324	0.110026	0.0866051	0.103891	0.0137475	0.150768	0.0325646	0.177916	0.0850142	0.191244	0.101129	0.133803	0.105153	0.0593355	0.121114	0.134521	0.0631775	0.143297	0.0504722	0.117323	0.127307	0.031439	0.0970107	0.0887163	0.0333323	0.061678	0.0330003	0.192267	0.109637	0.179765	0.090552	0.0806308	0.0195951	0.0144138	0.0117149	-0.00276208	0.0148099	0.00956478	-0.00292961	0.0764251	-0.015108	-0.0205269	-0.00346221	0.00445721	0.0172909
	0.0600923	0.0601509	0.120491	0.161874	0.072041	0.0963983	0.0812065	0.11067	0.0289672	0.0781396	0.0884375	0.10618	0.106614	0.145835	0.0634154	0.103831	0.0399321	0.050133	0.138114	0.117712	0.0590236	0.204058	0.0307939	0.116458	0.0798932	0.0775474	0.0900793	0.103963	0.0618527	0.0322396	0.0155714	0.142602	0.0693352	0.107607	0.0894458	0.0939398	0.00207083	0.0309118	0.00798871	0.00308892	0.00498501	0.0193354	-0.00728168	-0.0297866	0.00189637	-0.0156207	0.0349756	0.0333685	0.0558104
	0.0599576	0.161316	0.137135	0.145002	0.0735443	0.0866442	0.0849599	0.127145	-0.00697594	0.184339	0.0363027	0.110201	0.0686469	0.209971	0.0498639	0.120255	0.0422294	0.032928	0.118013	0.13106	0.060673	0.112586	0.0661065	0.122703	0.0943147	0.0550299	0.113386	0.0889307	0.053134	0.0283418	0.0214618	0.131708	0.0820554	0.144011	0.101057	0.0436084	0.0216233	0.0441692	0.0148616	-0.00770798	0.0391039	-0.0309464	0.0360179	-0.0255683	0.00927155	0.00422689	0.00317914	-0.0542141	0.0360744
	0.0304885	0.0371931	0.173136	0.111202	0.0526051	0.0748397	0.0816105	0.137386	0.0270255	0.28393	0.0534086	0.179842	0.0728139	0.232301	0.0294927	0.0892927	0.0904701	0.0573257	0.128573	0.146418	0.0399689	0.135031	0.0410981	0.0697757	0.0797508	0.0826103	0.102961	0.105918	0.0322852	0.0364777	0.0308622	0.126691	0.0729212	0.132337	0.127065	0.0582166	0.00689478	0.0129208	0.00438191	0.00286803	-0.0147011	0.00673487	-0.00288893	-0.0370291	0.00215539	-0.00511688	0.0515231	0.0124682	0.0501989
	0.0677461	0.104677	0.0629884	0.115086	0.044543	0.090524	0.0770888	0.170984	0.0491035	0.039428	0.0874924	0.0902929	0.0921177	0.174259	0.0758157	0.132458	0.0813415	0.0480057	0.115284	0.14105	0.0441985	0.124524	0.0439658	0.123347	0.127414	0.086958	0.0981756	0.113869	0.0135296	0.0421611	0.037742	0.111058	0.0698578	0.0727261	0.188227	0.108888	0.0172712	0.0248608	0.0188534	0.0224205	-0.0123021	0.0207792	0.0178217	0.043381	0.00581311	0.02948	0.0364416	-0.0171982	0.0282359
	0.0348835	0.161074	0.121397	0.199378	0.0651203	0.094571	0.0627591	0.117668	0.0512133	0.202134	0.0808861	0.232324	0.0909545	0.18722	0.0893964	0.0959029	0.1032	0.0804827	0.0970297	0.0895548	0.0807945	0.0965144	0.0111138	0.160988	0.0745182	0.0497225	0.0555197	0.128627	0.0862229	0.0545647	0.0469272	0.0675892	0.123898	0.0894083	0.128849	0.0648078	0.0185414	0.0729986	-0.00719414	0.0279233	0.0110438	0.0626669	0.00611184	0.00135974	0.00175518	-0.0231379	0.00114622	-0.0150378	0.0331577
	0.0780719	0.121517	0.0943455	0.137092	0.0425395	0.0884101	0.0843689	0.0970388	0.0420361	0.183783	0.0656925	0.168069	0.0958624	0.256075	0.0707039	0.126565	0.0686051	0.0557754	0.127951	0.0683294	0.00626917	0.118244	0.0476164	0.124103	0.138636	0.0818821	0.1202	0.0830713	0.0228631	0.0649963	0.0139461	-0.00919421	0.100553	0.10397	0.160242	0.057229	0.00765808	0.0339988	-0.000165195	0.00952797	-0.00269965	-0.0162774	0.0170915	-0.028182	-0.00619779	-0.0201732	0.0475642	0.00613801	0.00875008
	0.0470476	0.173629	0.0190144	0.112232	0.0338102	0.118116	0.0718186	0.120249	0.0415119	0.0815272	0.0998972	0.0942865	0.0729276	0.219743	0.0696037	0.121601	0.0651104	0.0672492	0.134748	0.13334	0.100629	0.155213	0.028432	0.0963453	0.158566	0.0778894	0.124032	0.0769114	0.0787891	0.00267406	0.0533991	0.130823	0.0874711	0.136801	0.123134	0.0829624	-0.000552311	0.0472105	0.00904783	-0.0101916	-0.00724654	0.00964597	0.0199475	0.0187863	-0.00907175	0.0123257	-0.0074074	0.0127157	0.0282969
	0.0659237	0.132168	0.085907	0.136893	0.0600422	0.0598098	0.0913047	0.176762	0.032129	0.110715	0.0808183	0.152551	0.0472402	0.185059	0.0544008	0.18889	0.0595968	0.0318675	0.13207	0.169744	0.0419713	0.117869	0.0632581	0.0899893	0.117878	0.0533473	0.100072	0.121335	0.0533666	0.0383762	0.0610811	0.12933	0.0423726	0.157339	0.130933	0.0940545	0.0374112	-0.0542984	0.0195208	0.0232181	-0.0117244	0.0355032	0.019112	-0.0478898	0.0107483	0.00960904	-0.00578352	-0.0121663	0.042562
	0.0505466	0.0974855	0.17381	0.150627	0.086701	0.0579942	0.0542428	0.102923	0.0417785	0.306764	0.0315048	0.114081	0.076361	0.189989	0.077586	0.120051	0.075508	0.0497299	0.0907403	0.142859	0.0702872	0.0740612	0.0590416	0.0896433	0.159548	0.0654497	0.0952719	0.0743697	0.041731	0.0580432	0.041628	0.0860376	0.154653	0.0900739	0.149473	0.115493	0.00985347	0.010292	0.0234389	-0.0071364	0.0325299	-0.00508324	0.00776399	-0.0121388	-0.00752188	0.0198355	-0.00170292	0.0112323	0.0306069
	0.0756025	0.101869	0.137095	0.130581	0.0754549	0.0818694	0.0993764	0.148406	0.0554813	0.150366	0.130638	0.174418	0.0913805	0.172017	0.122444	0.142503	0.0879328	0.0595561	0.105113	0.17682	0.0373068	0.216182	0.0506392	0.106946	0.105415	0.0496045	0.0814822	0.103075	0.0588485	0.0449983	0.0437082	0.150122	0.137307	0.179575	0.126667	0.0711032	0.0156047	-0.013653	-0.00731906	-0.00525475	-0.0233414	0.0222361	-0.0150789	-0.0290356	-0.0230979	0.00623634	0.011283	0.0159615	0.00375737
	0.0656241	0.133766	0.155479	0.15237	0.0567364	0.105322	0.0968542	0.121172	0.0326603	0.292222	0.072896	0.158972	0.0963586	0.188676	0.0757451	0.129346	0.0897001	0.0246387	0.0845325	0.165965	0.0916833	0.173114	0.0341757	0.161856	0.114708	0.0761183	0.112558	0.120036	0.0683397	0.0526874	0.0427766	0.159805	0.151315	0.132023	0.124076	0.0703088	0.0348559	-0.00801099	0.0108553	0.00440994	0.062343	0.00626096	0.00674545	0.0195659	-0.00375792	0.0506697	0.0373275	0.00301082	0.0441065
	0.0531288	0.111367	0.0962688	0.199449	0.0689448	0.0808223	0.0585324	0.123857	0.0617323	0.260673	0.0829919	0.0865499	0.0831041	0.181113	0.104629	0.132031	0.0695512	0.0779645	0.108849	0.163238	0.0636226	0.163617	0.0683207	0.146757	0.105503	0.0374459	0.12936	0.143669	0.0834727	0.0413866	0.0203386	0.203494	0.0374292	0.197108	0.164049	0.0594662	0.0132278	0.00720986	0.023992	0.00131456	0.0325848	0.0122927	0.0128244	0.075493	0.0338935	0.0277223	0.0286525	-0.0277913	0.0186266
	0.0452327	0.0498326	0.192359	0.161886	0.068267	0.0603746	0.0807366	0.0939565	0.0336158	0.323901	0.0552146	0.0747801	0.0676904	0.198189	0.0809004	0.120637	0.0786649	0.0706047	0.104611	0.0986766	0.0190812	0.167015	0.0295278	0.148401	0.112126	0.0568068	0.157997	0.123969	0.0855452	0.0592865	0.042018	0.0656919	0.101746	0.0655576	0.189973	0.0542042	0.0133443	0.0322505	0.0109778	-0.0251113	0.0208312	0.0232697	0.0190631	0.00622221	0.0170518	-0.0183911	0.019962	0.0232727	0.0257324
	0.0653911	0.160426	0.0780761	0.157524	0.0674919	0.067006	0.0839167	0.199114	0.0594133	0.157147	0.0838587	0.217143	0.0910522	0.18379	0.0783354	0.15297	0.0510528	0.0254574	0.119021	0.185404	0.0961723	0.123178	0.0238806	0.0886391	0.0667768	0.0590936	0.136529	0.0796735	0.0356785	0.0329419	0.0447717	0.138288	0.127292	0.121193	0.0672533	0.0633086	0.0188557	0.0434923	0.00285498	-0.0136024	0.021076	0.00243377	0.00351247	-0.0401739	-0.00227466	0.00952817	0.00672207	0.00782346	0.0454592
	0.0741931	0.13664	0.104036	0.122059	0.0702896	0.0527311	0.0881561	0.151579	0.0974839	0.215027	0.030362	0.104503	0.0736031	0.136105	0.0832835	0.159378	0.105613	0.0825291	0.0947861	0.143427	0.0513164	0.0858515	0.0542041	0.0993124	0.133744	0.069774	0.134147	0.126406	0.0667573	0.0610963	0.0184609	0.117698	0.121676	0.135047	0.132261	0.0886718	0.00355767	0.0585181	-0.00863025	0.0193335	0.0254267	0.0118029	0.0186819	0.0738112	0.00323419	0.0352356	-0.0159329	0.0325858	-0.00462209
	0.0596213	0.170863	0.145418	0.130383	0.0747111	0.0911057	0.0920524	0.115963	0.0739674	0.176632	0.112977	0.122147	0.0908635	0.132038	0.0681739	0.136096	0.0924427	0.0578594	0.0834179	0.179111	0.0177962	0.171207	0.0641569	0.145399	0.14485	0.035613	0.127926	0.105325	0.060407	0.00566065	0.0369523	0.198609	0.120279	0.123766	0.126992	0.09363	-0.00443879	0.00768932	0.0188556	0.018641	-0.0135641	-0.00408441	0.0114413	-0.0270693	0.00807507	0.0512156	0.0242392	-0.00565634	0.00926095
	0.0478266	0.117142	0.1409	0.183786	0.0641253	0.0949452	0.0845698	0.159827	0.0690467	0.1892	0.0294671	0.150931	0.0730514	0.183209	0.0784863	0.173182	0.0396389	0.0511372	0.136103	0.160895	0.0480442	0.155689	0.0733131	0.138177	0.117183	0.0701995	0.154253	0.095039	0.0804361	0.0370107	0.0189459	0.118437	0.0272434	0.157912	0.103152	0.0887354	0.0195011	0.0150557	0.0141664	-0.0184887	0.0176781	0.0303524	0.0248015	0.051435	0.0199315	-0.0221885	0.000683196	0.0123564	0.0102275
	0.0684443	0.112066	0.150739	0.173297	0.0408102	0.0823868	0.0618749	0.116499	0.0502127	0.137464	0.0418491	0.0864395	0.0767694	0.206562	0.0632213	0.148449	0.0700282	0.0115907	0.115054	0.153666	0.0963467	0.14528	0.0256843	0.0771314	0.133513	0.0820123	0.126964	0.117555	0.0595319	0.0568371	0.055846	0.153804	0.0847661	0.117234	0.150091	0.0387109	0.0186612	0.00456352	0.000126202	0.0191719	0.00329805	-0.00813858	-0.0192584	-0.0381328	-0.00559239	0.00249078	0.0515329	0.0174856	0.0588533
	0.102892	0.0961369	0.162273	0.0161896	0.0555402	0.0835453	0.0890079	0.0870109	0.0616871	0.0457121	0.105063	0.0952696	0.0718279	0.181786	0.0810066	0.114789	0.111767	0.056373	0.0851116	0.0902955	0.0808368	0.147682	0.0340305	0.14309	0.113988	0.0760194	0.0937736	0.10147	0.0648928	0.0452301	0.0110591	0.0870981	0.130713	0.134329	0.131575	0.057063	0.0420455	0.0491474	0.022349	0.0115925	0.0298927	0.040255	0.00849379	0.0478575	0.0314233	-0.0420253	0.01227	0.0166997	0.0190594
	0.0659103	0.129232	0.130111	0.184633	0.0789649	0.130259	0.108717	0.12214	0.0671869	0.220924	0.0661394	0.183369	0.0728362	0.210987	0.0854716	0.164181	0.0523667	0.079768	0.115283	0.085136	0.0743432	0.0962427	0.0585507	0.135975	0.0905666	0.0767457	0.155989	0.128776	0.0549511	0.0581774	0.0188838	0.104064	0.0985037	0.0776488	0.138938	0.0825362	0.0148583	0.0667305	0.00311606	-0.0119918	0.0151217	0.0553191	0.00365699	0.0149962	-0.0294408	-0.00686411	0.0162918	0.0371075	-0.00192501
	0.0649033	0.109145	0.104663	0.138718	0.0778578	0.0825171	0.0744404	0.144209	0.0447778	0.155909	0.078737	0.201925	0.0845581	0.232802	0.075751	0.178157	0.045008	0.0422592	0.104679	0.157362	0.0913268	0.13577	0.0519194	0.0844523	0.146783	0.0941199	0.106606	0.124313	0.0563828	0.0797169	0.00644417	0.101071	0.0733413	0.133123	0.172382	0.0713812	-0.00105363	0.0430086	0.00338314	0.0133393	0.000442869	0.00748315	0.0151722	-0.0321131	0.00494983	0.0259263	-0.0183764	-0.0329638	0.0259546
	0.0787944	0.111087	0.150972	0.18453	0.0773141	0.0841794	0.0514661	0.122031	0.0433316	0.187831	0.106971	0.219342	0.0683476	0.185795	0.08832	0.122756	0.0768486	0.0976248	0.116896	0.060243	0.128161	0.0732945	0.0323736	0.0801195	0.133791	0.0504398	0.0985003	0.099753	0.0627417	0.0600193	0.0069432	0.145727	0.154023	0.142333	0.159996	0.0698016	0.0178951	0.0299902	0.0141376	0.0214143	0.00354708	0.0243518	0.0292043	0.0407616	-0.0125409	0.0139304	0.0162152	-0.00630947	-0.01449
	0.0805916	0.165485	0.102607	0.143273	0.0520713	0.103343	0.100101	0.093535	0.0486697	0.0762294	0.0392558	0.127109	0.0707815	0.213005	0.0635359	0.117659	0.0707063	0.0457551	0.113757	0.140037	0.14167	0.136554	0.0251634	0.0866277	0.147766	0.0742416	0.043295	0.092628	0.0337105	0.0537018	0.0254321	0.151091	0.114238	0.135824	0.170079	0.0729057	0.00103944	0.0077984	0.00812449	-0.0344047	0.0272568	0.0152456	-0.00621417	0.0216628	-0.00391603	0.0173559	0.0211241	-0.0234112	-0.0151159
	0.101411	0.141517	0.148866	0.180444	0.0661194	0.0901874	0.0659746	0.0945426	0.0739582	0.186385	0.123847	0.163676	0.101383	0.223916	0.088083	0.13421	0.0931744	0.0688445	0.111715	0.112484	0.155711	0.0835605	0.0197859	0.14809	0.078832	0.077025	0.148255	0.099514	0.089928	0.060437	0.037252	0.152087	0.0924036	0.13026	0.141419	0.0864102	0.0186009	0.0388162	-0.00184507	-0.0310925	0.0237494	0.0177316	-0.00704755	-0.0022696	-0.00490412	-0.00456054	0.0279431	0.0163374	0.0143369
	0.0341663	0.0716937	0.138215	0.169257	0.119151	0.111345	0.0701037	0.0660007	0.0329422	0.335676	0.0380371	0.158427	0.0824918	0.148259	0.0481054	0.140767	0.0819549	0.0525473	0.0938364	0.0881421	0.124676	0.114424	0.0317853	0.131689	0.0895065	0.0739787	0.110261	0.104125	0.092093	0.0603503	0.0157975	0.0472091	0.0815477	0.132453	0.214704	0.057152	0.0102064	0.0346968	0.0212348	0.00408714	-0.00317158	0.0550258	0.013718	-0.0314353	0.0112492	0.0272499	-0.0111405	0.00115174	0.00771657
	0.0379235	0.131379	0.118664	0.165967	0.0331987	0.0834326	0.0866642	0.0841148	0.0514419	0.15046	0.0965329	0.179521	0.0863188	0.203997	0.0677356	0.208645	0.0701959	0.047948	0.12709	0.1656	0.154215	0.118165	0.00199203	0.15998	0.136278	0.0733006	0.139844	0.127518	0.107736	0.0718107	-0.0021878	0.100042	0.124285	0.151449	0.219738	0.0633924	-0.0146701	0.00968409	0.0130727	-0.027114	-0.00716073	0.031627	0.00829523	-0.0233258	-0.0132148	0.0511447	-0.00198798	-0.0389093	-0.00670878
	0.0453462	0.0589388	0.162078	0.161006	0.122241	0.081803	0.0810197	0.143106	0.0834192	0.277281	0.0443488	0.193845	0.0835159	0.154026	0.0627049	0.146054	0.0546672	0.0334379	0.122403	0.130537	0.169471	0.169967	0.0320033	0.129552	0.115719	0.053311	0.132412	0.0978751	0.0747596	0.0396069	0.0357516	0.0934902	0.1087	0.109489	0.152487	0.0577332	-0.0138456	0.0290941	0.00982925	0.014592	-0.0339195	0.00211598	-0.000497184	-0.0104348	-0.0194824	0.0144405	0.0110115	-0.000361802	-0.0232704
	0.0622888	0.0948808	0.208071	0.134562	0.0368151	0.107541	0.0803967	0.104176	0.0480951	0.215902	0.0662932	0.0510434	0.0642372	0.168149	0.0461134	0.195184	0.0586521	0.0725027	0.140574	0.101669	0.226596	0.103184	0.0460433	0.12957	0.147402	0.0760798	0.13717	0.119054	0.0554513	0.0313736	0.0479916	0.00143258	0.019284	0.0458792	0.109249	0.0796463	0.0442551	0.0168709	0.00708684	-0.0192298	0.0419909	-0.00351728	0.0396919	-0.0593914	0.0029792	0.00425272	-0.0198946	-0.000160866	0.0258101
	0.0932605	0.146006	0.113781	0.192181	0.0703521	0.0640276	0.102261	0.0988073	0.0783388	0.152024	0.0733035	0.129391	0.0934427	0.238916	0.0673951	0.187367	0.0806222	0.0531362	0.112567	0.13342	0.181703	0.0918558	0.0537922	0.136582	0.085101	0.0597277	0.139857	0.0943025	0.0569133	0.0233629	0.055556	0.115942	0.155446	0.152835	0.107702	0.100627	0.0161196	0.00807658	0.00333999	-0.00576581	-0.0229444	0.0302642	-0.0084449	-0.0393703	-0.00120318	0.0136231	0.011737	-0.00596236	-0.0125096
	0.0845006	0.17125	0.177047	0.153492	0.0626435	0.081822	0.0403992	0.110155	0.0732332	0.212347	0.0476168	0.0637938	0.103912	0.228074	0.034716	0.202861	0.0854695	0.0743911	0.0881749	0.138286	0.151289	0.139758	0.0579003	0.138978	0.144313	0.0696561	0.113011	0.105714	0.0305046	0.0732137	0.0037978	0.0669548	0.07762	0.0497474	0.146334	0.0666645	-0.0121195	-0.00525168	-0.0036171	-0.0089	0.0347639	-0.0105332	0.00499986	0.0422228	-0.0143886	-0.00208039	0.0067069	-0.0148563	-0.00851061
	0.0843773	0.187946	0.108815	0.108837	0.0336091	0.0690557	0.0704952	0.0309362	0.0574162	0.175572	0.0771927	0.189469	0.0776531	0.174081	0.0856676	0.146393	0.0996058	0.0583578	0.118014	0.126965	0.135976	0.153223	0.048569	0.146739	0.0927732	0.0917964	0.122597	0.12478	0.0797822	0.0595719	0.0306641	0.165714	0.142266	0.11091	0.164468	0.0643095	-0.0161026	0.0406025	0.00993158	0.0070678	-0.0462803	-0.0129731	-0.0129004	0.00149532	0.0126642	0.0273279	0.0114647	-0.0273267	0.00533665
	0.0812523	0.0984313	0.144063	0.160441	0.0784616	0.0933247	0.0549743	0.0542009	0.0304913	0.369823	0.0707825	0.118574	0.0625959	0.198526	0.098424	0.187308	0.0551468	0.0411762	0.126314	0.102076	0.136304	0.123095	0.0534816	0.122196	0.115998	0.0289369	0.116886	0.103168	0.0729246	0.0422461	0.0356582	0.100104	0.155601	0.126496	0.0700304	0.0876138	0.00956485	0.0462003	0.00701768	-0.0159502	0.0564156	0.036406	0.0101384	0.0535422	-0.0127226	0.0111454	0.0143104	0.0136923	0.00970861
	0.0743035	0.15143	0.0923113	0.149025	0.0328371	0.0631354	0.0894869	0.113716	0.0383928	0.125246	0.0599714	0.132797	0.0844827	0.215173	0.0479951	0.166339	0.0555834	0.0528487	0.123902	0.169168	0.10425	0.165071	0.061334	0.183237	0.0932438	0.038894	0.111586	0.120578	0.0412253	0.0252628	0.0256691	0.0907258	0.0658834	0.147052	0.169304	0.0965814	0.0105445	0.0528933	0.0152142	-0.00170564	-0.0198094	0.0056544	-0.0213379	0.00542134	-0.0338108	-0.0209183	0.0119819	-0.0274246	0.0145791
	0.0837509	0.110674	0.164353	0.182937	0.0876685	0.104056	0.0662371	0.0879665	0.0397465	0.199201	0.0466187	0.142882	0.102492	0.196277	0.0694633	0.175199	0.0644544	0.099639	0.104394	0.0788849	0.101468	0.112214	0.031214	0.124285	0.103023	0.068765	0.13382	0.134216	0.122105	0.0635582	0.00821473	0.033683	0.0789436	0.100461	0.156788	0.0864244	0.0155156	0.0228438	0.013708	-0.00164279	0.00663207	0.0125969	0.0319742	-0.0610586	-0.00466577	0.018086	0.0114842	-0.0327788	-0.00318585
	0.0546428	0.0928078	0.16945	0.17676	0.100016	0.0778176	0.0479891	0.106344	0.0662233	0.260837	0.0627007	0.0558573	0.0765459	0.232186	0.0808061	0.169648	0.0875544	0.0582791	0.0990128	0.114263	0.11393	0.107337	0.0600627	0.121697	0.106481	0.0752325	0.137503	0.130927	0.0965717	0.0195914	0.0378311	0.119961	0.078156	0.137644	0.135603	0.0635347	0.0264603	-0.0222905	-0.00495237	-0.00893331	4.71199e-05	0.00869302	-0.00706838	-0.0304253	0.0089871	-0.018924	0.00847418	-0.0187346	0.00337013
	0.0734881	0.171308	0.125152	0.1643	0.0390551	0.106847	0.0791199	0.0603864	0.0362408	0.171702	0.0962872	0.132619	0.0791319	0.238091	0.0669362	0.145093	0.108626	0.0807714	0.090802	0.118475	0.071092	0.164306	0.0289849	0.126436	0.095196	0.081719	0.140758	0.145295	0.0751782	0.0910186	0.0374345	0.0787827	0.0519787	0.0611114	0.159811	0.0648609	0.013097	0.00615635	-0.0162912	0.00151575	-0.018785	0.00868141	0.00637905	-0.0168327	0.0234847	0.00636854	-0.00304046	-0.0130306	-1.5852e-05
	0.0760748	0.186455	0.119729	0.229599	0.0195321	0.121678	0.0778341	0.0861698	0.102701	0.187117	0.0807286	0.108622	0.070224	0.181652	0.0650845	0.137083	0.102849	0.075694	0.106758	0.10247	0.0577881	0.131867	0.064085	0.152593	0.165027	0.0651905	0.163528	0.117278	0.115246	0.0683969	0.0363014	0.109447	0.0692425	0.119398	0.159595	0.104117	0.0234611	0.0668381	0.014479	-0.00726577	-0.00598334	0.0177787	0.0178154	-0.0542343	0.0346807	-0.0114147	-0.00494993	0.0118689	0.024198
	0.049496	0.0474491	0.146021	0.152102	0.0827776	0.101086	0.0476387	0.0822375	0.0729481	0.332881	0.0887987	0.116808	0.0898006	0.206778	0.101443	0.159245	0.0694139	0.0613756	0.0806157	0.142517	0.0803823	0.167634	0.0387822	0.112879	0.128387	0.0666327	0.146856	0.112686	0.126046	0.0117453	0.0464303	0.104072	0.0776025	0.143902	0.0968553	0.0410929	0.0216555	0.0183894	0.0202132	-0.00407067	-0.0344313	-0.0205916	0.00077834	-0.0241308	0.0108155	0.00915371	0.0127659	0.00947986	0.00629222
	0.0575431	0.0726848	0.160229	0.164508	0.0629155	0.110756	0.0584044	0.139732	0.065611	0.236406	0.0721816	0.135464	0.0805098	0.212429	0.0653746	0.134071	0.0950981	0.0313076	0.104963	0.125561	0.0758719	0.0930957	0.0783301	0.126262	0.136334	0.0402854	0.139056	0.117889	0.0809962	0.0256516	0.0550212	0.0831709	0.155039	0.120526	0.110853	0.10026	0.0316242	0.00317128	0.0105302	-0.000937134	0.0233312	0.0117507	0.0150976	-0.0571101	0.00831258	0.0457632	-0.00517647	-0.0232108	0.0151483
	0.063167	0.132801	0.151589	0.0958484	0.0445485	0.0704078	0.0758499	0.058294	0.0583671	0.264556	0.0862031	0.0638639	0.0790279	0.214361	0.0778337	0.0843	0.0758576	0.0749892	0.0992014	0.0888205	0.0545278	0.113241	0.0643155	0.123018	0.0789652	0.0495147	0.115032	0.106441	0.110897	0.0402084	0.0286375	0.154664	0.101957	0.164155	0.141171	0.0878509	0.000236094	0.0178245	-0.0137641	0.0171976	0.0131973	0.0338022	0.0167523	-0.0829245	-0.0127861	0.0049733	0.0056769	-0.000347212	-0.00154414
	0.0983459	0.210738	0.109761	0.193215	0.0580397	0.070309	0.101319	0.117629	0.0762167	0.149011	0.0440497	0.153957	0.0645557	0.186691	0.0322372	0.162424	0.113667	0.0922211	0.121034	0.105798	0.037416	0.122255	0.0782131	0.119886	0.107127	0.0240536	0.11905	0.128589	0.0896017	0.056048	0.058157	0.17331	0.0940889	0.112578	0.128408	0.0901108	0.0150767	0.01691	0.0202141	-0.00164111	-0.00974047	0.00418426	0.0291131	0.0385558	-0.0174504	-0.000107796	0.0228788	0.0203057	0.0206188
	0.0919765	0.13555	0.11115	0.211847	0.0655432	0.108103	0.0849714	0.099872	0.0115435	0.24973	0.0847914	0.167338	0.0925992	0.211106	0.0675746	0.123199	0.0670068	0.0420893	0.0967358	0.137925	0.036226	0.0920937	0.103749	0.132581	0.113093	0.063177	0.129372	0.124124	0.0868229	0.0513712	0.0659824	0.231219	0.105004	0.176441	0.115943	0.0826437	0.0346642	0.0160109	0.00199915	-0.00222732	0.0219748	0.0259044	-0.00588701	0.0101876	-0.00742083	-0.0146948	-0.0166443	-0.00347352	0.0166651
	0.0598679	0.143712	0.108668	0.160321	0.0259062	0.0974694	0.111051	0.0456479	0.0284936	0.263639	0.0757002	0.201146	0.0850305	0.187192	0.0584355	0.12418	0.050652	0.0725478	0.123764	0.116083	0.0424996	0.143362	0.0850973	0.132246	0.0993202	0.0558343	0.139974	0.105321	0.109684	0.0485144	0.0565175	0.0798139	0.0850691	0.106363	0.201237	0.0523955	0.0106027	0.0236548	0.0176066	0.00609321	-0.0285349	0.0232756	0.0195773	0.0150432	0.00722948	0.00795494	0.0553236	-0.0130767	0.0261854
	0.0607155	0.0746832	0.156418	0.157116	0.0632291	0.0759179	0.0519953	0.116169	0.0417339	0.31558	0.132697	0.138569	0.0745707	0.185861	0.0497332	0.134786	0.0768768	0.0406952	0.112784	0.137572	0.0899839	0.156775	0.0344318	0.129232	0.118081	0.094443	0.158003	0.110638	0.108621	0.0668116	0.0325977	0.164758	0.0969034	0.134021	0.169226	0.0484935	0.0166748	0.0491835	0.0106419	0.0178253	-0.00304346	-0.0101425	-0.0113333	-0.0272173	-0.0169329	0.0209809	0.0237456	-0.0123035	-0.0131597
	0.0940625	0.144184	0.0943167	0.129604	0.0393583	0.0938432	0.12186	0.0851423	0.0853624	0.313891	0.0773789	0.145705	0.114922	0.167806	0.0823176	0.127924	0.120532	0.0843928	0.090815	0.182131	0.110308	0.15836	0.0494496	0.141301	0.123353	0.0873253	0.144267	0.13193	0.105864	0.088168	0.0346244	0.0860511	0.0898901	0.153985	0.148378	0.0819691	0.0071995	0.0535075	0.0197379	-0.00436046	-0.0456468	-0.00351092	-0.00562811	-0.0172106	-0.0139929	0.0105182	-0.0102788	0.0220623	0.0134189
	0.0872811	0.127474	0.145142	0.138539	0.0398473	0.0617884	0.065154	0.0705171	0.0507629	0.177485	0.0819286	0.109411	0.101987	0.172757	0.0842773	0.15539	0.0824083	0.0626078	0.132846	0.137785	0.0608941	0.235971	0.0665973	0.157021	0.112007	0.0761606	0.122738	0.108947	0.0977492	0.0641729	0.010381	0.114116	0.102879	0.145506	0.187746	0.091176	0.0191833	-0.00867957	0.0158307	-0.00124706	0.0552026	0.0169607	-0.0267412	-0.0114876	-0.0147174	0.0112143	-0.00022561	-0.00959252	0.0413445
	0.0739036	0.146264	0.168184	0.191239	0.0729922	0.133212	0.0574837	0.0791983	0.0913371	0.236103	0.151127	0.109862	0.0710423	0.171408	0.0672976	0.142178	0.0556832	0.0361158	0.154682	0.165329	0.0507168	0.185988	0.0762864	0.140767	0.185576	0.0581958	0.138125	0.115829	0.133894	0.102608	0.0304188	0.0590336	0.0952001	0.137569	0.158502	0.0607558	0.046609	0.063968	0.013002	-0.00767437	-0.0133392	0.0140357	-0.00603371	0.0309503	-0.016632	0.00915544	0.0178427	0.00793702	-0.00104393
	0.0731898	0.0656256	0.151163	0.139381	0.064799	0.0938875	0.0446727	0.0745515	0.038661	0.333623	0.0815608	0.117142	0.0926646	0.225375	0.0625649	0.179215	0.097621	0.0633718	0.112227	0.13653	0.0815534	0.14213	0.0733471	0.0970059	0.138439	0.0595254	0.107207	0.113346	0.10167	0.0431816	0.0449175	0.134639	0.13388	0.163398	0.120564	0.0485526	-0.0140542	0.0376642	-0.0096798	0.0042835	0.0634866	-0.0209539	0.0198755	-0.024006	-0.0207842	-0.00828156	0.0345684	-0.0156756	0.0220577
	0.0556527	0.214091	0.14848	0.172967	0.0283321	0.0866221	0.0727246	0.0612928	0.041599	0.185221	0.113957	0.106552	0.101778	0.23511	0.0530956	0.152728	0.110741	0.0415311	0.107221	0.197911	0.0246847	0.217734	0.0580081	0.0933277	0.202276	0.0411171	0.102504	0.0873629	0.0990401	0.0334728	0.0483845	0.0751946	0.106646	0.169457	0.150275	0.0369267	0.00909914	0.0158839	0.0171275	-0.0127767	0.045888	0.0371342	0.0016641	-0.0439005	-0.0161766	-0.00364601	0.0174793	0.0236138	0.00316568
	0.0944231	0.150661	0.116773	0.167601	0.0474783	0.127556	0.0616054	0.0221964	0.0561379	0.201457	0.067221	0.109538	0.0818	0.19142	0.0757486	0.147437	0.100765	0.0673776	0.0969373	0.163304	0.046013	0.197209	0.0566005	0.0959581	0.159191	0.0641359	0.115188	0.0817594	0.11206	0.0426526	0.0418123	0.105596	0.189864	0.142902	0.13699	0.111007	0.0359686	0.0527282	-0.00249571	0.00533307	0.0195572	0.0238176	0.029431	-0.030532	-0.00428286	-0.0377455	0.0265128	-0.00543275	0.0199398
	0.0774973	0.20104	0.127574	0.144815	0.0508213	0.0528304	0.0714122	0.0678939	0.0570499	0.20814	0.0911062	0.129867	0.0778038	0.192548	0.0589969	0.156531	0.0877624	0.0776325	0.111031	0.15706	0.01599	0.152012	0.0781225	0.0963145	0.123534	0.0453747	0.104891	0.0941658	0.115753	0.000884348	0.0467529	0.0506251	0.049709	0.152288	0.131775	0.0782397	-0.00216214	-0.0377543	0.00546808	0.0123599	0.0122475	0.0292173	0.0202261	0.00389035	-0.00842226	0.0190856	0.0285572	-0.0198597	0.00573185
	0.0790937	0.17753	0.151699	0.108239	0.0860512	0.0956259	0.0540515	0.0858312	0.0896761	0.141725	0.170115	0.0606493	0.0584544	0.188317	0.0757024	0.208738	0.0556685	0.0611648	0.107409	0.158127	0.0377908	0.163877	0.0724546	0.121267	0.153654	0.0549611	0.14364	0.127664	0.13009	0.062512	0.00625954	0.0917628	0.0766753	0.114791	0.194712	0.080737	-0.00746936	0.0329052	0.00334311	0.0100636	-0.0242417	-0.0095464	-0.000688983	-0.0498912	0.0018199	-0.00570279	0.00700952	-0.011452	-0.00819216
	0.0724692	0.118103	0.19658	0.127553	0.0952722	0.0987324	0.0607294	0.0789565	0.062142	0.35395	0.0873986	0.114438	0.0610041	0.18618	0.0828714	0.219247	0.0594819	0.0509377	0.112371	0.135566	0.0597618	0.172431	0.0589422	0.107581	0.138331	0.0544154	0.112022	0.083409	0.133204	0.0286131	0.0432966	0.187577	0.124406	0.138311	0.16057	0.0846275	0.0253082	0.0592406	0.0127535	0.0260709	0.0499654	0.00495053	-0.0112594	-0.0987171	-0.0098833	0.00963602	0.0240045	0.0262758	0.0381359
	0.108758	0.168476	0.111241	0.154902	0.0425738	0.121011	0.0748699	0.040236	0.0164106	0.115908	0.087753	0.0762088	0.0928319	0.249567	0.0361173	0.136725	0.129269	0.066434	0.128825	0.136682	0.0787668	0.216261	0.0412896	0.151504	0.173512	0.0645665	0.122095	0.0951849	0.119396	0.0671895	0.0129595	0.0974697	0.108416	0.147171	0.122919	0.0703102	0.010289	0.0428125	0.0102939	0.0226132	0.0249057	0.00718845	0.0235544	0.0172762	0.000221887	-0.0138356	0.0191534	-0.0145084	0.0110176
	0.109143	-0.0157767	0.127733	0.0464175	0.0656022	0.105417	0.0279326	0.0372912	0.0329723	0.132164	0.137978	0.0718026	0.0845881	0.229756	0.0700679	0.146202	0.0765796	0.0489543	0.0863196	0.0978139	0.120979	0.15054	0.0566331	0.119658	0.127419	0.071165	0.0814574	0.0917423	0.120783	0.0590275	0.0445263	0.199604	0.131871	0.13741	0.118763	0.0784496	0.0385106	0.00752107	0.0257798	0.00732976	-0.00429873	-0.0092004	-0.00937971	0.0139097	-0.00283655	0.0137829	0.0337668	-0.00989735	0.0173359
	0.0541925	0.164122	0.162286	0.0836067	0.0613011	0.077354	0.0868659	0.104357	0.0493996	0.21384	0.119092	0.117785	0.0666247	0.173036	0.0535148	0.204495	0.115676	0.0647937	0.0973162	0.130494	0.124288	0.13913	0.0709332	0.11899	0.169139	0.0405412	0.122989	0.102825	0.109195	0.0801867	0.0345676	0.145853	0.0893797	0.11847	0.103967	0.107789	0.0394159	-0.0473862	0.00883471	0.0112998	0.0450753	-0.00350149	0.02942	0.0398386	0.0159788	0.0165988	0.0366086	-0.033307	0.0448781
	0.076687	0.126881	0.10422	0.147713	0.057024	0.061314	0.102654	0.0717621	0.0151324	0.0967986	0.111487	0.143607	0.103068	0.175613	0.043945	0.159638	0.092529	0.0334142	0.0960473	0.162975	0.148565	0.0955918	0.0640504	0.0726837	0.107599	0.0188971	0.0707157	0.0783073	0.125207	0.0200454	0.0476611	0.134733	0.159241	0.158424	0.097797	0.0757866	0.0262494	0.0403436	0.011687	0.0419911	0.0189788	-0.0167176	0.0204365	0.00389281	-0.013975	0.0332002	-0.00922752	-0.00614864	0.0225987
	0.105797	0.179444	0.0945247	0.109618	0.067929	0.0856872	0.0577832	0.063518	0.039677	0.0712006	0.0988642	0.10714	0.11485	0.195533	0.0429115	0.203326	0.108205	0.0876577	0.134268	0.165763	0.134801	0.183815	0.0718028	0.132283	0.147329	0.0840514	0.134674	0.0888248	0.13857	0.0551023	-0.0051606	0.0835666	0.106099	0.126351	0.187101	0.0410239	0.0302461	0.022869	0.0215852	0.0185621	-0.0134423	-0.0207711	0.0056345	0.00705405	-0.0146239	0.00266085	0.0418484	0.0129416	0.0160046
	0.055038	0.104776	0.128217	0.092902	0.0628578	0.0634263	0.0667731	0.128336	0.0904996	0.178817	0.138175	0.0895138	0.0840735	0.223052	0.0705242	0.22073	0.0794268	0.0900601	0.0636078	0.162764	0.106222	0.137879	0.0652179	0.140949	0.159689	0.0249425	0.132621	0.0921358	0.111119	0.0228374	0.0417253	0.0876697	0.110084	0.118346	0.130423	0.101457	0.0329155	0.0190409	-0.00527581	0.0325524	0.0406625	0.0167686	0.0292434	-0.0919756	-0.0149562	0.0122012	0.0291203	0.0078924	0.0230605
	0.0790488	0.11806	0.120902	0.107045	0.0894346	0.0910478	0.0392647	0.0495522	0.046044	0.278212	0.0963988	0.0859226	0.0933256	0.183274	0.0860829	0.191544	0.113599	0.0750933	0.102504	0.170552	0.133579	0.143193	0.0549876	0.0862854	0.11814	0.022593	0.0841399	0.097849	0.075192	0.0534946	0.0512423	0.169193	0.173147	0.12817	0.101144	0.0901673	0.0299028	0.00877645	0.00600245	-0.00153117	-0.00795673	0.049086	0.0166689	0.0563342	-0.0233365	-0.0172647	0.0156584	-0.0336281	0.00435046
	0.0651482	0.103289	0.152513	0.0988956	0.0783444	0.0902112	0.0402485	0.10511	0.0801329	0.230467	0.0957631	0.0754012	0.0719504	0.212419	0.0811309	0.192765	0.128845	0.0951985	0.0687066	0.137679	0.142049	0.153689	0.0594707	0.0622081	0.0953957	0.0419636	0.0981402	0.0951166	0.115471	0.0514792	0.0412368	0.2181	0.165542	0.137964	0.0772845	0.0752598	0.030213	0.00404842	0.0197245	0.0203798	0.0233947	0.00998793	-0.00276224	-0.0369688	-0.00234405	0.00695643	-0.0133848	0.00154045	0.00477648
	0.0946062	0.108579	0.177433	0.130181	0.074507	0.0823973	0.0471007	0.0419509	0.0531083	0.241336	0.101529	0.0818047	0.09197	0.198433	0.11426	0.19296	0.105449	0.07918	0.0839558	0.146044	0.130398	0.143637	0.0512821	0.113824	0.110104	0.0629893	0.116504	0.107415	0.177776	0.0582614	0.00869801	0.150198	0.115882	0.1798	0.192299	0.103549	0.0149778	0.0265504	0.015986	0.022407	0.00410684	0.00648912	0.00087585	0.00890461	0.0136004	0.0173139	0.0209512	0.00203372	0.0373799
	0.0549794	0.200426	0.114531	0.228256	0.0495013	0.0576124	0.105865	0.0816182	0.0455554	0.180627	0.033372	0.132623	0.0872122	0.193962	0.0871055	0.173958	0.109528	0.061981	0.0880291	0.125116	0.103998	0.175045	0.0458929	0.130815	0.168873	0.0608833	0.113883	0.114416	0.124167	0.0689334	0.0136901	0.0970127	0.0679494	0.112778	0.220246	0.0525335	0.010937	-0.0241436	0.0118871	0.00613416	0.0145945	-0.000126866	-0.018272	0.0186919	-0.0249979	0.0225513	-0.00139015	-0.0407708	0.0307229
	0.103275	0.155099	0.0969006	0.162502	0.050324	0.049278	0.0801696	0.152444	-0.00167141	0.100515	0.118705	0.165143	0.0658445	0.179032	0.036715	0.190001	0.0780845	0.0309555	0.108522	0.181326	0.18257	0.184855	0.0508343	0.113451	0.162965	0.0519692	0.114711	0.116324	0.130808	0.0823501	0.0299768	0.0868957	0.106976	0.0869639	0.176297	0.0721761	0.0194113	0.0063074	0.00484529	0.0202743	0.029348	-0.047132	0.0150691	0.0139844	-0.0184335	0.0326705	0.0016858	-0.0104681	0.000477951
	0.034575	0.123387	0.12624	0.176324	0.0856815	0.0561634	0.0929538	0.0788991	0.0750501	0.25917	0.08817	0.137085	0.0778918	0.168722	0.0851962	0.174676	0.0966325	0.0406423	0.10115	0.158457	0.0588322	0.171405	0.0400436	0.103239	0.131425	0.0639068	0.12269	0.103548	0.0986265	0.093876	0.0229968	0.13461	0.108876	0.138022	0.141321	0.104412	0.0175752	0.0299203	-0.00226472	0.000446503	0.0190927	-0.0131468	-0.00482952	-0.0409012	0.0149928	0.0128831	0.0310947	-0.0107628	0.00748671
	0.0649713	0.188819	0.11295	0.103757	0.0127505	0.0767496	0.0913179	0.0553109	0.0378113	0.0389404	0.0634452	0.0722485	0.0872975	0.169199	0.08488	0.163608	0.112279	0.0417492	0.098939	0.107597	0.105421	0.13099	0.0614156	0.109617	0.0748748	0.0404263	0.0957189	0.0782059	0.159113	0.0122655	0.0572697	0.201367	0.151074	0.154326	0.142319	0.101295	0.0314628	0.013017	0.0225161	0.0172599	-0.013991	-0.00250101	0.00259209	0.0264022	-0.00518395	-0.030737	-0.00623536	0.0104347	0.0178303
	0.053429	0.175766	0.0944962	0.193747	0.081095	0.073385	0.068261	0.0919659	0.01289	0.165001	0.0348449	0.174067	0.0913324	0.150696	0.0488693	0.185171	0.0764172	0.0567248	0.0958021	0.0920996	0.101088	0.173847	0.0460099	0.122545	0.13402	0.0747727	0.129068	0.0916197	0.132075	0.0583332	0.00672037	0.0784544	0.108199	0.129986	0.173562	0.0629422	0.0242801	0.0500854	0.0101736	0.0264066	0.0120853	-0.00623452	0.0192297	-0.034126	0.0179135	0.0406704	0.0287922	0.0101913	0.00791003
	0.0991782	0.197916	0.0584578	0.102056	0.0166586	0.0595293	0.0798006	0.039481	0.0379247	0.0938226	0.117041	0.157026	0.0881341	0.0843176	0.0326317	0.135875	0.135937	0.069914	0.0814252	0.141341	0.0855901	0.113864	0.036062	0.094894	0.161059	0.0384011	0.0885322	0.106342	0.121537	0.0340209	0.0365118	0.164243	0.134489	0.140625	0.111744	0.110319	0.00934541	0.0408199	0.021651	0.0335089	0.0279163	0.0292401	0.0166932	0.0379385	-0.0115736	0.0225902	0.0484772	0.0258722	0.0105906
	0.0367073	0.193303	0.0987535	0.21184	0.0551087	0.0893027	0.0955669	0.119704	0.0568885	0.161873	0.0579365	0.12937	0.0814309	0.131077	0.0583143	0.19401	0.132755	0.0664297	0.092174	0.184592	0.0324825	0.196795	0.0739198	0.0916528	0.165285	0.0600085	0.108193	0.146801	0.0887382	0.0806157	0.0443696	0.16748	0.0810136	0.113219	0.228524	0.0896574	0.0201314	0.0272579	0.00692206	0.00813043	0.0167447	0.016045	-0.0114127	0.031084	0.00678956	0.0163279	0.0125073	-0.0106084	-0.0018009
	0.0854703	0.104439	0.13946	0.126381	0.0559197	0.0860927	0.0659392	0.0639902	0.020309	0.21693	0.0632911	0.0866525	0.0767439	0.143042	0.0864467	0.121892	0.0892974	0.063706	0.0932173	0.132242	0.0365162	0.195734	0.050911	0.102298	0.152201	0.0666311	0.107217	0.101959	0.112086	0.0567807	0.0443233	0.127331	0.127338	0.0933651	0.151174	0.0946661	0.0169144	0.0303469	0.0110651	0.024044	0.0141851	-0.00485592	0.0052504	-0.0274336	-0.00100373	-0.00325534	-0.00984783	-0.0134157	0.01773
	0.0615582	0.153781	0.116023	0.20954	0.059512	0.084317	0.111115	0.0813473	0.0612666	0.252537	0.0174991	0.142958	0.072149	0.170922	0.0447919	0.165747	0.0484946	0.034118	0.105899	0.145868	0.130301	0.182497	0.0596739	0.127457	0.12687	0.0578291	0.133516	0.112052	0.113288	0.0765175	0.0109041	0.12123	0.137133	0.14701	0.102006	0.0543019	0.0330698	-0.00372846	0.0162104	0.0131473	-0.00715906	0.0252254	0.0157699	0.0167626	-0.00683812	0.0225188	0.0121341	-0.0171424	0.00631633
	0.0379067	0.171211	0.107923	0.198402	0.0418369	0.051619	0.0730332	0.092975	0.0332483	0.302114	0.0556298	0.13639	0.0565017	0.150596	0.0438371	0.134411	0.0828561	0.0429588	0.106048	0.179725	0.0703183	0.132825	0.0785178	0.114661	0.157059	0.0614631	0.135481	0.120173	0.119015	0.114774	0.0432894	0.150432	0.112094	0.151563	0.16742	0.0639437	0.00779581	0.042514	0.0121325	0.00965555	0.0436887	-0.0434152	0.0368829	0.035872	0.0179003	0.0287388	0.00892137	-0.0207661	0.0171271
	0.0620442	0.106988	0.137047	0.176278	0.0689769	0.0411584	0.0769463	0.0844052	0.0764692	0.206023	0.113802	0.172066	0.0689041	0.192077	0.0420583	0.141185	0.0915754	0.0152336	0.118963	0.176242	0.0577519	0.141556	0.0677448	0.044051	0.176743	0.0580921	0.0736981	0.0998062	0.0860626	0.030763	0.0665778	0.143311	0.143654	0.19966	0.127937	0.101893	0.029893	0.0310508	0.0128187	-0.00141693	-0.0269205	0.0334795	-0.0124296	0.00112851	0.0185486	0.0034508	-0.0103477	-0.0555689	-0.00443907
	0.0338352	0.17694	0.110776	0.21825	0.0466295	0.0726569	0.114107	0.0870282	0.0889011	0.217792	0.0171611	0.124854	0.0618475	0.159802	0.061479	0.192983	0.107576	0.0651681	0.0943805	0.115527	0.0454531	0.221018	0.0379967	0.0874178	0.111834	0.036549	0.0929768	0.114404	0.113955	0.0888246	0.0734467	0.124039	0.12736	0.109293	0.112293	0.070171	0.000663668	0.0412927	0.0320231	0.0105919	0.0326053	-0.0294319	-0.00962709	-0.0191839	-0.0207589	0.00946158	0.0210738	-0.015572	0.0236012
	0.0944939	0.122352	0.101519	0.101453	0.0829927	0.0742072	0.0688525	0.0999705	0.0364523	0.114957	0.0585726	0.158309	0.0731625	0.151777	0.100774	0.1911	0.120967	0.053914	0.1147	0.165931	0.0501334	0.153611	0.0653804	0.106724	0.125813	0.0384196	0.114992	0.108871	0.0999456	0.0824884	0.0185007	0.136914	0.099051	0.107591	0.150238	0.118332	0.0122532	-0.00897587	0.00957394	0.0182449	0.0257432	-0.00734283	-0.00340271	-0.00549343	0.0121605	0.0257407	0.0295837	-0.0196109	0.00404958
	0.0845872	0.11028	0.100916	0.116332	0.0228844	0.0526396	0.0874151	0.0506191	0.0351737	0.125184	0.139385	0.156044	0.0757551	0.17857	0.0934845	0.149717	0.104844	0.0692666	0.0993483	0.105142	0.0597782	0.095987	0.055057	0.0910936	0.176936	0.0576038	0.10975	0.0880678	0.131809	0.0990138	0.0560264	0.156493	0.150034	0.152349	0.148184	0.0928724	0.021069	0.0100626	-0.00519399	0.028222	-0.0335872	0.0094881	-0.00449867	0.0253679	0.00593407	0.0242818	0.0214946	-0.0110255	-0.00580438
	0.089446	0.142784	0.153511	0.118403	0.0620989	0.0302814	0.063331	0.119222	0.0889614	0.310404	0.0722465	0.0449313	0.0953225	0.156911	0.103801	0.133435	0.114201	0.0777882	0.119144	0.128944	0.0549755	0.171065	0.0481294	0.150879	0.0886399	0.0247427	0.152602	0.143236	0.139268	0.100324	0.031419	0.134629	0.0959596	0.138469	0.136627	0.118127	0.0276222	0.0762947	0.0114355	-0.0136122	0.0082449	0.0211282	-0.0216963	-0.0269267	0.0282317	-0.022771	-0.0139715	-0.0119746	0.0147936
	0.0663283	0.163791	0.0874859	0.081747	0.0386013	0.0670031	0.0935984	0.0352198	0.0261397	0.0362608	0.0970092	0.130851	0.068708	0.136058	0.0637847	0.185507	0.0944191	0.0515174	0.120399	0.157017	0.0724728	0.247356	0.0392932	0.118838	0.113684	0.0553654	0.14693	0.119223	0.151284	0.0634115	0.0358977	0.0540056	0.119166	0.0918947	0.149011	0.078564	0.0433008	0.012887	-0.00487523	-0.00064548	0.0171146	0.0412774	0.00160569	-0.0175797	-0.0204335	-0.0101176	0.0130944	0.0123292	-0.0178997
	0.0812249	0.057915	0.149149	0.136875	0.0876578	0.0792239	0.0434819	0.0691469	0.0637411	0.260242	0.134162	0.105375	0.0911075	0.127592	0.0738376	0.163003	0.103196	0.0755395	0.0946138	0.101846	0.0666857	0.21221	0.0459828	0.109583	0.137372	0.047926	0.121903	0.072588	0.157902	0.0411457	0.0654698	0.1477	0.115961	0.199305	0.169719	0.105827	0.0251601	0.00977227	0.0220369	0.00287777	0.0313442	0.0365215	0.00302819	-0.0276685	0.0183938	0.00760885	-0.00138071	-0.0446515	0.00465446
	0.0806493	0.184888	0.130639	0.0765612	0.0542062	0.0339642	0.0724934	0.0595952	0.04332	0.170394	0.153415	0.168563	0.0584222	0.131953	0.0422019	0.144777	0.0781648	0.061091	0.098311	0.0700632	0.0830747	0.149071	0.0480351	0.127722	0.164507	0.0352774	0.178446	0.119389	0.107856	0.0245953	0.0601206	0.107708	0.122883	0.120773	0.109006	0.0877812	0.0385316	0.0391422	0.0176795	0.00929393	0.0354193	0.000690832	0.00132352	-0.0591435	-0.000671095	0.0248097	0.0186345	0.0219507	0.0247035
	0.0796001	0.19915	0.145523	0.152728	0.0247279	0.059881	0.0968075	0.0383923	0.0438283	0.255318	0.0536599	0.153325	0.063379	0.192136	0.0718019	0.140615	0.0904402	0.0737982	0.0731307	0.110677	0.0451543	0.141375	0.0512569	0.100081	0.14965	0.0312498	0.0871965	0.107012	0.0900011	0.0340414	0.0602815	0.154446	0.095214	0.164123	0.158241	0.0758898	0.0203417	0.0346279	0.00514419	0.00950998	0.0209578	0.00718605	0.00411931	0.0178951	-0.0240861	0.000819675	-0.00978097	-0.00948827	0.000130212
	0.0570443	0.101405	0.145008	0.0838688	0.0635739	0.0742888	0.110478	0.0699694	0.0615899	0.137197	0.116869	0.119413	0.0939876	0.151917	0.0810147	0.180236	0.094846	0.0743282	0.116757	0.122616	0.0476199	0.16558	0.0483906	0.103018	0.184933	0.0634689	0.112975	0.124168	0.12458	0.0387404	0.0250152	0.109622	0.108782	0.111445	0.155672	0.0689678	0.0165231	-0.0255568	0.018435	-0.0071692	-5.02355e-05	0.0268359	-0.00577556	0.0146947	0.00128099	0.000587003	0.0138938	0.00977902	-0.0106199
	0.0822645	0.0908334	0.140448	0.0857817	0.0380061	0.0498821	0.105436	0.0783024	0.0563789	0.215154	0.0718768	0.0737756	0.0844518	0.157035	0.0888211	0.141777	0.112244	0.0861257	0.0831491	0.08654	0.0401307	0.156495	0.0219404	0.118266	0.187504	0.041635	0.103487	0.108434	0.137877	0.0384609	0.0335689	0.173295	0.0748991	0.129521	0.0871794	0.0779014	0.0118213	-0.0201322	0.0109806	0.00801838	-0.0115571	-0.0049652	0.0390436	-0.0182235	-0.0143769	0.00114499	0.0103115	-0.026653	0.0282902
	0.0941544	0.109709	0.107488	0.0983123	0.0373219	0.0675762	0.070102	0.00572163	0.0670546	0.155777	0.0720987	0.1178	0.0545982	0.129142	0.0589352	0.191609	0.107133	0.0405013	0.100965	0.0986805	0.048398	0.133255	0.0577539	0.0761025	0.152652	0.0393621	0.0700899	0.0814508	0.0903528	0.0350712	0.0475001	0.0966282	0.104814	0.143125	0.187883	0.0753215	0.00617517	0.0449497	0.0125596	0.023583	0.0264162	0.00299175	0.000217281	-0.008079	-0.0119882	0.00511335	-0.0133399	-0.00577064	0.000667093
	0.0757073	0.048779	0.175218	0.0733511	0.0586291	0.0669745	0.0422669	0.0108303	0.0271145	0.201069	0.0721306	0.0746474	0.093384	0.148281	0.060859	0.199894	0.0853091	0.0610498	0.0723283	0.0885511	0.0353948	0.138756	0.024373	0.120384	0.126868	0.0376866	0.107596	0.0659282	0.0990817	0.0431067	0.0685053	0.13473	0.155742	0.170206	0.133105	0.0674179	0.0244499	-0.000926916	0.0136681	-0.000865852	0.0109964	0.0130638	0.00345262	-0.0158716	-0.0154894	-0.00159876	0.0147811	-0.00457959	-0.00458285
	0.0462609	0.18877	0.110669	0.180483	0.0465556	0.0516256	0.0773902	0.0817813	0.0721485	0.252722	0.121292	0.153379	0.0807992	0.129824	0.0775482	0.243945	0.0983585	0.0941795	0.103717	0.074113	0.0521935	0.206657	0.038864	0.132128	0.16645	0.0460187	0.136921	0.121684	0.105788	0.086796	0.0270841	0.10962	0.0984353	0.147155	0.174225	0.0876932	0.0321448	0.0546567	-0.00958716	-0.0275012	0.00858585	-0.0129448	-0.0116444	-0.0250724	-0.0121703	0.0343962	0.0220607	-0.00470458	0.0235965
	0.0688491	0.142596	0.141833	0.0495762	0.0141239	0.0330254	0.0548244	0.0417058	0.0796295	0.0971633	0.102511	0.113681	0.0708947	0.129619	0.107485	0.226822	0.0975927	0.0652999	0.0910368	0.0960505	0.0473234	0.175565	0.0450463	0.0673729	0.151409	0.0434173	0.105775	0.106215	0.101624	0.0583682	0.0638042	0.205544	0.132486	0.187751	0.0712054	0.0823102	0.0185834	-0.00356212	-0.0174674	-0.014088	-0.00663132	-0.00132853	0.000697587	0.0190678	0.0101027	0.0313623	-0.00200269	-0.0273964	-0.0114013
	0.0548769	0.153896	0.0982892	0.183373	0.0462723	0.078476	0.0533501	0.0707149	0.00391628	0.240602	0.0405885	0.196764	0.080202	0.166963	0.0958392	0.234061	0.0953738	0.0939161	0.0825624	0.0413692	0.0647097	0.164273	0.036056	0.127988	0.0945905	0.0587874	0.130442	0.114494	0.08016	-0.00166684	0.034083	0.126756	0.164913	0.0699888	0.193659	0.0794774	-0.0104675	0.0336873	0.0206581	0.0251592	0.046949	-0.0326026	0.0205224	0.0236398	-0.026006	0.0305621	0.00658297	-0.0189845	-0.0101973
	0.0983457	0.0773373	0.199455	0.0845297	0.0835848	0.0561366	0.0974258	-0.000324003	0.03938	0.348792	0.121858	0.0626571	0.0897838	0.155649	0.080808	0.259029	0.11147	0.0729232	0.10375	0.0506991	0.0187552	0.168376	0.033451	0.114158	0.137785	0.0306755	0.124391	0.0904394	0.0933503	0.0329234	0.0398832	0.113326	0.0644844	0.179414	0.14169	0.0900434	0.00269712	0.0736149	-0.00057181	0.00814786	0.0125425	0.0429721	0.0365795	-0.0104296	0.0126265	0.0399993	-0.00754674	-0.017341	0.0368149
	0.0797083	0.0116237	0.189578	0.0808503	0.0502621	0.0229486	0.0756634	0.026992	0.0259399	0.23337	0.106411	0.0846812	0.0662055	0.143049	0.0494597	0.182977	0.132971	0.0442095	0.0792676	0.0833834	0.101276	0.179561	0.0428275	0.0782495	0.15093	0.0318059	0.105165	0.120729	0.0717673	0.0960223	0.0488138	0.157006	0.124925	0.136604	0.160952	0.0802534	0.00906771	-2.41434e-05	0.00234825	0.0147298	0.0116789	0.0408693	-0.0149279	-0.00419833	0.0205714	0.0292613	0.00862457	-0.0485487	0.00422385
	0.0860761	0.114389	0.117568	0.100871	0.0148699	0.0919055	0.0722569	0.0229705	0.0102244	0.173367	0.0830447	0.105638	0.0795736	0.186441	0.0847254	0.18895	0.08711	0.0590651	0.0980203	0.0599056	0.0777731	0.198779	0.0796513	0.0782138	0.133597	0.0531821	0.0611686	0.0728769	0.0918961	0.0398607	0.0446714	0.21429	0.126861	0.184932	0.142907	0.0728786	0.0116448	0.00639972	-0.00131136	0.00101297	-0.00634496	-0.0302803	-0.012513	-0.0210357	0.0283858	0.0432011	0.0184721	0.00948738	-0.00603442
	0.122651	0.0958683	0.159234	0.0448166	0.0435956	0.0652287	0.05972	0.0253156	0.0531297	0.177268	0.115886	0.0960203	0.0732651	0.124027	0.0604557	0.21646	0.109327	0.0793386	0.106132	0.092093	0.0863839	0.187711	0.0913377	0.0965481	0.162326	0.0478015	0.125571	0.101736	0.0398876	0.0407196	0.00982741	0.17093	0.0976075	0.15686	0.136335	0.0774197	-0.0170616	-0.0426284	0.00967443	-0.00750028	-0.0218439	0.0136948	0.0102678	0.081419	-0.00381363	0.0414456	0.0196807	-0.00644413	0.00539108
	0.0919544	0.128194	0.138732	0.113184	0.0678942	0.0452943	0.0632418	0.0748108	0.0564926	0.165941	0.112628	0.0760568	0.0745884	0.128113	0.0778778	0.172767	0.0865516	0.0302559	0.0935731	0.0185328	0.0674295	0.152956	0.092104	0.0461142	0.158661	0.0338734	0.0809069	0.0868005	0.11148	0.0712339	-0.000843858	0.0766068	0.0569485	0.161314	0.208766	0.0770789	0.0179506	0.0203246	0.00215383	0.0132744	0.0132287	-0.00829643	0.00200354	-0.0202341	-0.0056336	-0.0179792	-0.00506941	0.0276922	-0.00177339
	0.0187993	0.0597535	0.0985557	0.188045	0.0637215	0.0637537	0.0882266	0.0580585	0.05436	0.292841	0.0734551	0.134862	0.0846342	0.128649	0.0700176	0.197699	0.103434	0.0540873	0.0843856	0.099343	0.116101	0.14801	0.0877139	0.0743496	0.147886	0.0169039	0.0737584	0.0984249	0.0532491	0.0512395	0.0537954	0.180497	0.218246	0.170711	0.10679	0.0838431	0.0155786	-0.000723659	0.0300409	0.0193852	0.020738	0.019689	0.0291326	-0.0329448	0.0289111	0.0366908	0.00846568	-0.00328063	0.0265057
	0.0813299	0.0284796	0.15681	0.10584	0.0551504	0.0629865	0.0409589	0.0463163	0.0329596	0.188939	0.0628422	0.0905351	0.121693	0.159282	0.0816375	0.160685	0.0903383	0.0609253	0.103799	0.0839161	0.0897436	0.131546	0.0621853	0.0796987	0.141998	0.0467785	0.0768836	0.064452	0.0965065	0.0739451	0.057497	0.171802	0.110751	0.108396	0.171469	0.094025	0.0054432	0.0795622	0.0315405	-0.00485092	0.00634167	-0.0298523	-0.0288366	-0.0388342	0.0204321	0.037395	0.0165506	0.0106187	0.0148506
	0.0298241	0.0578568	0.148319	0.139626	0.0653805	0.0281748	0.0706481	0.128344	0.0496676	0.252465	0.10346	0.0983425	0.101912	0.0818013	0.0523815	0.192775	0.0882471	0.0521622	0.115037	0.0501086	0.10191	0.205294	0.053085	0.108002	0.129574	0.0398011	0.145012	0.11281	0.0855965	0.0789264	0.0205283	0.168147	0.10646	0.0976303	0.207535	0.0815799	0.0155031	0.0310051	0.0256764	0.0129971	0.0380055	0.0171445	0.0175609	-0.0164775	0.0380642	0.0445098	0.0179688	0.00308687	0.0194219
	0.0993447	0.116128	0.15764	0.044447	0.0571935	0.0546649	0.0890551	0.0592007	0.0638256	0.197077	0.0329839	0.0562301	0.0535536	0.107744	0.0805005	0.207137	0.087936	0.0657398	0.0978447	0.0521896	0.139927	0.160744	0.0746226	0.124207	0.137814	0.0496739	0.14522	0.112262	0.121101	0.0527754	0.0538342	0.166865	0.159112	0.159809	0.147817	0.0898036	0.0113896	0.0293929	0.0111613	0.00462099	0.00154783	0.021236	0.0186912	-0.0191489	0.0224322	0.0436923	0.0294742	0.0254988	0.0156629
	0.0601453	0.15377	0.134632	0.193871	0.075068	0.0717711	0.0694251	0.0677566	0.0519499	0.265482	0.112205	0.0970779	0.031528	0.0891644	0.0711297	0.158578	0.0490299	0.0265761	0.114157	0.107702	0.177654	0.15197	0.0584907	0.0808679	0.107754	0.0129693	0.111071	0.128313	0.0902703	0.0627499	0.0424266	0.179411	0.0372711	0.103226	0.143243	0.0724263	0.0309501	0.00801669	0.0143088	-0.00671162	-0.0309678	0.0153932	0.0317235	-0.0271219	0.0116009	0.0172054	0.0262032	-0.0118803	-0.00486168
	0.024995	0.132525	0.18663	0.201426	0.0696122	0.0625625	0.0624834	0.092928	0.0128054	0.307673	0.0252728	0.150952	0.0494685	0.100858	0.0691746	0.189216	0.090814	0.0482431	0.0817496	0.0228435	0.167506	0.246738	0.045514	0.0255307	0.130459	0.011574	0.0792559	0.0967144	0.0698062	0.0647361	0.0462143	0.122939	0.128119	0.14672	0.128664	0.0679246	0.0205821	0.103478	0.00244399	-0.0149099	0.0123358	-0.00710147	0.00438443	0.0138623	0.026171	-0.00217058	0.0205659	-0.0134114	0.0166309
	0.0994143	0.089285	0.123035	0.0857702	0.0400629	0.0400261	0.0433963	0.0631692	0.0834108	0.19115	0.166766	0.161697	0.0367998	0.135009	0.0761171	0.162312	0.102467	0.045999	0.0949375	0.119201	0.154731	0.198989	0.0413884	0.0827764	0.156093	0.0366405	0.133769	0.118015	0.102	0.0263756	0.0481501	0.155802	0.127642	0.141443	0.125441	0.129971	0.0290708	0.0267622	0.000551859	-0.00810417	0.00270502	0.0134305	-0.008058	0.0384226	-0.0114744	-0.0190534	0.0376626	-0.0188443	0.0114208
	0.0352951	0.179459	0.106858	0.158043	0.0404123	0.028665	0.0966264	0.0952947	0.0543017	0.226911	0.0683953	0.0846364	0.0792811	0.180786	0.0891487	0.181623	0.113365	0.0389147	0.104119	0.0719921	0.156979	0.22666	0.0520114	0.0961906	0.0770761	0.0466432	0.136048	0.0957706	0.117944	0.0523661	0.0562219	0.132956	0.108587	0.153965	0.118992	0.0689704	0.0270452	0.0303965	0.0375962	0.0075283	0.00122329	-0.0257859	0.022222	-0.00218403	0.0184486	0.0315156	6.92988e-05	-0.0106968	0.00770614
	0.0543634	0.162274	0.138503	0.148858	0.0807781	0.0563737	0.044944	0.0728596	0.0554296	0.323329	0.0399244	0.106896	0.073486	0.131029	0.0671882	0.181454	0.0908771	0.0594616	0.0863713	0.0511164	0.172389	0.152377	0.0823812	0.100035	0.143307	0.026588	0.119715	0.0966181	0.0706042	0.0374757	0.0648811	0.124075	0.11716	0.100626	0.134947	0.0972232	0.0159979	0.00759641	-0.00200472	-0.0520421	0.0334103	-0.0454624	0.00570607	-0.0246409	0.01412	0.0509784	0.00841146	-0.0121769	0.0347373
	0.0752075	0.108297	0.128965	0.0581205	0.0457842	0.0687363	0.0650256	0.0360682	0.0124877	0.140078	0.114655	0.133465	0.0801815	0.135397	0.0670246	0.178967	0.10025	0.040963	0.0953968	0.0227571	0.203042	0.142009	0.032649	0.0344639	0.109288	0.0372509	0.12251	0.134724	0.117909	0.0787664	0.0323938	0.0699405	0.0600461	0.0998634	0.201637	0.0607479	0.0250819	0.0149461	0.0199446	-0.00582316	0.00841917	-0.0237582	0.0152257	-0.0462306	0.0441308	0.0100384	0.00938723	0.00480727	0.009105
	0.0302922	0.146624	0.118086	0.175242	0.0650028	0.0399115	0.0804029	0.0293635	0.0919077	0.375737	0.0720619	0.142472	0.0604677	0.142875	0.0473441	0.184593	0.0895907	0.0459092	0.107304	0.075378	0.176061	0.118454	0.0512959	0.102201	0.129949	0.0587651	0.137137	0.0955071	0.0950949	0.0671069	0.0471747	0.217318	0.111608	0.119784	0.198531	0.0613605	0.0359037	-0.014093	-0.0138992	0.00360364	-0.0376285	-0.0132649	0.00473462	0.0244997	0.00901787	0.00730297	0.00378238	0.00458975	0.0173742
	0.0850859	0.0441858	0.161412	0.0742351	0.0178764	0.0615533	0.0193289	0.0280186	0.0359168	0.248467	0.109837	0.11558	0.0678195	0.137641	0.0618666	0.149097	0.105814	0.0495486	0.0513793	0.0600149	0.225088	0.134737	0.0807506	0.0790949	0.154678	0.0345173	0.114572	0.0986631	0.0981328	0.0463355	0.0423731	0.195861	0.10672	0.0941568	0.152067	0.0791325	0.0159219	0.0207213	0.0122168	-0.0158351	0.0498117	0.0212205	-0.0194512	-0.0416845	0.0292449	0.0235157	0.0103391	0.0208172	0.0312091
	0.0252787	0.196484	0.094704	0.150288	0.0598351	0.047567	0.0765383	0.0553526	0.0647116	0.270762	0.0651729	0.132979	0.0725703	0.115428	0.0592485	0.165911	0.0706222	0.0618861	0.103457	0.087996	0.20216	0.163251	0.0583639	0.0710189	0.142018	0.0390671	0.0902791	0.103585	0.062482	0.0516119	0.0430461	0.155713	0.162962	0.14144	0.0832191	0.121892	0.0178138	-0.00749803	0.00534716	-0.0313142	0.00651414	0.020049	-0.0130607	0.0219485	0.00520029	-0.00665113	0.0259844	-0.0281674	-0.0227172
	0.0855676	0.0969915	0.203226	0.0310165	0.0479354	0.0713054	0.0259076	0.0658205	0.086584	0.210784	0.152672	0.0464801	0.0461336	0.159826	0.0439233	0.205654	0.106604	0.0703675	0.0963955	0.0766658	0.191647	0.181016	0.0704201	0.0724724	0.135353	0.0158309	0.137457	0.0829055	0.146233	0.0594756	0.0546826	0.143932	0.0860852	0.143638	0.124044	0.0940946	0.0210249	0.0060348	0.0273298	0.0101049	0.0349028	0.0159379	-0.00656758	-0.017199	0.0111395	0.0288857	0.0350012	-0.0212664	0.0534688
	0.0575135	0.105971	0.171781	0.0482748	0.0224598	0.0349769	0.0371656	0.00578164	0.0162337	0.163695	0.0490722	0.140839	0.0523955	0.15565	0.0922644	0.198288	0.0881592	0.0627535	0.109617	0.0622355	0.228012	0.167317	0.0689619	0.0866927	0.153087	0.0422212	0.0972057	0.118238	0.0495171	0.0225427	0.0390458	0.16738	0.147206	0.165639	0.152275	0.0951654	0.0194222	0.0253695	0.0276022	-0.00592126	0.0472365	0.0185886	0.0134187	0.0511859	0.0134827	0.0183134	0.00771977	0.0367479	0.042604
	0.0677153	0.163489	0.136364	0.08959	0.0681209	0.0833099	0.0702743	0.0637066	0.0419675	0.338693	0.0845858	0.12056	0.0738888	0.125336	0.0505411	0.171147	0.0900763	0.0393954	0.0930926	0.0390038	0.212221	0.164753	0.0416699	0.101412	0.163801	0.00800377	0.108054	0.117544	0.0657592	0.0501979	0.0479609	0.109185	0.109568	0.143076	0.155544	0.107411	0.0175267	0.0293188	0.0351932	0.0141723	-0.00157716	-0.0183322	-0.0414216	0.00778199	0.0110415	0.0195315	0.00554863	-0.0106508	0.0393176
	0.105503	0.131736	0.0814992	0.0830523	0.00715829	0.0635837	0.026432	0.023047	0.0948035	0.131387	0.114583	0.139365	0.0751661	0.136633	0.0565793	0.173516	0.111901	0.0672207	0.0558643	0.0925139	0.192279	0.0970755	0.0375918	0.0864671	0.148904	0.0227314	0.126148	0.109232	0.0728334	0.110961	0.0496232	0.16439	0.0926277	0.130924	0.142281	0.139469	0.0233963	0.0568939	0.0139108	0.0062504	0.0343823	-0.0020234	0.00810843	-0.0406038	-0.00847944	0.00203131	0.00666173	0.0375064	0.00310957
	0.0538176	0.204383	0.140137	0.125354	0.0313779	0.0240301	0.110742	0.0588022	0.0570437	0.241644	0.0490838	0.0826241	0.0403082	0.11769	0.0563307	0.129147	0.085155	0.0691526	0.0668558	0.0656277	0.136804	0.164746	0.0576425	0.0924823	0.160482	0.0260247	0.14714	0.0836366	0.110697	0.0392433	0.0235134	0.147938	0.128698	0.194276	0.157854	0.0920301	0.00101429	0.00559889	-0.00284352	0.0198305	-0.0011466	-0.018941	-0.0380713	-0.0721654	0.0111834	0.0246518	0.0107738	-0.0102386	0.020348
	0.094838	0.13954	0.183134	0.0757199	0.060284	0.067698	0.0565488	0.0289319	0.0601706	0.275972	0.108286	0.115268	0.0517016	0.13138	0.0636733	0.165514	0.0890252	0.0708586	0.106856	0.0780415	0.255549	0.132475	0.0407526	0.111726	0.170653	0.0251756	0.129123	0.103736	0.122046	0.0306775	0.0586583	0.0947076	0.080684	0.179183	0.145942	0.0567467	0.0377179	-0.00167376	0.00590526	-0.0144421	-0.013299	-0.0123014	0.00887921	0.0170226	-0.0118113	0.0255396	0.0349116	0.00318056	-0.0017478
	0.0770277	0.0632815	0.156919	0.0380198	0.0275253	0.0726059	0.0553084	0.0127735	0.0761094	0.33966	0.112658	0.0928251	0.083991	0.123064	0.0656805	0.161135	0.103033	0.0607842	0.07622	0.0420811	0.192695	0.170298	0.048879	0.0787289	0.178573	0.0500582	0.10946	0.125232	0.0985492	0.0265609	0.0243998	0.121658	0.120935	0.132002	0.201354	0.0951676	0.00269887	0.0467471	-0.00735644	-0.0224589	0.0852527	0.00165158	0.0120971	0.0619641	-0.00220348	0.0083636	0.0155504	0.00419402	-0.00174419
	0.069134	0.200553	0.0969404	0.153573	0.0131338	0.0677403	0.0746302	0.0666798	0.0084607	0.341989	0.100139	0.162634	0.0340446	0.171709	0.0655335	0.187253	0.0922118	0.0504448	0.0719099	0.081774	0.180044	0.142453	0.0446322	0.126756	0.0811022	0.0274566	0.125399	0.134642	0.0759416	0.0766763	0.0391222	0.132873	0.107456	0.22049	0.137507	0.040411	0.0273074	-0.0074846	-0.00356977	0.00223617	0.00657257	-0.00192391	-0.00063338	0.0148874	0.0504242	0.0205755	-0.00525439	-0.0191045	0.00122299
	0.0611063	0.150606	0.165601	0.134269	0.0655701	0.0752069	0.0807446	0.0752302	0.106433	0.271413	0.0532486	0.105095	0.053412	0.181647	0.0441242	0.13834	0.09187	0.0203197	0.10016	0.0760935	0.179339	0.202228	0.0544376	0.0743195	0.170751	0.0272386	0.0803297	0.0947957	0.0611772	0.0409848	0.0782225	0.12254	0.131152	0.148879	0.160503	0.0949793	0.0110014	0.0468208	0.00843731	-0.0199584	0.0207344	-0.0461321	-0.00766282	0.0285003	0.016397	-0.0261358	-0.000995559	-0.0290108	0.00701758
	0.0453665	0.165315	0.157613	0.16813	0.0497716	0.00045142	0.0774461	0.0565781	0.0575802	0.323269	0.0393078	0.0747123	0.0566793	0.178308	0.0741589	0.153697	0.0808652	0.0412087	0.0789724	0.0692043	0.229624	0.233791	0.0424189	0.12267	0.153439	0.0334689	0.173042	0.113525	0.0813223	0.0488879	0.0628339	0.161154	0.123951	0.128529	0.0762584	0.0965087	0.01054	0.00694741	0.00801866	0.0216401	0.00349001	-0.0195308	0.000249299	-0.0425159	0.0152278	0.026509	-0.00363058	-0.00981704	0.00695358
	0.038678	0.139554	0.142127	0.153542	0.049763	0.0347952	0.0466979	0.0895566	0.0822656	0.364245	0.0649603	0.141514	0.071223	0.136472	0.059975	0.154384	0.139819	0.0957808	0.0706714	0.0797133	0.197498	0.194814	0.0505429	0.0692277	0.163726	0.0589034	0.0748914	0.115036	0.0960783	0.0443795	0.0483423	0.11955	0.0883787	0.179344	0.119782	0.0451895	0.0160719	0.0248787	0.0167982	-0.00678221	0.0449666	-0.00821553	-0.0258058	0.0071671	0.00638707	0.00482385	0.0109662	-0.0105108	0.0179962
	0.0662656	0.0941379	0.138436	0.0723876	0.0364484	0.0374037	0.0820042	0.0335371	0.0653532	0.198293	0.132848	0.114056	0.053564	0.198283	0.0728681	0.114438	0.133886	0.0798487	0.0935821	0.10135	0.214135	0.184582	0.0677879	0.102895	0.201061	0.0337975	0.11372	0.0988777	0.0571796	0.0392483	0.0403742	0.154229	0.107981	0.172317	0.139243	0.0930611	0.00695438	0.011113	0.0118495	-0.00364407	0.0036262	-0.0090939	-0.00323004	-0.0684994	0.0446884	0.0360778	-0.00448699	-0.0233427	0.0151203
	0.0812175	0.131812	0.146946	0.0214903	0.0575496	0.0476843	0.0625289	0.0765485	0.0867944	0.188754	0.150722	0.0804241	0.0808877	0.13678	0.0872916	0.143451	0.0761639	0.0494848	0.0902948	0.0302676	0.167084	0.182684	0.0509284	0.095367	0.13284	0.0438765	0.130947	0.126726	0.110631	0.0773215	0.0808015	0.124182	0.144637	0.135798	0.0836353	0.117144	0.00517304	0.0219882	0.000815872	0.00201901	0.0439726	0.0434866	0.0071617	0.0159035	0.0050677	-0.0037674	0.0313526	-0.00406963	0.0414947
	0.0932156	0.143902	0.140584	0.0523649	0.0262145	0.0239287	0.081103	0.0325797	0.0811477	0.131007	0.121828	0.0489355	0.0634302	0.12703	0.0581433	0.176707	0.0873437	0.0489238	0.0973358	0.0904425	0.178164	0.216832	0.0575983	0.115445	0.131957	0.0479044	0.112469	0.100535	0.128791	0.0546131	0.0357648	0.0939116	0.094622	0.123883	0.138214	0.0877278	0.0252441	0.0204974	-0.00228303	-0.00907239	-0.00374376	-0.00461901	-0.0288314	0.0279915	-0.0139852	0.00767728	0.0134677	0.0242086	0.0432384
	0.0803708	0.101432	0.169868	0.136642	0.077602	0.0358449	0.0560491	0.0366298	0.038128	0.349893	0.0834812	0.113513	0.0806082	0.149931	0.0458583	0.121135	0.079924	0.0834595	0.107635	0.130737	0.231334	0.154528	0.0536488	0.0598178	0.168793	0.0441908	0.121407	0.159481	0.0718147	0.0865164	0.0587348	0.11911	0.156981	0.159146	0.160172	0.077192	0.0125812	-0.00341481	0.0161491	-0.016721	0.0244937	-0.00436761	0.00855732	-0.0118346	0.00936812	-0.0186021	-0.0353605	0.0251842	0.0270632
	0.0630582	0.0835712	0.164997	-0.00573286	0.0883817	0.0413587	0.0942549	0.0387691	0.0561177	0.228841	0.101852	0.0774357	0.0842151	0.208056	0.0871559	0.124926	0.0867524	0.0605038	0.110721	0.0470989	0.209437	0.232237	0.0180167	0.0740937	0.185911	0.0600851	0.0838379	0.11342	0.0986604	0.0308739	0.0670891	0.138742	0.185201	0.17403	0.15543	0.121279	0.0371618	0.0280818	0.0285461	-0.0176188	0.0560439	0.00436268	-0.0192528	0.0311136	0.0509183	-0.0121213	0.00663669	0.00832252	0.00809187
	0.0950582	0.143558	0.10978	0.0679632	0.0460423	0.0184958	0.0408009	0.0126228	0.0223298	0.0876516	0.157776	0.137058	0.051102	0.1392	0.0445934	0.167806	0.0883719	0.0626415	0.100291	0.114901	0.179041	0.181046	0.0328635	0.074411	0.161897	0.0625178	0.112311	0.09758	0.0383691	0.0435153	0.0893284	0.161854	0.140862	0.177734	0.168767	0.10597	0.031833	0.0316871	0.00821173	-0.0220517	-0.0110834	0.0479823	0.0127339	0.0224069	0.0395082	0.0208113	0.0203411	-0.0103617	0.0367445
	0.0487874	0.139767	0.117376	0.151614	0.0550271	0.0897341	0.0899015	0.0794201	0.0976929	0.255484	0.0849087	0.079944	0.0939972	0.1433	0.0621058	0.153427	0.0782866	0.0495864	0.118038	0.11384	0.153486	0.176572	0.023239	0.14135	0.11661	0.0471251	0.138763	0.148634	0.0953947	0.0823469	0.0551579	0.109315	0.0805624	0.040099	0.128991	0.0886826	0.0344515	0.0097981	0.0179899	-0.0286434	-0.02668	-0.00695265	0.0160848	0.0236294	0.00373055	-0.00288156	0.0217185	-0.0162641	-0.0038995
	0.0754291	0.110798	0.11325	-0.00965671	0.0376067	0.0248442	0.0643161	0.0401297	0.0161636	0.105247	0.0835024	0.131138	0.0591095	0.141179	0.0455879	0.12322	0.0812795	0.0713986	0.0992417	0.102751	0.152237	0.158085	0.04249	0.0681074	0.136469	0.0145117	0.0853597	0.112672	0.034233	0.052925	0.0495545	0.216224	0.138959	0.145542	0.104295	0.075116	0.0263983	0.0672762	0.00491906	-0.0087176	0.0155567	0.0265175	0.0100998	-0.0203186	0.0122282	0.0190161	0.0337163	-0.00809574	0.00614473
	0.0370775	0.160264	0.131923	0.0927462	0.0729654	-0.00396739	0.0560455	0.0693382	0.0840291	0.284959	0.0699582	0.113197	0.0664746	0.140721	0.0392496	0.103769	0.0710202	0.0570832	0.100451	0.0891121	0.174706	0.209923	0.0641288	0.118444	0.121467	0.0330333	0.150515	0.145269	0.0755158	0.0556791	0.0330107	0.085981	0.105875	0.114705	0.0847408	0.0799803	-0.0218868	0.0531639	0.00765889	-0.00216124	0.0456808	0.0382845	-0.0262508	0.0054563	-0.00133171	0.0119225	0.0107124	0.013025	-0.000602868
	0.0311619	0.170223	0.125893	0.122735	0.0438981	0.0209146	0.0725667	0.0972107	0.0142037	0.180672	0.0619395	0.139553	0.048001	0.162908	0.0513915	0.158897	0.0843661	0.0554888	0.0981454	0.0867488	0.151489	0.154862	0.0633879	0.123086	0.112746	0.0494353	0.120871	0.115608	0.0532792	0.04979	0.067642	0.179376	0.113163	0.192521	0.180938	0.0833634	0.0187709	-0.00245172	0.0273272	-0.00663677	0.00976537	0.0270927	0.0249609	-0.0601154	0.0239247	0.0316722	0.0332537	-0.0343062	-0.000960125
	0.0488941	0.187865	0.0988468	0.0777385	0.0404101	0.0185423	0.107763	0.10491	-0.00422248	0.155741	0.0626848	0.150855	0.0818837	0.160599	0.0647442	0.0633077	0.120895	0.10069	0.0756198	0.0114611	0.179536	0.13698	0.0414244	0.0616773	0.14139	0.00890434	0.114175	0.0912812	0.077268	0.0514228	0.0353564	0.115803	0.0983486	0.175883	0.136631	0.101641	0.0259874	0.00808107	0.0261641	0.000220755	0.0582578	0.00650229	-0.0132661	0.0314913	0.00823633	0.0526282	0.0399118	-0.024947	0.0142895
	0.0417511	0.125977	0.138421	0.0811062	0.0729573	0.0493749	0.0297229	0.0716468	0.0382688	0.273876	0.099313	0.171363	0.0645627	0.158262	0.046428	0.10659	0.0934267	0.092589	0.0729693	0.0277327	0.13725	0.184781	0.0622431	0.111086	0.110537	0.0271121	0.126434	0.0981545	0.0310995	0.0579421	0.0540887	0.199035	0.129293	0.220632	0.120943	0.100667	0.0269763	0.0736935	0.0265045	0.0202604	-0.0186677	0.000542197	0.0123771	-0.0246093	-0.00654428	0.0121352	-0.0241292	-0.0203543	0.0078631
	0.039641	0.0487274	0.127033	0.160429	0.0441527	0.0310431	0.0703202	0.0883834	0.0565686	0.371177	0.10336	0.0537233	0.0588501	0.149395	0.058781	0.146952	0.0757783	0.0666925	0.109887	0.0743213	0.144563	0.179856	0.0600922	0.0657593	0.193127	0.0248141	0.126379	0.132322	0.110874	0.0277844	0.0643821	0.133782	0.226712	0.152352	0.175936	0.089283	0.0334194	0.00110812	-0.0150752	0.0105545	0.0321005	-0.00774552	-0.00433749	-0.00942302	0.0232334	0.00114271	-0.0250287	0.010325	-0.00626803
	0.0235083	0.10829	0.109424	0.110812	0.044085	0.0056875	0.0439003	0.117319	0.0680615	0.324268	0.073145	0.108388	0.052205	0.137205	0.0543435	0.153042	0.0968423	0.0667964	0.0859344	0.153071	0.186868	0.225293	0.0821015	0.0494135	0.158799	0.0329615	0.14789	0.102781	0.113515	0.0343848	0.0302854	0.157844	0.11144	0.112444	0.162455	0.0937186	0.0147453	0.035452	0.0182075	-0.0159952	0.00332955	-0.000903898	0.0129422	-0.0557201	0.042241	0.000950022	-0.00246377	0.011105	0.0252623
	0.049869	0.178525	0.124389	0.114863	0.0377184	0.0384104	0.059414	0.097428	0.0896005	0.215237	0.0367969	0.0880771	0.0809709	0.112995	0.0271945	0.0997421	0.0757565	0.0422581	0.106679	0.132293	0.209052	0.164104	0.0801219	0.109407	0.181254	0.0733369	0.164895	0.131031	0.0628224	0.0563825	0.0355963	0.180328	0.0729808	0.113099	0.204548	0.112761	0.0208101	0.00207273	0.0157585	-0.0115576	-0.00300296	0.00627547	0.0448478	0.0232902	0.0366348	0.0255613	0.00847222	-0.00707085	0.00416522
	0.10831	0.0990925	0.137456	0.0161018	0.04167	0.00205516	0.0491145	0.0240825	0.0277442	0.208509	0.101527	0.0979956	0.0623738	0.143451	0.0422092	0.108406	0.094162	0.059888	0.10462	0.121838	0.162316	0.129158	0.0405103	0.139355	0.092682	0.076225	0.129825	0.0889752	0.106341	0.0327313	0.0428916	0.0834468	0.0858536	0.177964	0.196994	0.110678	0.0101061	0.0272957	0.0110197	-0.0259728	-0.000248291	0.0307912	0.00348964	-0.0536616	0.0172401	0.0126502	0.042134	0.00731608	0.0174612
	0.0302525	0.163514	0.0925074	0.12058	0.0593773	0.0324075	0.0870283	0.0388844	0.0148815	0.271292	0.0997067	0.0652036	0.046837	0.156793	0.0310182	0.0922844	0.0855553	0.0625516	0.093502	0.0830929	0.114092	0.193218	0.0934521	0.121123	0.0591688	0.0446302	0.168147	0.132834	0.0979328	0.0779888	0.0404598	0.0518836	0.0895403	0.140984	0.201417	0.117087	0.0360826	0.0376316	0.0129283	-0.0188744	0.0341379	0.00654564	0.00946201	-0.00459437	0.0273544	0.0458239	-0.0164563	-0.0400567	-0.00279342
	0.0407668	0.259023	0.073966	0.1535	0.0621573	0.0247837	0.118911	0.0568824	0.0738008	0.0927948	0.0993106	0.170456	0.0725754	0.178955	0.0646037	0.204799	0.0834704	0.062669	0.101297	0.0605326	0.137702	0.188061	0.0528986	0.095896	0.154578	0.0353841	0.14485	0.132479	0.0699189	0.0981496	0.0293891	0.117771	0.0546067	0.133263	0.221042	0.0973399	0.0190939	0.0311312	0.0196536	-0.0392003	-0.0380551	-0.0293715	0.0242921	-0.0395174	0.0115093	0.00100302	0.0131731	0.0216465	0.0393218
	0.0432267	0.0762191	0.142056	0.0710875	0.0218765	0.0418113	0.0740056	0.0566478	0.0746086	0.352893	0.103571	0.109013	0.066268	0.125884	0.0448711	0.144332	0.128448	0.0918461	0.0877006	0.0534712	0.126111	0.143819	0.0678208	0.0997443	0.109188	0.044255	0.115543	0.119301	0.110596	0.0917842	0.0865338	0.123657	0.12528	0.103595	0.143961	0.0877343	0.0299098	0.043517	-0.00326119	-0.0111932	-0.0239163	0.00495751	0.0487059	0.0635569	0.0252281	0.00994945	0.00257955	0.0401644	0.00618216
	0.049127	0.181168	0.114278	0.121545	0.0117345	0.0263165	0.0882872	0.0466981	0.0708931	0.202757	0.131524	0.0769983	0.0704584	0.151405	0.062589	0.156845	0.118238	0.107232	0.0864653	0.0918238	0.108273	0.0862093	0.0774904	0.113264	0.137196	0.0577702	0.111677	0.130556	0.0839315	0.0470255	0.039333	0.056758	0.141949	0.11498	0.174508	0.111245	0.028348	0.00496797	0.00672009	0.00421669	0.0127657	0.00564652	0.0243263	0.0111547	0.0195823	0.0251888	0.0338872	-0.00957665	-0.0156495
	0.0579141	0.136567	0.122893	0.0731485	0.0185111	-0.00665058	0.0736013	0.0558007	0.0390537	0.350381	0.0128398	0.0942165	0.0897612	0.0960621	0.0654573	0.168289	0.0969105	0.0679586	0.0728948	0.105721	0.144232	0.187153	0.0510636	0.108006	0.116298	0.0735908	0.137878	0.129023	0.123547	0.080884	0.035962	0.114388	0.0799387	0.137456	0.148489	0.0931779	0.0328504	0.0315885	0.0190636	0.00190712	0.0848753	0.0150627	-0.0164868	-0.0137659	-0.012259	0.0338214	0.0240239	0.0328491	-0.0102741
	0.0248604	0.152508	0.134722	0.0864672	0.0742704	0.00549533	0.0642404	0.0235988	0.0498557	0.375382	0.0648951	0.155375	0.0592153	0.205816	0.07462	0.145222	0.119728	0.0904064	0.0765016	0.0626989	0.090964	0.141811	0.095357	0.106283	0.174283	0.0527661	0.0997068	0.133546	0.0707444	0.0418026	0.0546785	0.156415	0.080364	0.140731	0.165223	0.121067	0.0109348	0.0370311	0.028428	-0.00401326	-0.00433332	-0.00874202	-0.0243211	0.00931002	-0.00505142	0.0309189	-0.00653939	-0.020099	0.00338961
	0.0865419	-0.0167834	0.195615	0.0135818	0.0605748	0.029922	0.0384859	-0.00328984	0.0376557	0.262472	0.0965961	0.064232	0.0946472	0.177741	0.080274	0.155885	0.100404	0.0452427	0.0861354	0.0589824	0.0483686	0.190965	0.0917173	0.121446	0.150455	0.0636985	0.142844	0.153405	0.0760441	0.104846	0.0402071	0.0563683	0.0645015	0.147145	0.208788	0.0701097	0.035546	0.0316986	0.00937685	-0.0263255	-0.0118674	0.0335119	-0.000749506	0.0321722	0.00353854	0.0495117	0.0106237	0.0140903	0.024958
	0.0389158	0.131426	0.12373	0.112845	0.0588477	-0.000397593	0.056871	0.0816135	0.0733832	0.298305	0.0954999	0.106189	0.0863124	0.158412	0.0529715	0.175576	0.0805892	0.0443025	0.0922198	0.110668	0.135471	0.137821	0.0875394	0.0992312	0.0947428	0.0332995	0.117949	0.141712	0.0951065	0.0491788	0.0156249	0.118834	0.0982863	0.154582	0.149226	0.0739912	0.00524676	0.0140758	0.0157331	-0.0170056	0.0262709	0.00225578	-0.0111981	-0.053734	0.00200198	0.0462722	0.00845402	-0.0102275	0.0373477
	0.0485784	0.106121	0.16481	0.0788092	0.0781896	0.050229	0.072376	-0.000759676	0.0679596	0.361114	0.0541822	0.0635369	0.0689139	0.153507	0.0683612	0.180933	0.0800365	0.0413004	0.11688	0.109179	0.0643939	0.140044	0.0996253	0.092722	0.126362	0.0146654	0.0941336	0.132797	0.057777	0.0269269	0.0774702	0.164012	0.125232	0.208744	0.180704	0.110783	0.00201288	0.0266556	0.00901953	0.023123	0.0590916	-0.026414	0.00215885	0.0103502	-0.000983394	0.00996881	0.00914432	0.00825643	0.0117667
	0.0289068	0.0779577	0.143355	0.0722452	0.0733192	0.0312177	0.0568146	0.0724171	0.0517538	0.283464	0.117736	0.0562083	0.11723	0.124367	0.0504813	0.184951	0.0702153	0.0503318	0.101281	0.107653	0.12112	0.141371	0.0543035	0.0878893	0.153793	0.0366405	0.143325	0.120815	0.0920321	0.0810973	0.0624527	0.226226	0.19495	0.194358	0.156584	0.117251	0.0271117	-0.0205141	0.00726898	0.00252137	0.0586147	-0.00534975	-0.019071	0.00750145	0.00505786	0.0294128	-0.0054861	-0.00441612	-0.00536397
	0.0424386	0.0298159	0.221616	0.0767723	0.100602	0.0230487	0.0650142	0.0514569	0.0347857	0.362032	0.052281	0.0854454	0.0779143	0.157277	0.0381498	0.207065	0.0810972	0.0857125	0.110633	0.0742147	0.0357442	0.211418	0.075053	0.0429054	0.122709	0.0185895	0.107704	0.147965	0.102332	0.0289505	0.0428828	0.155554	0.148168	0.1544	0.140189	0.0741115	0.0149671	-0.0223915	0.00863836	-0.00912046	0.0208911	-0.00280321	0.0136848	-0.0307361	0.0182878	0.0591159	0.036847	0.026691	0.00147657
	0.0655822	0.130756	0.171769	0.0569894	0.054476	0.00386646	0.05489	0.0454181	0.0515421	0.172597	0.100833	0.0685703	0.0748652	0.15617	0.0620859	0.174326	0.0825363	0.065104	0.111593	0.0962773	0.077053	0.221824	0.0560519	0.0901467	0.162353	0.0611907	0.15216	0.149932	0.0736863	0.0824136	0.0364381	0.127248	0.12453	0.123352	0.168903	0.139963	0.0124732	0.022612	0.0104355	0.0237017	0.0252787	-0.0231584	0.0075411	-0.0320607	0.0605263	0.00852143	-0.00116058	0.00372592	0.0210986
	0.0553006	0.120232	0.180927	0.09586	0.0473443	0.0220098	0.0596839	0.107617	0.0857331	0.281647	0.112714	0.124733	0.0814447	0.158688	0.0382895	0.234219	0.0900047	0.0928683	0.106341	0.062262	0.0649746	0.18606	0.0738973	0.038445	0.166149	0.0491288	0.0578236	0.120163	0.0828159	0.0677869	0.0799389	0.0735871	0.0764998	0.194498	0.145066	0.0958017	0.0207595	-0.0319463	-0.00485898	-0.00416042	0.0334627	-0.00012581	-0.00192602	0.0092964	0.0110239	0.0581763	0.00870338	-0.0294253	-0.00620259
	0.0633294	0.136039	0.173389	0.0440367	0.0511775	0.0230721	0.0788926	0.0426023	0.0503014	0.261987	0.0970717	0.0747178	0.0518342	0.146246	0.0796525	0.202476	0.0655016	0.0683984	0.119578	0.10916	0.067369	0.23901	0.0854874	0.0921176	0.158482	0.0414682	0.160523	0.134655	0.110316	0.070925	0.0573591	0.188132	0.106478	0.12375	0.118878	0.0938677	0.00681232	0.0375877	0.00487418	-0.00135758	-0.0042281	-0.0214816	0.0221125	-0.00910312	-0.0283648	0.0113398	-0.000219462	-0.0192199	-0.0265348
	0.0603804	0.120476	0.161823	0.00757772	0.0722573	0.00150299	0.0720688	0.0483015	0.0594882	0.235945	0.134495	0.118974	0.078166	0.164493	0.0669506	0.172249	0.0792101	0.0621294	0.126584	0.0848924	0.0323901	0.232156	0.0821365	0.0742125	0.161656	0.0423475	0.118053	0.137095	0.0847433	0.0468027	0.0737356	0.132878	0.0729213	0.168904	0.129577	0.103529	0.0228978	0.0403319	0.0124535	-0.00178596	0.0246335	-0.000345455	-0.00371967	0.0587782	0.0208984	0.0443603	-0.0065771	0.0240698	-0.0144305
	0.0321998	0.121203	0.171016	0.0704203	0.0385214	0.00242275	0.0788173	0.0505549	0.0787235	0.29149	0.0859843	0.0527642	0.0648115	0.17503	0.0841329	0.171284	0.0851185	0.0575056	0.113615	0.103908	0.0382792	0.176378	0.0735697	0.100569	0.156463	0.0697265	0.142949	0.151971	0.107098	0.0866087	0.0599328	0.149843	0.131571	0.126776	0.155157	0.0891957	0.013424	0.0207123	-0.00283588	-0.0428006	0.0754624	-0.00492743	0.027032	0.00558356	0.0037211	0.0218799	-0.0194882	-0.0118843	-0.00292379
	0.044603	0.194124	0.118466	0.0950271	0.0219513	-0.00136267	0.0815311	0.0874032	0.0788203	0.131578	0.0931076	0.139429	0.0544623	0.157774	0.0654776	0.198608	0.0745572	0.056423	0.0846692	0.149486	0.0617379	0.209256	0.0884315	0.0743324	0.146356	0.0682171	0.110928	0.152113	0.138603	0.102594	0.0499214	0.013475	0.0796352	0.119197	0.23931	0.1231	0.00555859	-0.00997442	-0.000791666	0.018439	0.0257654	-0.0130049	0.016326	0.0519544	-0.0329278	0.0153711	0.0440812	0.00314025	0.00897236
	0.0705997	0.0551893	0.15825	0.0752026	0.0546099	0.0314022	0.0290979	0.101422	0.0668991	0.376763	0.0966729	0.123752	0.0987178	0.146156	0.0698183	0.179286	0.0981001	0.0740617	0.100383	0.110119	0.0927899	0.181514	0.0652851	0.0698682	0.147761	0.0520633	0.126627	0.0981792	0.108402	0.0586193	0.0448832	0.199662	0.101584	0.165984	0.148271	0.11127	-0.00744506	-0.0124545	0.0162315	-0.0132678	-0.0300428	0.0121267	0.0519801	-0.0227908	0.0160448	0.0113352	-0.000182971	-0.0115176	0.00364273
	0.0728371	0.142621	0.131861	0.115094	0.0489523	0.0631392	0.0844971	0.0772446	0.0296984	0.190008	0.0998826	0.0913842	0.0617063	0.150532	0.0566739	0.156645	0.0745782	0.0618886	0.0979787	0.065487	0.00752059	0.206028	0.0526592	0.0645052	0.165211	0.0513266	0.162353	0.121285	0.105259	0.0971814	0.0263623	0.13484	0.114571	0.146554	0.223031	0.105832	0.0103568	0.0445275	0.0104325	-0.00353075	-0.0283437	0.00921826	0.0112735	0.0235598	-0.00123948	0.0383318	-0.0176967	0.00519176	0.0351902
	0.0268128	0.0820032	0.181286	0.069878	0.0351965	-0.00350326	0.0374259	0.0761287	0.0357404	0.399656	0.0875724	0.135605	0.0482516	0.0924499	0.055185	0.182636	0.103854	0.0609444	0.112595	0.0809967	0.0595003	0.150766	0.0528868	0.0512463	0.163829	0.0394815	0.11575	0.142364	0.104284	0.0743736	0.0583519	0.122468	0.131526	0.165713	0.138909	0.116641	-0.00436534	0.0376325	0.00695582	-0.0194482	0.0228812	-0.00913884	0.0303811	-0.0201266	0.0280835	0.0593785	0.0207808	0.0216241	0.00462354
	0.0498588	0.0876172	0.166879	0.0166833	0.05885	-0.00284672	0.0657933	0.0556206	0.0325865	0.247701	0.0994769	0.14375	0.0571436	0.12998	0.105128	0.178549	0.0754545	0.0524889	0.106128	0.118173	0.0539244	0.226212	0.0709841	0.0462618	0.199981	0.0536894	0.117188	0.175942	0.0889391	0.07457	0.0456124	0.130908	0.0822992	0.134208	0.215291	0.08466	0.0208662	0.0457592	0.019242	-0.0249999	0.00838705	-0.0591532	0.0261512	0.00243251	0.0132839	0.0228432	-0.0124127	-0.00643728	0.0201409
	0.0488656	0.100023	0.114972	0.0934542	0.0647443	0.0214169	0.0542626	0.0846517	0.0850033	0.287202	0.0910458	0.0992552	0.0340084	0.152851	0.0830613	0.153824	0.0852373	0.0494083	0.100753	0.103616	0.0907161	0.180611	0.0620244	0.0863859	0.174089	0.066068	0.137176	0.152546	0.088419	0.120451	0.0651329	0.118635	0.112882	0.150178	0.274001	0.119016	0.0231338	0.0177153	-0.0181067	0.00354921	0.0536708	0.036814	-0.00157015	-0.00153771	0.0188268	0.0463405	-0.0112059	0.0312914	0.0374385
	0.0735025	0.179057	0.108282	0.114362	0.0127727	0.0136826	0.0683154	0.0938992	0.0147424	0.110443	0.0937076	0.144691	0.0576426	0.165475	0.0634795	0.172246	0.0966366	0.104261	0.128691	0.0528747	0.0716185	0.147128	0.044515	0.0832069	0.0872479	0.0483253	0.104694	0.158221	0.0841957	0.0780853	0.0685477	0.127441	0.0412129	0.110373	0.198645	0.0974301	-0.0150549	0.0660631	-0.00328099	-0.0230565	0.0210073	-0.0198291	0.0128062	0.0401015	0.00752294	0.0255874	-0.00363451	-0.0170817	0.0169792
	0.0380082	0.189678	0.106517	0.0337481	0.0442924	-0.0128939	0.0754118	0.00472734	0.0659257	0.280933	0.101248	0.058897	0.071141	0.145836	0.0644371	0.1571	0.0754661	0.0534753	0.108133	0.101424	0.0980682	0.172532	0.0666899	0.118326	0.164855	0.0499473	0.100406	0.105718	0.135442	0.0946822	0.0516732	0.177706	0.144237	0.20187	0.169214	0.108911	0.0321215	-0.00297818	0.0303671	0.000930043	0.0354063	0.0563454	0.0111217	-0.00869667	-0.00676247	-0.00865047	0.0036228	0.018663	0.0125859
	0.0415642	0.179113	0.131748	0.113398	0.0136565	0.0476962	0.0604056	0.0773429	0.0673778	0.202745	0.062593	0.059337	0.0611986	0.182114	0.074185	0.152337	0.112457	0.0752636	0.113829	0.0968768	0.118421	0.103757	0.0869925	0.0727868	0.130785	0.0600611	0.123175	0.160384	0.0851294	0.0825578	0.0561804	0.184638	0.137072	0.181452	0.112792	0.107921	0.0257143	0.012185	0.0181295	-0.0261791	0.0552389	0.0049306	-0.024276	-0.0262594	-0.0022399	0.0281287	0.0159708	0.0294528	-0.0109474
	0.0430234	0.0989664	0.141506	0.0179523	0.0305408	0.0171667	0.0382762	0.0877526	0.0872034	0.21766	0.0833524	0.11488	0.0674908	0.157023	0.0555943	0.136187	0.0797485	0.0759742	0.113613	0.113421	0.130277	0.132043	0.0474577	0.103857	0.158991	0.0547752	0.132157	0.138146	0.10566	0.103444	0.0623639	0.133528	0.138585	0.139812	0.233789	0.07997	-0.00574136	0.0159038	-0.0134425	0.0123084	-0.0138474	-0.0209907	0.0095482	0.00341149	-0.0257835	0.0388354	0.00133336	-0.0155895	0.0494239
	0.0345189	0.113177	0.190517	0.0143325	0.0812941	0.037361	0.0370251	0.046359	0.0610365	0.378177	0.0850873	0.0902933	0.0563378	0.104121	0.0730783	0.130495	0.0810088	0.0581907	0.123167	0.0931253	0.122963	0.137706	0.0686664	0.06034	0.137456	0.0628026	0.104082	0.137676	0.0869371	0.0642144	0.0668166	0.163703	0.132081	0.108042	0.155953	0.0933595	0.00508775	-0.0132941	-0.00797755	-0.013617	0.038022	0.0021836	0.0101273	-0.0327701	0.0132226	-0.000138744	0.00974064	0.00360193	-0.0116398
	0.069871	0.0705689	0.129192	0.0350147	0.0411252	0.0347893	0.0475967	0.0420704	0.0827175	0.371566	0.0396617	0.0820046	0.0747891	0.179656	0.0712319	0.110456	0.130923	0.0951143	0.104188	0.0763279	0.0654886	0.0582638	0.0666925	0.0147068	0.0884657	0.0408308	0.112638	0.11078	0.0959292	0.0635407	0.055981	0.110064	0.111353	0.189199	0.181117	0.0760041	0.0154288	0.00707501	0.00344645	-0.00288941	-0.000948692	-0.0483153	0.0233012	0.0323142	0.0209336	0.0121954	0.00603919	0.018072	-0.0171281
	0.0538748	0.113944	0.135944	0.0555219	0.0763004	-0.00512879	0.0757315	0.0878627	0.0626003	0.253163	0.0756168	0.110126	0.0398558	0.149772	0.0627036	0.174775	0.118179	0.0663233	0.0897294	0.111307	0.175461	0.179819	0.0289023	0.115021	0.131851	0.0443533	0.110514	0.138527	0.104218	0.0387984	0.0817406	0.162311	0.184209	0.220563	0.143327	0.133503	0.0284377	-0.0197229	0.0157711	-0.0300084	0.028954	0.0227478	0.0290841	0.0437098	0.0367341	0.0129922	0.0117376	-0.012132	0.00921341
	0.0498339	0.11097	0.176838	0.054758	0.0633937	0.0133623	0.0378181	0.0355109	0.0622609	0.322541	0.0504534	0.118925	0.0625292	0.177528	0.0834741	0.16232	0.108284	0.0999278	0.120202	0.0740367	0.10578	0.117574	0.0697277	0.0721063	0.206542	0.0484692	0.129487	0.144547	0.116478	0.0752847	0.0914526	0.244526	0.10108	0.145219	0.111397	0.12108	0.0109106	0.0139252	0.010644	-0.0116654	0.0146817	0.0240973	-0.0106984	0.0107603	0.028356	0.0086492	-0.00969905	-0.00074763	0.00137362
	0.0436856	0.145467	0.162146	0.0943177	0.045216	0.044823	0.0281732	0.0859472	0.0870482	0.118552	0.0777756	0.129895	0.0622239	0.205754	0.081953	0.14041	0.096585	0.0875293	0.0996043	0.0577891	0.108323	0.199466	0.0820016	0.0693256	0.137961	0.0388999	0.0831861	0.108738	0.124017	0.0895435	0.0514922	0.208355	0.13546	0.194838	0.14252	0.0996538	0.0394811	0.0304551	0.00383924	-0.000816061	-0.0391742	-0.0087896	0.0112971	-0.0211908	0.0090637	0.0144365	0.0163278	-0.0130439	0.00127652
	0.0370189	0.0533927	0.163868	0.0187338	0.0461645	0.00680405	0.0272335	0.0779378	0.0343766	0.285961	0.0999373	0.0561586	0.0849661	0.15514	0.0772634	0.174361	0.0773181	0.0925114	0.108752	0.0922687	0.171542	0.151423	0.0453654	0.0728456	0.169687	0.0346473	0.158922	0.116331	0.0895452	0.107834	0.0542696	0.145891	0.0873075	0.170294	0.19147	0.0588001	0.0105143	0.02094	-0.0203215	-0.00481518	0.0140676	-0.00161176	-0.010421	0.0258206	0.0258144	0.0287539	0.0278445	-0.00053126	-0.00134457
	0.0572927	0.12545	0.136304	0.0573282	0.0506318	0.00684118	0.0613535	0.0753414	0.0593864	0.235993	0.0893419	0.00529903	0.0623042	0.111203	0.0765144	0.173445	0.110735	0.0809347	0.130505	0.131242	0.117703	0.145711	0.0319118	0.101596	0.128487	0.0623247	0.150244	0.145398	0.110516	0.0886438	0.0599542	0.112396	0.170323	0.14734	0.21195	0.0847284	0.0223614	0.0374802	-0.0062874	-0.0267452	0.0578211	0.0116683	0.0278497	0.0219595	0.000635995	-0.000505522	0.0200021	0.0215756	0.0160421
	0.0497046	0.0734124	0.176844	0.0102056	0.0549665	0.0315805	0.0388588	0.049339	0.0799708	0.287898	0.0752888	0.164219	0.0656255	0.181608	0.0784192	0.217125	0.100398	0.0867525	0.0821298	0.0932158	0.122259	0.170673	0.0677545	0.0445254	0.188583	0.0512481	0.111056	0.132096	0.126283	0.0492824	0.0863334	0.181969	0.190303	0.141447	0.188729	0.105969	0.0178408	0.0325394	-0.00635967	0.016676	0.0239188	0.0449661	0.00982755	0.0105454	-0.0161568	0.0353942	0.00982764	0.000781371	0.000525649
	0.037228	0.174689	0.135313	0.0747696	0.0529415	0.0208195	0.0568633	0.0574183	0.0686979	0.339339	0.0643692	0.122724	0.0883236	0.155807	0.0668623	0.145438	0.134394	0.0623816	0.119487	0.14058	0.0900818	0.137116	0.0795755	0.073182	0.14661	0.0372235	0.0927638	0.125016	0.103983	0.0506083	0.02613	0.235163	0.210595	0.186568	0.210426	0.10479	0.0103602	0.0368089	0.00168968	-0.0104194	0.0248156	0.0251544	0.0343998	0.0260001	0.0215346	0.0071946	-0.0143833	0.0110224	-0.00188105
	0.0514298	0.106664	0.15908	0.020532	0.038741	0.036872	0.0417282	0.0659844	0.0761058	0.301522	0.0754662	0.0821544	0.069216	0.150156	0.068069	0.184854	0.0707757	0.0628636	0.102757	0.111597	0.120822	0.205735	0.0552116	0.0839299	0.109864	0.0526921	0.106678	0.116012	0.0898577	0.0955064	0.0554483	0.164927	0.151648	0.171476	0.122047	0.102067	-0.011264	0.0421672	0.00841092	0.011651	0.0511538	-0.00227668	0.0252205	0.0170301	0.0504056	0.0339803	0.0305105	-0.0264653	0.00715478
	0.0577091	0.183571	0.125311	0.0439769	0.0239937	0.0126414	0.0579374	0.0740014	0.0365748	0.241451	0.0424788	0.112535	0.0671932	0.114595	0.0660938	0.189592	0.0418534	0.0189107	0.124335	0.118223	0.152167	0.147532	0.0345274	0.0799774	0.103254	0.0632224	0.118326	0.132256	0.0796979	0.0615078	0.0970893	0.172941	0.153331	0.179537	0.190061	0.119579	-0.00477502	-0.00485683	-0.0119069	-0.021591	-0.0130542	0.0217598	0.00634439	0.00995565	0.0292641	0.025421	0.00694736	-0.0319444	-0.000718701
	0.0357228	0.0903419	0.120129	0.0219601	0.0584795	0.0239592	0.0718085	0.0342494	0.052179	0.28584	0.0644602	0.176929	0.0595491	0.16223	0.0753714	0.162166	0.0981441	0.0851797	0.0890275	0.167011	0.154031	0.107806	0.0419011	0.0997759	0.123249	0.0733782	0.110598	0.121901	0.0880886	0.0386555	0.0410597	0.151792	0.127596	0.1684	0.138349	0.0985915	0.0241986	0.0168126	-0.0185111	0.0260169	0.0227732	0.00811656	-0.0246296	-0.00876164	0.00838845	0.00153626	0.004059	0.00746045	0.0144499
	0.0489117	0.0843176	0.176186	0.0430651	0.0661678	0.0218204	0.0461481	0.0507256	0.0622753	0.318643	0.0553536	0.0730865	0.0564197	0.125845	0.0525016	0.18908	0.0783091	0.0595098	0.0967182	0.133925	0.0918184	0.135038	0.051636	0.0640671	0.110935	0.0586185	0.114218	0.147505	0.0993084	0.0843627	0.075147	0.136154	0.0916633	0.108295	0.132856	0.0989755	0.0310997	0.0154534	0.0121475	0.0099616	-0.0151899	0.00101416	0.00649351	0.0603784	0.0193236	0.05062	0.0135313	0.000230244	-0.0135757
	0.0609093	0.0690482	0.208604	0.0475076	0.0847658	0.00559427	-0.0121472	0.038922	0.074236	0.269332	0.0455651	0.0709852	0.0729952	0.130747	0.0555487	0.164261	0.0586619	0.0902603	0.11013	0.102945	0.102081	0.123902	0.0696059	0.0679373	0.114447	0.0571647	0.101135	0.137139	0.110177	0.0932312	0.0377488	0.112387	0.146344	0.121203	0.157297	0.059399	0.00291231	0.0188776	0.014141	0.000356733	-0.0287014	0.0171157	0.0231153	-0.0100766	0.00911482	0.024181	0.00718074	-0.0192069	0.0114183
	0.0670106	0.149158	0.143458	0.0825102	0.0230401	0.029318	0.0379209	0.0645659	0.0759389	0.211309	0.0743087	0.087055	0.0338052	0.136306	0.0842168	0.190627	0.0817227	0.0598704	0.11881	0.159897	0.173872	0.0356799	0.0717448	0.111516	0.108366	0.0408486	0.102511	0.143561	0.0878862	0.0633639	0.056187	0.146164	0.122871	0.112779	0.153223	0.0923299	0.0308239	0.0209497	0.00515012	0.0112798	0.0345674	-0.0417838	-0.00337446	-0.0181802	0.0360196	0.0390884	0.00314317	-0.00413167	0.00118238
	0.0550658	0.159662	0.0812391	0.0820559	0.0304483	-0.00638386	0.0890221	0.112055	0.0749405	0.0389605	0.0919413	0.136598	0.0449637	0.152372	0.0980458	0.113769	0.0978509	0.067004	0.0884423	0.098084	0.108263	0.0025866	0.0552804	0.131286	0.0255409	0.0485049	0.156033	0.107395	0.129408	0.031896	0.0722946	0.103879	0.124575	0.147413	0.127144	0.141792	0.022608	0.0466862	0.00776261	-0.0115313	0.0488445	-0.00052477	0.0134317	0.0375734	-0.0167762	0.0493093	-0.0380608	-0.00941983	-0.00156779
	0.0350536	0.125332	0.144381	0.0623724	0.0128145	0.0543017	0.0536806	0.0438038	0.0675821	0.223244	0.0788413	0.0824196	0.0536499	0.0922994	0.0678009	0.176018	0.0754747	0.0399304	0.0906353	0.138549	0.140564	0.0756769	0.0656449	0.128173	0.0944825	0.0276709	0.134923	0.132079	0.162725	0.0639818	0.0481183	0.091993	0.158819	0.130141	0.139612	0.0983925	0.0276053	0.0354716	-0.00372882	-0.00860566	0.0490541	-0.0167491	0.0226573	0.0363382	-0.00519707	0.0120515	0.0112018	0.0231183	0.0285425
	0.05969	0.112804	0.120476	0.0490875	0.0381246	0.0343441	0.0264154	0.0560577	0.0837483	0.211005	0.0492234	0.105476	0.0455012	0.133291	0.0504979	0.15644	0.0905256	0.0523907	0.107801	0.137983	0.171439	0.0839276	0.0466831	0.08442	0.119945	0.0877337	0.14833	0.114554	0.114958	0.0949107	0.0563972	0.0796602	0.150435	0.119355	0.133116	0.122784	0.0220896	-0.0587609	0.00138455	0.010462	-0.00139568	-0.0248229	0.027078	0.0145553	0.0484986	0.00868426	0.0192781	0.0421042	-0.0106213
	0.0491692	0.122292	0.160232	0.0106908	0.0177154	0.0286578	0.0485538	0.0735925	0.0647899	0.21221	0.058032	0.109402	0.0522553	0.0864448	0.0787271	0.185945	0.0506412	0.0495438	0.102634	0.0723245	0.157955	0.0995492	0.0777406	0.124507	0.116516	0.0640636	0.165799	0.140755	0.136525	0.0749277	0.0327994	0.0838837	0.0606812	0.0984004	0.130304	0.108371	0.015447	0.00705789	-0.00794245	0.00381721	-0.0253354	0.00418649	0.0137993	0.060668	0.00802815	0.0213465	-0.00951663	-0.00647025	-0.0365608
	0.057288	0.124279	0.172019	0.0280096	0.0603632	-0.00354904	0.0530242	0.0342455	0.0362631	0.242718	0.0740481	0.0998575	0.0807892	0.155232	0.0969329	0.178643	0.0856978	0.0244016	0.0540137	0.0426572	0.110335	0.140239	0.0943054	0.143721	0.100071	0.039856	0.146746	0.116216	0.141555	0.0259404	0.0808209	0.0864325	0.0942798	0.141858	0.0692855	0.0802596	-0.00151865	0.00927164	0.0180756	-0.00997818	-0.0104917	0.0168345	0.0191755	0.0104462	-0.0233794	0.0316119	0.0066086	0.0269062	0.00635949
	0.0220815	0.117818	0.130361	0.0727691	0.0372532	0.0731952	0.0568228	0.0278662	0.0369992	0.17077	0.0696007	0.121002	0.0228658	0.102106	0.0699332	0.203369	0.0940628	0.0911435	0.0806459	0.137437	0.12231	0.0605567	0.105108	0.128276	0.0621648	0.0125039	0.171714	0.117016	0.142615	0.0558137	0.0379496	0.099292	0.111776	0.128017	0.158825	0.088704	0.0131722	0.0105075	-0.000424993	0.00392094	0.0472132	-0.00446605	0.0329649	-0.0404038	-0.00862575	0.0611809	0.00314826	-0.0211694	-0.015694
	0.0651522	0.078154	0.149216	0.0766552	0.0488796	0.0564079	0.0611148	0.0365438	0.066841	0.209768	0.00820869	0.108048	0.0426007	0.136232	0.0687911	0.176185	0.0682231	0.0707804	0.0928644	0.0577552	0.148937	0.131309	0.111562	0.13	0.108337	0.0807448	0.184735	0.176344	0.133325	0.101422	0.0555203	0.0760511	0.0826231	0.0799671	0.163783	0.118661	0.0385456	0.0111123	0.00690251	-0.00437063	0.0263531	-0.00128195	0.00954461	-0.0402005	0.0262552	0.00547723	0.00385139	0.0163716	0.0239545
	0.0512325	0.112367	0.160222	0.0534704	0.0387769	0.0522336	0.0745287	0.0755945	0.11449	0.242665	0.0717238	0.137396	0.0732931	0.0966841	0.0377302	0.188405	0.0771704	0.0582472	0.101771	0.0609644	0.148798	0.17317	0.149258	0.152022	0.139037	0.0900993	0.170536	0.149341	0.177059	0.0939212	0.0508971	0.0936605	0.131569	0.146728	0.213215	0.145887	0.0216182	0.0414545	-0.000481621	0.00660472	0.0437968	0.00419455	0.0270773	0.0255272	0.0277842	0.0450292	0.00581835	-0.0312662	-0.000578602
	0.0673849	0.175414	0.175655	0.0409533	0.0455362	0.0521674	0.0281267	0.0519193	0.105967	0.205958	0.0908988	0.114388	0.0606195	0.140675	0.0831208	0.218016	0.0838105	0.0465421	0.127598	0.0928991	0.16464	0.21116	0.145783	0.160032	0.0893348	0.0506669	0.187969	0.18356	0.118021	0.138673	0.0661277	0.0373725	0.118646	0.12282	0.141396	0.160853	0.0317038	0.0209594	0.0114144	0.0166333	0.0346593	0.0300272	0.0286965	0.0100637	0.0128609	0.0344708	0.0268803	0.011944	0.0439593
	0.0192114	0.156441	0.178073	0.134871	0.0853164	0.0244061	0.0775518	0.103625	0.132623	0.386287	0.046261	0.209554	0.0851632	0.186961	0.0952695	0.186167	0.0912134	0.0814799	0.113499	0.114165	0.156072	0.197495	0.148635	0.100806	0.103338	0.0896912	0.171928	0.155284	0.139916	0.113704	0.0426814	0.0926556	0.107958	0.142367	0.217565	0.0890224	0.019095	0.0418064	0.000180881	0.0100995	0.010435	-0.0037997	0.0452305	-0.0237934	0.00604601	-0.00171547	0.0279575	-0.00383779	0.0297539
	0.0706545	0.136691	0.218643	0.0632319	0.105483	0.0490378	0.051407	0.0838186	0.101832	0.252504	0.0293274	0.15902	0.0389605	0.126371	0.0787831	0.219724	0.0897639	0.0739385	0.104744	0.118279	0.178475	0.208044	0.153869	0.150326	0.179811	0.0837213	0.216721	0.178437	0.184916	0.106849	0.0578703	0.0956087	0.109262	0.201671	0.219144	0.136269	0.0267437	0.0150687	0.0166426	0.0394189	-0.0337329	0.0446574	0.0145522	-0.00548608	0.0226336	0.0475631	0.0144933	0.0409163	0.00257547
	0.0624746	0.0985793	0.215034	0.0875728	0.0622055	0.0727967	0.0452265	0.0997905	0.121577	0.21847	0.0324056	0.133441	0.084374	0.140235	0.0827698	0.195301	0.0911195	0.0602942	0.100461	0.0788388	0.12974	0.209586	0.154657	0.187167	0.190304	0.0698882	0.223472	0.176433	0.12027	0.127837	0.0442155	0.135098	0.111474	0.154107	0.241347	0.175412	0.0170514	0.0346287	0.00362393	0.0242206	0.0465894	0.01972	0.0531033	0.0116746	0.00720983	0.00451685	0.0150452	-0.0126338	0.000451619
	0.0619396	0.135798	0.219383	0.0967327	0.0678151	0.279134	0.0845804	0.314854	0.164884	0.316903	0.0824656	0.124515	0.0719464	0.138408	0.0884782	0.234654	0.0953578	0.0424032	0.119489	0.0878448	0.146092	0.243229	0.181715	0.11954	0.137201	0.0690449	0.190342	0.181526	0.146231	0.122331	0.0803381	0.164746	0.139323	0.150418	0.217184	0.13829	0.0352193	-0.0128849	0.00464671	0.0338891	0.0456101	0.0601689	0.0411615	0.0470257	0.0175391	0.0493118	-0.00600348	0.0488848	0.0249686
	0.0900852	0.116823	0.239475	0.0780134	0.0929053	0.33994	0.0496703	0.498313	0.111769	0.312281	0.0750667	0.119899	0.069072	0.129755	0.110005	0.23574	0.0744491	0.0628915	0.119454	0.132741	0.162964	0.162387	0.188629	0.168473	0.0960291	0.0459349	0.22814	0.184353	0.17613	0.10661	0.102875	0.133825	0.120009	0.161677	0.203144	0.136934	0.0187291	0.0418748	0.00220112	-0.00773505	0.0308295	0.0473021	0.0588026	-0.0164239	0.0159341	0.0588686	0.023093	0.0215782	0.0497766
	0.0972122	0.127893	0.263954	0.175119	0.310358	0.62353	0.37137	0.932575	0.150238	0.295357	0.0633234	0.123192	0.065668	0.14085	0.0991136	0.242839	0.0834614	0.0430526	0.132529	0.122	0.193995	0.251195	0.178301	0.122268	0.170249	0.0478742	0.140953	0.193874	0.174895	0.0608946	0.0849197	0.185197	0.160641	0.223188	0.25445	0.161153	0.0331047	-0.0298213	0.00214467	0.0342857	-0.000104854	0.031346	0.0193217	0.0204635	0.0259169	0.0388311	0.0161724	0.012905	0.0496967
	0.385511	0.514771	0.228694	0.157385	0.550362	0.962812	1.03208	1.73761	0.121303	0.250237	0.661735	0.208417	0.0425088	0.159281	0.0946622	0.254036	0.0803841	0.0813	0.112761	0.112154	0.123331	0.207601	0.224653	0.179576	0.155189	0.0558711	0.235993	0.173599	0.180056	0.0603916	0.103487	0.191369	0.150614	0.201241	0.258858	0.174961	0.0258812	-0.0284748	-0.000965981	0.0122502	0.0498925	0.0166643	0.0295345	0.0165653	0.0313843	0.0174834	0.0510394	-0.00186465	0.0296481
	1.10468	1.24812	0.216595	0.281867	0.967445	1.57668	2.68638	3.15727	0.161669	0.2414	2.49877	0.144487	0.084235	0.190406	0.137275	0.249409	0.135799	0.0681286	0.0865011	0.111692	0.178293	0.213564	0.191015	0.183617	0.173334	0.074381	0.231306	0.188714	0.202466	0.136457	0.0771166	0.0857654	0.130407	0.199133	0.19958	0.145957	0.0511963	0.00341461	0.0104856	0.0342133	0.0358563	0.0557037	0.0481802	0.0147408	0.0219235	0.0388899	-0.00803573	0.0242422	0.0282395
	0.715404	0.760647	0.246257	0.323495	0.623924	0.774106	1.31001	1.54426	0.165644	0.237859	1.41862	0.145157	0.0763946	0.14199	0.110492	0.245748	0.110206	0.055998	0.105382	0.102957	0.224195	0.237347	0.227525	0.204994	0.184091	0.0523864	0.236148	0.189531	0.176014	0.0644606	0.0737399	0.0669254	0.155019	0.243381	0.203911	0.136192	0.0556565	0.00788419	-0.00295975	0.0456887	0.0568162	0.0191216	0.0334384	0.0787245	0.0373786	0.045835	0.029774	0.047373	0.042336
	-0.241256	-0.254408	0.0146477	0.0111426	-0.200345	-0.390235	-0.430469	-0.455205	0.138351	0.0190225	-0.333597	0.0973344	0.0779159	0.194646	0.106877	0.324233	0.155012	0.0853332	0.0872367	0.0730292	0.258212	0.250908	0.219839	0.198293	0.138734	0.0552052	0.163597	0.202834	0.167032	0.0800101	0.128037	0.237508	0.178641	0.236623	0.209301	0.154861	0.0344847	0.0455541	0.0266696	0.0161111	0.0379269	0.0286739	0.0585622	0.0866122	0.0282859	0.0537491	0.0263605	0.0241611	0.0719854
	-0.135075	-0.182031	0.205347	0.281286	0.249216	0.0612979	0.666556	0.792091	0.227256	0.325157	0.63069	0.263782	0.0813297	0.184577	0.139191	0.29267	0.139108	0.0464539	0.111509	0.125837	0.222327	0.20878	0.23759	0.207986	0.202842	0.065732	0.220304	0.201445	0.238322	0.0998844	0.0918693	0.139824	0.16631	0.203111	0.197034	0.155932	0.0435701	-0.000925065	0.0161142	0.0324937	0.0221298	0.0487973	0.034715	0.220138	0.0173157	0.0542973	0.0103291	0.096777	0.0290915
	0.275754	0.23743	0.295616	0.283245	0.311554	0.0939124	0.428655	0.593615	0.193108	0.391342	0.724696	0.134532	0.0997263	0.173761	0.1395	0.307099	0.0891025	0.0984096	0.127129	0.123123	0.270501	0.282097	0.213104	0.192065	0.177325	0.0854639	0.250577	0.206018	0.226638	0.110475	0.0924	0.129076	0.0952378	0.240146	0.30124	0.126747	0.0206226	0.00616989	0.0221691	0.019526	0.0513106	0.0341043	0.0600539	0.192663	0.0251652	0.014477	0.0319114	0.0537167	0.0482219
	0.100159	0.210387	0.240175	0.332766	0.21931	0.0980626	0.299481	0.357779	0.164047	0.334948	0.415665	0.238802	0.089374	0.23333	0.156985	0.337339	0.152867	0.119881	0.115759	0.133367	0.225034	0.271311	0.228837	0.199491	0.202933	0.0645506	0.226269	0.22368	0.19289	0.107274	0.131836	0.218007	0.136192	0.220599	0.26992	0.205386	0.0310384	0.0148832	0.0180151	0.0357729	0.0433429	0.0678802	0.0418745	0.185336	0.0397475	0.0491476	0.0363278	0.056338	0.0878091
	0.06592	0.10132	0.272453	0.185663	0.124763	0.117199	0.0857981	0.215083	0.179547	0.205091	0.329164	0.161042	0.0960369	0.218373	0.142216	0.307692	0.123778	0.0746544	0.140756	0.139527	0.253634	0.245968	0.244022	0.240694	0.148801	0.0610999	0.267908	0.21473	0.251106	0.0908973	0.134071	0.157274	0.127543	0.24019	0.309071	0.194808	0.0325256	0.0122887	0.000651957	0.0211426	0.0723232	0.0789681	0.0770338	0.265156	0.0406247	0.0423832	0.0555833	0.0564841	0.0585254
	0.0851821	0.178455	0.230275	0.0846014	0.119114	0.0903784	0.0859351	0.0357321	0.204811	0.279764	0.220868	0.181072	0.124698	0.217552	0.133628	0.298429	0.130075	0.0614895	0.133092	0.144236	0.256722	0.30431	0.214432	0.251236	0.233474	0.0655574	0.258087	0.225718	0.249014	0.157339	0.131441	0.182117	0.135661	0.195667	0.287978	0.214476	0.0727566	0.0107717	0.000881967	0.0128259	0.0779414	0.0785842	0.0557658	0.226483	0.0934116	0.0725653	0.00813899	0.0608059	0.0496739
	0.0853174	0.121922	0.276866	0.104245	0.091932	0.159668	0.12956	0.0796425	0.237546	0.20129	0.120544	0.197746	0.0806996	0.213665	0.147256	0.309606	0.123788	0.0822498	0.140195	0.145856	0.183367	0.266191	0.214953	0.230485	0.184105	0.0940763	0.292475	0.243185	0.28875	0.168973	0.122902	0.15439	0.171959	0.212838	0.349531	0.169878	0.044993	0.0218063	0.0152473	0.0441848	-0.00188719	0.0911816	0.0514132	0.14947	0.0585165	0.0825647	0.00392852	0.058734	0.0795999
	0.0740075	0.115295	0.272943	0.121231	0.140656	0.128901	0.118782	0.0802617	0.181364	0.208265	0.12533	0.272016	0.0858284	0.206379	0.1594	0.328541	0.158884	0.0704348	0.121939	0.23022	0.190828	0.30242	0.24835	0.252678	0.225217	0.080068	0.273435	0.228497	0.250781	0.121589	0.10905	0.259642	0.220739	0.217626	0.256317	0.186091	0.0344691	-0.00748025	0.0266347	0.0471933	0.102336	0.0713756	0.0604888	0.161612	0.0510724	0.0616122	0.0504164	0.100367	0.0940697
	0.0773264	0.100273	0.323239	0.0362008	0.165592	0.156953	0.125374	0.0582896	0.186132	0.382649	0.119601	0.204017	0.117317	0.299305	0.173806	0.349938	0.167061	0.128274	0.136457	0.168313	0.119704	0.302609	0.235445	0.216481	0.179776	0.0774808	0.322731	0.236553	0.230213	0.147966	0.143811	0.166833	0.191638	0.221634	0.311699	0.209593	0.0425385	0.013919	0.00492582	0.0668778	0.0320063	0.0677742	0.104602	0.112014	0.0825286	0.0612401	0.0301716	0.064961	0.095896
	0.080309	0.150061	0.281567	0.13151	0.125846	0.140834	0.130897	0.0801684	0.225095	0.252564	0.0900518	0.214685	0.0970932	0.221194	0.137244	0.332189	0.156678	0.133987	0.168289	0.164213	0.211769	0.335909	0.240094	0.235281	0.2315	0.0877851	0.278574	0.247191	0.280919	0.149715	0.122821	0.175446	0.221275	0.253919	0.3157	0.208076	0.0508318	-0.00139134	0.0130804	0.0607381	0.0690074	0.0834741	0.0498484	0.0600895	0.0559333	0.0372878	0.0389698	0.0638429	0.125073
	0.0734751	0.0529994	0.322723	0.091606	0.143031	0.157875	0.14411	0.0621504	0.258737	0.262594	0.101658	0.257355	0.112157	0.316326	0.164962	0.337342	0.176758	0.089446	0.17237	0.249091	0.127574	0.323358	0.239588	0.243606	0.222355	0.0869231	0.296056	0.273454	0.25089	0.149316	0.137618	0.204962	0.186543	0.220096	0.369985	0.244366	0.0552963	0.00331407	0.00680515	0.0603518	0.0656906	0.0881651	0.0904857	0.190941	0.0778602	0.0794924	0.0778203	0.0406753	0.0919328
	0.0775711	0.0572256	0.323648	0.119281	0.149764	0.135134	0.10367	0.0810548	0.255394	0.311255	0.101384	0.209202	0.0946516	0.290538	0.171098	0.35281	0.172855	0.134176	0.156627	0.162466	0.121256	0.343062	0.238679	0.251616	0.245004	0.107311	0.274233	0.279036	0.29005	0.155668	0.115657	0.141509	0.161396	0.245386	0.347061	0.212558	0.0604248	0.033703	0.0075553	0.0703463	0.0504	0.101814	0.0960966	0.136295	0.0625186	0.0919318	0.061455	0.0697445	0.0789806
	0.103348	0.123135	0.258933	0.115178	0.157187	0.135571	0.111878	0.0570997	0.257541	0.249245	0.155329	0.215894	0.105337	0.278323	0.169139	0.377242	0.146987	0.100832	0.193522	0.147647	0.169424	0.349813	0.299624	0.270847	0.204323	0.0871469	0.318803	0.289732	0.316054	0.14929	0.109016	0.108246	0.167837	0.304136	0.34081	0.212163	0.0486458	0.0188994	0.0190745	0.100657	0.0752807	0.0943429	0.0928047	0.0873574	0.0546724	0.0914981	0.0731473	0.0423322	0.0894476
	0.104422	0.116717	0.271039	0.140745	0.101046	0.148923	0.157849	0.0970156	0.273825	0.238391	0.186226	0.268906	0.123832	0.336977	0.195571	0.362548	0.119913	0.120717	0.182313	0.161682	0.17167	0.293026	0.252963	0.247245	0.238015	0.138043	0.311386	0.259362	0.300166	0.188674	0.116999	0.231242	0.193488	0.263023	0.385417	0.217771	0.0379415	0.0313649	0.0428566	0.0898579	0.0707779	0.0956359	0.0746873	0.115261	0.071127	0.120214	0.0137866	0.0953504	0.098022
	0.0808579	0.0671516	0.318869	0.0773436	0.179998	0.148332	0.135142	0.102976	0.227	0.273885	0.130205	0.22663	0.110777	0.318541	0.180913	0.354982	0.178887	0.104215	0.177286	0.120442	0.105627	0.325485	0.25645	0.266226	0.283574	0.0926977	0.254929	0.241921	0.270179	0.143097	0.160364	0.257203	0.221851	0.270346	0.383143	0.184636	0.0564031	0.0161637	0.0244924	0.0818227	0.0783803	0.144225	0.0918341	0.0437076	0.0555781	0.0783795	0.0592474	0.0935524	0.0860108
	0.110879	0.158644	0.287203	0.143282	0.15693	0.173084	0.144941	0.144784	0.186749	0.189222	0.136298	0.284322	0.15122	0.271968	0.170893	0.335998	0.167965	0.120713	0.179608	0.189869	0.184472	0.309625	0.257272	0.273546	0.23581	0.10494	0.310972	0.281288	0.257635	0.175499	0.130005	0.204054	0.216357	0.268558	0.394092	0.217745	0.0505633	0.0386824	0.00678711	0.0991044	0.0670578	0.087343	0.0880207	0.088275	0.0723958	0.0900388	0.0567006	0.0934373	0.111634
	0.101679	0.103923	0.353971	0.105626	0.164599	0.183415	0.127477	0.0794329	0.258399	0.387079	0.125933	0.226041	0.132391	0.30668	0.161733	0.343235	0.163931	0.125824	0.204621	0.239456	0.156873	0.387504	0.25408	0.25294	0.259201	0.100808	0.282638	0.26471	0.253392	0.176722	0.123571	0.266178	0.233119	0.272364	0.36045	0.197668	0.0611058	0.0348038	0.00203906	0.10043	0.0736952	0.130309	0.09152	0.179728	0.0975285	0.0732453	0.0366102	0.0700232	0.106063
	0.0972076	0.0436249	0.275178	0.154403	0.180382	0.16611	0.0991993	0.0651591	0.270578	0.261262	0.16383	0.267604	0.12658	0.344801	0.190209	0.366466	0.178601	0.151768	0.184592	0.184137	0.13835	0.343285	0.261148	0.215322	0.290382	0.111117	0.327446	0.253399	0.302633	0.14373	0.151876	0.25185	0.216883	0.348298	0.259905	0.215523	0.0482446	0.0294524	0.0135425	0.0866252	0.0462876	0.0978399	0.0855792	0.0724352	0.120151	0.0797471	0.0861637	0.0666753	0.0822809
	0.104965	0.149733	0.252687	0.146453	0.145617	0.169929	0.182758	0.0752278	0.223351	0.118939	0.193066	0.24058	0.139935	0.341447	0.217222	0.30142	0.188257	0.14103	0.191497	0.252505	0.108756	0.404097	0.280938	0.277934	0.28081	0.114298	0.338431	0.279107	0.312053	0.155982	0.147091	0.208297	0.19091	0.18254	0.386184	0.227241	0.087869	0.0189217	0.0144212	0.0654409	0.107873	0.124867	0.0960167	0.0527856	0.0599731	0.111108	0.0841054	0.103262	0.108085
	0.0876309	0.13261	0.232291	0.172415	0.178413	0.150246	0.147948	0.0755821	0.262097	0.0488764	0.202326	0.268559	0.104109	0.32644	0.226527	0.313294	0.169473	0.129571	0.203711	0.213708	0.147886	0.386905	0.322332	0.287494	0.269345	0.0937247	0.310101	0.2833	0.298996	0.144507	0.160204	0.221496	0.254613	0.27851	0.339558	0.229802	0.0391956	0.0142996	0.0373121	0.0943687	0.133182	0.103349	0.102199	0.0660446	0.0881349	0.104238	0.0815983	0.0858501	0.104917
	0.0907751	0.107947	0.267125	0.239654	0.161022	0.157457	0.167781	0.115948	0.278214	0.216804	0.12033	0.291938	0.136273	0.34827	0.194172	0.313276	0.196871	0.166411	0.166211	0.298742	0.176992	0.387749	0.297284	0.292937	0.263265	0.130585	0.362714	0.322682	0.329059	0.200022	0.158007	0.198546	0.206737	0.270601	0.456879	0.20446	0.078435	0.0112931	0.00119644	0.123393	0.103593	0.100994	0.127618	0.085499	0.111692	0.130109	0.0749788	0.0948717	0.0977434
	0.129298	0.0975891	0.338805	0.136548	0.190251	0.18697	0.134015	0.108078	0.279874	0.277936	0.173465	0.21986	0.141644	0.346172	0.188944	0.369498	0.198224	0.122832	0.191252	0.235784	0.156441	0.399932	0.29279	0.301374	0.250903	0.0961293	0.346196	0.336311	0.258583	0.134424	0.139396	0.176927	0.190463	0.23483	0.406049	0.243132	0.0617063	0.0413355	0.00950834	0.123967	0.0754073	0.12311	0.141756	0.117511	0.0964161	0.10931	0.0871467	0.117772	0.108199
	0.0855442	0.147791	0.281087	0.229742	0.163651	0.152182	0.194513	0.124118	0.274586	0.296276	0.178133	0.287731	0.160028	0.376071	0.211675	0.382818	0.192048	0.124926	0.197422	0.255732	0.157297	0.364775	0.275248	0.262513	0.253403	0.108566	0.33089	0.275169	0.325261	0.156383	0.175022	0.20183	0.295216	0.306884	0.281969	0.256515	0.0725918	0.0307394	0.0218245	0.11242	0.0833451	0.123035	0.126538	0.0726251	0.0921095	0.132841	0.104156	0.0710694	0.0961985
	0.137387	0.164508	0.275925	0.192829	0.18347	0.120794	0.188014	0.0997287	0.270521	0.204714	0.206572	0.273392	0.13693	0.36746	0.187626	0.402193	0.207054	0.162654	0.226226	0.280498	0.231493	0.393765	0.311641	0.299583	0.255823	0.108172	0.291165	0.248935	0.311198	0.1466	0.164577	0.274736	0.254195	0.301673	0.333224	0.251678	0.0335641	0.0647991	0.0216774	0.107606	0.0976059	0.11764	0.125915	0.052402	0.148494	0.129773	0.0536471	0.122015	0.128363
	0.123587	0.169671	0.32245	0.172967	0.169414	0.165362	0.158507	0.092638	0.318407	0.195814	0.210434	0.328829	0.140913	0.37214	0.213752	0.426903	0.199783	0.160113	0.219823	0.238704	0.234591	0.351566	0.297238	0.303802	0.269296	0.120981	0.370321	0.28713	0.284532	0.187065	0.173723	0.251287	0.199665	0.297202	0.433393	0.228254	0.0835071	0.00315287	0.0163151	0.106348	0.154372	0.147647	0.123206	0.090925	0.130445	0.153683	0.0484955	0.12441	0.133488
	0.0517429	0.145492	0.329158	0.18054	0.174976	0.185432	0.167136	0.138356	0.271458	0.369487	0.194807	0.23813	0.169292	0.398848	0.222006	0.424474	0.185146	0.140303	0.228902	0.27097	0.230364	0.405076	0.287047	0.257606	0.270264	0.144753	0.337993	0.339633	0.294919	0.199305	0.169951	0.267753	0.23161	0.325101	0.384842	0.219908	0.0620878	0.0607281	0.0181331	0.125432	0.0966352	0.147663	0.13663	0.0384369	0.116666	0.137141	0.101318	0.126928	0.0986212
	0.110516	0.143387	0.322973	0.160528	0.186916	0.148913	0.177941	0.109653	0.302967	0.247878	0.222473	0.278923	0.134865	0.39519	0.221227	0.427985	0.191906	0.128891	0.211664	0.292307	0.246992	0.398813	0.320882	0.304407	0.341941	0.132003	0.369639	0.273712	0.324395	0.192541	0.167559	0.24208	0.244175	0.270455	0.398661	0.255902	0.0706163	0.0178698	0.0132896	0.107864	0.09233	0.107909	0.11057	0.114681	0.118128	0.144692	0.11775	0.145689	0.118984
	0.0621621	0.165563	0.24554	0.253331	0.179937	0.159862	0.155147	0.101775	0.326109	0.344502	0.131481	0.289127	0.180888	0.394694	0.1897	0.452415	0.211143	0.150201	0.222496	0.270873	0.205494	0.390341	0.307891	0.317642	0.289085	0.124839	0.357751	0.35494	0.263059	0.199081	0.171719	0.194788	0.252797	0.285106	0.417101	0.203754	0.0632078	0.00820861	0.0227681	0.157132	0.0891117	0.163227	0.154179	0.032149	0.0983392	0.177863	0.0843958	0.134188	0.12683
	0.120779	0.229951	0.316303	0.18363	0.158731	0.14621	0.173764	0.086819	0.297505	0.154458	0.214776	0.338196	0.187116	0.436913	0.23081	0.476944	0.247588	0.171443	0.2324	0.258477	0.22396	0.300194	0.302114	0.283035	0.27778	0.146843	0.372215	0.295247	0.284368	0.197283	0.165352	0.184729	0.187156	0.291225	0.394043	0.236668	0.0758943	0.0262783	-0.0133036	0.121513	0.0639041	0.152515	0.15153	0.110932	0.15796	0.117859	0.0932011	0.123907	0.137924
	0.0621575	0.157565	0.333181	0.236302	0.207435	0.164198	0.141872	0.150887	0.300698	0.421974	0.171232	0.346434	0.16303	0.395796	0.23272	0.447577	0.243291	0.14813	0.223163	0.241819	0.25206	0.336801	0.296953	0.320423	0.333892	0.149541	0.338105	0.34825	0.333082	0.226429	0.181674	0.272495	0.214845	0.311992	0.427902	0.231948	0.0709353	0.0631604	0.00474093	0.157477	0.135788	0.148732	0.127685	0.0673662	0.138069	0.141181	0.0966227	0.140582	0.114499
	0.103685	0.148878	0.261688	0.186667	0.210757	0.154041	0.164946	0.111053	0.349555	0.161386	0.229966	0.290777	0.197926	0.417591	0.247468	0.448009	0.247068	0.175744	0.228515	0.226602	0.200553	0.523766	0.312339	0.288387	0.319006	0.10789	0.376983	0.33988	0.312887	0.197136	0.172578	0.297306	0.315	0.283423	0.433659	0.296361	0.0330706	0.00988896	0.0028244	0.128635	0.131687	0.158975	0.158677	0.118728	0.118111	0.123789	0.11032	0.104215	0.0989515
	0.0772501	0.130897	0.428783	0.254944	0.210377	0.170104	0.174255	0.11214	0.319129	0.517802	0.169933	0.325193	0.15014	0.428773	0.234799	0.473543	0.257276	0.177482	0.252772	0.300017	0.326574	0.370708	0.33143	0.315987	0.279556	0.139709	0.356243	0.336826	0.315967	0.176457	0.213206	0.300549	0.295746	0.304686	0.433252	0.250111	0.0802763	0.0999971	-0.00342856	0.105213	0.109517	0.145936	0.137566	0.0841933	0.137382	0.164402	0.0932639	0.180286	0.11881
	0.139087	0.180073	0.310429	0.165842	0.195748	0.159567	0.180054	0.126822	0.247588	0.262497	0.232703	0.340941	0.143985	0.441192	0.215904	0.501827	0.250656	0.175408	0.245814	0.337268	0.229705	0.3896	0.320932	0.27406	0.29045	0.144411	0.360847	0.318484	0.312314	0.233867	0.175778	0.341339	0.267734	0.273132	0.40678	0.238383	0.0800587	0.082749	0.0177951	0.148161	0.0940584	0.228054	0.132382	0.068202	0.143163	0.14411	0.101029	0.123513	0.173301
	0.0818118	0.165293	0.343858	0.224671	0.224826	0.202757	0.174094	0.185344	0.341056	0.367737	0.222148	0.29794	0.175385	0.448239	0.254905	0.411329	0.248241	0.182097	0.224262	0.315171	0.243307	0.399747	0.327239	0.292194	0.334751	0.139415	0.367904	0.346432	0.352423	0.210502	0.169833	0.288105	0.289676	0.280646	0.528476	0.247017	0.0900554	0.0121272	0.000526295	0.158676	0.13656	0.193372	0.162846	0.0947812	0.162808	0.169611	0.114167	0.122816	0.186325
	0.125896	0.122601	0.337028	0.125834	0.230944	0.146244	0.170506	0.0772848	0.309008	0.264529	0.179637	0.293742	0.156813	0.405558	0.261557	0.458455	0.246765	0.157798	0.238438	0.385315	0.218752	0.428999	0.332436	0.333938	0.330216	0.120459	0.395217	0.369596	0.327601	0.194563	0.195285	0.256887	0.282188	0.312461	0.461265	0.28492	0.0641816	-0.0201218	-0.00160376	0.156526	0.081617	0.165251	0.166588	0.0982639	0.14417	0.165062	0.139326	0.14955	0.134713
	0.0882358	0.176577	0.322564	0.253201	0.213874	0.151938	0.207285	0.166025	0.313998	0.348908	0.196738	0.281383	0.171528	0.344636	0.239302	0.443129	0.237075	0.184622	0.249255	0.343572	0.226427	0.436422	0.31414	0.288115	0.323342	0.144746	0.383864	0.347068	0.346928	0.213177	0.192159	0.21222	0.226717	0.349358	0.463961	0.270976	0.0776839	0.0582657	-0.00626434	0.16005	0.134563	0.179378	0.154522	0.103522	0.16232	0.145598	0.118628	0.154052	0.140252
	0.151218	0.170363	0.252677	0.151126	0.186153	0.140065	0.181115	0.186627	0.294485	0.165061	0.232133	0.276156	0.194049	0.422964	0.213713	0.511589	0.220568	0.171811	0.255032	0.358395	0.298228	0.406581	0.353657	0.289568	0.345182	0.129372	0.353164	0.34811	0.313584	0.201472	0.214026	0.31986	0.22455	0.430408	0.482154	0.250885	0.0900686	0.010036	-0.00243408	0.160398	0.123817	0.179145	0.160456	0.0569074	0.184895	0.125026	0.104492	0.135109	0.153896
	0.0842579	0.191559	0.243167	0.270685	0.190604	0.187979	0.201602	0.177605	0.27375	0.215615	0.147178	0.348196	0.20043	0.413743	0.276953	0.40818	0.275521	0.189012	0.265948	0.32271	0.222931	0.509008	0.356585	0.264657	0.312378	0.104608	0.362644	0.324829	0.319443	0.134595	0.199391	0.355056	0.287626	0.331938	0.461625	0.32853	0.0781943	0.0280768	0.0224964	0.144169	0.113048	0.181951	0.148507	0.0470463	0.16136	0.159342	0.127602	0.180883	0.14476
	0.16171	0.181074	0.346133	0.143421	0.205634	0.178532	0.188537	0.135837	0.326514	0.231982	0.228344	0.296794	0.199481	0.470213	0.279346	0.439821	0.261258	0.190232	0.249247	0.372878	0.326723	0.488026	0.362389	0.301945	0.371946	0.12855	0.366568	0.381741	0.356691	0.230099	0.190109	0.298566	0.244951	0.339199	0.433794	0.281147	0.0636701	0.0251161	0.00177995	0.158868	0.169738	0.181005	0.160567	0.0577317	0.146852	0.163199	0.117592	0.203385	0.170781
	0.140177	0.126252	0.350665	0.186797	0.203576	0.196892	0.178808	0.0873843	0.33271	0.248387	0.204131	0.291249	0.190944	0.429695	0.270315	0.505303	0.231182	0.177543	0.275755	0.424817	0.301148	0.423924	0.347327	0.30554	0.353547	0.133557	0.366556	0.38837	0.372304	0.212685	0.207875	0.277544	0.295539	0.296434	0.377447	0.310603	0.0776331	0.0196322	0.00782152	0.166377	0.153153	0.222023	0.193669	0.094664	0.186201	0.126668	0.140857	0.157059	0.12926
	0.140719	0.138165	0.311328	0.225135	0.212059	0.187296	0.177898	0.11833	0.307142	0.190299	0.230108	0.324419	0.194015	0.501151	0.261702	0.549247	0.280466	0.203962	0.292615	0.421334	0.35018	0.438013	0.337655	0.282639	0.397124	0.143661	0.38365	0.365262	0.403995	0.224344	0.166871	0.306284	0.257916	0.333531	0.481389	0.292515	0.0897887	-0.0143635	0.00331792	0.149379	0.128141	0.229353	0.163923	0.100233	0.206927	0.190652	0.133127	0.170523	0.165439
	0.0894923	0.231951	0.274721	0.232727	0.203172	0.140306	0.234093	0.129021	0.286898	0.180323	0.247951	0.329464	0.191726	0.478928	0.271038	0.473329	0.298439	0.211664	0.284785	0.406093	0.37006	0.413942	0.361707	0.311524	0.38147	0.144811	0.390719	0.355701	0.379248	0.163182	0.234638	0.3479	0.257144	0.366617	0.364222	0.305593	0.088947	0.0315669	0.00166582	0.153384	0.130797	0.240423	0.183367	0.104249	0.164735	0.159959	0.101574	0.168709	0.175112
	0.10336	0.192711	0.346049	0.26309	0.184503	0.158384	0.158595	0.153683	0.351494	0.339159	0.200537	0.433852	0.189917	0.509639	0.262953	0.482648	0.250931	0.188024	0.240179	0.371944	0.391305	0.41308	0.370168	0.310909	0.312587	0.099063	0.392161	0.368642	0.411386	0.149553	0.205158	0.284629	0.328475	0.378968	0.389448	0.287253	0.0802735	0.0484409	0.0154712	0.164918	0.139937	0.192401	0.155063	0.0644153	0.200731	0.191299	0.111975	0.191027	0.140881
	0.129319	0.1729	0.291771	0.195419	0.212032	0.142219	0.179241	0.101154	0.323212	0.189273	0.220398	0.252542	0.163361	0.439484	0.254604	0.525823	0.2946	0.215664	0.303091	0.374216	0.412272	0.466024	0.360985	0.30545	0.380299	0.122311	0.372937	0.382685	0.365278	0.239751	0.153336	0.313095	0.344332	0.313375	0.423739	0.28835	0.0830324	0.0588756	-0.00498756	0.196011	0.115388	0.174696	0.173537	0.128389	0.19475	0.216792	0.13026	0.171435	0.166439
	0.0975888	0.203429	0.302888	0.223584	0.242249	0.180761	0.194766	0.174579	0.314592	0.342899	0.185202	0.298984	0.222229	0.464756	0.267853	0.490981	0.29259	0.223574	0.306255	0.41168	0.417142	0.452788	0.347321	0.337916	0.310701	0.119969	0.378696	0.359481	0.345976	0.222575	0.191107	0.244345	0.365004	0.429467	0.370827	0.295946	0.0708621	0.0227104	0.00357896	0.187979	0.110367	0.16843	0.166402	0.085899	0.210085	0.193691	0.13918	0.199201	0.169476
	0.141743	0.164629	0.366079	0.185598	0.2054	0.16689	0.165876	0.118054	0.301789	0.231604	0.188384	0.226318	0.228239	0.539337	0.302189	0.556191	0.286836	0.210032	0.31816	0.421935	0.417763	0.439816	0.350582	0.310795	0.26435	0.125753	0.368715	0.385972	0.36115	0.158051	0.202916	0.347859	0.298317	0.365201	0.369312	0.324237	0.0693213	-0.00852628	0.0128201	0.215685	0.172726	0.261295	0.185793	0.0624786	0.213243	0.219265	0.13951	0.184885	0.190096
	0.0775152	0.171267	0.303734	0.204651	0.161872	0.206046	0.207714	0.16871	0.33465	0.287586	0.28121	0.286364	0.219833	0.54486	0.285828	0.505175	0.287529	0.223526	0.312712	0.453639	0.38868	0.479123	0.353227	0.338357	0.312823	0.131753	0.398755	0.389383	0.334828	0.220451	0.218928	0.258724	0.338183	0.338591	0.45693	0.29484	0.0673339	0.0130522	0.021765	0.232318	0.124252	0.201706	0.169099	0.0842186	0.16948	0.222885	0.149004	0.197371	0.244289
	0.129354	0.101036	0.380221	0.167386	0.208103	0.157874	0.149596	0.0830211	0.361268	0.398608	0.138393	0.293001	0.196007	0.508601	0.235475	0.510614	0.290945	0.229109	0.305282	0.457115	0.46239	0.44027	0.351442	0.319292	0.276879	0.0983226	0.385861	0.357372	0.342641	0.20275	0.205855	0.41988	0.317846	0.446259	0.420325	0.300091	0.0778061	0.037323	0.00707136	0.165233	0.102773	0.223798	0.179561	0.136249	0.215208	0.198039	0.141323	0.179908	0.150425
	0.13456	0.101211	0.335442	0.175606	0.197578	0.147486	0.181026	0.144675	0.307088	0.317514	0.219295	0.265926	0.224622	0.495554	0.286906	0.556827	0.296944	0.2316	0.302491	0.473639	0.437542	0.502353	0.35307	0.331694	0.29755	0.121714	0.388034	0.43018	0.328074	0.206714	0.216061	0.338157	0.239186	0.38185	0.505396	0.301181	0.0798567	-0.0172201	0.0318405	0.214709	0.181114	0.185279	0.181569	0.0832119	0.209823	0.175799	0.166944	0.175354	0.217376
	0.124121	0.198072	0.315436	0.17168	0.186071	0.151769	0.196044	0.132276	0.376929	0.100154	0.264089	0.269483	0.214395	0.550563	0.262437	0.562005	0.310445	0.204514	0.321974	0.437981	0.533991	0.479592	0.395539	0.314706	0.407531	0.122451	0.371938	0.403098	0.414372	0.193334	0.230413	0.291072	0.25108	0.401909	0.542778	0.278376	0.0943834	-0.00409122	0.00205597	0.231555	0.15374	0.217906	0.195278	0.130511	0.227112	0.240543	0.170455	0.209063	0.184711
	0.148911	0.227461	0.280939	0.234534	0.220686	0.19657	0.190724	0.133475	0.316698	0.0958242	0.227351	0.321683	0.206279	0.538949	0.309233	0.538945	0.312168	0.246452	0.314651	0.420211	0.546275	0.401557	0.388422	0.316334	0.332206	0.104683	0.373189	0.35912	0.383827	0.167273	0.217283	0.307739	0.310585	0.411967	0.393372	0.313142	0.0907882	-0.0377512	0.0110413	0.189595	0.180318	0.248967	0.204055	0.121008	0.197227	0.204208	0.165619	0.176275	0.233768
	0.100494	0.226543	0.286254	0.275245	0.204401	0.189511	0.199028	0.155773	0.327679	0.292741	0.286022	0.371679	0.226927	0.535605	0.319366	0.49429	0.299424	0.22004	0.325066	0.483649	0.486138	0.507655	0.363058	0.313943	0.364484	0.162296	0.38543	0.437985	0.3889	0.22382	0.21641	0.306301	0.354608	0.404519	0.465045	0.307726	0.0922541	0.0468527	0.00799005	0.215727	0.156433	0.265724	0.193017	0.119255	0.181325	0.184715	0.11881	0.243897	0.20436
	0.126134	0.180799	0.393563	0.157855	0.192175	0.190307	0.169514	0.176271	0.327739	0.267583	0.284802	0.280266	0.215841	0.538431	0.274523	0.541199	0.342703	0.265393	0.335718	0.434651	0.549912	0.507086	0.384748	0.323087	0.40218	0.122606	0.396342	0.43978	0.383949	0.220109	0.233514	0.306668	0.332751	0.399081	0.503514	0.350687	0.0767508	0.0455751	0.0220996	0.195212	0.10817	0.250003	0.20705	0.118495	0.249191	0.197666	0.15038	0.263868	0.183397
	0.159535	0.204078	0.375295	0.153901	0.210593	0.199854	0.185174	0.13093	0.336783	0.175967	0.227048	0.251293	0.210741	0.507836	0.290046	0.561147	0.322554	0.257361	0.317604	0.442983	0.520157	0.413899	0.351731	0.31658	0.350987	0.157184	0.414772	0.440405	0.363167	0.245912	0.242908	0.336537	0.285776	0.414126	0.524971	0.291664	0.0820551	0.0246213	0.0176343	0.195601	0.162204	0.216951	0.183604	0.164527	0.221797	0.226137	0.195587	0.198948	0.218938
	0.141601	0.141371	0.309013	0.24138	0.203501	0.178446	0.203808	0.129827	0.31769	0.115139	0.269798	0.287173	0.23898	0.517275	0.320642	0.606857	0.336647	0.243813	0.333163	0.521873	0.550301	0.47916	0.375376	0.340632	0.300413	0.122525	0.405833	0.404673	0.387655	0.246321	0.231615	0.358701	0.265425	0.390916	0.44343	0.311779	0.0883272	-0.0315271	0.0182012	0.225255	0.170264	0.224445	0.182675	0.164078	0.213888	0.211688	0.146734	0.177027	0.225737
	0.151252	0.157614	0.276492	0.190623	0.206923	0.166572	0.189429	0.174219	0.368415	0.140566	0.202343	0.305306	0.255676	0.557404	0.316273	0.580987	0.317797	0.246303	0.320551	0.437673	0.552053	0.490278	0.353009	0.319032	0.312626	0.118565	0.406655	0.407275	0.37455	0.22701	0.209933	0.316086	0.319548	0.424444	0.458418	0.322776	0.0844634	0.0111418	0.0590339	0.221796	0.210903	0.207301	0.188015	0.102022	0.226341	0.237769	0.168429	0.198916	0.230692
	0.0892222	0.199899	0.329137	0.311831	0.227469	0.182265	0.234082	0.217344	0.411396	0.252492	0.236353	0.331211	0.249184	0.562128	0.31106	0.556076	0.324239	0.257323	0.334307	0.532717	0.491806	0.505247	0.378708	0.317022	0.370234	0.120931	0.41916	0.405912	0.406309	0.259039	0.220931	0.293151	0.334017	0.422114	0.438155	0.333226	0.0840438	0.0619822	0.00982629	0.241969	0.21737	0.292602	0.211955	0.131769	0.233337	0.220923	0.137107	0.187753	0.26914
	0.154547	0.17562	0.257974	0.150108	0.148896	0.195692	0.216232	0.1473	0.307207	0.201545	0.313214	0.412144	0.23319	0.507468	0.319431	0.584604	0.331753	0.250515	0.294168	0.439497	0.581072	0.526248	0.397837	0.322565	0.383985	0.132248	0.412755	0.427717	0.43919	0.26564	0.209443	0.299725	0.303103	0.405316	0.473073	0.3227	0.0869077	0.0601822	0.037269	0.243449	0.153011	0.204361	0.176265	0.161533	0.217211	0.242551	0.152165	0.198669	0.25906
	0.115003	0.198557	0.354658	0.30914	0.216438	0.154309	0.190488	0.168817	0.41847	0.272934	0.215202	0.290632	0.274317	0.578206	0.359346	0.599184	0.363112	0.257439	0.347339	0.509864	0.536482	0.510237	0.363087	0.307456	0.389952	0.0846736	0.402582	0.376801	0.416009	0.193122	0.243939	0.331308	0.276528	0.415873	0.425517	0.322043	0.0886625	-0.00254536	0.0404004	0.233881	0.176737	0.253754	0.201628	0.117896	0.249411	0.25583	0.171445	0.243392	0.28386
	0.137299	0.197128	0.272996	0.312562	0.174795	0.165534	0.216195	0.152063	0.342735	0.195597	0.226665	0.32742	0.260953	0.521291	0.294532	0.613481	0.371695	0.262799	0.312421	0.492127	0.596217	0.529354	0.374526	0.326069	0.344412	0.142283	0.407034	0.445874	0.419988	0.229666	0.244209	0.378312	0.329556	0.447679	0.468044	0.348555	0.085082	-0.0282237	0.00514512	0.208411	0.189046	0.263925	0.225796	0.154492	0.265737	0.262952	0.184053	0.245111	0.238215
	0.185769	0.187061	0.287217	0.280976	0.21324	0.180764	0.208232	0.15973	0.353978	0.0503073	0.210539	0.311791	0.235063	0.511206	0.340745	0.610184	0.340615	0.264146	0.35842	0.511992	0.529142	0.452794	0.342793	0.329958	0.411132	0.124113	0.417566	0.412676	0.398524	0.247105	0.251497	0.306905	0.306037	0.429735	0.461614	0.338556	0.0901823	0.00331788	0.0240614	0.254147	0.159699	0.211648	0.216711	0.125542	0.233002	0.233728	0.192782	0.181145	0.247796
	0.084209	0.236073	0.342438	0.322849	0.22166	0.19073	0.230574	0.153048	0.363063	0.23994	0.177752	0.345362	0.264194	0.556331	0.330631	0.591665	0.371419	0.236247	0.328205	0.544515	0.620989	0.525974	0.31753	0.354843	0.385676	0.142698	0.403364	0.456478	0.390302	0.233222	0.233832	0.34637	0.41724	0.427218	0.519855	0.324532	0.116611	-0.0190059	0.0064112	0.251962	0.131918	0.270727	0.211952	0.0897614	0.263458	0.248325	0.134483	0.231703	0.286101
	0.0998857	0.214784	0.380426	0.291809	0.25499	0.186768	0.188389	0.157411	0.317039	0.243639	0.226552	0.373832	0.258358	0.546721	0.29101	0.566174	0.360723	0.257908	0.357157	0.553745	0.610903	0.533608	0.360163	0.280437	0.389899	0.129165	0.440615	0.417214	0.367912	0.260648	0.219566	0.415354	0.317849	0.418348	0.51542	0.323696	0.10249	0.0258579	0.0328822	0.225571	0.166253	0.298581	0.235495	0.193753	0.251276	0.235795	0.203786	0.213233	0.277323
	0.121839	0.146494	0.34449	0.216397	0.185152	0.175051	0.142686	0.124577	0.330189	0.0832737	0.16244	0.290207	0.255182	0.695812	0.314434	0.541011	0.34024	0.23799	0.345667	0.548694	0.620614	0.49175	0.336347	0.299554	0.390236	0.141674	0.444139	0.435185	0.420037	0.253616	0.215259	0.414435	0.409464	0.493375	0.520483	0.339656	0.110291	-0.0195574	0.0316019	0.275029	0.243456	0.283977	0.214046	0.184852	0.235639	0.226866	0.186847	0.21625	0.261013
	0.14213	0.198438	0.383283	0.285216	0.27298	0.190536	0.178328	0.182083	0.361376	0.256711	0.223028	0.368466	0.263183	0.656196	0.338618	0.561095	0.350204	0.242294	0.363828	0.537073	0.628104	0.528649	0.393257	0.307935	0.424352	0.131995	0.378204	0.418377	0.415863	0.285741	0.233594	0.378329	0.35192	0.405753	0.513505	0.310861	0.0911	-0.0131895	0.0250113	0.226182	0.1629	0.299301	0.18988	0.11981	0.243918	0.248707	0.170725	0.236709	0.291042
	0.101805	0.209551	0.351625	0.308602	0.252502	0.190099	0.220503	0.143359	0.354346	0.249869	0.244985	0.364462	0.245883	0.606653	0.321465	0.598681	0.311473	0.243739	0.35576	0.576105	0.614514	0.616896	0.373707	0.333213	0.378384	0.151076	0.423105	0.437593	0.399422	0.253949	0.218313	0.397214	0.339463	0.396466	0.530405	0.371146	0.0615739	0.0559323	0.00302604	0.224231	0.17606	0.281676	0.240373	0.155637	0.273489	0.259368	0.181573	0.24238	0.263749
	0.161237	0.0723183	0.350451	0.256524	0.228567	0.118741	0.186076	0.148629	0.362676	0.188476	0.256826	0.32803	0.242953	0.611848	0.318932	0.626563	0.357083	0.285528	0.360003	0.544716	0.606214	0.552988	0.379725	0.349409	0.383619	0.118743	0.420246	0.469407	0.452621	0.23405	0.236971	0.32613	0.331072	0.430557	0.463071	0.288288	0.0938174	0.0174947	0.0277246	0.234498	0.18069	0.2387	0.225168	0.161763	0.240568	0.249245	0.138672	0.238926	0.275455
	0.134339	0.188418	0.32703	0.312015	0.216175	0.192585	0.214369	0.135393	0.366868	0.232895	0.242881	0.322102	0.267475	0.657286	0.297113	0.58029	0.362152	0.259972	0.324374	0.609311	0.541731	0.523012	0.380553	0.310781	0.402788	0.138159	0.410274	0.469325	0.370068	0.236157	0.240143	0.337703	0.36471	0.445614	0.503578	0.351993	0.0885569	-0.00388889	0.0364128	0.264102	0.154253	0.280367	0.242258	0.0964347	0.224368	0.249836	0.203113	0.208076	0.278792
	0.105056	0.133891	0.358778	0.26461	0.242883	0.153142	0.236173	0.168009	0.317172	0.34189	0.240256	0.338088	0.270769	0.663234	0.31016	0.654288	0.33264	0.290974	0.360327	0.53603	0.626379	0.542694	0.34922	0.324923	0.400055	0.157517	0.4358	0.42906	0.415906	0.286188	0.27468	0.382437	0.379976	0.436854	0.51047	0.362096	0.0914441	0.03592	0.0146893	0.23627	0.21264	0.271383	0.241343	0.139217	0.253617	0.270893	0.189963	0.237462	0.233689
	0.109415	0.186225	0.328573	0.276206	0.218089	0.13536	0.229067	0.123646	0.363214	0.159696	0.235923	0.337499	0.274708	0.684915	0.302254	0.642264	0.329103	0.274727	0.366703	0.58379	0.603275	0.526862	0.378908	0.344987	0.41371	0.115795	0.414298	0.480829	0.391429	0.281979	0.227889	0.333492	0.3595	0.405703	0.531318	0.364677	0.0747374	0.0188787	-0.0132854	0.224852	0.218507	0.243335	0.235156	0.144092	0.270435	0.251063	0.18686	0.26365	0.287797
	0.112858	0.158214	0.286174	0.292155	0.224581	0.173012	0.178308	0.151774	0.317028	0.153894	0.255359	0.402688	0.2692	0.64106	0.348125	0.670958	0.356203	0.244464	0.357293	0.644726	0.66825	0.550961	0.374733	0.318117	0.345055	0.163049	0.448442	0.482928	0.438684	0.255229	0.224783	0.40556	0.309819	0.431655	0.500893	0.348925	0.100407	0.0353401	0.00933384	0.265522	0.18056	0.349508	0.231744	0.169193	0.28574	0.279888	0.20997	0.26541	0.277426
	0.11661	0.259797	0.313776	0.29405	0.245737	0.186902	0.214655	0.171283	0.389856	0.209248	0.224656	0.376803	0.226049	0.62232	0.322582	0.772441	0.352375	0.288	0.394458	0.584084	0.662307	0.535696	0.364681	0.320789	0.42739	0.120322	0.404513	0.444843	0.372137	0.27475	0.288348	0.371687	0.342629	0.470124	0.52962	0.370978	0.090832	-0.00193324	0.00792814	0.232114	0.190662	0.299513	0.218998	0.162539	0.293948	0.273871	0.195221	0.270745	0.292494
	0.158185	0.111378	0.316638	0.2303	0.225222	0.207074	0.161541	0.118629	0.358218	0.109769	0.252384	0.346121	0.272549	0.665221	0.380247	0.752217	0.384346	0.277108	0.352072	0.658759	0.692195	0.551091	0.36603	0.314769	0.440932	0.120687	0.435551	0.454771	0.361073	0.21772	0.252148	0.415764	0.382368	0.47376	0.537649	0.377092	0.0903358	0.0208333	0.0248328	0.256221	0.198732	0.303445	0.213585	0.15067	0.257753	0.29111	0.176164	0.243873	0.319515
	0.161166	0.186913	0.308337	0.206647	0.241218	0.205853	0.202196	0.136696	0.351922	0.156499	0.292048	0.390665	0.248655	0.684779	0.38939	0.722555	0.382373	0.309786	0.355091	0.609662	0.632032	0.508672	0.370225	0.299546	0.436792	0.110377	0.41517	0.432113	0.388929	0.284351	0.252819	0.431245	0.335924	0.421958	0.524799	0.363324	0.0826678	0.0171837	-0.00382357	0.2273	0.172728	0.301919	0.220083	0.105207	0.257599	0.262435	0.160868	0.295186	0.302281
	0.119873	0.189142	0.398413	0.319009	0.210822	0.182622	0.239015	0.142466	0.42052	0.329309	0.215325	0.270533	0.251626	0.644254	0.359061	0.667834	0.371989	0.27778	0.389085	0.667631	0.603897	0.535443	0.389104	0.336917	0.438606	0.0923829	0.428211	0.495847	0.316348	0.253639	0.229023	0.465748	0.379781	0.49744	0.541428	0.327083	0.0878269	0.0268149	0.00694574	0.236714	0.237234	0.323657	0.239668	0.180526	0.251144	0.275779	0.185411	0.324881	0.312104
	0.161525	0.128788	0.354624	0.210646	0.236021	0.13798	0.195143	0.146058	0.370332	0.177238	0.280454	0.332105	0.281826	0.671764	0.368575	0.743177	0.378504	0.273687	0.374432	0.669661	0.658407	0.512506	0.37614	0.321084	0.407858	0.104656	0.458926	0.44151	0.351349	0.311992	0.259361	0.37751	0.291397	0.433587	0.509041	0.337825	0.097171	0.030291	0.00147755	0.22888	0.177468	0.281204	0.264325	0.167907	0.28186	0.297139	0.199081	0.272142	0.292447
	0.10545	0.164352	0.335359	0.305902	0.249333	0.209591	0.243996	0.179162	0.38004	0.213746	0.207155	0.33297	0.277373	0.668149	0.325827	0.697038	0.345922	0.257821	0.399813	0.620749	0.606738	0.513418	0.407449	0.299468	0.422612	0.115781	0.396875	0.470103	0.339017	0.235289	0.276737	0.421055	0.421357	0.54994	0.472919	0.409212	0.0735857	0.00461577	0.0160189	0.248354	0.18227	0.323014	0.264493	0.107454	0.310924	0.261691	0.158556	0.288528	0.336369
	0.109046	0.184921	0.344666	0.282394	0.237527	0.110015	0.218149	0.181494	0.418939	0.239123	0.196936	0.329297	0.260322	0.677911	0.35298	0.753354	0.383255	0.278609	0.375091	0.688719	0.623603	0.560151	0.379024	0.326965	0.40509	0.096404	0.420428	0.468107	0.374322	0.286858	0.254638	0.417327	0.34611	0.495907	0.495752	0.348922	0.097503	0.0102715	0.0186405	0.254801	0.201475	0.340744	0.224182	0.131365	0.287895	0.300328	0.199808	0.261781	0.313889
	0.150499	0.116226	0.393921	0.249807	0.233845	0.173152	0.174902	0.113889	0.358932	0.169702	0.264167	0.305261	0.310556	0.661589	0.343598	0.717474	0.375332	0.302693	0.38849	0.612858	0.561628	0.553613	0.362031	0.329412	0.456384	0.1331	0.399622	0.480471	0.379172	0.314055	0.289122	0.451857	0.358456	0.486209	0.498776	0.37189	0.0875529	0.0259346	0.00656501	0.21315	0.175599	0.295012	0.24815	0.202189	0.285988	0.312294	0.182484	0.278163	0.306392
	0.145861	0.162494	0.268896	0.200055	0.205036	0.135807	0.230133	0.135428	0.322991	0.0664647	0.305596	0.287149	0.29144	0.635653	0.330369	0.791424	0.360322	0.288137	0.425533	0.681753	0.667404	0.608295	0.40331	0.327085	0.480121	0.143279	0.427085	0.475936	0.385453	0.24388	0.278356	0.385772	0.408581	0.52172	0.495187	0.373298	0.0937149	0.07264	-0.0281852	0.268755	0.179725	0.297986	0.259327	0.142096	0.297279	0.294281	0.159617	0.241783	0.316945
	0.13203	0.164483	0.405235	0.309273	0.282496	0.214209	0.234087	0.159937	0.363948	0.368355	0.17472	0.303686	0.262112	0.695347	0.367897	0.835335	0.389327	0.299174	0.377828	0.684515	0.512327	0.581107	0.402453	0.327684	0.46644	0.105371	0.435331	0.494047	0.402806	0.267006	0.259944	0.43248	0.336431	0.453464	0.550901	0.390763	0.0876439	0.000651988	0.0284071	0.258221	0.13793	0.317981	0.233332	0.162233	0.298983	0.285636	0.192025	0.294296	0.335496
	0.155123	0.190373	0.348676	0.23912	0.232816	0.176653	0.205642	0.128923	0.418809	0.0968688	0.292779	0.340778	0.291711	0.744651	0.364342	0.794441	0.382204	0.299184	0.426386	0.692343	0.541405	0.56324	0.367987	0.301821	0.405819	0.0936976	0.441739	0.490153	0.385872	0.25753	0.263972	0.385816	0.358913	0.490257	0.501014	0.399292	0.10078	-0.0378003	0.0201707	0.227709	0.197022	0.313663	0.242717	0.227894	0.331765	0.293264	0.156468	0.308679	0.323469
	0.131025	0.168823	0.369489	0.315605	0.255035	0.152902	0.233702	0.119979	0.377183	0.225929	0.262747	0.334151	0.292389	0.726352	0.362295	0.762011	0.401503	0.317069	0.40699	0.655786	0.524739	0.590832	0.42481	0.363522	0.43363	0.13805	0.450722	0.483029	0.379142	0.265981	0.275272	0.370492	0.427387	0.460163	0.49598	0.40358	0.109197	0.00999373	0.0171785	0.233812	0.170198	0.304161	0.254568	0.114315	0.281005	0.289151	0.195388	0.323545	0.31805
	0.151677	0.207219	0.345312	0.354715	0.225743	0.187503	0.222399	0.12328	0.353426	0.253455	0.234694	0.351002	0.276402	0.712811	0.365056	0.823981	0.395569	0.316755	0.401149	0.690708	0.51134	0.577076	0.38785	0.350263	0.435589	0.134576	0.440301	0.516669	0.350062	0.259019	0.2467	0.430072	0.408641	0.493929	0.447445	0.37274	0.116756	-0.00361292	0.0013395	0.249301	0.220065	0.343446	0.277937	0.186691	0.279949	0.253903	0.178928	0.286453	0.334141
	0.125834	0.0669582	0.406598	0.29248	0.30093	0.166378	0.204728	0.14165	0.375237	0.361761	0.215311	0.353017	0.276027	0.719043	0.360228	0.745521	0.386335	0.250188	0.394256	0.736592	0.536247	0.537331	0.399528	0.321388	0.401503	0.133745	0.453751	0.516522	0.328388	0.258279	0.272072	0.472327	0.340625	0.455564	0.604285	0.338253	0.128431	-0.0207323	0.00686319	0.273844	0.225962	0.323425	0.260873	0.119654	0.27933	0.270731	0.179776	0.346916	0.340683
	0.123022	0.152206	0.360035	0.287283	0.255224	0.154807	0.253782	0.131092	0.392401	0.247139	0.24611	0.363248	0.277701	0.715187	0.388446	0.756557	0.388806	0.307736	0.383726	0.614461	0.54109	0.638542	0.39063	0.355115	0.41394	0.116196	0.409685	0.478774	0.384878	0.282704	0.282864	0.459399	0.355312	0.49022	0.54571	0.367834	0.119148	-0.00605733	0.028668	0.27202	0.223237	0.371685	0.267183	0.158464	0.307123	0.300701	0.203919	0.320225	0.320512
	0.12438	0.174805	0.341614	0.306165	0.22953	0.183761	0.237013	0.172164	0.354039	0.175302	0.218457	0.326445	0.306289	0.782452	0.365383	0.781969	0.388388	0.300707	0.401419	0.72764	0.541294	0.613483	0.415166	0.365502	0.497518	0.141811	0.440668	0.47795	0.364978	0.253927	0.228198	0.436204	0.390226	0.488042	0.538137	0.406012	0.0944657	0.0829545	0.0339089	0.259799	0.219855	0.329197	0.253864	0.202288	0.269614	0.344594	0.184918	0.27729	0.361619
	0.129685	0.289793	0.359319	0.315246	0.244464	0.190331	0.216602	0.153395	0.400505	0.0957458	0.302988	0.367761	0.277269	0.691262	0.352755	0.749908	0.412877	0.316753	0.404552	0.670389	0.443216	0.667087	0.418488	0.304074	0.45481	0.176692	0.417414	0.488053	0.360865	0.280059	0.265616	0.426974	0.416154	0.56861	0.515721	0.418505	0.12552	0.00920108	0.0144422	0.29044	0.183379	0.318561	0.265868	0.264243	0.29233	0.300254	0.205418	0.301915	0.324877
	0.134885	0.183902	0.419876	0.33934	0.270157	0.171548	0.202048	0.159915	0.390164	0.339183	0.209481	0.313535	0.286332	0.706566	0.34411	0.757158	0.345059	0.285092	0.415922	0.734277	0.524182	0.593326	0.439309	0.314072	0.474213	0.151074	0.463726	0.537003	0.363774	0.279749	0.278447	0.355451	0.420625	0.448401	0.615553	0.396467	0.125559	0.0214602	-0.0089205	0.257081	0.191487	0.330498	0.26283	0.155514	0.300582	0.304073	0.216536	0.293469	0.356788
	0.143543	0.244857	0.377133	0.344217	0.189653	0.179909	0.264416	0.139495	0.40775	0.15313	0.293175	0.381967	0.285304	0.746742	0.353521	0.818291	0.353647	0.291306	0.412841	0.687156	0.463082	0.644877	0.393945	0.313472	0.455936	0.116857	0.459365	0.504028	0.395934	0.275607	0.275055	0.36796	0.27758	0.538641	0.548308	0.391261	0.0988474	-0.0089355	-0.0145118	0.262147	0.204264	0.337091	0.295708	0.222437	0.268525	0.325349	0.205549	0.28774	0.352056
	0.144785	0.122042	0.341283	0.289038	0.230013	0.167402	0.248829	0.122174	0.381696	0.193534	0.278544	0.329927	0.302812	0.746729	0.408255	0.781543	0.392125	0.289214	0.413435	0.688261	0.40059	0.555503	0.40383	0.309825	0.432244	0.130677	0.446576	0.503805	0.367928	0.243574	0.280851	0.466207	0.408145	0.50305	0.557104	0.390874	0.0920595	0.0492456	0.0204882	0.286796	0.205628	0.358961	0.259279	0.10845	0.309656	0.300386	0.18629	0.315404	0.335801
	0.14295	0.251467	0.361956	0.295972	0.233016	0.186086	0.247995	0.170643	0.424555	0.116549	0.26676	0.333056	0.291783	0.728633	0.382811	0.772819	0.425673	0.308704	0.421741	0.663278	0.440757	0.571429	0.376893	0.364151	0.485487	0.122992	0.428382	0.483638	0.35096	0.313137	0.238385	0.447144	0.379865	0.511536	0.45857	0.351919	0.117717	0.0344859	0.0266601	0.254864	0.203251	0.364097	0.297299	0.146421	0.271992	0.304414	0.244613	0.318224	0.401822
	0.15004	0.167179	0.394908	0.311593	0.270187	0.181587	0.175752	0.10933	0.379721	0.245883	0.235436	0.333838	0.30546	0.839784	0.361418	0.739011	0.412404	0.308882	0.432236	0.696588	0.439978	0.57968	0.412294	0.348505	0.506819	0.135192	0.406303	0.464663	0.397038	0.280547	0.279497	0.480668	0.328842	0.516918	0.597589	0.41543	0.100605	-0.0165715	-0.00721854	0.274643	0.178021	0.328767	0.249432	0.212578	0.283253	0.270221	0.207043	0.30181	0.378022
	0.151882	0.189207	0.352356	0.2863	0.274118	0.172976	0.229653	0.209907	0.378149	0.180731	0.272865	0.396232	0.275066	0.735757	0.395963	0.758259	0.398873	0.316817	0.42965	0.72824	0.544551	0.644907	0.40612	0.389687	0.404487	0.11151	0.457261	0.466542	0.413207	0.283462	0.29429	0.433053	0.395609	0.449694	0.545946	0.405414	0.107964	0.03619	-0.0122292	0.27196	0.180706	0.352901	0.279347	0.181311	0.300839	0.311187	0.202207	0.30515	0.353526
	0.129923	0.168761	0.408664	0.349861	0.243238	0.171047	0.238753	0.13194	0.359598	0.194074	0.267708	0.271861	0.295747	0.787373	0.326108	0.76209	0.411265	0.331487	0.429598	0.80773	0.457907	0.61894	0.420806	0.328781	0.428077	0.129001	0.411205	0.514264	0.400812	0.261291	0.269255	0.488365	0.348177	0.560504	0.540391	0.406762	0.0891882	0.0146064	-0.00734936	0.301023	0.173747	0.313177	0.252296	0.121146	0.342062	0.287632	0.23351	0.309074	0.380604
	0.117232	0.159847	0.397028	0.292771	0.260277	0.199119	0.22302	0.17315	0.364373	0.259197	0.248462	0.333873	0.278137	0.756923	0.349613	0.751612	0.4296	0.326874	0.428542	0.784901	0.418993	0.636872	0.419966	0.356789	0.424514	0.127869	0.487381	0.487608	0.438263	0.291332	0.279729	0.422566	0.386086	0.52616	0.508475	0.410081	0.11535	0.0632242	-0.00767255	0.25692	0.235996	0.373253	0.27216	0.188872	0.320196	0.303495	0.241004	0.301757	0.379504
	0.122407	0.138317	0.366363	0.339035	0.240226	0.187361	0.238852	0.118428	0.348961	0.221528	0.27229	0.312176	0.280444	0.79154	0.352379	0.753956	0.361732	0.305536	0.427351	0.762775	0.456659	0.597482	0.451155	0.345559	0.531737	0.138836	0.42375	0.530099	0.412689	0.285685	0.272299	0.450144	0.335587	0.443995	0.541964	0.423783	0.101491	0.00385372	-0.00751672	0.251326	0.22903	0.332144	0.287371	0.158306	0.297608	0.314207	0.182452	0.265449	0.356066
	0.116466	0.270789	0.320866	0.363806	0.221872	0.201454	0.236169	0.190491	0.399035	0.113509	0.302198	0.408109	0.305786	0.777582	0.36481	0.826662	0.388096	0.316407	0.422216	0.684812	0.450445	0.618743	0.407663	0.367407	0.418103	0.120641	0.501503	0.493857	0.444973	0.269649	0.264139	0.433992	0.328424	0.559184	0.630742	0.401718	0.0672285	-0.0191064	-0.01279	0.27046	0.24066	0.347658	0.280793	0.257406	0.328857	0.319038	0.201896	0.320069	0.355084
	0.0952298	0.165258	0.396479	0.35001	0.230496	0.189788	0.27168	0.122351	0.372024	0.228082	0.275732	0.367377	0.338796	0.790709	0.399398	0.779113	0.429181	0.309455	0.452249	0.794845	0.493881	0.607527	0.453872	0.3329	0.47444	0.145772	0.398022	0.479885	0.3477	0.230915	0.277306	0.501168	0.449534	0.514675	0.440566	0.401006	0.0867282	-0.0246331	0.0138239	0.277119	0.253198	0.383371	0.268031	0.242621	0.331636	0.339255	0.235435	0.324012	0.381529
	0.134629	0.0987186	0.407723	0.362261	0.269581	0.16917	0.202573	0.142419	0.396672	0.264338	0.236227	0.271879	0.275473	0.784136	0.383963	0.799829	0.403218	0.324371	0.448528	0.669783	0.46776	0.664504	0.42342	0.324518	0.495475	0.121962	0.432492	0.499747	0.419752	0.302355	0.258939	0.449284	0.404702	0.557273	0.54765	0.391265	0.0970458	0.00886294	-0.0051842	0.27094	0.20044	0.356849	0.287765	0.157819	0.320837	0.341062	0.204451	0.346787	0.376508
	0.133424	0.212991	0.368348	0.34387	0.265184	0.136497	0.241321	0.166884	0.384726	0.205235	0.247174	0.353287	0.27722	0.825392	0.38947	0.793516	0.429956	0.324565	0.43473	0.669006	0.43078	0.569695	0.443341	0.352133	0.463891	0.145386	0.450387	0.540425	0.38554	0.292721	0.252287	0.422372	0.403068	0.5502	0.49006	0.440231	0.0998748	0.0332386	-0.00749075	0.276964	0.178833	0.361381	0.252825	0.215697	0.356709	0.346187	0.246158	0.338961	0.344223
	0.137219	0.103372	0.39558	0.345542	0.299072	0.199586	0.215977	0.126964	0.399973	0.232356	0.259511	0.411207	0.303671	0.794079	0.361712	0.778857	0.385149	0.326441	0.446628	0.802699	0.530371	0.619484	0.429737	0.308262	0.470668	0.146553	0.430926	0.534543	0.387884	0.286947	0.259544	0.460764	0.387551	0.564537	0.545249	0.431245	0.103341	0.0397025	0.0120611	0.265995	0.225828	0.378427	0.247606	0.14793	0.276547	0.378716	0.155855	0.338559	0.380806
	0.137875	0.155393	0.416942	0.318903	0.285293	0.161758	0.229354	0.152939	0.452398	0.168785	0.247802	0.363674	0.318928	0.824546	0.386703	0.738721	0.419531	0.308054	0.459574	0.759126	0.450155	0.632008	0.396712	0.348613	0.43215	0.126806	0.427448	0.482109	0.438642	0.300388	0.269354	0.396131	0.347144	0.570554	0.534023	0.436984	0.0911759	0.0108985	-0.00870008	0.243118	0.203032	0.376007	0.275597	0.191046	0.325004	0.330212	0.221088	0.357762	0.369139
	0.13618	0.197729	0.3386	0.32013	0.247835	0.15189	0.241735	0.185194	0.350667	0.0781771	0.276726	0.368916	0.319528	0.782808	0.375217	0.797681	0.42552	0.326368	0.43919	0.701436	0.451307	0.675426	0.401625	0.362159	0.408975	0.110389	0.47402	0.514415	0.407669	0.311503	0.267537	0.349411	0.443266	0.481442	0.637892	0.450561	0.10363	0.0378289	1.85266e-05	0.268482	0.139538	0.37051	0.324483	0.214602	0.347046	0.327425	0.251765	0.313629	0.362639
	0.102931	0.272643	0.427815	0.403866	0.234407	0.20606	0.257272	0.18281	0.355433	0.218618	0.241097	0.425457	0.295304	0.858065	0.40367	0.794138	0.403387	0.31868	0.461609	0.781017	0.448116	0.582652	0.456598	0.341896	0.411231	0.134065	0.475857	0.499951	0.406798	0.249902	0.288318	0.492271	0.442991	0.588155	0.610226	0.434612	0.0968329	0.040554	-0.0120121	0.322245	0.211151	0.395255	0.318384	0.182612	0.316803	0.305252	0.211845	0.328927	0.380695
	0.159829	0.0821437	0.373532	0.263234	0.251288	0.158461	0.193074	0.0952029	0.3652	0.0372914	0.250341	0.361436	0.289144	0.830824	0.383338	0.805135	0.415721	0.322169	0.440306	0.793813	0.482031	0.624894	0.449583	0.369405	0.490479	0.15154	0.457236	0.557114	0.400202	0.33353	0.276099	0.409915	0.469347	0.592564	0.539165	0.443376	0.0970965	0.0185957	0.000679918	0.256563	0.170111	0.384426	0.277848	0.116941	0.325734	0.317364	0.211448	0.354681	0.362097
	0.160338	0.217414	0.33126	0.351729	0.240436	0.175778	0.234531	0.218734	0.384798	0.0859552	0.293104	0.368976	0.264094	0.802305	0.401487	0.788028	0.433822	0.332543	0.460098	0.789283	0.450762	0.643014	0.422604	0.356749	0.446157	0.158118	0.475708	0.503265	0.3754	0.287109	0.27444	0.51233	0.432258	0.547128	0.523464	0.479634	0.100309	-0.0231651	-0.00909248	0.284859	0.217508	0.324503	0.273708	0.146495	0.322161	0.370348	0.228952	0.325972	0.35994
	0.162338	0.162526	0.382923	0.32905	0.272757	0.150053	0.209579	0.155806	0.452071	0.193954	0.301353	0.369129	0.310489	0.770378	0.380892	0.762369	0.408374	0.318648	0.459799	0.872104	0.509651	0.626375	0.40703	0.337764	0.479638	0.155769	0.45817	0.564667	0.384551	0.285034	0.294709	0.455862	0.451647	0.574069	0.579395	0.466889	0.123685	0.0273143	-0.0132012	0.230767	0.242791	0.386892	0.316946	0.0920161	0.342684	0.339677	0.195645	0.325632	0.355664
	0.127177	0.315543	0.348174	0.336833	0.208582	0.172159	0.241366	0.199502	0.359601	0.0507459	0.284354	0.332916	0.308644	0.823935	0.359233	0.795998	0.408947	0.294024	0.456324	0.692175	0.454498	0.628714	0.432831	0.345539	0.525716	0.125294	0.42935	0.51509	0.414391	0.320397	0.281429	0.504108	0.430934	0.546441	0.592649	0.431041	0.09315	0.0154262	-0.00467854	0.274389	0.199583	0.359347	0.280158	0.140909	0.342669	0.37758	0.216713	0.344371	0.383481
	0.119234	0.148778	0.390491	0.344417	0.258076	0.163158	0.229474	0.122855	0.384421	0.232494	0.239527	0.349475	0.30998	0.822717	0.38872	0.782488	0.476471	0.331524	0.501055	0.764467	0.385579	0.59457	0.430904	0.349668	0.508736	0.149965	0.455254	0.520264	0.424297	0.297567	0.274655	0.532052	0.370862	0.569623	0.586983	0.447682	0.0811253	0.0483492	-0.000203782	0.263464	0.213754	0.364269	0.294295	0.212767	0.314399	0.329654	0.219094	0.332256	0.374552
	0.124224	0.145105	0.438538	0.363798	0.251174	0.201153	0.227853	0.166738	0.363349	0.163651	0.285011	0.311587	0.302877	0.885744	0.369639	0.797625	0.446717	0.329742	0.464062	0.749069	0.401633	0.661333	0.419419	0.371984	0.496426	0.134164	0.447821	0.551839	0.383994	0.297438	0.272946	0.353451	0.476357	0.544073	0.550597	0.466001	0.114401	0.00895737	-0.00276937	0.277946	0.186343	0.385663	0.339914	0.152536	0.336728	0.331003	0.23181	0.332029	0.371854
	0.1433	0.170385	0.398742	0.298015	0.277161	0.17177	0.213608	0.199856	0.434362	0.221688	0.296101	0.347548	0.29349	0.787044	0.341098	0.82468	0.399983	0.26947	0.488437	0.804668	0.467045	0.569141	0.411922	0.298781	0.464493	0.151799	0.454549	0.517913	0.356595	0.297972	0.302291	0.511384	0.391502	0.516393	0.598478	0.436308	0.106287	0.0607928	0.00238384	0.288767	0.207119	0.408854	0.339212	0.139891	0.31807	0.320067	0.250458	0.356056	0.380817
	0.126068	0.218982	0.407222	0.381999	0.208299	0.223155	0.239696	0.176694	0.341853	0.0300397	0.243764	0.398219	0.284915	0.791317	0.393986	0.800333	0.435563	0.322919	0.477298	0.706422	0.416068	0.542051	0.453631	0.350903	0.459919	0.150531	0.477742	0.565477	0.395783	0.307012	0.276126	0.456451	0.398604	0.53061	0.543078	0.425317	0.0920286	0.0343645	-0.00444574	0.268011	0.225444	0.403068	0.340217	0.178299	0.354829	0.374733	0.205487	0.344181	0.397567
	0.125765	0.143541	0.360815	0.339898	0.267497	0.212167	0.253444	0.201234	0.362307	0.162211	0.301155	0.414137	0.321208	0.842824	0.401902	0.784241	0.422834	0.381528	0.453946	0.761255	0.47466	0.631946	0.429189	0.343949	0.4768	0.163478	0.455686	0.547138	0.394947	0.328314	0.27959	0.451978	0.396409	0.51187	0.565148	0.439733	0.100869	0.101879	-0.0309521	0.289052	0.201997	0.396548	0.313158	0.202102	0.329952	0.386599	0.235917	0.347379	0.429708
	0.152287	0.14568	0.394236	0.338793	0.276843	0.187249	0.21075	0.224869	0.394538	0.133025	0.248591	0.371184	0.330746	0.898523	0.393848	0.81007	0.404204	0.347631	0.474665	0.766001	0.444723	0.652643	0.440959	0.372532	0.486256	0.138117	0.459864	0.524589	0.391333	0.288957	0.282192	0.531796	0.470543	0.51491	0.534653	0.457218	0.115027	0.00984266	-0.0156261	0.266623	0.242545	0.41727	0.309793	0.199555	0.34111	0.354175	0.223774	0.364635	0.388489
	0.131736	0.171923	0.322711	0.359426	0.239009	0.203702	0.259115	0.164128	0.333584	0.0887137	0.287084	0.357838	0.331727	0.865897	0.38221	0.788679	0.415257	0.304428	0.478824	0.793093	0.432665	0.619517	0.423837	0.381716	0.473135	0.148682	0.499395	0.516494	0.39768	0.28207	0.299846	0.553323	0.411258	0.517689	0.573824	0.466843	0.0828084	0.0101436	-0.00377914	0.305148	0.156618	0.363909	0.308202	0.212594	0.36854	0.331084	0.204669	0.36898	0.434391
	0.145667	0.116491	0.363011	0.306862	0.279578	0.213802	0.228588	0.125613	0.370879	0.100997	0.275719	0.352416	0.320637	0.872022	0.403084	0.863397	0.43897	0.340679	0.482044	0.811981	0.478536	0.6347	0.462463	0.322429	0.5415	0.166682	0.45509	0.512418	0.378486	0.266245	0.272274	0.507242	0.42875	0.570198	0.579217	0.466009	0.0976196	0.0418078	-0.00623748	0.308661	0.240318	0.412564	0.301874	0.201448	0.327123	0.381045	0.222649	0.388268	0.414717
	0.170315	0.203073	0.435399	0.344003	0.270717	0.183746	0.234158	0.126001	0.440698	0.163675	0.245435	0.383716	0.291918	0.844465	0.408416	0.888174	0.442047	0.339622	0.467228	0.730321	0.399623	0.594221	0.455087	0.383039	0.437697	0.146615	0.478353	0.562515	0.449917	0.311475	0.280011	0.46238	0.270359	0.558511	0.582362	0.460672	0.0971486	-0.0404823	-0.00670231	0.243416	0.207012	0.381311	0.309366	0.190148	0.325805	0.351454	0.229413	0.342733	0.410167
	0.143559	0.190645	0.420797	0.301675	0.244976	0.189068	0.204418	0.180104	0.416841	0.165264	0.249615	0.318773	0.281112	0.793216	0.362426	0.834376	0.445377	0.360003	0.466581	0.74311	0.367936	0.663565	0.449091	0.396324	0.444992	0.16277	0.525745	0.54834	0.456821	0.275151	0.276051	0.462273	0.383337	0.581311	0.617704	0.503399	0.101971	0.0404688	-0.0106806	0.268898	0.180171	0.419518	0.276632	0.191569	0.366871	0.36863	0.260327	0.345385	0.427355
	0.149551	0.192736	0.366867	0.326919	0.243251	0.196486	0.251558	0.166677	0.40797	0.114963	0.228637	0.399868	0.295379	0.832575	0.390128	0.836607	0.425557	0.336806	0.494034	0.815707	0.457316	0.668089	0.448835	0.384109	0.435758	0.133092	0.513828	0.539275	0.424512	0.302962	0.282612	0.401841	0.405474	0.52635	0.64086	0.481414	0.117565	0.0259477	-0.0110973	0.260142	0.187424	0.414207	0.305577	0.253411	0.321767	0.337439	0.218757	0.346304	0.431176
	0.170592	0.145109	0.32132	0.340353	0.263696	0.194036	0.27149	0.197527	0.328523	0.117163	0.295114	0.362308	0.31487	0.833233	0.375683	0.847267	0.464003	0.376322	0.509042	0.765423	0.376598	0.698701	0.438296	0.345661	0.475042	0.148557	0.453855	0.549631	0.394507	0.348006	0.282987	0.548944	0.436622	0.618301	0.58737	0.44151	0.0758484	0.00492502	-0.019146	0.271778	0.188239	0.416516	0.293286	0.162451	0.353556	0.343584	0.249542	0.403026	0.417618
	0.143913	0.166735	0.364748	0.331741	0.222934	0.197772	0.265137	0.163209	0.35512	0.0685812	0.267983	0.304675	0.295704	0.831687	0.396521	0.749481	0.435403	0.338002	0.496871	0.705935	0.471433	0.632529	0.418882	0.355267	0.468066	0.143798	0.463152	0.567661	0.320093	0.321075	0.283032	0.537939	0.446827	0.558555	0.578447	0.445836	0.0956357	0.0275265	-0.00891418	0.287803	0.193771	0.439999	0.331059	0.179516	0.371616	0.322527	0.242066	0.398536	0.477611
	0.154106	0.0604518	0.360696	0.340024	0.315582	0.115591	0.269205	0.136455	0.358039	0.169032	0.243412	0.365318	0.327861	0.828764	0.383141	0.791445	0.450618	0.327259	0.486147	0.809946	0.447352	0.638781	0.443432	0.373088	0.485294	0.17842	0.491241	0.558494	0.40709	0.297222	0.311395	0.50789	0.440138	0.607002	0.563323	0.46572	0.079396	0.0786489	0.000209119	0.28156	0.184087	0.392915	0.339199	0.214175	0.349012	0.334883	0.248009	0.411445	0.462011
	0.15606	0.205881	0.433249	0.363897	0.240677	0.177877	0.257939	0.118863	0.413184	0.216936	0.221371	0.273198	0.318435	0.847732	0.395889	0.828088	0.428289	0.351502	0.500305	0.747221	0.45841	0.618548	0.430778	0.369158	0.443759	0.114441	0.505683	0.591068	0.46395	0.341472	0.300393	0.466457	0.420884	0.566455	0.606935	0.476592	0.0980782	0.0728041	-0.0237669	0.276622	0.212673	0.412299	0.331847	0.174446	0.33022	0.336784	0.22131	0.370706	0.420131
	0.107549	0.177921	0.404314	0.427415	0.314907	0.188623	0.275634	0.155562	0.37766	0.197773	0.301007	0.304716	0.303565	0.783783	0.381152	0.81084	0.473165	0.340215	0.493554	0.801201	0.410838	0.633035	0.40367	0.363178	0.496426	0.140797	0.480412	0.590713	0.343566	0.30463	0.289307	0.538909	0.426647	0.606053	0.588125	0.483943	0.0867368	0.0320837	0.00324799	0.294823	0.19081	0.407941	0.32763	0.177264	0.331772	0.356179	0.243927	0.415481	0.438336
	0.157635	0.157457	0.435526	0.311266	0.28322	0.204585	0.226464	0.110056	0.40202	0.172929	0.26209	0.331373	0.296352	0.803725	0.385141	0.854348	0.408817	0.315302	0.506379	0.758191	0.471795	0.552128	0.429552	0.387947	0.484547	0.193311	0.489496	0.576615	0.435053	0.277004	0.277704	0.38062	0.352693	0.494986	0.548968	0.458894	0.110611	0.0178236	-0.0158533	0.28581	0.19617	0.409729	0.320544	0.149298	0.326289	0.369223	0.199761	0.387956	0.45556
	0.170715	0.186066	0.359	0.392494	0.216593	0.209581	0.240371	0.215282	0.387243	0.00640311	0.284961	0.318127	0.309305	0.879823	0.376846	0.909043	0.471187	0.329871	0.515172	0.794996	0.494091	0.663829	0.437387	0.39591	0.435612	0.147288	0.530494	0.583109	0.420568	0.309026	0.293807	0.435942	0.390874	0.596461	0.579561	0.455779	0.0953234	-0.00263522	0.0132528	0.275376	0.174413	0.44781	0.31363	0.178907	0.307785	0.360193	0.217348	0.411315	0.463654
	0.146258	0.136028	0.441694	0.342619	0.251615	0.19229	0.220825	0.190178	0.417243	0.179778	0.237306	0.327286	0.299552	0.873261	0.38821	0.968311	0.465168	0.355288	0.497679	0.834905	0.502944	0.635884	0.423974	0.377955	0.529097	0.143427	0.510318	0.550389	0.389688	0.282431	0.264796	0.519923	0.37255	0.630312	0.580542	0.508048	0.0771866	-0.0185539	-0.00844922	0.284364	0.221859	0.458349	0.293794	0.191623	0.358657	0.376755	0.218869	0.440573	0.460112
	0.160356	0.119597	0.409091	0.291871	0.283163	0.205703	0.266624	0.161251	0.414107	0.170261	0.274082	0.344597	0.313242	0.836931	0.396226	0.911838	0.473462	0.373989	0.505735	0.839658	0.54468	0.634743	0.400554	0.402244	0.439763	0.178851	0.520884	0.564066	0.361865	0.232103	0.257112	0.444365	0.39324	0.526483	0.551969	0.47778	0.118801	0.0165131	0.000975465	0.260212	0.169453	0.422786	0.325853	0.205596	0.343828	0.392011	0.2356	0.414385	0.465334
	0.184109	0.125277	0.430378	0.367946	0.277595	0.158066	0.230962	0.205933	0.409925	0.168597	0.275584	0.345377	0.329351	0.792653	0.432098	0.896597	0.454697	0.369958	0.532867	0.748696	0.478438	0.671996	0.419054	0.394026	0.449115	0.184116	0.534649	0.596233	0.415943	0.337351	0.271655	0.512777	0.436042	0.573268	0.579839	0.475428	0.0909211	0.00639368	0.00322482	0.296459	0.197519	0.432338	0.303716	0.211383	0.32893	0.398983	0.22603	0.410056	0.448276
	0.150269	0.127157	0.391349	0.285591	0.314725	0.243453	0.233625	0.18188	0.406907	0.158097	0.329391	0.366698	0.321487	0.886989	0.442437	0.965157	0.457688	0.357319	0.524251	0.854477	0.444131	0.595234	0.400335	0.375374	0.467326	0.149143	0.522397	0.553016	0.464361	0.323364	0.258623	0.467362	0.438843	0.543091	0.518957	0.502171	0.102336	-0.00419074	0.00233436	0.266878	0.204691	0.408967	0.340172	0.190706	0.359978	0.42582	0.221295	0.399429	0.487303
	0.154181	0.151752	0.433124	0.31376	0.280297	0.199285	0.236486	0.121735	0.434882	0.180724	0.264702	0.306014	0.293467	0.895461	0.414566	0.902538	0.458647	0.323392	0.489493	0.753609	0.435032	0.647257	0.435469	0.296564	0.483614	0.166088	0.480058	0.549775	0.453378	0.298366	0.293746	0.524205	0.434107	0.590957	0.600816	0.454452	0.0718185	0.0195393	0.00546513	0.272964	0.186047	0.428836	0.317949	0.198178	0.369732	0.389978	0.217274	0.378879	0.456411
	0.155628	0.13683	0.447149	0.355813	0.278047	0.207787	0.234967	0.183989	0.359006	0.208611	0.23948	0.38571	0.329438	0.862943	0.378821	1.01648	0.463955	0.333391	0.495694	0.822853	0.502181	0.590054	0.387949	0.338929	0.511399	0.163511	0.441257	0.559584	0.38817	0.313317	0.26212	0.48041	0.492842	0.552689	0.672721	0.468255	0.113332	-0.0163592	-0.0104383	0.288733	0.215105	0.442512	0.294387	0.241783	0.345188	0.436562	0.23811	0.411079	0.459246
	0.134033	0.208068	0.340923	0.35659	0.24103	0.172137	0.241175	0.196779	0.401974	0.0491489	0.30842	0.3417	0.302479	0.872524	0.424747	1.04706	0.449264	0.361047	0.496323	0.791114	0.434949	0.621498	0.44749	0.35005	0.522604	0.159681	0.506619	0.542112	0.453906	0.333649	0.263239	0.506509	0.473884	0.573944	0.546879	0.456536	0.122044	0.0202834	0.00303514	0.307764	0.226226	0.489461	0.331441	0.146977	0.364963	0.444918	0.271496	0.411118	0.478173
	0.148039	0.140904	0.393231	0.34034	0.278854	0.167313	0.222793	0.161732	0.390419	0.0959669	0.261043	0.298324	0.341573	0.915568	0.425739	1.03668	0.435961	0.372551	0.498389	0.792132	0.418981	0.688029	0.433283	0.384962	0.457609	0.113521	0.504362	0.551576	0.446004	0.299284	0.309456	0.432934	0.466055	0.526921	0.614474	0.467705	0.117711	0.0403692	0.0189407	0.287358	0.225227	0.373157	0.324248	0.236023	0.347079	0.365529	0.229841	0.412951	0.460464
	0.172619	0.100662	0.458544	0.340549	0.318179	0.153363	0.239322	0.119036	0.432782	0.183411	0.265881	0.326029	0.317106	0.891662	0.416295	1.04292	0.44045	0.344377	0.528552	0.795928	0.498751	0.666365	0.387695	0.392273	0.427541	0.160109	0.54891	0.587361	0.442055	0.295128	0.291799	0.486398	0.383187	0.59183	0.551206	0.505012	0.127421	0.0216647	0.00212279	0.278445	0.295002	0.451518	0.298998	0.217345	0.387247	0.401171	0.269482	0.42055	0.480189
	0.15789	0.141971	0.405953	0.328743	0.26941	0.208685	0.257873	0.193063	0.342457	0.0970885	0.239142	0.368628	0.325514	0.898553	0.401743	1.0053	0.452762	0.326024	0.503947	0.817641	0.461467	0.703478	0.446254	0.380716	0.479472	0.150633	0.533904	0.606403	0.436964	0.340721	0.258819	0.499631	0.371633	0.590334	0.58795	0.452448	0.0943154	-0.00699737	-0.0156156	0.26584	0.200516	0.436859	0.320992	0.154093	0.365382	0.432361	0.241152	0.417318	0.437035
	0.179959	0.120874	0.406311	0.351629	0.271713	0.177173	0.230353	0.192918	0.356649	0.155938	0.255469	0.41503	0.368022	0.838543	0.423682	1.00523	0.472536	0.351053	0.516279	0.845611	0.531631	0.703017	0.403031	0.369909	0.491804	0.176572	0.517543	0.587602	0.442274	0.244954	0.27676	0.453554	0.363244	0.557715	0.593601	0.480647	0.103701	0.0202127	-0.0297999	0.30897	0.18694	0.47989	0.332766	0.175291	0.396482	0.39307	0.239581	0.403771	0.450231
	0.17115	0.128549	0.390649	0.329789	0.293416	0.199165	0.228362	0.180659	0.425056	0.152882	0.30276	0.357984	0.319127	0.882419	0.415541	0.992023	0.474821	0.332218	0.499532	0.916417	0.564875	0.59377	0.435647	0.334224	0.545251	0.142119	0.470608	0.590025	0.425959	0.343288	0.299732	0.495126	0.512469	0.571089	0.563673	0.457094	0.101391	0.0855814	-0.0276327	0.27603	0.230529	0.43028	0.332571	0.256635	0.31657	0.447796	0.285862	0.419529	0.482941
	0.172349	0.0847634	0.427994	0.348488	0.319724	0.163905	0.210613	0.164277	0.427462	0.222369	0.232068	0.32936	0.342325	0.932507	0.418799	1.02071	0.458623	0.395323	0.501536	0.794943	0.523172	0.69741	0.418011	0.407496	0.446563	0.148453	0.52341	0.575883	0.441951	0.290315	0.301599	0.516389	0.491781	0.60562	0.637966	0.513018	0.115272	0.0158473	-0.014963	0.334661	0.222636	0.420651	0.336219	0.169549	0.35725	0.424768	0.277897	0.432172	0.454087
	0.187026	0.125648	0.392569	0.367221	0.282815	0.177429	0.189779	0.193475	0.401557	0.238301	0.290138	0.388213	0.354927	0.903659	0.404922	1.00886	0.465991	0.338825	0.508733	0.877556	0.629411	0.677025	0.434069	0.370185	0.530771	0.148696	0.498004	0.599224	0.429054	0.305317	0.241297	0.435173	0.399244	0.619754	0.55502	0.532131	0.0954142	0.0241065	-0.0145584	0.297245	0.244642	0.472006	0.348443	0.198672	0.357648	0.430044	0.249379	0.38957	0.465754
	0.146302	0.169877	0.42849	0.329706	0.280292	0.216959	0.218506	0.158444	0.378594	0.185013	0.245674	0.345762	0.306593	0.892261	0.396234	0.952946	0.464579	0.370793	0.519576	0.812231	0.591544	0.651913	0.447146	0.370127	0.460609	0.15077	0.546896	0.554151	0.418032	0.346188	0.282399	0.52588	0.439815	0.621592	0.581741	0.467144	0.0978538	-0.00912578	0.0155103	0.285276	0.235137	0.489139	0.322441	0.129699	0.35513	0.465058	0.253838	0.427628	0.472678
	0.164136	0.265934	0.379288	0.392732	0.231543	0.163917	0.229113	0.164134	0.432386	0.0567993	0.33309	0.33802	0.328732	0.877728	0.405234	0.958169	0.462658	0.361236	0.515412	0.746435	0.586171	0.631632	0.466011	0.381493	0.454613	0.169729	0.523064	0.573473	0.399741	0.324078	0.281034	0.440646	0.401144	0.55	0.593878	0.484319	0.0968771	0.0369908	-0.00632684	0.272845	0.194723	0.44376	0.325951	0.183282	0.366881	0.413274	0.219502	0.450243	0.513672
	0.166436	0.151745	0.420345	0.372447	0.289276	0.227472	0.228441	0.198429	0.392247	0.13366	0.282876	0.414516	0.31984	0.962	0.392038	0.948383	0.470113	0.359866	0.550334	0.822223	0.596305	0.638938	0.466249	0.370261	0.48714	0.139263	0.50173	0.595635	0.410822	0.343831	0.328336	0.404673	0.436676	0.585439	0.583256	0.489589	0.0955479	0.0264983	0.0273674	0.280307	0.192663	0.447801	0.315429	0.312462	0.36628	0.439356	0.239428	0.467756	0.474835
	0.131369	0.167204	0.451218	0.390427	0.335066	0.206101	0.258541	0.232268	0.407505	0.165078	0.255388	0.372047	0.334821	0.894041	0.401352	0.940363	0.459165	0.33536	0.534646	0.930727	0.664503	0.623963	0.474898	0.365499	0.495095	0.15251	0.503461	0.578671	0.411523	0.309425	0.329766	0.437394	0.466166	0.577209	0.587847	0.507237	0.0765916	-0.0183007	-0.0171494	0.263468	0.234839	0.42972	0.305972	0.277298	0.363763	0.465299	0.250269	0.401695	0.50087
	0.116462	0.237746	0.381328	0.423139	0.275484	0.19623	0.276725	0.240822	0.416198	0.0732291	0.3091	0.398588	0.341569	0.942714	0.411814	0.990753	0.510181	0.377165	0.531854	0.773892	0.568713	0.686772	0.470297	0.388431	0.442929	0.161373	0.529686	0.603435	0.409112	0.293312	0.325385	0.428584	0.512946	0.546616	0.597951	0.512861	0.102241	-0.0201746	-0.0114351	0.319037	0.211041	0.43077	0.357702	0.153965	0.388129	0.452408	0.240058	0.43303	0.486087
	0.154093	0.186767	0.464763	0.36909	0.318647	0.215967	0.229409	0.186129	0.371315	0.282105	0.268715	0.434062	0.32117	0.880517	0.411968	0.98495	0.465043	0.36749	0.508662	0.881612	0.648258	0.67738	0.486289	0.361033	0.490955	0.169467	0.518184	0.598853	0.450037	0.293713	0.335223	0.545589	0.40767	0.568141	0.581182	0.505085	0.0933377	-0.0277211	0.0150345	0.296324	0.216139	0.479618	0.331203	0.221121	0.38019	0.471825	0.244656	0.440518	0.481919
	0.135796	0.249114	0.432959	0.403672	0.291053	0.216771	0.255893	0.194093	0.385789	0.117972	0.309923	0.42438	0.35768	0.893684	0.401569	1.02485	0.455317	0.381555	0.511205	0.811214	0.719312	0.68311	0.463845	0.382478	0.49891	0.155854	0.519357	0.560912	0.411303	0.369208	0.28917	0.481296	0.479499	0.619287	0.590276	0.522591	0.13241	-0.00129105	-0.0167366	0.292794	0.18152	0.403253	0.336242	0.254017	0.303532	0.394384	0.247566	0.430459	0.506678
	0.135619	0.158499	0.490379	0.363542	0.319532	0.195698	0.245085	0.267349	0.422733	0.224991	0.264011	0.438119	0.357655	0.965507	0.379062	1.05058	0.448996	0.359835	0.522063	0.903272	0.65025	0.646756	0.493195	0.349014	0.45627	0.161495	0.536288	0.61439	0.389283	0.318256	0.278877	0.396732	0.434851	0.578859	0.603735	0.526594	0.110844	0.0189209	0.0109984	0.274671	0.231231	0.474424	0.293218	0.211804	0.380125	0.438237	0.26648	0.442835	0.534476
	0.151794	0.234072	0.389075	0.423396	0.284766	0.148409	0.250329	0.185871	0.377529	0.0891866	0.253422	0.435529	0.335324	0.908238	0.424331	0.944436	0.465162	0.404991	0.549666	0.803567	0.572943	0.649893	0.446683	0.365115	0.478224	0.161411	0.495098	0.581635	0.39994	0.359633	0.32865	0.447837	0.422053	0.619958	0.597784	0.520588	0.104622	0.0202082	-0.0200646	0.294056	0.243037	0.470884	0.33898	0.168153	0.309992	0.439241	0.258222	0.398993	0.528856
	0.147672	0.18456	0.37462	0.352513	0.287613	0.196254	0.241439	0.178345	0.331535	0.0974821	0.284507	0.36916	0.351597	0.897373	0.397364	0.996238	0.484951	0.387252	0.558285	0.87123	0.624784	0.657665	0.442377	0.373528	0.51706	0.150847	0.515689	0.580696	0.402641	0.359584	0.324039	0.563181	0.393536	0.551582	0.509047	0.490868	0.0867903	0.0392268	0.00574334	0.294713	0.254278	0.472855	0.315852	0.20207	0.372712	0.467379	0.266365	0.43296	0.441736
	0.144872	0.137868	0.440609	0.40778	0.306879	0.138301	0.210308	0.2166	0.384219	0.261216	0.221309	0.437888	0.36327	0.93683	0.409234	0.917983	0.520011	0.343396	0.546008	0.87528	0.614346	0.756116	0.452297	0.428003	0.535774	0.190931	0.509789	0.571647	0.454573	0.314088	0.287459	0.399853	0.37834	0.531155	0.621541	0.520436	0.103566	0.0419766	-0.0201835	0.323671	0.234297	0.482875	0.351076	0.186584	0.35213	0.41883	0.260299	0.432928	0.486988
	0.159924	0.160459	0.380193	0.330725	0.268893	0.164764	0.267075	0.246875	0.364517	0.0979505	0.271344	0.334186	0.332729	0.930666	0.393596	0.902854	0.471677	0.370423	0.558122	0.840673	0.671957	0.695798	0.496828	0.368446	0.505072	0.179689	0.50796	0.60724	0.416697	0.335229	0.299103	0.406597	0.436175	0.554728	0.571626	0.504684	0.104959	-0.0163862	-0.0100376	0.298761	0.210056	0.52894	0.331318	0.159046	0.393933	0.430478	0.261634	0.450846	0.479428
	0.128053	0.183904	0.396681	0.294447	0.277546	0.181637	0.241971	0.162582	0.355325	0.0799436	0.334135	0.388449	0.325659	0.935304	0.450486	0.892174	0.497936	0.371652	0.556951	0.864602	0.637887	0.668419	0.449002	0.362697	0.446133	0.154818	0.511739	0.545439	0.350635	0.355	0.289293	0.535356	0.539127	0.554354	0.606139	0.495762	0.114204	-0.0234619	-0.00539437	0.313303	0.246549	0.432932	0.328327	0.199866	0.362225	0.42993	0.275384	0.401722	0.490755
	0.136291	0.21103	0.414309	0.39525	0.310899	0.170236	0.282062	0.190877	0.457293	0.105321	0.22019	0.376705	0.354048	0.905105	0.434836	0.988509	0.468268	0.356947	0.598872	0.864211	0.665004	0.666056	0.469376	0.348178	0.460284	0.172636	0.50578	0.607077	0.444425	0.353537	0.313598	0.46609	0.444013	0.550047	0.623954	0.487862	0.1132	0.0188546	0.00411281	0.290898	0.249622	0.470335	0.331591	0.26121	0.389924	0.429413	0.245626	0.467388	0.486678
	0.127926	0.185462	0.411834	0.42502	0.272396	0.192352	0.273623	0.193703	0.45644	0.189054	0.308248	0.391459	0.363204	0.92387	0.436885	0.987886	0.489608	0.376121	0.538061	0.829893	0.672112	0.671292	0.526109	0.368786	0.517888	0.159443	0.486762	0.60201	0.422017	0.297002	0.327749	0.419165	0.445641	0.552077	0.590739	0.492334	0.117654	-0.0001283	0.0230313	0.305151	0.21512	0.460218	0.348615	0.217323	0.386015	0.463529	0.290084	0.412456	0.521983
	0.187321	0.151004	0.427271	0.364057	0.281309	0.205417	0.256329	0.152049	0.348246	0.125489	0.272671	0.278519	0.364693	0.882634	0.405021	0.945345	0.480567	0.338811	0.571244	0.885419	0.690272	0.676733	0.501027	0.415052	0.451953	0.16242	0.539117	0.589497	0.428677	0.296978	0.319705	0.526837	0.383582	0.566664	0.60207	0.505625	0.104435	0.0489496	-0.000106107	0.295773	0.245257	0.499091	0.370977	0.16545	0.367077	0.462155	0.275823	0.430114	0.498698
	0.143201	0.126689	0.38209	0.353482	0.277274	0.237878	0.270934	0.213999	0.366036	0.0364286	0.264465	0.315161	0.351864	0.921899	0.421267	0.952235	0.458143	0.387883	0.557588	0.922498	0.693925	0.66365	0.454971	0.393005	0.504993	0.182989	0.535844	0.595531	0.404586	0.328934	0.311673	0.450559	0.37695	0.567732	0.570059	0.557877	0.105684	0.0512333	-0.00144215	0.324139	0.239195	0.468929	0.368826	0.162573	0.369646	0.458825	0.265475	0.452892	0.469346
	0.130858	0.18145	0.419407	0.445653	0.274765	0.177587	0.257193	0.20959	0.406802	0.164922	0.281134	0.361065	0.374783	0.893126	0.440327	1.03788	0.493763	0.381369	0.583418	0.945472	0.654088	0.645079	0.504236	0.341383	0.506355	0.138115	0.473271	0.630752	0.396761	0.345175	0.316506	0.56089	0.42587	0.608309	0.581889	0.500863	0.0832439	0.0228411	-0.00484489	0.26578	0.211202	0.425165	0.341805	0.128965	0.412797	0.423485	0.251424	0.415112	0.498903
	0.129801	0.245262	0.379149	0.407466	0.271817	0.171526	0.245613	0.166286	0.369111	0.0868096	0.273411	0.397756	0.318859	0.89421	0.415185	1.07581	0.50249	0.407178	0.574414	0.825453	0.643276	0.691465	0.461922	0.38785	0.497359	0.187517	0.554329	0.60812	0.431227	0.31895	0.265953	0.42011	0.360993	0.530926	0.707544	0.560474	0.0908474	0.0359418	0.0109812	0.298019	0.203731	0.450845	0.371217	0.214966	0.372382	0.408876	0.243827	0.433202	0.505979
	0.134654	0.187406	0.430416	0.360871	0.281622	0.186716	0.254272	0.226054	0.393847	0.202702	0.305246	0.421362	0.346767	0.945699	0.415877	1.01326	0.506915	0.373671	0.571185	0.909368	0.642404	0.648232	0.4794	0.362796	0.487932	0.167607	0.48983	0.608457	0.466914	0.306813	0.292448	0.447269	0.421679	0.557715	0.572144	0.536798	0.105552	0.0143946	-0.00837324	0.324238	0.271344	0.43169	0.369595	0.270477	0.393713	0.444491	0.256462	0.456737	0.535482
	0.11295	0.262919	0.421613	0.409601	0.208542	0.162459	0.268356	0.221386	0.414168	0.124496	0.243346	0.445769	0.368119	0.881225	0.44242	1.01936	0.472887	0.377612	0.573786	0.893481	0.693294	0.675844	0.465594	0.414812	0.535509	0.142809	0.544236	0.653455	0.419372	0.305702	0.322837	0.539649	0.347198	0.47702	0.596091	0.551481	0.0985185	0.0454407	0.0193562	0.300183	0.219201	0.444139	0.329996	0.515626	0.36458	0.453885	0.255321	0.45106	0.465317
	0.167809	0.217114	0.45495	0.364998	0.240849	0.162333	0.226156	0.159958	0.40438	0.123708	0.331626	0.34606	0.355662	0.953354	0.455731	1.00811	0.503574	0.427654	0.578941	0.866924	0.72106	0.653202	0.468395	0.424102	0.506376	0.142218	0.533178	0.573284	0.455696	0.255573	0.322778	0.459412	0.439185	0.572657	0.573726	0.498483	0.112604	0.0653475	0.00763325	0.347339	0.240265	0.503031	0.344265	0.716746	0.381649	0.402929	0.275351	0.472499	0.53437
	0.122391	0.217666	0.429408	0.432321	0.264959	0.180989	0.218831	0.164333	0.427236	0.122548	0.301243	0.352296	0.32279	0.888073	0.418588	0.991698	0.467265	0.39711	0.600078	0.869864	0.757257	0.668251	0.443691	0.383786	0.524945	0.172675	0.520498	0.628062	0.438215	0.30316	0.289081	0.530752	0.388954	0.601285	0.65228	0.502812	0.0955455	0.0741374	0.0191023	0.327161	0.208756	0.579418	0.3305	0.898416	0.403208	0.501381	0.273837	0.43055	0.504302
	0.152985	0.237564	0.442179	0.375891	0.285222	0.203033	0.224487	0.188529	0.487769	0.14701	0.221262	0.366505	0.350838	0.925123	0.40054	0.963244	0.511822	0.388984	0.628846	0.853804	0.71958	0.630004	0.451605	0.391616	0.521769	0.160583	0.495743	0.627153	0.445538	0.355808	0.330059	0.594268	0.452954	0.541352	0.604012	0.567268	0.0978219	0.0572876	-0.00739117	0.287135	0.225542	0.559305	0.343753	0.899981	0.378307	0.47126	0.242831	0.441214	0.518131
	0.105792	0.232947	0.499915	0.402525	0.280742	0.166928	0.230276	0.217242	0.414593	0.210003	0.229744	0.383141	0.354827	0.907583	0.408857	0.96108	0.537308	0.394538	0.584407	0.876865	0.729989	0.816354	0.432601	0.404778	0.549141	0.144303	0.54664	0.608883	0.455933	0.31898	0.329677	0.511055	0.449316	0.548614	0.589908	0.57384	0.109501	0.0459774	-0.00480206	0.321753	0.284498	0.55659	0.351091	1.03404	0.378684	0.436464	0.239167	0.470192	0.506105
	0.151955	0.218214	0.40952	0.359813	0.254077	0.211171	0.259909	0.177103	0.412871	0.105978	0.313731	0.389433	0.357848	0.939214	0.408697	0.976694	0.48995	0.417023	0.601274	0.917969	0.669175	0.614932	0.427131	0.385312	0.506127	0.192757	0.485125	0.612016	0.478543	0.325976	0.308034	0.422337	0.399207	0.584169	0.617399	0.524465	0.0840688	0.0780449	0.0271996	0.344023	0.26904	0.500947	0.340105	1.0544	0.372391	0.40339	0.271963	0.438142	0.528935
	0.180447	0.144637	0.444623	0.287408	0.322787	0.172261	0.217898	0.151642	0.468129	0.162861	0.277296	0.371926	0.329253	0.918308	0.454607	1.03966	0.489724	0.400342	0.639145	0.908281	0.703712	0.62553	0.438641	0.36607	0.498862	0.160725	0.517281	0.607858	0.436349	0.33623	0.314433	0.469265	0.409604	0.619084	0.651475	0.541664	0.103339	0.0891678	0.000895665	0.309672	0.244689	0.524431	0.373537	1.09238	0.397967	0.473218	0.277658	0.522393	0.56121
	0.138914	0.239621	0.410499	0.362317	0.256296	0.198935	0.231611	0.210567	0.393924	0.0909835	0.263128	0.375799	0.388807	0.925267	0.452164	1.01436	0.518161	0.421103	0.60385	0.9565	0.752441	0.658112	0.411482	0.372978	0.500274	0.191678	0.523021	0.634063	0.418063	0.341274	0.284893	0.514307	0.421964	0.609305	0.614097	0.575558	0.115979	0.0370043	0.027604	0.318541	0.194547	0.505127	0.351554	1.09117	0.366515	0.427837	0.251607	0.419829	0.536998
	0.153738	0.145117	0.419474	0.366425	0.303613	0.164035	0.22503	0.200909	0.433828	0.210677	0.241338	0.281414	0.36674	0.982377	0.403876	1.00256	0.524672	0.394984	0.580979	0.962782	0.772151	0.666041	0.460449	0.376526	0.560688	0.183911	0.501387	0.624715	0.445746	0.338352	0.31602	0.419876	0.462724	0.57627	0.584959	0.540555	0.0990228	0.0685847	0.0105426	0.299536	0.177553	0.47015	0.344377	1.15573	0.385412	0.454643	0.26575	0.447338	0.525874
	0.132987	0.211959	0.378954	0.507354	0.298604	0.158904	0.245433	0.208613	0.401441	0.0884647	0.272065	0.372902	0.353641	0.997839	0.423079	1.00891	0.495608	0.400843	0.599442	0.923772	0.689942	0.676843	0.440555	0.392806	0.499531	0.176183	0.499667	0.631493	0.472856	0.320812	0.326991	0.518012	0.517197	0.655113	0.63775	0.546738	0.102782	-0.0181841	0.000541239	0.326344	0.258846	0.526397	0.32511	1.13191	0.387448	0.419625	0.274918	0.44683	0.544687
	0.166244	0.130369	0.466681	0.324166	0.288665	0.186441	0.170491	0.145933	0.383762	0.177293	0.258821	0.322856	0.374785	0.889835	0.44119	0.975854	0.498185	0.390705	0.630001	0.919126	0.654895	0.608126	0.449797	0.450603	0.461334	0.134257	0.501173	0.610158	0.389326	0.270194	0.325276	0.595185	0.474286	0.569551	0.533877	0.548111	0.100241	0.00691373	-0.00715851	0.318589	0.217271	0.563119	0.353212	1.20549	0.391181	0.438006	0.28065	0.443958	0.544539
	0.164794	0.232366	0.388183	0.424975	0.268563	0.176135	0.232637	0.218092	0.39682	0.112902	0.245498	0.310318	0.349093	1.00311	0.428444	0.97199	0.510727	0.407902	0.631704	0.891317	0.655753	0.652516	0.464321	0.35892	0.512951	0.185012	0.517095	0.587131	0.441764	0.366258	0.313256	0.488562	0.478249	0.494133	0.567213	0.583097	0.0934409	0.0485747	0.0112058	0.310857	0.22002	0.534773	0.366971	1.15876	0.392346	0.419221	0.271688	0.468385	0.540774
	0.16664	0.19369	0.424235	0.431092	0.274907	0.175486	0.238151	0.22278	0.423829	0.164398	0.288138	0.381202	0.346027	0.934507	0.431893	0.983965	0.469965	0.423822	0.607428	0.931801	0.64945	0.71174	0.444428	0.390801	0.540113	0.178103	0.530939	0.651847	0.446635	0.343037	0.322252	0.530579	0.4694	0.638522	0.546392	0.547036	0.0797879	0.0144174	0.000255472	0.288626	0.233207	0.502283	0.357819	1.1643	0.386373	0.472132	0.291787	0.44677	0.535393
	0.158515	0.208213	0.441415	0.458762	0.256808	0.189987	0.255458	0.192335	0.354354	0.0831356	0.314599	0.386486	0.333972	1.0807	0.431175	1.0051	0.506148	0.390901	0.628789	1.01819	0.60146	0.611881	0.458158	0.38504	0.552686	0.173851	0.522505	0.642655	0.425677	0.336793	0.284878	0.589414	0.447507	0.631204	0.562707	0.556728	0.0973556	0.0408681	0.0293097	0.33319	0.207812	0.493036	0.349439	1.0897	0.376438	0.508634	0.273204	0.45292	0.541168
	0.179837	0.139795	0.475797	0.320534	0.310083	0.187288	0.236065	0.177387	0.404934	0.13647	0.234933	0.363656	0.365104	0.998781	0.440327	0.932616	0.554253	0.391074	0.616407	0.954417	0.601019	0.70209	0.442455	0.400278	0.503449	0.177078	0.52519	0.639467	0.415783	0.34802	0.332308	0.450296	0.4602	0.565626	0.604039	0.482058	0.106047	0.0185888	0.0137322	0.330786	0.281859	0.464983	0.354718	1.16408	0.381695	0.467574	0.297276	0.512134	0.553862
	0.181113	0.0277748	0.472921	0.273485	0.330839	0.19473	0.199757	0.140586	0.398628	0.199773	0.192006	0.340794	0.346331	1.00318	0.446002	0.973637	0.49367	0.384064	0.661157	0.924804	0.564065	0.692275	0.459788	0.376142	0.490235	0.145998	0.508223	0.631459	0.4222	0.341169	0.320347	0.493393	0.482809	0.59369	0.630296	0.54651	0.115783	0.00865431	0.0183784	0.309268	0.266502	0.508886	0.361683	1.18764	0.392105	0.444222	0.259091	0.495586	0.533407
	0.15496	0.16595	0.478743	0.386304	0.273567	0.218856	0.249299	0.212645	0.423873	0.197927	0.293151	0.333191	0.33524	0.960816	0.413476	0.998988	0.528019	0.403534	0.629706	0.982927	0.654292	0.635417	0.493664	0.389677	0.486376	0.206527	0.520633	0.605075	0.408665	0.375108	0.298045	0.521254	0.443404	0.669426	0.679782	0.522307	0.102493	0.0252631	0.00262122	0.326355	0.238002	0.512796	0.326145	1.11021	0.393655	0.484041	0.312919	0.472238	0.546209
	0.130936	0.290317	0.357239	0.411193	0.266417	0.197679	0.240601	0.242576	0.410131	0.0295762	0.355172	0.272482	0.345676	0.985481	0.42933	0.991155	0.524865	0.385808	0.618931	0.925123	0.550916	0.678381	0.459542	0.379727	0.54379	0.142954	0.562477	0.632065	0.400937	0.344529	0.314651	0.529988	0.470293	0.583846	0.679024	0.514414	0.0874636	0.0476961	0.0052837	0.336246	0.234023	0.51852	0.370967	1.17716	0.402371	0.433504	0.272051	0.482865	0.564013
	0.153291	0.214531	0.475718	0.454846	0.290299	0.149609	0.239579	0.193578	0.387019	0.162492	0.33753	0.403684	0.356963	1.01533	0.450343	1.0058	0.473236	0.384983	0.661221	0.946348	0.623392	0.580021	0.428299	0.372684	0.517631	0.147317	0.553974	0.659537	0.450109	0.374064	0.328534	0.539805	0.515764	0.651064	0.692632	0.573146	0.116099	0.0110095	0.0194211	0.335859	0.177995	0.505102	0.35892	1.07133	0.407398	0.428237	0.272221	0.477598	0.509758
	0.16168	0.150907	0.476636	0.383222	0.299777	0.207698	0.238311	0.258155	0.380985	0.220105	0.257583	0.359753	0.386895	0.981818	0.434748	1.02558	0.508377	0.416536	0.642451	1.00392	0.585601	0.69936	0.464729	0.400649	0.516882	0.191121	0.505892	0.637666	0.461487	0.293388	0.30044	0.339788	0.347958	0.556294	0.618495	0.547689	0.0984479	0.0108841	0.0288822	0.322695	0.222129	0.49041	0.379872	1.12972	0.397815	0.429218	0.303031	0.477652	0.562687
	0.18498	0.143668	0.424261	0.394019	0.289325	0.184888	0.204493	0.210746	0.402839	0.155822	0.27437	0.31292	0.350203	1.01654	0.442525	0.988658	0.548817	0.43058	0.669616	1.00626	0.544475	0.661038	0.46173	0.382536	0.479303	0.167395	0.562573	0.657335	0.434541	0.325025	0.323293	0.46467	0.465141	0.534505	0.575202	0.543761	0.13316	-0.00202472	0.0090104	0.326059	0.229309	0.503255	0.385915	1.07752	0.422669	0.468126	0.253621	0.47525	0.558356
	0.124138	0.182312	0.446629	0.470619	0.31592	0.182928	0.245264	0.177733	0.442151	0.145718	0.216349	0.369851	0.356658	0.979111	0.432199	1.04226	0.524328	0.428032	0.659569	0.904544	0.673969	0.751223	0.492729	0.374734	0.530013	0.176431	0.533628	0.647182	0.43987	0.32294	0.317473	0.512036	0.453858	0.55887	0.634198	0.565476	0.093892	0.000326882	0.0369297	0.362243	0.277439	0.472559	0.393279	1.03777	0.43036	0.456278	0.242776	0.455166	0.524374
	0.179289	0.144893	0.452215	0.431712	0.279831	0.158097	0.244085	0.19578	0.412854	0.207374	0.272282	0.357164	0.345068	1.02763	0.422139	1.04742	0.506814	0.421934	0.644683	0.966825	0.554046	0.673912	0.458645	0.400692	0.535118	0.192347	0.567267	0.65899	0.459209	0.356228	0.290525	0.357804	0.433738	0.578449	0.644695	0.579122	0.101728	0.0141665	-0.00418593	0.33	0.232751	0.491811	0.352608	1.12461	0.430737	0.451372	0.271077	0.462738	0.537211
	0.166618	0.125303	0.448776	0.341687	0.285466	0.18659	0.211694	0.142472	0.437636	0.105129	0.274561	0.332253	0.354337	0.979144	0.43566	1.02989	0.480605	0.380934	0.649046	0.947965	0.515016	0.703568	0.438694	0.436385	0.479757	0.165825	0.558972	0.635926	0.446967	0.325572	0.299827	0.504403	0.411972	0.59845	0.553057	0.545029	0.105163	0.0335946	-0.00444552	0.347055	0.260697	0.459913	0.360299	1.19913	0.47295	0.43856	0.279703	0.468328	0.547209
	0.183229	0.185052	0.441078	0.411298	0.326114	0.161524	0.220354	0.18056	0.413745	0.127344	0.281316	0.379016	0.376736	0.997094	0.453043	1.01247	0.513485	0.382009	0.680412	1.01528	0.559175	0.674734	0.451562	0.372193	0.466231	0.138576	0.544707	0.607443	0.468231	0.366959	0.323962	0.531711	0.419142	0.615923	0.599554	0.554801	0.0734666	0.0302941	0.0164031	0.322731	0.281322	0.495323	0.346607	1.10243	0.416564	0.425921	0.269682	0.466566	0.549997
	0.168138	0.186457	0.423438	0.378809	0.294953	0.186172	0.23584	0.208585	0.432704	0.10146	0.284389	0.309919	0.357961	1.0144	0.457489	1.00555	0.5348	0.451114	0.61973	0.939756	0.535861	0.722752	0.452674	0.375629	0.565716	0.154647	0.536673	0.643593	0.453904	0.345397	0.321536	0.52058	0.437014	0.668421	0.578879	0.583839	0.0785967	0.0347685	0.0322593	0.304984	0.253412	0.486817	0.357205	1.15123	0.424899	0.423276	0.317475	0.494018	0.492179
	0.19391	0.0799527	0.455712	0.360967	0.275907	0.150036	0.183152	0.105916	0.404923	0.118691	0.304975	0.338778	0.368155	1.00787	0.442446	1.00222	0.501961	0.424954	0.65425	0.967059	0.598183	0.621906	0.446169	0.408084	0.515516	0.157339	0.534627	0.67404	0.456615	0.355111	0.299155	0.502924	0.487267	0.607791	0.638956	0.564397	0.0873204	0.000504545	-0.0156574	0.313679	0.251375	0.507701	0.386481	1.17598	0.438567	0.440897	0.290207	0.499986	0.539369
	0.197372	0.159075	0.423833	0.317989	0.29925	0.164467	0.197154	0.161141	0.408011	0.0910732	0.251608	0.354421	0.369043	0.960018	0.432541	1.05583	0.472588	0.423699	0.640421	0.87978	0.572256	0.716921	0.475338	0.427223	0.531423	0.18511	0.546217	0.651312	0.49118	0.352264	0.304467	0.442287	0.404716	0.551404	0.603053	0.610598	0.115774	-0.0222741	0.0232526	0.332002	0.256493	0.540241	0.358876	1.07548	0.418463	0.488026	0.299213	0.482434	0.563094
	0.165301	0.15467	0.440131	0.433823	0.389852	0.119495	0.237709	0.191798	0.414623	0.12139	0.242124	0.292989	0.376581	1.08512	0.413019	1.04204	0.519538	0.427875	0.645857	0.956503	0.560799	0.65061	0.457428	0.381772	0.529717	0.185306	0.500247	0.651839	0.468484	0.349014	0.317399	0.51218	0.460799	0.659985	0.604495	0.608159	0.120897	0.0542224	0.0155781	0.341643	0.261443	0.525802	0.388952	1.04276	0.415759	0.451791	0.276924	0.477209	0.562813
	0.098854	0.229343	0.403266	0.497447	0.268707	0.201873	0.281126	0.207776	0.435677	0.124189	0.25064	0.389342	0.372389	1.0764	0.415266	1.03052	0.488968	0.414914	0.629644	0.991053	0.613767	0.696383	0.475945	0.400347	0.466763	0.156208	0.519897	0.645404	0.45584	0.362573	0.354334	0.585472	0.485537	0.658154	0.630436	0.582265	0.11324	0.0151569	-0.00312617	0.356724	0.248942	0.526704	0.384006	1.1259	0.435756	0.458256	0.287186	0.476454	0.524421
	0.166129	0.109416	0.446106	0.35914	0.306864	0.185152	0.248706	0.174367	0.380996	0.209492	0.298176	0.34298	0.371506	0.977354	0.436593	1.02436	0.511157	0.413181	0.647847	0.953228	0.577297	0.632148	0.453309	0.369782	0.483905	0.181025	0.522618	0.65609	0.48845	0.3554	0.320884	0.533552	0.532802	0.552703	0.556479	0.545954	0.10574	0.0350325	0.00242676	0.321238	0.289704	0.507987	0.345628	1.06382	0.410614	0.43503	0.256146	0.466471	0.562537
	0.158529	0.262642	0.426941	0.332471	0.301314	0.168499	0.245258	0.180877	0.405635	0.122379	0.285607	0.392129	0.417083	0.991916	0.440874	0.90155	0.525372	0.418511	0.616544	1.0115	0.576602	0.679593	0.431115	0.39468	0.451315	0.173314	0.534797	0.620007	0.438241	0.292527	0.300153	0.547826	0.498202	0.63885	0.590144	0.549721	0.105279	0.0342825	0.00366385	0.349952	0.224622	0.529161	0.36632	1.07511	0.429705	0.448414	0.289622	0.501616	0.566843
	0.174732	0.262451	0.423293	0.402599	0.312548	0.138724	0.25686	0.239409	0.389016	0.107156	0.292311	0.368756	0.379771	1.08752	0.451589	1.0563	0.497471	0.420894	0.620626	0.960023	0.482155	0.721983	0.439939	0.406484	0.509455	0.207961	0.530269	0.687028	0.426591	0.344978	0.321272	0.541487	0.518168	0.594006	0.606728	0.531869	0.127657	0.0539566	-0.00467649	0.325432	0.231155	0.491323	0.338025	0.953142	0.422096	0.461494	0.287414	0.481036	0.57849
	0.163378	0.23461	0.484267	0.398267	0.268781	0.185722	0.26244	0.192002	0.404332	0.0863663	0.332092	0.364797	0.387959	1.06413	0.438452	1.03949	0.52056	0.40102	0.657965	0.994458	0.572836	0.712264	0.471592	0.424798	0.511272	0.188798	0.515199	0.668549	0.438988	0.344634	0.313927	0.461545	0.403264	0.491442	0.619973	0.52665	0.11649	-0.0162959	-0.00626021	0.335254	0.27049	0.500021	0.391907	1.02919	0.455028	0.435029	0.279819	0.50355	0.56002
	0.161233	0.166454	0.465195	0.375257	0.31533	0.14941	0.236887	0.16164	0.389917	0.109602	0.302354	0.457004	0.394927	1.07356	0.439782	1.03156	0.486417	0.420931	0.618912	0.950654	0.536391	0.687529	0.439881	0.385966	0.474636	0.189602	0.502842	0.650959	0.439273	0.381838	0.3167	0.552726	0.530174	0.607102	0.684767	0.616131	0.108766	0.0521193	-0.0117996	0.304903	0.309479	0.548514	0.371498	0.990319	0.459503	0.451115	0.25557	0.501147	0.575649
	0.201045	0.134477	0.314989	0.337893	0.258905	0.175625	0.256343	0.15162	0.355012	0.00674604	0.337535	0.324247	0.382559	1.04366	0.454441	0.980692	0.501848	0.439337	0.644604	1.02938	0.552602	0.733274	0.44187	0.385721	0.461564	0.182496	0.512237	0.680186	0.471376	0.337858	0.327493	0.576807	0.480894	0.587238	0.62054	0.588096	0.132342	0.0547845	5.24893e-05	0.331602	0.302551	0.510354	0.391722	1.03434	0.451072	0.511599	0.302965	0.494216	0.553159
	0.146886	0.124463	0.375016	0.363778	0.324115	0.215738	0.273118	0.095985	0.407036	0.121991	0.259105	0.388194	0.347622	1.09068	0.445587	0.958488	0.500173	0.411931	0.63817	1.05412	0.594386	0.666569	0.480732	0.422562	0.528824	0.197978	0.526835	0.627194	0.426652	0.329938	0.323298	0.437755	0.464444	0.623813	0.587685	0.630375	0.101377	0.0414587	0.0218643	0.361424	0.321295	0.559836	0.356657	0.99806	0.446909	0.492963	0.301495	0.470623	0.543843
	0.113371	0.250697	0.379573	0.42691	0.31567	0.174994	0.295466	0.222212	0.46047	0.105921	0.294546	0.327227	0.402353	1.05871	0.423577	1.00286	0.521763	0.413581	0.640132	1.03224	0.628728	0.684768	0.448987	0.405502	0.561044	0.153033	0.51506	0.676766	0.417044	0.342262	0.286722	0.550949	0.428939	0.613348	0.544889	0.637143	0.115485	0.0448467	0.0144542	0.32533	0.247942	0.509939	0.346831	0.97467	0.464855	0.497757	0.312162	0.482944	0.551952
	0.141177	0.190424	0.407717	0.396348	0.261593	0.161971	0.274549	0.188003	0.409969	0.124981	0.295517	0.32629	0.364287	1.05308	0.454715	1.05347	0.496635	0.407635	0.624296	0.927406	0.581417	0.653833	0.514104	0.40812	0.493497	0.160742	0.535536	0.699397	0.450612	0.357115	0.303357	0.554827	0.500479	0.616357	0.710578	0.569404	0.114213	0.0595232	0.0244372	0.340765	0.272256	0.513139	0.363149	0.936996	0.403605	0.517366	0.299586	0.507704	0.59744
	0.179403	0.188404	0.405771	0.360133	0.307848	0.156989	0.256962	0.193157	0.420876	0.137223	0.288368	0.376699	0.393714	1.02845	0.452792	0.997004	0.512298	0.37439	0.657762	1.02713	0.596576	0.67577	0.430612	0.419661	0.465513	0.16677	0.595734	0.671779	0.455719	0.368898	0.335843	0.444897	0.415033	0.599117	0.618883	0.586847	0.109984	0.0308779	0.00406097	0.337327	0.314384	0.51212	0.372671	0.982817	0.444334	0.498227	0.279564	0.528904	0.582635
	0.189684	0.0675686	0.437318	0.251947	0.338342	0.176122	0.242793	0.131803	0.365255	0.195062	0.225769	0.256275	0.368733	1.00438	0.431642	0.994536	0.493544	0.412233	0.640551	0.921091	0.601772	0.693483	0.464171	0.398635	0.545467	0.200305	0.518499	0.693589	0.44126	0.371704	0.29847	0.475526	0.545843	0.588246	0.662903	0.570095	0.113763	0.00436981	0.00970503	0.337692	0.278929	0.551552	0.353918	1.03028	0.453714	0.468569	0.274687	0.512905	0.575883
	0.185441	0.122823	0.390928	0.391841	0.292074	0.181831	0.265899	0.184635	0.348633	0.199511	0.233231	0.433772	0.387404	0.983368	0.434689	1.00809	0.519044	0.399317	0.623071	0.948897	0.597084	0.586318	0.427526	0.391202	0.494552	0.191054	0.555545	0.665696	0.421092	0.38917	0.33837	0.497995	0.463464	0.577479	0.638538	0.590334	0.108278	0.0589485	-0.0187832	0.320684	0.263227	0.580951	0.357252	1.0265	0.436808	0.47778	0.311639	0.438102	0.57086
	0.184631	0.137173	0.394895	0.318283	0.274168	0.171266	0.258005	0.210374	0.377242	0.127494	0.261965	0.390678	0.408641	1.04107	0.427196	1.03491	0.491975	0.406037	0.639838	1.04523	0.591821	0.574074	0.462877	0.405616	0.493496	0.160767	0.555613	0.665402	0.411559	0.348454	0.311519	0.545532	0.530664	0.73162	0.605953	0.579031	0.108136	0.0675927	-0.000636959	0.365731	0.274715	0.582811	0.391359	1.03189	0.433358	0.436404	0.283205	0.516708	0.573327
	0.155143	0.0797432	0.395606	0.339132	0.37182	0.173	0.267091	0.194803	0.389769	0.196995	0.294965	0.399016	0.369131	1.01803	0.432741	1.05458	0.558883	0.452486	0.622464	1.03366	0.708832	0.642255	0.486475	0.409009	0.544442	0.174688	0.485704	0.654691	0.428913	0.314775	0.327377	0.422439	0.514878	0.633698	0.551769	0.541722	0.0949235	-0.0140089	0.013014	0.352677	0.247302	0.587696	0.37118	1.00537	0.394321	0.498023	0.331741	0.484891	0.588696
	0.17494	0.264532	0.306851	0.356919	0.223841	0.192202	0.28223	0.23045	0.396672	0.102155	0.319839	0.395017	0.363968	1.04876	0.469012	1.08637	0.533399	0.405794	0.661988	1.07341	0.752722	0.686434	0.478089	0.429963	0.601498	0.179612	0.57227	0.716277	0.445792	0.358217	0.305127	0.463078	0.345753	0.620287	0.642177	0.618181	0.140872	0.0669784	0.0149282	0.313252	0.302726	0.511895	0.366164	1.04438	0.474407	0.468472	0.287654	0.466481	0.590814
	0.180653	0.168723	0.385945	0.34193	0.292877	0.1159	0.256438	0.253405	0.340982	0.221974	0.26896	0.377148	0.380407	1.07116	0.454738	1.05993	0.556112	0.41873	0.61505	1.02356	0.685145	0.682102	0.467661	0.367829	0.492637	0.19031	0.547935	0.663809	0.455423	0.373761	0.36632	0.539201	0.483901	0.684605	0.688816	0.60349	0.124197	0.0378555	0.0086903	0.333108	0.23536	0.527408	0.379042	1.08116	0.440365	0.472911	0.297161	0.481516	0.579453
	0.174183	0.144404	0.442258	0.331776	0.306438	0.152876	0.267962	0.202479	0.413053	0.24802	0.294224	0.380171	0.371925	0.977376	0.438888	1.06369	0.47392	0.417093	0.661194	1.01663	0.66721	0.664058	0.438475	0.413408	0.495208	0.1759	0.554279	0.657157	0.483613	0.404852	0.339958	0.520756	0.600374	0.62675	0.611546	0.634009	0.104196	0.0584162	-0.0136385	0.359477	0.3044	0.498965	0.380555	0.99848	0.395122	0.483408	0.291969	0.489565	0.560908
	0.183287	0.116585	0.411867	0.282866	0.319176	0.146837	0.228434	0.154749	0.383026	0.244609	0.266023	0.305921	0.400252	1.04476	0.455025	1.13474	0.497239	0.437551	0.6739	1.06486	0.670295	0.663459	0.45109	0.399404	0.543249	0.174086	0.540631	0.695412	0.424954	0.352551	0.354454	0.539176	0.555681	0.605415	0.626429	0.566247	0.111666	0.0791023	0.0112199	0.350444	0.301857	0.53375	0.374448	0.993142	0.434727	0.445021	0.298859	0.497581	0.550455
	0.155058	0.180994	0.431553	0.325478	0.297886	0.156535	0.22901	0.202874	0.413478	0.228525	0.269478	0.259893	0.35182	1.02545	0.431766	1.04935	0.519837	0.445144	0.631238	1.05597	0.712486	0.64791	0.470603	0.393976	0.536247	0.177612	0.591386	0.715806	0.42317	0.356678	0.343848	0.593022	0.464663	0.594922	0.526301	0.59517	0.0988812	0.0878001	0.0410243	0.354115	0.279067	0.550583	0.355804	1.0724	0.417718	0.485011	0.30302	0.526342	0.60211
	0.166158	0.274989	0.410643	0.32898	0.323368	0.167303	0.271118	0.181699	0.353294	0.172504	0.302264	0.324777	0.358189	1.09643	0.449424	1.03475	0.529855	0.429627	0.643718	0.913168	0.663977	0.693183	0.460105	0.427518	0.573859	0.196947	0.541997	0.693564	0.429004	0.377744	0.355138	0.577455	0.498228	0.591396	0.639945	0.5876	0.0947325	0.0345396	0.00859052	0.344755	0.272963	0.56735	0.362423	1.1031	0.46291	0.434943	0.275742	0.495032	0.538816
	0.143784	0.108306	0.431968	0.330104	0.316278	0.172364	0.236756	0.182965	0.402886	0.222843	0.270762	0.375494	0.3709	1.09713	0.462486	1.00368	0.5272	0.452858	0.660177	0.987391	0.743902	0.586037	0.443326	0.367517	0.557345	0.154706	0.56073	0.675231	0.438073	0.367521	0.324996	0.50839	0.508267	0.757599	0.646381	0.606944	0.110425	0.0891353	0.0220729	0.337464	0.270175	0.557803	0.35348	0.916101	0.41231	0.482665	0.287086	0.487332	0.579538
[truncated: 659 more rows]
[truncated: 352 more columns]

## Sheet: Description
	This table shows values of changes in fluorescence intensities used to generate the heatmap. Each row is an imaging frame (500 ms). Each column is a single cell.
