# Supplementary material for: Functional rescue and AI analysis of a human inactivating GPCR mutation using a small molecule
Source: EMBO Mol Med. 2026 Jan 8;18(2):725–58. doi: 10.1038/s44321-025-00369-2 (PMC12905377; doi:10.1038/s44321-025-00369-2)
Supplement: Supplementary file 7 — Source data Fig. 6 [file 44321_2025_369_MOESM7_ESM.zip › Figure 6/Figure 6B/Figure 6B.xlsx]

## Sheet: Figure 6B
	Columns (cells)
Rows (frames)
	-0.00893501	-0.00048695	0.00720527	-0.0147045	0.00857909	-0.00153303	0.0128657	0.00777093	0.0115309	0.00254363	-0.00965525	0.00217349	-0.00214087	0.00954922	0.00403988	0.00153129	0.0257568	7.90391e-05	0.00666312	-4.29141e-05	0.0134525	0.00131588	-0.00442743	-8.23511e-05	0.0133262	-0.00392607	-0.0150584	0.032382	0.015423	0.0059471	-0.0102696	-0.00040493	0.00613711	0.00977068	0.00222523	0.0194078	0.0125844	0.0123232	0.0470996	0.0249067	0.0112926	0.0245528	0.0300991	-0.00358684	0.035056	0.0139944	0.00327505	0.0209674	0.018256
	0.00156953	0.00190617	0.000268085	-0.00539474	0.0129224	0.0043509	0.0020918	-0.00516817	-0.00043261	0.0160358	-0.000185608	0.0135016	-0.003134	0.00391594	0.00195164	-0.00181355	-0.00428416	-0.000409115	-0.00336274	0.00500824	0.00784733	0.00612674	0.0175284	0.00984534	0.00610672	0.00212933	0.00853852	0.00977172	0.00833695	0.0121089	0.0127687	0.00213849	0.0313169	0.00946539	0.00126871	0.00739894	0.019505	-0.00315942	0.0447534	0.0345442	0.0200251	0.0168521	0.0183679	-0.00247644	0.00116371	0.0198772	0.00657825	0.0236877	0.0263159
	0.00554409	0.00111524	0.00566793	0.0026495	-0.00591666	0.00124226	-0.000306273	-0.00731878	-0.0113457	0.00908621	0.00461077	0.00768484	0.00692328	-0.00132097	-0.00309228	0.00468792	0.0415248	0.0182519	0.0192461	0.00446112	0.0124285	0.0232111	0.0149525	-0.00495845	-0.00485031	0.00287479	-0.00038739	0.0154175	0.00202121	0.038774	0.0160153	0.00459762	0.010634	0.0227295	0.0060056	0.00792867	0.0144361	0.00386691	0.0537295	0.0366336	0.0288086	0.00333173	-0.00257088	0.00959785	0.0304356	0.00606364	0.00474226	0.0136659	0.0221661
	0.0159658	0.0121116	0.00198536	-0.00130365	0.0107469	-0.00234313	-0.0178293	-0.0119601	0.000974367	0.0200085	0.00634065	-0.0109939	0.0102075	0.000572797	0.00707573	-0.00733	0.0055663	-0.00997819	0.00219023	0.00551899	0.00399491	-0.00152161	0.0129679	0.0045081	0.0159104	0.00172514	0.00698252	0.0145459	0.000110949	0.0239567	0.0237296	0.0129317	0.00816121	-0.0029507	-0.000897097	0.0230113	0.0131839	0.00937913	0.0250937	0.0217483	0.0273118	0.00621363	0.00635211	0.00668478	0.0118147	0.0111259	0.00918036	0.0184097	0.0144752
	0.00274544	0.00203791	0.00624046	0.00699027	0.0044933	0.00670496	-0.00454914	-0.00464657	0.00230954	0.0141314	0.000434711	0.00788055	-0.00383636	0.00620932	0.0182067	0.0107154	0.0257982	0.00682282	-0.000966812	0.00378695	0.00458771	0.00398175	0.00545976	-0.0099097	0.0101946	-0.00130908	0.00467199	0.0109269	0.0233696	-0.00851811	0.00538685	0.013073	0.0051269	0.00267686	-0.00366353	-0.010998	0.00652861	0.00968182	0.0346229	0.0139653	0.0351947	0.00820883	-0.00554998	0.0116212	-0.00499067	0.000684706	0.00163542	0.0114343	0.0261081
	-0.00386217	-0.0163364	0.0055145	-0.00123523	0.0176145	0.00397358	-0.0100403	-0.00519036	0.0104693	0.0145411	0.00502205	0.0100776	0.0109397	0.0201612	-0.0116027	0.000379342	0.0226669	0.0070316	0.0201999	-0.000282189	0.00369483	0.00743671	0.00361943	-0.00438985	0.00311052	-0.00290226	-0.00894843	0.0282412	0.0247758	0.000104613	0.0157833	0.0200239	0.00912083	-0.00758622	0.0111802	-0.0117478	-0.00331636	0.00655372	0.0285199	0.00924741	0.0311158	0.007449	0.00296913	0.00459299	-0.0128945	0.00546351	0.00400814	0.00489501	0.0356771
	0.00485223	0.000326101	0.00447413	0.00412659	-0.00880275	-0.00188037	-0.0075575	-0.00645091	0.00852156	0.00889763	-0.000813656	0.00366592	0.00444281	-0.00399739	0.00322754	0.00412436	0.00545947	0.00820359	-0.00309378	-0.00199339	-0.000202346	-0.00164085	0.00231908	-0.0122673	0.00149203	-0.0027604	0.000958708	0.0191143	0.0356469	0.0154709	0.0298313	0.0313948	0.0201262	0.0180616	-0.000922089	0.0237764	0.00623659	0.0162212	0.0283417	0.0338056	0.0355899	-0.00942743	0.0151859	0.00861603	0.0328011	0.0177555	0.0170998	0.00446837	0.0307673
	0.00542654	0.00213307	0.0134499	0.00480676	0.0198951	-0.0085101	-0.0197483	0.000574533	-0.00214147	-0.00181572	-0.00311086	0.0166159	0.00621549	0.00654116	0.00926363	0.00348296	-0.000539664	-0.00438705	-0.00177355	0.00534988	-0.00566614	-0.00151789	0.00954176	0.00432393	0.00252665	-0.00434054	-0.00076404	-0.000837913	0.0385732	-0.00398411	0.0127178	0.0127195	0.043935	0.0150443	-0.000400758	0.0209524	0.00784389	0.00728406	0.0119016	0.0262382	0.0387776	-0.00462265	0.00269114	-0.00940575	0.0112231	0.0246577	0.00973819	0.0071231	0.026233
	0.00803381	-0.00316932	0.00542458	0.00988353	0.0236267	-0.00864118	-0.00404015	0.00306665	0.0134455	0.00740547	-0.00456954	0.000592158	0.00659398	0.0203369	0.0209336	0.0119883	-0.0310206	-0.00702959	0.00502554	0.0114442	-0.00988773	0.00705707	0.0122478	0.00691245	0.00819198	-0.00810246	0.00350714	0.0221256	0.00209704	-0.0100282	0.0295192	0.027675	0.022081	0.0110684	-0.00553245	0.014298	-0.00578692	0.00519864	0.0557449	0.0147514	0.0123414	0.0114463	0.00781835	0.00132823	0.0345048	0.00572875	0.0061084	0.00703731	0.0167578
	0.0194492	0.00397395	0.00653537	0.00818314	0.0213828	0.00211562	-0.00651526	0.00603244	0.00661245	0.0076946	0.0094031	-0.00246751	0.00293448	0.000686939	0.0139737	0.00601957	-0.00128583	7.76721e-05	0.00765366	-0.00413659	-0.00510228	0.00378873	0.0131093	-0.0127943	0.00491612	-0.00300552	0.00852223	0.0178215	0.0293415	0.0272015	0.00067891	0.00782147	0.00753118	0.0123128	0.00753915	0.00636157	0.0193364	0.00612823	0.0371751	0.0126034	0.011806	0.0182411	0.0178248	0.0212593	-0.0135736	0.011795	-0.00052074	0.0094285	0.00891719
	-0.00122466	0.00410136	0.00929172	-0.0119375	-0.0026347	0.00477941	-0.000565947	-0.00323658	0.00197671	0.00811209	-0.000688265	-0.00202085	0.0215084	0.0116295	0.0163714	-0.00123098	0.0183193	0.0130749	-0.0141498	0.00121817	-0.00699089	0.00270608	-0.00106725	-0.0176923	-0.0107791	0.00258979	0.0190893	0.0108008	0.0321362	0.00805272	0.0163667	0.0119938	0.000670104	-0.00950277	0.0161913	0.0213972	0.00491592	-0.000492413	0.0456647	0.0280179	0.00747685	0.00944171	0.00750612	0.0197421	0.00814728	0.00836954	0.00757394	0.00404673	0.011059
	-0.00366211	0.0103317	0.0185791	-0.00407455	0.0160414	-0.00713819	-0.004678	0.00221538	-0.00496853	0.00690706	-0.00322952	0.00176267	0.000652998	0.0096566	0.0121386	0.00874952	-0.0147134	-0.00227007	-0.00851881	0.00251495	0.00897277	0.00351369	0.0253488	0.0124456	-0.00645604	0.00296181	0.01323	0.00734748	0.0234885	0.0115569	0.0195429	0.026401	-0.0129934	0.00387984	0.0096106	-0.00501786	0.011731	0.0235826	0.0437464	0.0258699	0.0191141	-0.000806035	0.0134689	0.0265634	0.0112122	0.0184754	0.0077738	0.00429971	0.0230479
	0.0113602	-0.007556	0.00971296	0.0192146	0.0106312	-0.00213664	0.00357884	-0.00309946	0.00922539	0.00646206	-0.00406582	0.000801352	0.00144276	0.023288	0.009778	0.00427403	-0.00983541	-0.00330482	-0.00209843	0.0166989	0.00637673	0.00439566	0.00431589	0.00109044	0.00589541	-0.0044222	0.0168609	0.0286142	0.0448438	0.0236559	-0.00130662	0.0148105	0.00377849	-0.00755025	0.0099848	0.0178959	0.0216447	0.00174881	0.0113155	0.0295152	0.0168246	0.0177004	0.0204396	0.00601085	0.0154466	0.014189	0.00525936	0.00024564	0.0201323
	0.00708927	-0.00570745	0.00619359	0.00349804	0.0107787	-0.00278985	-0.0127989	0.000603821	-0.0113961	0.00479519	-0.000414814	0.00704702	-0.00791513	-0.00525563	0.00478778	0.00760583	0.0201716	0.0154848	0.00221896	-0.00537508	-0.014156	0.0101366	0.0116054	0.00266239	0.0102393	-0.00387069	0.0131126	0.00495055	0.0462803	0.00986606	0.00219763	0.023948	0.00946846	0.00972248	-0.00015655	0.00791451	0.00594377	0.00434825	0.0446851	0.0192477	0.0151276	0.00958925	0.0160501	0.0205604	0.00359146	0.00681864	0.00170499	0.0152702	0.0106814
	0.00831115	0.0104633	0.00686194	-0.0119137	-0.0207571	0.00702196	0.00954207	-0.00700768	-0.0101015	-0.00147108	-0.00108897	-0.0193844	0.0118034	8.57233e-05	0.0157593	0.0109136	0.0446325	0.0252995	0.013792	0.0107293	0.00698941	0.0135065	0.016442	-0.037403	-0.0094012	-0.0140621	-0.0144432	0.033954	0.0453816	0.0138282	0.0126798	-0.0113131	-0.0212736	-0.0176884	0.017806	0.0143486	0.00343883	0.00422421	0.0406333	0.0334422	0.0100393	0.00806759	0.00383264	0.000528088	0.0102075	0.00602746	-0.0184531	-0.078249	-0.0576573
	0.0153575	-0.00637784	-0.0026786	-0.00365767	0.00332006	0.00389681	0.000495139	0.00523866	0.0063149	0.00451426	0.000381169	0.00578374	0.0152849	0.00575043	0.0134614	0.0114323	0.00614252	0.0121758	-0.000973238	-0.00809678	0.00244186	0.00339572	0.0175542	-0.00153581	-0.00374844	-0.00495387	0.00398123	0.0269525	0.00608705	0.0205882	0.0206954	0.0194662	0.00538266	-0.0225738	0.0188351	-0.0116339	0.0160993	-0.00570234	0.04063	0.0242416	0.0166412	-0.00310435	0.0283044	0.0108764	0.0191198	0.00112289	0.000163023	-0.0191233	0.00616354
	-0.000145788	-0.00471592	0.0016012	0.0117194	0.0014631	0.00133885	-0.00219183	-0.00167835	-0.0110314	0.00369477	-0.00723728	-0.00217024	0.0141277	0.000630306	0.0192424	0.00959318	0.000443544	-0.0194939	-0.0149803	0.00222994	-0.0135259	0.0151957	0.0115817	-0.00402595	-0.00483102	-0.00308267	0.00593591	0.0321017	0.00641865	0.0259301	0.00246154	0.0146662	-0.00584076	-0.0141763	0.0140255	0.0183647	0.00752238	-0.0415464	0.0483624	-0.0389172	-0.00147663	0.0201144	-0.00179248	0.0150453	0.0303539	-0.0131605	0.0125769	0.000680166	0.0148424
	0.0187547	0.0023378	0.000195424	0.00323086	0.0177642	-0.00474865	-0.0141665	-0.000802752	0.0116279	0.0165185	-0.0101933	0.00956515	0.0158219	0.0154088	0.010749	0.0219089	0.0125321	0.0131629	0.000460794	0.0145206	-0.00494001	0.0106254	0.0179072	-0.0117691	0.00143347	-0.00481907	0.00246923	-0.0698738	-0.07897	-0.028716	0.0155108	-0.097698	0.0505246	-0.0307792	-0.0370798	0.133998	-0.0224204	-0.0637171	0.00555494	-0.0108248	-0.0317866	-0.0180253	0.00418068	0.00699585	-0.0238745	0.0673131	0.00383665	-0.000496854	0.0148432
	0.00297888	-0.0041668	0.00948066	-0.00532906	0.0217173	-0.0113731	-0.014845	-0.00162027	0.0100884	0.0145943	-0.00316555	0.00370966	0.0140883	0.00987504	0.00688755	0.00838916	-0.0106824	0.00249677	-0.00753605	0.0008452	-0.00938383	0.00696047	0.0107125	0.0139058	-0.0101057	-0.00205437	0.0206982	0.0160476	0.017992	0.00529979	0.00286485	0.00823576	0.0672815	0.000894249	0.00926835	0.0435393	0.0237211	0.00277541	0.0359746	0.0289007	0.0121623	0.0138462	-0.00369716	0.0298018	0.116272	-0.0393457	0.00290505	0.00173121	0.0204745
	-0.000679895	-0.0131279	-0.000638046	-0.0116357	8.84783e-05	0.00469597	0.0101952	0.00279261	-0.00636689	0.0100407	0.00878017	-0.0135515	0.00515445	0.0222748	0.0218312	0.00933349	0.00232781	0.00920262	-0.0156359	-0.00324307	-0.00963723	0.0181343	0.0150256	-0.0111689	-0.00748062	-0.00866542	0.0123566	0.0544632	0.0324076	0.0232301	-0.00665669	-0.0142274	0.00787774	-0.0100988	-0.00315	0.04293	0.0106058	0.0184125	0.0780051	0.00980726	0.0425784	0.00377774	0.0152308	0.0207563	-0.0178815	0.0270403	0.00205343	0.0269989	0.0319386
	0.0115756	-0.00473398	-0.00341786	0.0131262	-0.0148345	0.00369786	0.0235778	-0.00913026	-0.00776913	-0.00357158	0.00225995	-0.0256533	0.00779331	0.0232422	0.0174682	0.0223038	0.0152412	-0.0030347	0.0245745	-0.00128233	0.00697806	0.0294499	0.0353877	-0.0261385	-0.00686651	-0.013117	-0.00470811	0.0263105	0.0255219	0.031544	0.000992965	0.00732587	0.00197354	0.0122227	0.0106258	0.0122078	0.0114572	0.0126484	0.0283669	0.00637624	0.0125258	0.00678694	0.0131319	-0.00673421	0.0191905	0.00462956	0.0115098	0.0234183	0.03288
	0.00442959	-0.0230295	0.00140047	0.00289978	0.0100462	-0.0188852	-0.0086413	0.0029688	-0.0201722	0.000924372	-0.0162405	0.0121193	0.0202277	0.00182871	0.00199783	0.0194495	0.0357344	0.00896304	-0.0100326	-0.00125607	-0.0142186	0.00935589	0.0252551	-0.00165088	0.0110699	-0.0126824	0.0100593	0.0050983	0.0148753	0.00507602	0.0133417	0.00606996	0.0121777	-0.00103169	0.00604406	0.0381951	0.013781	0.0174954	0.0753708	0.0139741	0.0467729	0.00811911	0.000960391	0.0214	0.0202044	0.0413806	0.015064	0.0171459	0.0390424
	0.0078915	-0.0175169	-0.00157457	0.00296428	0.00993777	0.00186607	-0.00135399	0.00506755	-0.0122528	-0.00253852	-0.016727	-0.00362083	0.025708	0.0284133	0.0211078	0.0148019	0.0429295	0.0220715	-0.0207471	-0.00120284	-0.00475605	0.0190755	0.0297563	-0.0147677	-0.00809204	-0.0126671	0.0023575	0.0257283	0.0263553	0.00632772	0.0136285	0.0140106	-0.00375744	0.00662092	0.0183881	0.0224638	-0.00225103	0.00527298	0.0388534	0.0184113	0.0159159	0.0016354	-0.00492237	0.0038901	0.0251385	0.0162006	0.0139854	0.0226156	0.032541
	0.00699323	-0.0216403	-0.00666552	0.0152498	0.00818566	0.0015053	0.00774644	-0.0078882	-0.016988	0.0111742	-0.00598405	-0.0165933	0.0276894	0.0195642	0.023869	0.0161416	0.0099523	-0.00888284	-0.00731529	-0.005293	-0.0106104	0.0307927	0.0163561	-0.0109047	-0.00194619	-0.00912736	0.0052186	0.00785038	0.0356058	0.00460915	0.0178752	-0.00448412	0.0350498	-0.0145319	0.0138833	0.0240025	-0.00450596	0.0308633	0.0515239	0.0116371	0.0183166	0.00764591	0.0156619	0.0177564	0.00127399	0.0058533	0.00474432	0.0243232	0.0293662
	0.0093242	-0.00699163	-0.01102	0.0280529	-0.000630006	0.0065565	-0.00408421	0.0158353	0.00736939	0.00665339	-0.013477	0.00583312	0.0128604	0.0253925	0.0166123	0.0214463	-0.00554813	-0.0240185	-0.0141357	0.00385816	-0.0250321	0.0214534	0.0350155	-0.0155145	-0.00266707	-0.0149969	0.0172684	0.0274409	0.0216569	0.000365296	0.0297559	0.0212521	0.0242099	-0.0054977	0.0059384	-0.0135157	-0.00503449	0.0110061	0.0549162	0.0153141	0.0263815	0.0161541	0.0103237	0.00977949	-0.0166272	-8.16864e-05	0.0167317	0.0176455	0.0337161
	0.00875431	-0.00871493	-0.0043179	0.0420355	-0.00279507	0.00483489	0.00498375	0.00533193	0.000648405	0.00271616	-0.0172108	-0.0142801	0.0164749	-0.0051009	0.0267273	0.0183108	0.0196157	0.0237517	-0.025948	-0.0091409	-0.0180721	0.0186034	0.0414394	-0.0148986	-0.0219024	-0.0107146	0.000985069	0.00232978	0.0273137	0.0344067	0.00884765	0.0127193	0.0131048	0.00491262	0.00800779	0.0229598	-0.00310329	0.0043943	0.0420945	0.0226884	0.00294087	0.00447627	0.00219657	0.00759877	0.0109235	0.0112537	-0.000242211	0.027218	0.0300917
	0.020906	-0.00232981	-0.00920468	0.0275522	-0.010051	0.00533394	0.0101115	-6.32855e-05	-0.00773998	0.014318	0.000771309	-0.012796	0.0474407	0.00104486	0.0082459	0.0191804	0.0206096	-0.00575928	-0.0175155	-0.0182124	-0.0260378	0.0192905	0.0239268	-0.033718	-0.0079171	-0.00741723	0.00354433	0.0257409	0.0251101	0.0211847	0.0173077	0.0113016	0.0145825	0.00795678	0.00313262	0.000462941	0.0093324	0.0148794	0.0415881	0.00720369	0.0159368	0.0104821	0.00494499	-0.0217335	0.0129311	0.0267457	0.00133924	0.033822	0.0422366
	0.0193516	1.58164e-05	-0.0039317	0.0142908	0.00323408	0.00455722	0.00106747	-0.00737354	-0.0165333	0.0110852	-0.00889827	-0.0171827	0.0380376	0.0158668	0.00805093	0.0175851	0.0322503	0.00542088	-0.0115983	-0.0233685	-0.0131857	0.0352897	0.0345364	-0.0177359	-0.0167871	-0.00278758	-0.0017447	0.0276179	0.0485027	0.01356	0.0198402	0.0211038	0.0194443	0.0111405	0.015531	0.0274754	0.00302928	0.0089289	0.0310577	0.0201406	0.02931	0.00550454	0.00480555	-0.00284228	0.0146586	0.0091241	0.00826032	0.0402065	0.0484429
	0.0152593	-0.00475471	-0.00700067	0.014911	0.0239888	-0.00999242	-0.0264632	0.0124127	-0.00115667	0.0128467	-0.00451643	-0.0202026	0.0265855	0.0259493	0.0174001	0.0106615	0.00815902	0.00562166	-0.00377067	-0.00880548	-0.00209331	0.0219659	0.0134484	0.0106636	-0.00207283	-0.0135704	-0.0217696	0.0282603	0.0181387	0.033673	0.0120415	0.0181634	0.0082505	0.00507123	0.00146286	0.0163819	0.00141615	0.00969152	0.0601488	0.0100809	0.0122704	0.00689694	0.0102076	0.00832701	-0.0128975	-0.00300599	-0.0284937	0.0185261	0.00596939
	0.00970613	0.00323848	-0.00893432	0.0196324	-0.0119679	0.0108308	-0.0175144	-0.00713537	-0.0126566	0.0118613	-0.000387223	-0.0114174	0.0210774	0.0179132	0.0149317	0.0160058	0.018916	0.0161072	-0.0113316	-0.00702786	-0.0251157	0.0175202	0.0352162	-0.0142588	0.000553597	-0.0107798	0.00502903	0.0319325	-0.0257896	0.0228851	0.0150232	0.01732	0.0166753	-0.00489983	-0.00689852	0.0181961	0.00125047	0.0193047	0.0596935	0.0225116	0.0135335	-0.00153959	0.0144888	0.0017317	0.00971131	0.00861127	0.00993016	0.0320339	0.0423603
	0.0252147	0.00509567	-0.0101078	0.0135763	-0.00885072	-0.00324973	-0.0185778	0.00849488	0.0159051	0.015273	-0.0033252	-0.0095311	0.0220983	0.0148579	0.0172793	0.00449806	-0.016086	0.00203578	-0.00128661	-0.0101886	-0.0156879	0.0154547	0.0202624	-0.00498474	0.0109504	-0.00106939	0.0204564	0.0111738	0.0385306	-0.00744567	0.0137761	0.0118246	0.00293618	0.0155399	0.0101947	0.0256748	0.00333392	-0.000844129	0.048731	0.0140558	0.00147439	-0.000238227	-0.0082597	0.00395602	0.0205168	0.00854462	-0.0269154	0.0141614	-0.000777737
	0.00737168	-0.00896858	-0.00584713	0.0265066	-0.0169188	0.000651239	-0.00128939	0.00203098	-0.0165894	0.000349816	0.000115941	-0.0300702	0.0178816	0.0287937	0.0348414	0.0121046	0.0181973	0.0207069	0.0069349	-0.00366467	-0.0147645	0.0250303	0.0392633	-0.00904736	0.00394396	-0.01083	-0.0261402	0.0303822	-0.000506768	0.0299421	0.0142744	0.0045417	0.00321895	0.00228816	0.0120484	0.00752373	-0.00346301	0.0055857	0.0523841	0.0355863	0.0151946	-0.00369971	0.00663724	0.00766451	0.0101625	0.0140427	-0.0277958	0.0167287	0.0023157
	0.0134397	-0.0036171	-0.00233355	0.0228471	0.0072307	-0.0132463	-0.0321879	-0.00324212	-0.00608523	0.00306458	-0.00870839	-0.00768777	0.0153148	0.0171436	0.0232989	0.0223544	0.00938702	-0.00306648	-0.0104869	-0.00613342	-0.0215211	0.014904	0.0347398	0.00395815	-0.00301767	-0.0114594	0.0138649	0.00458962	0.00700163	0.0322333	0.0220692	0.0224371	0.00717236	0.000810563	0.0142167	0.00775225	0.01839	0.0243054	0.0547041	0.0239344	5.17634e-05	-0.0006193	-0.000675986	0.0231979	0.0201844	-0.00549385	-0.0187573	0.0388765	0.014783
	0.0102256	-0.00276292	-0.00835935	0.00558545	-0.00696847	0.00590303	-0.00341755	-0.00192614	-0.00213264	0.00584791	0.00348189	-0.0222753	0.0310841	0.0311574	0.0241156	0.0210634	0.0114603	0.00192264	-0.0109868	-0.00679521	-0.0213065	0.0325294	0.0315607	-0.0116292	-0.0169616	-0.00949595	-0.00173206	0.0321382	0.0323631	0.00282254	0.0140648	0.0214583	0.00852298	-0.000282824	0.0174695	0.0209656	0.00940384	0.00593718	0.0674642	0.0121941	0.0153591	0.00178151	0.00229138	0.00116969	0.0332033	0.0122171	-0.0200757	0.0287257	0.0259468
	0.0131561	0.000813584	-0.011267	0.0101355	-0.0116736	0.000185014	-0.00638887	0.00258149	-0.0124971	0.00485203	-0.0102355	-0.0115617	0.0185761	0.0064665	0.0216195	0.0251157	0.0286681	0.0115221	-0.00207866	0.00098343	-0.0208408	0.0301592	0.0285535	-0.0161451	-0.00559898	-0.00805684	0.00779835	0.0132369	0.0279398	0.00994352	0.025149	0.0185024	0.0225442	0.00732451	0.0123889	0.021684	-0.00780423	-0.00296586	0.06966	0.0272779	0.0217236	0.0108634	0.000533339	0.0299816	0.0100394	0.00434141	-0.0195475	0.0385572	0.0234084
	0.0114703	-0.0114485	-0.00892397	0.0147759	0.0125799	-0.0134767	-0.00277152	0.00434172	-0.0154616	-0.000114438	-0.0142253	-0.00854476	0.00820244	0.0203787	0.019931	0.023848	-0.0082217	-0.0051396	-0.0185246	-0.0208172	-0.0238185	0.0116394	0.0380113	-0.00370737	-0.0182826	-0.0173149	0.00895648	0.00762227	0.0265952	0.0122298	0.0280656	0.0340693	0.0505044	0.0326236	0.00336439	0.0389503	0.0138264	0.0148841	0.0649253	-0.000929557	0.00331708	0.0213075	0.0229036	0.00391546	-0.0193187	0.0221221	-0.0196695	0.0393561	0.0104488
	0.0165164	-0.00730662	-0.00627058	0.0272226	0.010432	-0.00732404	-0.00717827	0.00336995	-0.00126403	-0.000238929	-0.00997268	-0.00391715	0.0107155	0.0119688	-0.00195624	0.0200119	0.0335964	0.0243882	-0.016703	0.00478655	-0.0179018	0.00333825	0.0193173	-0.00469042	-0.00789744	-0.01357	-0.01004	0.0322586	0.00338291	0.0193343	-0.0106369	0.0201651	0.0191074	0.00758774	0.0119179	0.00124986	0.0133122	0.0171033	0.0639932	0.0103843	-0.00427539	-0.00314464	0.0148286	0.0150854	0.0033497	0.00916883	-0.0280596	0.0356231	0.0210921
	0.0168433	-0.00665505	-0.00772685	0.02044	-0.0058137	-0.00836888	0.00940969	-0.00963198	-0.0199854	0.00341248	-0.00113798	0.00489417	0.0115742	0.0338893	0.0328549	0.010122	0.0216422	0.00334811	0.0198011	-0.00649912	-0.00248307	0.0213322	0.0450661	-0.000242382	0.0110111	-0.0185715	-0.0243492	0.0248721	0.0211342	0.0203754	0.0136933	0.0208542	0.0100724	-0.00104173	-0.0112279	0.027678	0.01367	0.017008	0.0666505	0.00613956	0.0144099	0.0213893	0.0159464	0.0101166	-0.00954447	0.00349488	-0.0280008	0.0449873	0.0396612
	0.0112976	-0.00151196	-0.00111664	0.00724392	-0.0240589	0.00295117	0.00330552	-0.0102508	-0.0148086	-0.00616099	-0.00167687	-0.0229524	0.0112708	0.027448	0.0136123	0.0119289	0.0335649	0.0100962	-0.00294687	0.0025035	-0.00387045	0.026898	0.0445187	-0.0353756	-0.0216114	-0.013671	-0.0196687	0.0316846	0.00923972	0.0263343	0.0130193	0.00211205	-0.00413214	0.00234176	0.0135527	0.0235663	0.0192244	0.0213192	0.0602231	0.00900535	0.0250514	-0.0103888	0.0142142	0.00605197	0.0027034	0.0318763	-0.0135122	0.0545943	0.0307387
	0.0265888	-0.0050568	0.00121644	0.015317	0.0292714	0.00195173	0.0149505	0.000748743	-0.0020519	-0.00684156	-0.0156645	-0.0245692	0.00168215	0.0113578	0.0165371	0.0271456	0.00822583	0.00170178	-0.0196386	-0.00935836	-0.0171753	0.014742	0.037545	-0.00472427	-0.00297249	-0.0062241	-0.0130134	0.0222279	0.0127419	0.0127588	0.00116403	0.0207981	0.000252601	-0.011394	-0.00289145	0.0334779	0.0133199	0.0293989	0.0866344	0.0141173	0.0167702	-0.000617192	0.0148258	0.0111043	0.0137837	0.020716	-0.0147423	0.038259	0.0197309
	0.0276378	-0.00225045	-0.000992322	0.014442	-0.00184418	0.00696075	0.00974402	-0.00933766	-0.0016916	0.00415045	-0.00355739	-0.0100797	0.0113808	0.0219582	0.0210838	0.0121241	-0.0190857	0.00298396	0.001455	0.0037861	-0.00422659	0.0190525	0.0346456	-0.00742046	-0.00426589	-0.0094426	-0.0154627	0.0163044	0.035323	0.00108703	0.0058783	0.00246262	0.0182091	0.0216853	0.00661181	0.0117602	-0.00566689	0.0236123	0.0835287	0.00518827	0.0270501	-0.00863958	0.0121908	0.0145178	0.0159948	0.0181888	-0.00998072	0.0526454	0.0449906
	0.0266271	-0.00205307	-0.0106806	0.0172313	-0.00135459	0.00231693	0.0108672	0.00281212	0.000905968	-0.00118951	-0.0119803	-0.00869366	0.0230558	0.0139247	0.0213347	0.0173696	0.0116581	-0.0109106	-0.0335938	-0.00927263	-0.015953	0.0403136	0.0232923	-0.0200728	0.00142286	-0.0168581	0.00552695	0.0458912	0.00928569	-0.00363361	0.00267653	-0.000634079	0.00062307	0.0136477	-0.0245178	0.0454557	0.00785865	0.0367111	0.0838636	-0.00121584	0.0172511	-0.00198379	0.0262182	0.00436343	-0.0347915	0.00471192	-0.0206315	-0.0261266	-0.0150883
	0.0136563	-0.0112312	-0.0112854	0.0109631	-0.0354082	0.0040873	0.0223037	-0.00107959	-0.015542	-0.0143862	-0.0026963	-0.0235523	0.016916	0.0336005	0.0237467	0.0243103	0.0518274	0.000657147	0.000692022	-0.0042239	-0.0137526	0.0359923	0.0252769	-0.0212497	-0.0195079	-0.0153575	-0.0169192	0.018634	0.0325909	0.0217539	0.0163406	0.00575646	0.00599676	0.00633836	-0.0044498	0.0364473	0.0112561	0.0153593	0.100934	0.0211929	0.00167474	-0.00243653	0.0230116	0.0184668	0.0163114	0.000773795	-0.0351972	-0.0634316	-0.037902
	0.0195645	-0.00976239	-0.0110544	0.0256455	0.00623456	-0.0110004	-0.0278622	-0.0053742	-0.00533792	0.000569833	-0.00877895	-0.00558077	0.0102156	0.0210495	0.00815024	0.0219295	-0.0134544	0.0086142	-0.00332512	-0.0104573	-0.0141032	0.0251925	0.0205036	-0.00439924	-0.00573513	-0.00581058	0.00408916	0.0240174	0.0171857	0.00511689	0.00391745	0.0121207	0.0272781	0.00779641	-0.0147103	0.021804	0.0112096	0.0230309	0.0542355	0.0012998	0.0262885	0.00522747	0.0110941	0.0167556	0.0304608	0.0288629	-0.0211205	-0.0442193	-0.0194887
	0.0169653	-0.00569322	-0.00974625	0.0212538	-0.0024647	0.00469656	-0.00560447	-0.0111862	-0.00480774	0.00227299	-0.00179388	-0.0173024	0.0171549	0.0223271	0.0169998	0.0093657	0.00616836	-0.010589	-0.0185139	0.00136541	-0.00991327	0.0311178	0.039962	-0.0112626	-0.0112537	-0.00913093	0.00107382	0.0157545	0.0102856	-0.0111976	0.00144177	-0.00866279	0.0132594	0.0076935	0.00490704	0.0292336	0.00446277	0.0117427	0.103159	0.0163447	0.00860972	0.0151969	0.019019	0.0336437	0.00798114	0.0245987	-0.0260887	-0.0479066	-0.0388075
	0.0144125	-0.00196856	-0.00208441	0.00217417	0.000691997	-0.00238059	-0.00361396	-0.0073149	-0.00422163	0.00903037	-0.0159281	-0.0115602	0.0272224	0.0163832	0.020477	0.0033001	0.0347969	0.0250811	0.0143129	-0.00750655	-0.0127697	0.0229099	0.0384919	-0.0105857	-0.0128502	-0.00868586	0.0149352	0.0210504	0.00679126	0.0152028	0.0131236	0.0141105	0.0111043	-0.000742974	0.00415029	0.0132033	0.00224098	4.51332e-05	0.0509704	0.0156794	0.0173821	0.00525279	0.0115393	0.0149194	0.0331266	0.0102785	-0.0149934	-0.0448977	-0.0261395
	0.00356982	-0.0098663	-0.0132877	0.0248219	0.0146936	-0.00468571	-0.00745746	-0.00194836	-0.0186808	0.0060462	-0.0110835	-0.00373992	0.0162497	0.00398821	0.00810191	0.00912408	-0.0281574	-0.0317305	-0.0331758	-0.015454	-0.0310288	0.00602504	0.0287624	0.000430533	-0.00589678	-0.0158703	0.0102405	-0.00760166	-0.00436913	0.020655	0.0013561	0.0177266	0.013652	0.0310664	-0.00487648	0.0268872	0.00981475	0.0179091	0.0594974	0.025242	-0.00225084	0.0102985	0.0105197	0.00316248	0.00642783	0.0212108	-0.0203503	-0.0537695	-0.0329459
	0.0188317	-0.00102794	-0.00462861	0.00179937	-0.00531488	-0.00175175	0.000650173	-0.00664326	-0.00601625	-0.00401402	-0.00185994	-0.0230445	0.0308197	0.0302245	0.0144161	-0.00655206	0.0173555	-0.00460941	-0.0038851	-0.00910984	-0.0126843	0.00664588	0.0261799	-0.0092104	-0.0158863	-0.00878453	-0.023426	0.0103083	0.0264742	-0.0147136	0.00251115	0.0044771	0.00143603	0.0111882	-0.0102415	0.0533714	-0.00543486	0.0235495	0.0572913	0.0292185	0.00074388	-0.00280028	0.0201265	-0.00476582	0.0238129	0.0221095	-0.0227878	-0.0552983	-0.0317803
	0.0129533	0.000517414	-0.00238873	0.00738613	0.0271392	-0.0123229	-0.00275314	0.011515	-0.00766487	-0.0021723	-0.00702944	0.00322161	0.0128731	0.00892952	0.0193523	0.00621158	-0.0225347	-0.0252458	-0.0152262	-0.0101097	-0.0125601	0.00303827	0.0206359	0.0059467	-0.00328219	-0.00193509	-0.0195131	0.0214007	0.0400242	0.0221931	-0.00103344	0.0199788	-0.00203445	0.011003	0.00909493	0.00610423	-0.000797507	0.00129514	0.0419171	0.0114953	-0.00384037	0.00355039	0.00434491	0.017289	0.0215603	0.0123781	-0.0263024	-0.037365	-0.0265872
	0.000855198	-0.00225242	0.00304972	0.0103977	0.0121128	-0.00276375	-0.0011362	0.00669489	0.00918032	0.00754706	-0.00126187	0.00944913	0.0171712	0.00480404	0.012638	-0.00866529	0.00117878	-0.0139673	0.00283576	-0.0015149	-0.0167292	-0.0104639	-0.00175569	0.000650513	0.00657805	0.000579517	0.000837129	0.0299061	0.0495401	0.0113037	0.0272714	0.0379502	0.0074888	0.0056719	0.0200204	0.0314314	0.0136434	0.0151601	0.0515967	0.0228741	0.0241566	0.00453857	0.0127014	0.0046091	0.0221783	0.0149349	-0.021392	-0.0401523	-0.0361715
	-0.00210065	-0.00511887	0.0134584	0.0295931	0.0374351	-0.00257445	-0.0053582	0.00681098	0.0168166	0.00740552	-0.0102469	0.0245631	0.0185732	-0.0052106	-0.0186426	-0.000344784	-0.00965833	-0.0305754	0.0048751	-0.00253606	-0.00754854	-0.0161534	-0.000347352	0.0235549	0.0119642	0.00442173	-0.0236038	0.0403222	0.0405472	0.00811465	0.0181523	0.0242176	0.0391665	0.0331687	0.013731	0.0285415	-0.00582715	0.0106849	0.0207746	0.0171602	0.0149053	-0.00242992	0.00942128	-0.00997733	0.04272	0.00449932	-0.0320024	-0.0399732	-0.026875
	0.00924368	0.00870736	0.0220214	0.00447375	0.0079735	0.00734784	-0.00224366	-0.00591315	0.00138262	0.00358877	-0.00960864	0.00615105	0.00402891	-0.0106953	-0.00431191	-0.00752502	0.00180115	-0.0148469	0.0124232	0.00466092	-0.0118779	-0.000231271	-0.000389222	0.00296292	0.0123236	0.00186323	0.018814	0.0198152	0.0305356	-0.0106629	-0.00227944	0.0175962	0.00466094	0.00657794	0.00968085	0.00512026	0.00561337	0.00856941	0.0565935	0.0225371	0.00880133	0.0182385	0.03698	0.0162791	-0.0119488	0.0132691	-0.0300606	-0.0438938	-0.0367006
	-0.000701598	0.00863269	0.012928	-0.00946684	0.00814067	-0.00566232	-0.000720934	-0.0137969	0.00964701	0.00620169	0.00182841	0.0126521	-0.0040605	0.00462896	-0.00109999	-0.0176499	0.00584136	-0.00811487	0.00314672	0.0115508	-0.00692961	-0.0110755	-0.0047881	0.0137034	0.0221414	0.0126988	-0.00525144	0.00439339	0.00296995	0.00702768	0.00252496	0.017236	0.0134	0.0203377	0.015947	0.00856513	0.00906201	0.00835248	0.0654539	0.0165717	0.0186719	-0.000892878	0.0169343	0.00126686	-0.00196839	0.0233181	-0.0276761	-0.0233056	-0.0240456
	-0.0178081	0.00632313	0.0170517	-0.0192426	-0.00372574	0.0102468	0.00816149	-0.013793	0.0103926	0.0177585	0.00598854	0.00855106	-0.00734244	0.0067031	-0.00460124	-0.0238763	0.0157604	-0.00948347	-0.00125866	0.00680499	0.000195261	-0.0245692	0.00383649	-0.00750326	-0.00502023	0.00744411	-0.027491	0.0142971	0.0208822	0.0159304	0.000462479	0.00755141	0.016831	0.0182796	0.00691827	-0.00235921	0.0088065	0.00826128	0.0324706	0.0159582	0.0156564	0.0332765	0.0226919	0.00884773	0.0190265	0.0129886	-0.0227544	-0.0312272	-0.0270079
	-0.00311945	0.0114275	0.0250249	-0.0130637	0.0044798	0.00781372	-0.0154839	-0.000913232	0.0102337	0.0106654	0.00313138	0.00466838	-0.0099558	0.0074081	0.00909924	-0.0113431	0.0110861	-0.00832235	0.0174017	0.0115763	-0.000764747	-0.00422517	-0.0075127	0.00635774	-0.00565694	0.00379789	-0.00955123	0.0347189	0.00292648	0.00763342	0.00977281	0.0130756	0.0132502	0.0247073	0.00980998	0.0191037	0.0106999	0.0129052	0.0400607	0.00604192	0.00640828	0.00193224	0.0296267	-0.00471176	-0.013729	0.00439505	-0.0222822	-0.0317826	-0.0173483
	-0.013046	0.00698158	0.0175323	-0.0177694	-0.000726936	-0.00185889	0.00779443	-0.0233556	-0.00732849	0.00173569	-0.00194046	-0.0166941	-0.00681892	0.00490136	0.00353277	-0.0132908	0.0321049	-0.00180754	0.015541	0.00188972	-0.0035256	0.00322194	0.00885162	0.0038798	0.00715801	-0.00460897	0.0163102	0.0503389	0.0133291	0.000970621	0.021976	0.026895	0.0241036	0.0149668	0.00211991	0.00858044	0.00457492	0.0117413	0.0380124	0.0377935	-0.00676585	0.0181621	-0.00113168	-0.0143962	0.0237392	0.0149933	-0.033449	-0.0270777	-0.00259595
	-0.00564195	0.00126202	0.0215891	-0.01129	-0.0167343	0.013348	0.00991075	-0.0157035	-0.000629871	-0.00507921	0.00786665	-0.0157545	-0.0022377	0.00431284	0.00717571	-0.0172432	0.0458386	0.0147683	0.00424537	0.00616454	-0.00587742	0.00280386	0.00342704	-0.0157955	0.00444931	0.00218341	-0.0112839	0.00897567	0.0146675	0.0146677	0.0269726	0.00304313	0.0248231	-0.00238283	0.019609	0.00154376	-0.0124811	-0.00796859	0.0287019	0.0289442	-0.00103733	0.00900292	0.0195419	0.0235268	0.00931945	0.0131496	-0.0314958	-0.0109011	-0.0170335
	-0.00861705	0.00566563	0.017853	-0.0150525	0.0286481	0.00165934	-0.00942114	0.00244901	0.013031	0.0148481	-0.00179028	0.0238779	-0.00290269	-0.00604563	-0.00295413	-0.0155128	0.0494496	0.00239396	-0.0150999	-0.00258188	0.0135962	-0.013338	-0.00289647	0.020097	0.0112676	0.00616387	-0.01475	0.0255751	0.0042225	0.0301374	-0.00570164	0.00167278	0.0121485	-0.00108563	0.013486	-0.0114646	0.0266821	0.000651751	0.032557	0.0312721	-0.010997	0.0201543	0.00938092	0.0214645	0.0149621	0.00107584	-0.0136612	-0.0166011	-0.00329189
	-0.0143494	0.00312216	0.0169878	-0.00825745	0.00769193	-0.00161309	-0.0143203	-0.00732899	0.0109066	0.0136575	0.00374896	0.0156965	0.00218073	0.00429063	-0.0137457	-0.0129011	0.0132679	-0.00557925	-0.00235784	-0.0145461	0.000243087	-0.0177751	-0.0103811	0.0155618	0.0082162	0.00782052	0.00435587	0.0144003	0.0388705	0.0304434	0.0115675	0.0352765	0.0150672	0.0236683	0.00233382	-0.0181117	0.00509478	-0.00397654	0.0469611	0.015637	0.0153397	-0.000382175	0.00235978	0.00504684	0.0148437	0.00905735	-0.0258604	-0.0239117	-0.0188751
	-0.0204187	0.00463484	0.0151403	-0.0123309	-0.0097525	0.0034808	-0.00873004	-0.0213994	0.00336052	0.0100831	0.00345806	-0.00714502	-0.00796964	0.00585483	0.00129131	-0.0126565	-0.00425336	-0.0104731	0.0028068	-0.00692124	-0.00235249	-0.00119867	0.00440635	0.00382944	0.00551278	0.00719152	0.0152125	0.031619	0.0137972	0.0281961	0.0236379	0.0247139	0.0240354	0.0182435	0.0180224	0.00336864	1.11196e-05	-0.0147793	0.0414255	0.0155142	0.00704071	0.0302931	0.0166576	0.0204226	0.0103313	0.0073374	-0.0317898	-0.0228252	-0.00869148
	-0.00916119	0.00544078	0.00568223	-0.0270711	0.0185518	-0.0177003	-0.024969	-0.0110644	0.00988482	0.00859219	-0.000827231	0.0326328	-0.0169536	0.01113	-0.020571	-0.0200506	0.0341163	0.0103582	0.0198721	0.00228004	0.0040475	-0.00955457	-0.00358443	0.0195952	0.015782	0.00392269	-0.0062189	0.0201271	0.0093355	0.0112514	0.00895615	0.012015	0.00508135	-0.0105972	0.00163678	0.00827102	0.00397351	0.0218074	0.0439045	0.0319158	0.0075683	0.018255	0.0226349	0.0161412	-0.0112982	0.00824695	-0.034359	-0.0215941	-0.0160394
	-0.00626104	0.00312545	0.0189401	-0.00642951	0.00875013	0.00310073	-0.00196935	-0.0173198	0.00439452	0.000978156	0.0011916	-0.000985388	-0.0123676	0.00101626	-0.00947447	-0.016468	0.00145524	0.00489653	-0.00878048	-0.00279988	0.00450351	-0.00821326	-0.0120781	-0.0216122	-0.00816309	0.00279309	0.00993186	0.0376261	-0.00182847	0.0183662	0.0139831	0.0244371	0.0135102	0.00797911	0.014528	-0.00470542	0.00990324	0.0194393	0.0275953	0.0203792	0.00250961	0.00587151	-0.00122229	0.00694901	-0.00481721	-0.00434562	0.0272519	0.00494381	0.0151845
	-0.00309612	0.00748275	0.0190257	-0.00698848	0.00850487	0.00672827	-0.0206955	-0.00681628	0.0230622	0.0160095	0.00359377	0.00311576	-0.00648171	0.00467314	-0.0140744	-0.015075	-0.0039496	0.00183824	-0.00922674	0.0081068	1.44582e-06	-0.0109521	-0.0143607	0.0143857	0.0127493	0.00347299	-0.00734168	0.00723972	0.038731	0.0355437	-0.00508806	0.0428031	0.0224995	0.0124493	0.00418537	0.0106981	0.00945179	0.0155219	0.0325252	0.0149172	0.0233571	0.01561	0.0360842	0.0118663	0.0102874	0.00912014	0.00225418	-0.00222808	0.00587343
	-0.0119461	-0.00613289	0.0160922	0.00184539	0.00946743	0.00132537	0.0030786	-0.00727437	0.00917316	0.00705066	-0.00313458	0.00363794	-0.0021582	0.0102943	0.00841723	-0.0261188	0.0122441	-0.000488268	0.00529112	0.00351423	0.00706619	0.000643168	-0.000360431	-0.0143598	-0.00108609	-0.00119842	-0.0233642	0.0166943	0.017232	0.0373324	0.00517638	0.0125122	0.00937767	0.0256865	0.0134404	0.0133876	4.76569e-05	0.00960574	0.0373489	0.0217585	0.0101532	-0.035751	0.0324791	0.0353192	0.0164539	0.0094304	0.000690948	-0.00431812	0.0145302
	-0.0221951	0.000497143	0.0153909	-0.00570629	0.00372618	0.00721837	-0.00204435	-0.00643027	0.0229304	0.00296974	-0.0033252	-0.0072313	-0.0131395	0.0074012	-0.0120785	-0.0340993	0.0214616	0.0117635	0.0058984	0.00740918	-0.00213242	-0.00979437	0.00360004	-0.00721497	-0.00683187	0.00768244	-0.0239897	0.0265587	0.0321726	-0.00472786	0.00569303	-0.00470964	-0.0018953	-0.000364235	0.0233012	-0.00355983	-0.000890437	0.00741967	0.0504321	0.00243244	0.0125548	0.0118294	0.0125356	0.036357	-0.0212913	0.0290701	0.00166792	-0.0176552	0.0157038
	-0.003871	0.00368553	0.00961659	0.00468963	0.0161853	0.0142405	-0.00579904	-0.0131851	0.00582277	0.0167129	0.000223789	0.00133971	-0.00604262	0.0130936	-0.000831088	-0.0146839	0.0169914	0.00520507	0.00222057	-0.00220411	0.0044606	0.000185398	0.000611902	0.00114508	0.00696167	0.00655681	-0.0178081	-0.00116487	0.0369882	0.00944718	0.0152962	0.0219244	0.0350155	0.0494413	0.00712339	0.0168992	0.0167319	0.00723853	0.00515857	0.00793232	0.00948963	-0.00447169	0.0337491	-0.00264351	0.035412	0.0294468	0.00872261	-0.00646096	0.0174378
	-0.00586939	0.00527976	0.0166643	-0.00826279	0.00402571	0.00283276	0.00821357	-0.0152919	0.00261046	0.00294865	-0.00242897	0.00381701	0.00375927	0.0212119	-0.000424927	-0.015871	0.0216028	-0.000877436	0.00325516	-0.00240117	0.00605132	0.0146245	0.015846	0.00627456	0.00942631	-0.00270831	-0.00859342	0.0285154	0.0109966	-0.00300273	0.0191056	0.00971124	0.00516006	0.00575886	0.0120441	0.00190714	-0.0044351	0.00242501	0.0269543	0.0163222	0.0230073	0.00973779	0.0100981	0.0228508	0.0168533	0.0063278	-0.000210222	0.00645168	0.0022269
	-0.00145593	0.00829219	0.0148298	0.0052929	0.00496462	0.00795919	-0.00886824	-0.0178138	0.00479722	0.000240213	0.000805024	0.00596156	-0.00301984	0.000857824	0.00609993	-0.00464064	0.0182925	0.00392744	-0.00493007	-0.0142425	-0.0133493	0.00545747	0.0171113	-0.00343918	-0.00385291	0.0118224	0.00064299	0.0302579	0.0643763	0.00430176	0.0188501	0.0232681	0.0672176	0.0481349	-0.0151418	0.0311682	0.0123041	-0.0115855	0.035384	0.0182514	0.00334244	0.0161812	0.0308306	-0.00539648	0.0346094	0.0314945	0.00065861	0.00547137	0.015281
	-0.00232091	0.00917095	0.0209953	0.00436553	0.00974393	0.00443066	-0.000841897	-0.00768916	0.0100792	0.00241263	-9.36699e-05	0.00361165	-0.00113257	0.00832322	0.00875146	-0.00504331	0.0309349	0.0103715	-0.0132579	0.00667737	-0.00244003	0.00350352	-0.00265448	0.00776371	0.00839285	0.00594154	-0.00819434	0.00427862	0.0342036	0.0311108	0.0147106	-0.00665218	0.0107834	-0.00298218	0.00803127	0.0217619	0.00644389	-0.004373	0.0343743	-0.00193991	-0.00377868	0.0212055	-0.00578695	0.000693255	0.000395317	0.00292809	-0.00256937	0.0119646	0.0192031
	0.00621688	0.00565591	0.0222404	0.00577701	0.000164861	-0.00970029	-0.0105446	-0.00638632	-0.000672547	-0.00039501	0.00406016	0.0116881	0.000568096	0.0117765	0.00784881	-0.015159	0.0134468	0.00143923	0.00530486	-0.000256197	-0.000763228	0.00478512	0.00873098	0.0080088	0.010707	0.000731508	-0.00398157	-0.009175	-0.0207792	0.0141188	0.00558277	0.0112063	-0.00195727	0.00483949	0.0143918	0.00936489	-0.00315897	0.00769888	0.0422122	0.0102058	0.00987962	0.0205905	-0.0116166	0.0126082	0.0171444	0.0181702	0.0304429	-0.00383516	0.0174909
	0.00525867	0.00366016	0.0100889	-0.00134972	0.0179577	0.00145811	-0.00231294	-0.00688171	0.00665379	0.00179499	-0.0011502	0.00494348	0.0106709	0.00804805	0.00557182	-0.0133765	0.0311531	0.000173291	-0.0107557	-0.00261165	0.01532	-0.016025	-0.00159157	0.00990725	-0.00927504	0.0119112	-0.00204439	0.0134097	-0.00501448	0.000491426	-0.00565155	0.0119343	0.017509	-0.0100479	0.0210937	0.0248259	0.00159956	-0.00587857	0.0269249	0.0171998	-0.00935728	-0.00530193	0.0156423	0.0156941	0.0145663	-0.00164487	0.0234045	-0.0010373	0.0227918
	-0.00363117	0.0111777	0.016064	-0.0119854	-0.0106728	0.00902587	0.0130395	-0.00967687	-0.00589908	0.00907023	-0.00162157	0.00141036	0.00272196	0.0142307	0.00566141	-0.0187209	0.021482	0.0122983	0.0116377	0.00501175	0.00535748	-0.00501266	0.00175708	-0.00247529	0.00914678	0.00793066	-0.0121733	0.0240824	-0.00609996	0.00208383	-0.0159092	-0.00997835	-0.000728537	-0.00513969	0.0162517	0.0250123	0.0125185	0.00812975	0.0304864	-0.000311414	0.0156961	0.0122545	0.0198201	0.0302498	0.0144461	0.00283488	0.0191357	0.00820081	0.0144523
	0.00712343	0.003	0.0224695	0.00762378	0.0178618	-0.00460674	-0.0101253	-0.00736279	0.00261755	0.0102555	-0.00393609	0.0117207	0.00994676	0.00376744	0.00871694	-0.00593932	0.0127689	-0.00399176	0.00183763	-0.00427819	0.0074303	0.00176835	0.00225701	0.00663756	0.0151529	0.0118259	0.000990613	0.0400653	0.00112963	0.000513138	0.000709374	0.000105019	0.0118651	0.0210674	0.0074572	0.0342118	0.00652339	0.0181969	0.0404045	0.00212196	-0.00245426	-0.0104249	0.042869	0.0246636	0.0185986	0.0358865	0.00188988	0.0138978	0.0214943
	0.00208827	0.00686298	0.0209809	-0.00268993	0.0112143	0.00301197	-0.00108915	-0.00331858	0.000219548	0.00524056	-0.00434978	0.00639071	0.00928701	0.00419762	0.00172962	-0.0048445	0.0105812	0.00259328	0.00830511	-0.00727446	-0.00866909	-0.00199677	0.0154238	0.00646715	0.0109379	0.00445666	-0.0027016	0.0213975	0.0138543	-0.0159541	0.00873283	0.0266584	0.00904203	0.0165973	0.0155974	0.0039447	-0.00301461	0.00189596	0.0443473	0.0102161	0.0195668	0.0266351	0.0123178	0.020108	0.0261451	0.0117083	0.0128925	0.006136	0.0126564
	-7.85015e-05	0.0136171	0.00954049	0.00121311	0.00676495	-0.0112545	-0.00820382	-0.0164736	0.00395609	0.00406393	-0.00584826	0.00170227	0.00677352	0.00330325	0.00190336	-0.0188019	0.0101912	-0.00139967	0.00361227	-0.00500523	0.00618579	0.0179857	-0.00160904	0.0100844	0.0138614	0.0137476	-0.00297047	0.0313119	0.0381917	0.0157403	0.00512855	0.0229942	0.0245733	0.00376534	0.007658	0.00624898	0.00844323	0.00593816	0.0405904	0.000497244	0.0128945	0.0319971	0.00129554	0.013135	0.00115114	0.0216412	0.0202484	0.00813771	0.0248758
	-0.00689454	0.0105235	0.0191689	0.000876103	0.0239485	-0.000316447	0.00877967	-0.00755173	0.0129828	0.00279002	0.0046517	0.00739834	0.0125769	0.0112257	0.00813392	-0.0159573	0.016017	0.00830879	0.00215362	-0.00120664	-0.00205318	0.005542	0.0106113	0.0132116	0.00832684	0.00564167	0.0283273	0.024451	0.033377	0.0369391	0.0167522	0.0212712	0.0069146	0.0254969	0.0135801	8.55522e-05	-0.00403955	0.00326716	0.0419791	0.00536345	0.0138992	0.0244518	0.0144733	0.0242866	0.00427148	0.0212657	0.00401948	0.0116011	0.00956045
	-0.00240236	0.00830924	0.0249797	0.00580573	0.0107177	-0.00409681	-0.000633355	-0.0111434	0.0149523	0.00596555	-0.00243422	0.00020592	0.0115769	0.0120864	-0.00334483	-0.00649628	0.0202183	0.00912858	0.009627	0.0141716	-0.00133236	0.010401	0.00650076	0.00940493	0.022768	0.00703771	0.00600045	0.0283921	-0.0154852	0.0283484	0.0121	0.00167966	0.0085365	0.00898882	0.0141952	-0.00571423	0.0114743	0.0134461	0.0433961	0.0128586	0.0312783	0.0137592	-0.00562396	0.0101087	0.00965709	0.0285979	0.00590472	0.0050694	0.0002661
	-0.0035688	0.00463228	0.0105269	0.000294125	0.00638343	0.0110537	-0.0143101	-0.0115656	0.0112838	0.00756956	-0.00211609	0.0184358	0.0117339	0.0122043	-0.00652805	-0.0139449	0.00917001	0.0117666	0.000921778	0.00750072	0.000444427	0.00806801	0.0151257	0.0113628	0.0199617	0.00244078	0.0201176	0.011299	0.0384955	0.0179665	0.0176894	-0.000477349	0.0313654	0.0504146	0.00738472	0.0207973	-0.0010426	0.00214006	0.0354732	0.00777674	0.00845382	-0.000687443	0.00899884	-0.0192189	0.0216358	0.0286582	0.00738739	-0.00731804	-0.0031904
	-0.00532363	0.00555463	0.0166613	-0.00187656	0.0110779	0.0131419	-0.0131147	-0.00543775	0.00526684	0.0102059	0.00622093	0.0145	0.0126275	0.012644	0.00813003	-0.00641335	0.0164348	0.0138507	0.0140316	-0.00496095	0.00266728	0.00297373	0.00916155	-0.00264448	0.0166377	0.00765184	-0.00322871	0.0197766	0.0445552	-0.00601516	0.0156663	-0.00855702	0.0355397	0.0437307	0.00371238	0.0260423	0.00909866	0.0021435	0.0613136	0.00751923	0.00672178	0.0262699	0.0271232	-0.00142293	0.027616	0.0094136	0.00825942	-0.000528176	0.00316269
	-0.0147436	0.00807799	0.0159136	-2.04073e-05	0.00413572	0.00781531	-0.00544507	-0.00668917	0.00879477	0.00866915	0.0081086	0.0160641	0.00155871	0.00873892	0.019175	-0.0179496	0.0180447	-0.00128686	0.00382795	0.00506828	0.0132768	0.00775498	-5.92877e-05	0.00329023	0.000574263	0.00497277	-0.00122663	0.0321854	0.0101726	0.00986754	-0.00438298	0.00262716	0.00831822	0.0175066	0.00865316	-0.00555052	-0.0140122	0.00565641	0.0396814	0.0114346	0.010303	-0.030118	0.00453715	0.00985946	0.021796	0.0280497	0.00133104	0.00796705	0.00289787
	-0.000188963	0.00471941	0.0218771	0.00257166	0.0327801	-0.00733147	-0.0341236	-0.00657247	0.0155397	0.00561267	0.00351296	0.0201198	-0.00245088	0.0110085	-0.00746133	-0.0216769	-0.0224759	-0.00904401	0.00513471	0.00396583	-0.000374866	-0.00258395	0.0050732	0.0184787	0.0214372	0.00342512	0.0123077	0.0305139	-0.014081	0.0224971	-0.00968225	0.000629336	0.0197746	0.00804553	0.00711111	0.0249288	0.0288865	-0.00550295	0.0562197	0.00571106	0.0369943	0.00754053	0.0206851	0.0107604	0.0224222	0.0139429	0.011068	0.0169868	0.00290594
	0.00210379	0.00745574	0.0105906	0.00190775	0.0221987	-0.00354373	-0.00850006	-0.0106603	0.00782569	-0.00442678	-0.00101924	0.00801275	0.00446393	-1.90353e-05	-0.0200873	-0.00881907	0.0174536	0.00622338	0.00869351	-0.000876426	0.000346636	-0.00882992	0.00613162	0.00976241	-0.00270687	0.00504465	0.00908863	0.0336973	0.0546613	0.030292	0.0123483	0.00988757	0.0479023	0.0573916	-0.0123985	0.0443577	0.0263836	0.00723057	0.0310126	0.00715266	0.0225327	0.0273778	0.0232549	-0.0162585	0.0468582	0.015807	0.00909523	-0.000150027	0.00595324
	0.0132502	0.00396139	0.0233971	0.00767816	0.0164563	0.00182342	-0.00233878	0.0039688	0.00559952	0.00325998	0.00637466	0.013542	0.00735052	0.00815766	-0.0023917	-0.0186184	0.0446385	0.00700849	0.017071	0.0015981	0.0162169	0.00171493	0.00880746	0.00881311	0.0103522	0.00653033	-0.00324567	0.0279885	0.0392269	0.0220187	0.0276779	0.00675682	0.0503043	0.062321	0.00254495	0.0298789	0.010953	0.0057254	0.0179797	0.0144822	0.0181614	0.0198706	0.00304387	0.00367167	0.0222029	0.0328955	0.00439598	0.00431555	0.0137852
	-0.0192945	0.0081175	0.0264138	-0.0104106	-0.00149369	0.00219679	-0.000129136	-0.0106572	0.011162	0.00345185	-0.00283345	-0.0106468	0.0165794	-0.00293531	0.00193361	-0.00741744	0.0328557	0.0171055	0.0100896	-0.000725822	-0.000696475	-0.0079685	-0.00989039	-0.000666229	0.00635531	0.0175817	0.00232815	0.0406495	0.0481919	0.0386515	0.0225964	0.0234733	0.0631975	0.0397952	0.0211691	0.0370321	0.0197314	0.0185606	0.0384277	0.0111394	0.0203144	0.0185122	0.00715637	-0.0143624	0.0483611	0.0099102	0.00055033	0.00227725	-0.00122701
	0.000915375	0.0143147	0.0165403	0.00260458	-0.0280391	0.00591892	0.0150838	-0.0104492	-0.00102992	0.00771415	0.00378114	-0.00426144	0.00601109	0.0147866	0.012032	-0.00093953	-0.00264358	-0.00212806	0.0166566	0.00892382	0.00918357	-0.00710015	0.0114891	-0.0180616	-0.00540325	0.00352854	-0.0114095	0.0194313	0.0252579	0.0117039	0.00400784	0.0271063	0.0461448	0.035483	0.0018929	0.042684	0.0137049	0.00178812	0.0201783	0.0251331	0.0292493	0.0240227	0.0161902	0.0086242	0.00304431	0.0428809	0.00891917	-0.00354787	0.000942879
	-0.00511312	0.0069605	0.0346046	-0.00667502	0.00481339	0.0206585	-0.00328206	-0.016596	0.010259	0.0170451	0.0157685	-0.00456298	0.0128651	0.0075999	0.00877691	-0.00853388	-0.00110578	-0.00589915	0.0120563	0.00996398	0.0164559	0.00113526	0.00525917	-0.000536412	0.0198124	0.0108106	0.00425261	0.0376949	0.056839	0.000242225	0.0177363	0.0219424	0.0437431	0.0386408	0.00527661	0.0303401	0.0179711	0.0123866	0.0149539	0.0106412	0.0196812	0.0163968	0.0277672	-0.00787264	0.0232861	0.027657	0.0132111	0.0028454	0.0157742
	-0.0132513	0.0132465	0.0205539	0.00231094	-0.00496444	0.013772	0.0188774	-0.0186887	-0.00662959	0.00399648	-0.00604355	0.017123	-0.0120287	-0.0104591	-0.00488025	-0.0171267	0.0079627	-0.00021586	-0.0124143	0.0137245	0.0078946	0.00761644	0.0117911	-0.00844136	0.0107985	0.0109563	0.00821506	0.0286794	0.061494	0.00604431	0.0338394	0.019045	0.0461089	0.0425315	-0.00420913	0.0274627	0.00970008	0.00749921	0.0181223	0.0264938	0.0121941	0.0166567	-0.00170411	0.0032546	0.0379677	0.0197899	0.0217754	0.00672665	0.0134282
	-0.000287757	0.00615466	0.0389296	0.013341	0.0483502	-0.02153	-0.0408324	-0.00318068	0.0181933	0.0110503	-0.00686725	0.0161753	0.000551351	0.00721023	-0.000853043	-0.0195384	-0.0165582	-0.0074521	-0.00465686	0.000662227	0.0129421	-0.0231601	-0.0289403	0.0306948	0.0182302	0.0109555	0.0166987	0.0128587	0.0580701	0.023543	0.0199718	0.0210445	0.0413915	0.0565465	0.000915641	0.0470719	0.030394	-0.00372105	0.0151066	0.00614374	0.0181513	0.0111782	0.0113839	-0.0052055	0.0266398	0.0307861	0.0105791	0.0040268	0.00816225
	-0.00614961	0.0111108	0.018661	-0.0122455	-0.0147265	0.00968104	0.00190339	-0.01306	-0.00400178	0.000872677	0.0025734	0.00840236	-0.00822349	0.00574515	0.00635996	-0.0115423	0.0188805	0.00295739	-0.0070545	0.00773612	0.0154519	0.016887	0.0183373	-0.00664255	0.00750041	0.0151192	-0.00141835	0.0276938	0.0253496	0.00938371	0.00526717	0.00388318	0.047502	0.0261296	0.0136921	0.0299288	-0.000434411	0.00600528	0.0156493	0.0123675	0.0163067	0.0134549	0.0200271	-0.0156602	0.031369	0.0263866	0.0165822	0.0147977	0.00759876
	-0.00803332	0.00850837	0.00766907	0.00611301	0.0418298	-0.017887	-0.0246216	-0.00946571	-0.00318252	-0.00626829	-0.0175264	-0.00374937	-0.00156002	-0.00521431	0.0112869	-0.00416803	-0.0248134	0.00128473	-0.00241398	0.00497905	0.00506664	0.00127605	0.00273993	0.0236245	0.00930873	0.00705442	-0.00242153	-0.00128961	0.0636757	0.0284018	0.00912522	0.000167387	0.0333284	0.0332725	0.00392978	0.0301452	-0.00250285	0.000324413	0.0532778	0.00204594	0.00930819	-0.0275125	0.0152283	0.0164944	0.00888569	0.0212858	0.0069009	0.00495763	0.0152393
	-0.00352477	0.0120613	0.020081	0.00098378	0.0230694	0.00451528	0.00959691	-0.0101212	-0.0173079	0.00597618	-0.00546472	0.0043464	6.94782e-05	0.00100842	-0.00777245	-0.0126104	0.0299355	0.00320475	0.0102185	0.00252753	0.0120591	-0.00127554	0.00786481	0.0296499	0.0144289	0.0159706	-0.0249065	0.0101418	0.0358825	0.00879484	0.0203528	0.00221513	0.0259657	0.00749062	0.0220047	0.0103506	0.00765646	0.00737619	0.00996873	0.00879453	0.0190813	0.0211062	0.0219651	0.0240727	0.0176939	0.0152858	0.0165634	0.0126847	0.00381929
	1.53854e-05	0.00833329	0.0299694	0.000144712	0.0157428	0.00763279	0.0173585	-0.0113313	-0.000512072	8.84266e-06	0.00108848	0.0241304	-0.00278431	-0.000873651	0.000582527	-0.0109789	0.0458002	0.00294233	0.00685545	0.00398315	0.00843258	-0.012496	0.00147498	0.00366479	0.0166663	0.0140111	0.00360581	0.0142818	0.0425455	0.0254057	0.00565365	0.0171658	0.0423814	0.0342448	0.00308956	0.0161375	0.0183658	0.0109923	0.024347	-0.00100041	0.00982738	0.0148991	0.028506	0.0188154	0.0124709	0.0177974	0.0178066	0.00592687	0.0105814
	-0.00148485	0.0101964	0.0202112	-0.00103364	-0.00432501	0.00755779	0.016556	-0.0189604	-0.00432047	0.0100536	0.00578475	-0.00186901	-0.000770571	-0.00690343	0.0191625	-0.0150987	0.0307852	-0.00117526	0.00565243	0.00495089	0.00741623	0.00341122	0.0127194	-0.00173204	0.0067772	0.0197258	-0.0129509	0.0143051	0.0309739	0.0118546	0.0246846	0.0119859	0.0440211	0.0471354	-0.00309123	0.0229564	0.0123324	-0.0043556	0.0299894	0.00856429	0.0318229	0.0132009	0.0257462	0.00250171	0.0235982	0.0181931	0.0159081	0.00846649	0.00302243
	-0.00256406	0.0125339	0.0200497	-0.00597617	0.0074813	0.00768103	0.00521502	-0.013888	0.00383401	0.00345626	-0.000455269	0.0106597	-0.0171154	0.0122966	0.00422064	-0.00875197	0.00969563	-0.00139322	0.00706819	0.00284041	0.0168322	-0.00301326	-0.0049571	-0.000667189	0.0127326	0.00615793	-0.0104499	0.015458	0.0260146	0.0125104	0.00533957	0.0100694	0.0267851	0.0301692	0.00379746	0.00981111	-0.00205296	0.00333579	0.0194351	0.0189133	0.0194762	0.0239616	0.00694578	-0.0143077	0.0576875	0.0372461	0.0144633	0.00719719	-0.00403435
	-0.00679934	0.00928394	0.0226144	0.000655545	0.0131227	-0.00304447	0.0116245	-0.00334513	0.00526776	0.0111236	7.58665e-05	0.0162364	0.0016686	-0.000944324	-0.00272895	-0.0117085	0.0384015	0.0123264	0.00840525	0.0114014	0.0188979	-0.00201999	0.0116775	0.00988663	0.00899085	0.0123773	-0.00580734	0.0186329	0.0551823	0.00833822	0.0151722	0.01961	0.0176871	0.0260838	0.0077012	0.0331302	0.000843564	-0.000548957	0.0497767	0.016863	0.0155913	0.0221591	0.0259047	0.0107138	0.00525352	0.00984471	0.0191223	0.00841868	-0.00575117
	0.00386529	0.0117982	0.0243723	-0.00751512	0.00172604	0.0054895	0.0174479	-0.00514648	-0.000225709	0.0102301	0.00213286	0.00126017	0.00310315	-0.00133962	-0.00232568	-0.0115996	0.0225167	0.000226369	-0.00166646	0.00306024	0.00643018	0.00558098	0.0103992	-0.00381462	-0.00741684	0.0183627	-0.00768064	0.0082465	0.0336788	-0.000342184	0.0133394	0.00240205	0.00133571	0.023535	0.0143355	0.0320262	0.0083125	0.00384678	-0.0180164	0.00239118	0.0232767	-0.00553785	0.0207178	0.00778105	0.0487696	0.019253	0.028544	0.00891002	0.0132391
	0.00984618	0.0165456	0.0229027	0.00221854	0.0200403	0.00467814	-0.00632469	-0.00989645	0.00763115	0.00972115	0.00361788	0.00865562	-0.000287427	-0.000265492	-0.00325718	-0.0140121	0.0456078	-0.000101052	0.0106713	0.00352767	0.0114747	0.00495989	0.00285556	0.0251302	-0.00224041	0.0105597	-0.00085864	0.0123611	0.0546365	0.0138717	0.0102672	0.00158016	0.0241291	0.0496721	0.0131693	0.0167108	0.0193634	0.00245144	0.0387254	0.023296	0.00811655	0.0221642	0.00504311	0.00243669	0.0342802	0.0215399	0.0168633	0.0059447	0.00795425
	-0.00210862	0.00694364	0.0271406	0.00265028	0.00585271	0.00852412	0.00293656	-0.0183911	0.0139897	0.00730003	0.0110964	0.0189251	0.00628333	0.0188097	0.0118228	-0.0133938	-0.00363811	-0.00147371	0.000774958	0.00034986	0.011983	0.00420191	0.0126474	0.00155948	0.000749338	0.0117659	0.00386683	0.0297241	0.0202721	0.0341328	0.0276759	0.0141446	0.055709	0.0374536	0.0169783	0.042626	0.00436675	0.00337811	0.0617093	0.0100534	0.0257488	0.0168682	0.0167418	0.00458798	0.0150281	0.029427	0.0165723	0.00407215	-0.0026157
	0.00716	0.00640977	0.0267296	-0.00135328	0.0192145	-0.0063218	-0.0128891	-0.00807743	0.0112674	0.00887547	-0.00269008	0.011443	0.00173588	0.0115033	0.00998356	-0.00763287	0.0271528	0.00120129	-0.000482636	0.0103193	0.00795329	-0.000615794	0.00664438	0.0131356	0.00997749	0.0130598	-0.00334252	0.0229454	0.0230002	0.00884495	-3.20532e-05	0.0306116	0.0335831	0.0260852	0.0156386	0.0224231	-0.00163962	0.0110433	0.0629028	0.012382	0.0148402	0.0099325	0.00941933	0.00451035	-0.0115574	0.0107206	0.0298617	0.00325784	0.0044474
	0.00381929	0.00670403	0.021294	0.0017976	-0.000147425	-0.00371695	-0.0161412	-0.00975699	0.000107324	0.00709926	0.003751	0.00885323	0.000804225	0.0088961	0.00516295	-0.0171977	0.00378994	0.00287158	-0.0068233	0.00447188	-0.000909927	0.00317386	0.0046432	-0.0135753	0.0180879	0.0129674	0.0182095	0.0184241	0.0233806	0.0112363	0.0134105	0.00865375	0.00453554	0.0435169	0.00478268	0.0279875	0.0146116	-0.00479565	0.0205099	0.0200471	0.013365	0.00969821	0.00221117	-0.0191468	0.0136165	0.00588542	0.00438461	0.00183963	0.00435524
	0.0134793	0.0133073	0.0183669	-0.00397189	-0.0060243	0.00183631	-0.00280778	-0.0219885	-0.00459118	0.0116298	0.0107946	-0.00715545	0.00427285	0.0101327	0.000414905	-0.035798	0.0149997	0.0023517	0.014863	0.00505926	0.0103757	0.0174287	0.0174279	-0.00026909	0.0104278	0.0131962	0.0178821	0.0150933	0.0226854	-0.00219285	0.00952475	0.00894506	0.002163	0.0452717	0.00929632	0.0362341	0.0104149	0.0190745	0.0522619	0.0106828	0.0312709	0.0173656	0.0271449	0.00927067	-0.00662145	-0.0081876	0.0310693	0.00875571	0.00602552
	0.0135436	0.0126191	0.0112247	0.0116815	0.0283543	-0.00609763	0.00180979	0.000451856	0.0241895	0.00670174	0.00106871	0.0196865	0.000142966	0.0081146	-0.0216108	-0.0190265	-0.00910902	0.00220476	0.0153648	0.00821502	0.0109882	0.0101175	0.000886365	0.0166698	0.0314869	0.00594876	-0.0104825	0.0356668	0.0267538	0.00326166	0.0155942	0.000165582	0.0177861	0.0228887	0.0134152	0.032837	0.0194619	0.0180327	0.0635038	0.0249025	0.0177678	0.0135756	0.0136716	0.00970199	0.00455557	0.00618882	0.0213164	-0.000777106	-0.000489593
	0.0165669	0.0110456	0.0277558	0.0129265	0.0104173	-0.00739281	0.0107634	-0.00666888	-0.00737406	0.00896697	0.00259372	0.0203478	0.0116538	0.000975929	-0.0333138	-0.0172374	0.0211487	-0.00460553	0.00830126	0.000430449	0.0157071	0.0261	0.0125921	0.0285437	1.49266e-05	0.0139142	0.00175566	0.00926688	-0.00936587	0.00823282	0.000539904	0.00181288	0.0156958	0.0242832	0.0039729	0.0191697	0.00601644	0.00366063	0.0542166	0.0228019	0.0202616	0.00537461	0.00636834	0.0266318	-0.00432301	0.0299305	0.020614	0.0107121	0.00369923
	0.00121844	0.00497911	0.00589935	0.019	-0.00966176	0.00187981	0.00716247	-0.000326631	0.00509718	0.0123021	0.00553853	-0.0149817	0.00896257	0.0121108	0.00677319	-0.00687245	0.046323	-0.00427624	0.00860583	-0.0148951	0.00972875	0.00838592	0.0115017	-0.00595467	-0.00121463	0.00943316	-0.0145773	0.00791543	0.0489571	0.0103765	0.0162374	0.00465091	0.049061	0.0318602	0.0140026	0.0203565	0.0101258	-0.00402286	0.0321113	0.0181759	0.0373822	-0.00682043	0.023637	0.00218119	0.0294454	0.0137234	0.0163301	0.00705671	0.00648057
	0.0132492	0.00877535	0.0138205	0.010674	-0.0058111	0.0132751	0.00511331	-0.0178976	0.00645769	0.00832124	0.000902563	-0.00850419	0.0135259	0.0170752	0.013929	-0.013646	-0.000222088	-0.0055009	-0.0121912	0.00652983	0.00511906	-0.00542586	0.00958475	-0.00584131	-0.00361604	0.0126045	-0.00148204	0.0303047	0.0411904	-0.000721894	0.0127104	0.00692562	0.0198285	0.0424568	0.0136293	0.0255532	0.00812428	-0.00191323	0.0303739	0.0164723	0.00025753	0.00640554	0.0162817	0.0211106	-0.00734788	0.0117894	0.0193797	0.00743807	0.00639727
	-0.00406246	0.0132207	0.0146728	-0.0020943	0.0262427	0.00517371	-0.000904468	-0.00675332	0.00147775	0.00647877	-0.0124132	0.0139462	0.00901705	-0.00213147	0.0050553	-0.0114931	0.0226542	-0.00482278	-0.0230991	-0.0149088	0.00312489	0.0251602	0.0346279	0.0140008	0.0176262	0.00663119	0.00910372	0.0381134	0.0151524	0.00256527	-0.0125551	0.0065761	0.030565	0.0393622	0.0056955	0.0420028	0.0131319	0.0120846	0.0784643	0.0247155	0.0218059	0.0124021	0.00625816	0.00532653	0.00338826	0.00469469	0.0156774	0.0127456	0.00367822
	0.00547954	0.0157712	0.0237183	-0.0070642	0.0286473	-0.00474147	0.00362697	-0.00292641	0.00324708	0.000946789	-0.00222761	0.00309715	0.0101308	0.0034426	-0.00136207	-0.00712495	0.0454033	0.00539287	-0.00363087	0.00271766	0.000218389	-0.0184469	0.0189108	0.0246769	0.0187599	0.012811	0.0151492	0.0312337	-0.0108204	0.00167115	-0.00611287	0.00459022	0.00726211	0.0138782	0.0104829	0.0475079	0.0155859	0.00961963	0.0587551	0.0151247	0.0117718	0.00468212	0.0148729	0.0220183	0.0167235	0.0017654	0.0129064	0.00447401	0.00829349
	0.0047645	0.00846368	0.0150529	0.0144473	-0.00926384	4.88106e-05	0.00644738	0.00736046	0.00373804	0.00366499	0.00247388	0.00178507	7.95962e-05	0.00667046	0.00143938	-0.0179534	0.0144445	-0.000527649	0.00419131	0.00333429	0.00769166	0.0213098	0.0143966	-0.00646996	0.00977395	0.00751003	-0.00500438	0.0258957	0.0134396	0.00704467	0.00862512	0.0106165	0.0349921	0.0467254	0.00729908	0.0411408	0.0133318	0.00169473	0.043836	0.010736	0.0228499	0.0210932	0.0272751	0.0167347	0.0204058	0.00962102	0.0151426	0.0105394	7.85065e-05
	-0.00513084	0.0205315	0.00852796	0.0180767	0.00358507	0.000400259	0.0131152	-0.0029742	0.00251665	-0.00123213	-0.00592839	0.0131618	0.0193242	0.0243541	0.0156311	-0.00222761	0.0294269	0.00917092	-0.000199558	0.00868437	-0.0156226	0.029918	0.0131638	0.00726364	0.00140693	0.0193623	0.00345602	0.034004	-0.0305003	0.0210739	0.0041774	0.00556113	-0.00353897	0.0185448	0.000721685	0.0184009	-0.00401306	0.00130364	0.0532281	0.0142158	0.0113868	-0.00207724	-0.0103651	0.0225911	-0.0104646	0.0153465	0.0216216	0.0116081	0.00752934
	0.0165799	0.0178117	0.0167044	0.00592723	-0.000472353	0.0104171	0.0119826	-0.00592939	0.000541929	-0.00455166	0.00403302	-0.00384602	0.0137018	0.0111692	0.00791586	-0.00470629	0.0271522	0.0107308	0.0052975	0.00561403	0.0102811	0.0169286	0.0149902	-0.0077838	-0.00288857	0.0117583	-0.00211908	0.0648349	0.0327383	0.00788837	0.0147343	0.0345031	0.0095404	0.0288348	0.0111432	0.016184	0.000470191	0.0236366	0.0687551	0.0217882	0.0107176	-0.00700155	-0.00373854	0.0303765	-0.0220044	0.0251811	0.0233817	0.0128677	-0.0030639
	0.00714614	0.0121403	0.0157032	-0.00219082	0.00469033	0.0111336	-0.00238584	-0.00474408	0.0061272	0.00733815	-0.00358545	0.0156654	0.0202277	0.0194179	0.000129122	-0.00695017	0.0307709	0.00321337	0.00906378	0.00171077	0.00350349	0.0163676	0.0271003	0.00510041	0.00353259	0.0102544	0.00717585	0.0247309	0.0647792	0.0230868	0.0292225	0.0194268	0.0507748	0.0454808	-0.0181614	0.0210757	0.0193594	0.0200643	0.0236368	0.0224673	0.011869	-0.00608063	0.0120734	-0.0153524	0.0205367	0.0227136	0.0286542	0.00277652	0.00303721
	0.011903	0.0117048	0.0228225	0.0223847	0.0336099	0.00613759	0.00202467	-0.00194506	0.0121978	0.0123342	6.00443e-05	0.0117202	0.00712636	0.0152847	-0.000450507	-0.00327499	-0.00500084	-0.00439551	-0.00654056	-0.0056322	-0.000638412	0.011272	0.0100087	0.0290872	-8.11967e-05	0.00337649	0.00253676	0.0189692	0.023565	0.0438952	-0.0234289	-0.0276169	-0.0160954	-0.0170671	0.00299279	0.0154241	-0.0059089	0.00734506	0.0454408	0.0199583	0.0226665	0.0243527	0.00810515	0.0123058	0.00105603	0.0135087	0.0143936	0.012472	-0.00295458
	0.00351947	0.00962729	0.0224008	0.0243006	0.0186984	0.0128112	0.0039069	-0.00780948	0.00446183	0.0123234	0.00458371	0.0143862	0.0144469	0.0154401	-0.000565007	-0.00577933	0.0132433	0.0180259	-0.0145941	-0.000624874	0.00743786	0.034324	0.0185601	0.014806	0.00113311	0.00827926	0.0212729	0.0282778	0.0360222	-0.00057281	0.0258093	0.0201804	0.0279	0.0324339	-0.00112632	0.0387077	0.0224077	0.00946369	-0.0227044	-0.00180014	0.0391159	-0.00146797	0.0161001	0.00162921	0.0338312	0.00777909	0.0106229	0.0125512	0.00296764
	0.0107183	0.0193741	0.016782	0.000420121	0.000880388	0.000543614	-0.00161899	-0.0201686	-0.00434188	0.00756624	-0.000397574	-0.000928008	0.0121186	0.0138535	0.0220651	-0.0155497	0.00994749	0.00484973	0.0122903	0.0159755	0.00992572	0.0289327	0.0237999	0.00774269	0.00400177	0.018127	-0.0119729	0.0264438	0.0265372	-0.0215501	0.00335811	0.00358645	0.0155232	0.0289476	0.00265673	0.0389259	0.00372392	0.00985638	0.0270117	0.0108808	0.00480825	-0.000820766	0.00366424	0.00778052	0.0123127	0.0151513	0.0227657	0.014857	0.013866
	0.0118471	0.0178457	0.0208989	0.0294795	-0.00573986	0.0137378	0.0014198	-0.00484455	-0.00794032	0.00263441	0.00320651	-0.00287455	0.0309197	0.0123626	0.0235186	-0.00352125	0.016705	0.00176396	0.00542588	-0.00594578	0.00985285	0.0179955	0.034096	0.00758024	0.00725091	0.00864104	0.0165405	0.0175365	0.0189045	-0.0131106	-0.00341641	-0.000281833	0.0270095	0.0235313	0.00700225	0.0454112	0.00220058	0.00965889	0.0450063	0.0326222	0.0336628	0.000157151	0.00576557	0.0196079	-0.00164528	-0.00595482	0.0221056	0.010932	0.00417707
	0.0130944	0.00570789	0.0152878	0.0140935	0.0194307	0.00423534	0.0017959	-0.0110474	0.00887966	0.0197403	-0.00681381	-0.000649072	0.024691	0.027304	0.0100713	-0.016448	0.0301198	0.0131406	-0.0017018	0.00141528	0.00232609	0.0283291	0.0170928	0.0128789	0.0103065	0.00565699	0.0084056	0.0267173	0.0299771	0.0133255	0.0208753	0.0107462	0.0179581	0.032556	0.0087479	0.0146837	0.013398	-0.00291409	0.0353327	0.0165308	0.0222242	0.0127466	0.0161127	0.0283746	-0.00333206	0.0142073	0.0191367	0.0145793	0.00777351
	0.0256515	0.00883326	0.016208	0.0217176	0.0187228	-0.00518624	-0.0100811	0.00255539	0.00538737	0.0117081	-0.00573803	0.00100618	0.0152609	0.0144662	0.0147479	-0.0132145	0.00451632	0.0161261	0.00284416	0.0114694	0.000759557	0.005762	0.0067234	0.00115072	0.0038807	0.00871576	0.00854056	0.0493865	0.0483742	-0.00749983	0.0156046	0.0201895	0.0386461	0.0398272	-0.0107793	0.0369719	0.0160575	0.00756903	0.0150601	0.0169098	0.0258704	0.0283749	0.0218883	0.00498995	0.0158801	0.0164304	0.0189333	0.0199659	0.0107645
	0.0039512	0.0216374	0.0168562	0.0233368	0.00150081	0.00792165	-0.00265585	-0.00585682	0.0155533	0.0114996	0.00252076	0.0135841	0.00822099	0.0103699	0.0116469	-0.00952005	-0.00155462	-0.00048547	-0.0167186	0.00281439	0.00276626	0.0257676	0.030894	0.000230938	0.00442861	0.0157658	0.0129873	0.0488979	0.0430147	0.0278448	0.0152892	0.000677334	0.00827696	0.0585569	-0.00559892	0.0246212	0.0167213	0.0148488	0.0655094	0.0497609	0.0202804	0.00654792	0.00895758	0.0306344	0.0218571	-0.0210956	0.0195892	0.00950975	0.00246311
	0.0145845	0.0106374	0.00593547	-0.000531638	0.0153472	-0.00185575	0.00323954	0.00890304	0.00169955	0.00295761	-0.00286606	0.00709335	0.0241175	0.0286115	0.026147	-0.0150603	0.0352008	0.0203806	0.00144034	0.00862822	0.00764386	0.0119444	0.0278154	0.00194249	0.00519749	0.00185605	-0.0172366	0.00905022	0.0549027	0.0159322	0.0138773	0.00891722	0.0395348	0.03559	0.00915028	0.00351775	0.0255061	0.00966889	0.0199319	0.0153641	0.00721309	0.0162967	0.00572587	0.0134981	-0.00871494	0.00963679	0.0238147	0.0212616	-0.00547882
	0.0253167	0.0102743	0.00621358	0.00682098	0.0194681	0.00586	-0.00366024	-0.00295578	0.0120315	0.00990603	0.00265241	0.00813911	0.0147506	0.0207415	-0.00655359	-0.0281029	0.0273365	0.00038038	0.00728781	0.0112039	-0.00194096	0.0325367	0.0249272	0.00365415	0.00686182	0.00772651	0.0149213	0.034527	0.0524859	-0.00754541	0.02869	0.0236668	0.0212592	0.0284746	0.00153864	0.0222146	0.0178851	0.00828982	0.0460234	0.0200951	0.0191684	0.0124107	-0.00343652	0.0214849	0.0079449	0.00168975	0.0234107	0.0118246	-0.00431574
	0.0140394	0.0042219	0.00726318	0.0238299	0.00679368	0.00473851	-0.0114372	-0.013296	-0.00745504	0.0119295	-0.0137725	0.0176542	0.0081044	0.0179924	-0.0231253	-0.0332375	0.00795694	0.0171988	-0.00978176	-0.0215133	-0.0130249	0.0266033	0.0242698	0.0116778	0.0157411	0.00399051	0.0288211	0.0372667	0.0317969	-0.00663779	0.0145301	0.00261762	0.0415958	0.0215628	0.00334144	0.0450787	0.018282	-0.00144182	0.0114622	0.0385082	0.0129526	0.000625402	-0.000743739	0.0147454	0.00720927	0.00837395	0.0167503	0.0203896	-0.00147145
	0.0176305	0.0171374	0.00274363	0.0191242	0.00439143	0.0031457	0.00154591	-0.000688097	-0.0033589	0.0065901	-0.000922012	-0.00543098	0.015676	-2.33581e-05	-0.0408803	0.00613356	-0.00249491	0.00396628	-0.0104339	-0.00414105	-0.0124972	0.0215591	0.0393077	-0.00600763	0.00633965	-0.000795892	0.0280218	0.0241705	0.0274431	0.0376838	0.0270569	0.00473303	0.00473056	0.020521	0.000338914	0.0207017	0.00876337	0.0103177	0.0544213	0.039452	0.0204501	0.00359062	0.00667083	-0.00480111	0.0207397	0.0137313	0.0276229	0.0260202	-0.00116935
	0.0171768	0.00355217	0.0111714	0.0269045	-0.0137445	0.0131126	4.78295e-05	-0.00837697	0.00753167	0.0145513	-0.00273333	-0.0119793	0.0182888	-0.00357918	0.00953946	-0.00554485	0.0141429	0.000267095	-0.0120688	0.00238726	-0.00573214	0.0401314	0.0413036	-0.0121695	-0.0128986	0.00731307	0.00889742	0.0201986	0.0203874	0.00780909	-0.000996069	0.01538	0.0198315	0.0367565	0.0161013	0.0118901	0.0331446	0.00546506	0.00609619	0.0147078	0.036477	0.00924703	0.020159	0.00360106	0.00224211	0.02587	0.0110811	0.0093364	0.00110961
	0.019143	0.00781444	0.00877724	0.033596	0.0269811	-0.00617739	-0.0108506	0.00821706	0.0142597	0.0128931	-0.00564467	0.00578429	0.019648	0.0183578	0.0163755	-0.0113213	0.00174523	0.00965773	-0.0228574	-0.0103348	-0.00322088	0.0202886	0.0268798	0.0114954	0.0159805	0.00108589	0.0120267	0.0374214	0.0453755	0.0216248	-0.0111766	0.014915	0.00882467	0.00245916	0.0101094	0.0101993	0.00140672	0.00314563	0.0138591	0.0280043	0.0414251	0.00448404	0.0166052	0.0175678	0.0157662	0.0158618	0.0232942	0.0185474	0.00139401
	0.015663	-0.00497697	0.00272109	0.0169024	0.0200608	-0.00850216	-0.0232641	-0.00163806	0.0105339	0.0140607	-0.0128423	0.0266684	0.0309654	0.00260534	-0.0258895	-0.0168171	0.016813	-0.00349501	-0.0176568	-0.019614	-0.0119811	0.0290539	0.0434164	0.0145449	0.00669477	0.010492	0.0219828	0.0230986	0.0368637	-0.00423757	-0.00487765	0.00165945	0.016621	0.0372908	0.00506848	0.00986469	-0.000692529	0.0137815	0.076474	0.0457872	0.0224377	0.00345337	0.0209044	0.0348937	-0.000721158	0.0111721	0.0269403	0.0179182	0.00687075
	0.0215248	0.0079788	0.0175739	0.00448616	0.00395525	-0.000384804	-0.0126183	-0.000818136	0.0051175	0.0026487	-0.00768743	0.0048454	0.0303464	0.0148495	0.0191605	-0.00168944	0.0180028	0.0207983	-0.0105359	0.00114352	-0.0104525	0.0319695	0.0182812	0.00558621	0.00182667	0.00933104	0.014985	0.0180103	0.0655413	-0.011353	0.0217408	0.035242	0.0364526	0.0490304	0.0197793	0.0474522	0.0158112	0.00717879	-0.0208559	0.0255982	0.0131423	0.0119589	0.0201937	-0.000641709	0.0124907	0.00764636	0.0107667	0.0071055	0.00809901
	0.0152931	0.0140336	0.00385758	0.032486	0.0031695	-0.000301894	-0.00937373	0.000167479	0.0281262	0.0109635	-0.00625664	0.00157119	0.0320192	0.0269243	0.0281528	0.00343958	0.0271044	0.00631421	-0.00558759	-0.0119245	-0.0153121	0.0347183	0.0319476	0.00635441	0.00966975	0.00497275	0.0198774	0.0300804	0.0178808	0.00780376	0.0135382	0.00352718	0.00896317	0.00910211	0.00691062	0.00535486	0.00203798	0.00201663	-0.0230512	0.0194677	0.028147	0.00636079	-0.00331945	0.038458	0.00188476	0.0305643	0.0265629	0.0112702	-0.00184601
	0.0219824	0.0144044	0.00286642	0.0317394	0.0186849	0.00685238	-0.000858828	0.00822638	0.0111312	0.0196159	-0.00361686	0.0125568	0.022318	0.0183773	0.0196059	-0.00747682	0.00191526	0.00614602	-0.0147165	0.00248821	-0.00233682	0.034329	0.0308006	0.0128114	-0.00206239	0.00351646	0.0357183	0.0199674	0.00998416	0.023354	0.00933	4.03131e-05	0.0112502	0.0113363	0.00789444	0.0167579	0.00936856	0.0101441	0.0574763	0.0459358	0.0138488	0.0136518	0.0174415	0.033512	-0.0254752	0.0197774	0.0311947	0.0166721	-0.00177659
	0.017059	0.00569511	0.00566532	0.033374	0.0112513	0.000319517	-0.000716133	-0.006456	0.00492623	0.00200636	-0.00850889	-0.0118196	0.0384774	0.0230374	0.0164851	0.00807631	0.0381912	0.0130516	-0.0128772	-0.00468639	-0.0108166	0.0366624	0.0485643	-0.018012	-0.00837751	0.00106677	0.037692	0.0432192	0.0301352	0.0156795	0.00174453	0.0107124	0.00458732	0.0156305	0.0121542	0.00551727	0.000961345	0.010239	0.0238553	0.0190597	0.00689347	0.00809812	0.0110951	0.0194769	0.0315944	0.0210531	0.0248244	0.0151792	0.00585631
	0.0204555	-0.00325758	0.00285263	0.0280011	-0.00851576	-0.00278097	-0.0109649	-0.00937684	0.00661405	0.00178088	-0.000252001	0.0105737	0.0264754	-0.00795293	-0.0238812	0.0147972	0.0296344	0.022045	-0.014308	-0.0016939	-0.00331694	0.0435903	0.0400457	0.00522753	0.0049287	0.00327691	-0.000424969	0.0153535	0.0397315	0.0122522	-0.00209416	0.00362692	0.00362861	-0.0322005	0.0310599	-0.0158432	-0.0156756	0.0126015	0.109327	0.0378824	0.0204966	-0.0206539	-0.0288096	0.0252641	0.0245929	0.0401742	0.0273218	0.0126578	0.00820449
	0.0215227	0.00728647	0.00251252	0.0407067	0.015707	-0.00250221	0.00136686	-0.00517366	-0.00579278	0.000744771	-0.00163147	0.0094602	0.037731	0.0157463	0.0121763	-0.00145494	0.0161506	0.0157641	-0.00818604	0.00300674	-0.0121	0.043893	0.0375	0.0128132	-0.00364375	0.00395762	0.0144198	0.0425047	0.0139069	-0.00860849	0.0129421	-0.00504257	-0.000110322	0.0172153	-0.000117356	0.0195672	0.0250603	-0.00168538	0.0398147	0.0199276	0.012632	0.0186201	0.0181084	0.0279652	0.00510184	0.0269082	0.016802	0.0218954	0.0122867
	0.0194509	0.00844276	0.00244617	0.040295	0.00801094	0.00283873	-0.00450959	-0.00254762	-0.00305162	0.00779308	-0.00523911	-0.00881257	0.0365522	0.023546	0.026221	0.00344228	0.0340031	0.0123565	-0.0103732	-0.00571801	-0.0165801	0.0460348	0.0454792	-0.00138641	-0.00165019	0.0122769	0.0072698	0.0355135	0.045407	0.015354	0.00456042	-0.00732004	-0.0116965	0.0270289	0.00413908	0.0311117	0.00927133	0.0110138	0.02623	0.032454	0.0222413	0.0184449	0.0301687	0.00913585	0.020755	3.83633e-05	0.0328639	0.0186812	0.00521206
	0.02151	0.0108002	-0.00476879	0.0220739	0.014109	-0.00707435	-0.00835893	-0.00219684	0.0029065	0.00285785	-0.00533963	0.00264215	0.0398652	0.0276026	0.0293811	0.0138811	0.0148981	0.00667747	-0.0066312	-0.00427234	-0.0152196	0.030757	0.0315047	0.0130737	0.00444865	0.00620267	0.00318782	0.0226909	0.0273359	0.0163771	0.0111563	0.000983366	0.0364699	0.0279017	0.0112194	0.0388965	0.0157829	0.010467	-0.00624297	0.0195899	0.0361082	0.0104089	0.0348358	0.00725703	-0.00293491	0.00966107	0.038085	0.0294278	0.00959773
	0.0216575	0.0153888	-0.000574502	0.00576937	0.00980419	-0.00616824	0.00368945	0.00274047	0.00551457	0.00369404	-0.00905761	0.00628546	0.0404151	0.0271451	0.00896835	0.0161535	0.0147424	0.00433027	-0.0107995	0.010824	-0.0060256	0.0387744	0.0457061	0.0147611	0.0139843	-0.000802073	0.0213829	0.0194542	0.022924	0.0187399	0.026451	0.0140707	0.0072577	0.0310769	0.010055	0.0221865	0.0103759	0.015255	0.0272392	0.0396387	0.00425901	0.0168159	0.0126415	0.0318703	-0.0176529	0.0239062	0.0280008	0.025218	0.0109368
	0.0228105	0.000233839	0.00303081	0.0263226	0.00194183	-0.00476247	-0.00259982	-0.0066043	-0.000835353	0.00546062	-0.00407959	0.00500605	0.0450709	0.0287148	0.00203799	0.00859055	0.0333851	0.0232779	-0.0218519	0.00261764	-0.0164302	0.0394742	0.0505345	-0.00440174	0.00238587	0.0155612	0.0282145	0.0406552	0.00728417	0.0322193	0.0183159	0.00650161	0.0186227	0.0121041	0.00625796	0.0379118	0.0148129	-0.00352034	0.0444923	0.0511018	0.0202888	0.0120004	-0.00469811	0.020487	0.0071524	0.0168224	0.0226612	0.0232645	0.00650347
	0.0224556	0.00909429	-0.0042275	0.0261281	-0.00800748	0.00384856	-0.00645911	0.000453153	-0.00454583	0.00191636	-0.0107338	3.90828e-06	0.0311392	0.027238	0.0204279	0.0034631	-0.00326537	0.000252259	-0.0111826	-0.0066167	-0.0160349	0.0398604	0.0455919	0.0196706	0.00652595	0.0024857	0.0331401	0.0342274	0.0265109	0.0292714	0.0191541	0.00958073	0.040078	0.048526	0.0143677	0.0424097	0.00305711	0.00767332	0.0188081	0.0310379	0.019217	-0.00890004	0.0231325	0.0184438	0.0131098	0.0297988	0.031094	0.0170289	0.00447771
	0.0313156	0.00646703	0.00701997	0.0141063	0.0174779	-0.000970146	-0.000365181	-0.00381276	-0.00997715	0.00686868	-0.0209207	0.0065615	0.0363286	0.0175459	0.0139975	-0.00174318	0.0177298	0.00984849	-0.030546	0.00561163	-0.013233	0.0420204	0.039314	0.0116412	0.0010339	0.0105596	0.0301232	0.0206161	0.0514903	0.00814777	0.00741006	0.00700495	0.0132369	0.026505	0.0158492	0.0101112	0.0289807	0.0161969	0.0504793	0.0433274	0.0139645	0.0283963	0.00359532	0.0184573	0.0184105	0.0326716	0.0246847	0.0228711	0.0157424
	0.0169909	0.00578238	-0.00524811	0.0164306	0.0144933	0.00507533	-0.00332009	-0.00896753	-0.00487934	0.00846896	-0.0126533	0.00122198	0.0253012	0.0196887	0.0257655	0.0127845	-0.021413	0.00365617	-0.0290582	-0.0107624	-0.0159222	0.0277618	0.0375171	0.0127208	0.0126138	0.00997902	0.0277469	0.0182279	0.0231601	0.0212775	0.00190982	0.0133831	-0.0100268	0.0162395	0.00693031	-0.00355332	0.0193091	-0.00557615	0.0244031	0.0280991	0.0227256	-0.0139778	-0.0130434	0.0243948	-0.0114893	0.0099509	0.0326413	0.0292616	0.00946881
	0.0252741	0.00823073	0.00992016	0.0190436	0.0141388	-0.00941535	0.00572476	0.00369094	0.0104893	-0.000246014	-0.00712439	0.012937	0.0375765	0.0344607	0.025584	0.00183035	-0.000782324	-0.000607345	-0.0037636	0.00349681	-0.0207566	0.0368954	0.0504317	0.00895897	0.0046842	0.00220896	0.0309941	0.0470604	0.0211163	0.0222796	0.0170218	0.00234469	0.0401111	0.0330943	0.00279899	0.0181571	0.0211847	0.014228	0.0599673	0.0480733	0.0184444	0.0173604	0.0290786	0.00614289	-0.011155	0.0185076	0.0314017	0.0211529	-0.000642765
	0.0288189	0.0137461	0.00494281	0.0465034	-0.00388703	-0.0043013	-0.000575337	-0.00111022	-0.0129653	-0.00705876	-0.0118378	-0.00565887	0.0409917	0.0221257	0.0348111	0.0175517	0.00598965	0.0113353	0.00226716	0.00421844	-0.012847	0.0350251	0.0332977	-0.00303782	-0.00500616	0.013233	0.0158342	0.0147755	0.00811817	0.00608144	0.0118838	0.017407	0.0211399	-0.0163517	0.0284557	-0.0109979	-0.000640699	0.0121263	0.095336	0.033065	0.0275971	0.0132085	-0.0278179	-0.0180357	0.0135767	0.0328093	0.0244527	0.0290709	0.0149308
	0.0288913	0.00484856	-0.00464283	0.0185946	-0.0101436	-0.00554977	-0.00975244	-0.00271529	-0.00158773	0.00345521	-0.00283721	-0.00282969	0.0455441	0.0197	0.0227089	0.00784124	0.00876831	0.00616733	-0.0285186	-0.00533067	-0.0111658	0.0420031	0.0306749	-0.0042656	0.0100201	0.00244517	0.0145446	0.0176433	-0.00108013	0.00643542	0.00129677	-0.00933696	0.0384267	0.0182608	0.00698765	0.0209968	0.013284	0.0124968	0.00654693	0.031537	0.038888	0.016608	0.0159232	0.00750085	0.0145718	0.0275345	0.0195156	0.0213653	0.0135583
	0.029323	0.00581557	0.00927237	0.0448679	-0.000551668	-0.0207458	0.00806597	-0.0176796	-0.0161856	-0.00676272	0.00328525	0.000382825	0.0283273	0.0314958	0.0245082	0.0224204	-0.0162499	-0.00792022	-0.00279254	0.0016579	-0.0178917	0.0623725	0.0544637	-0.00259136	0.00900299	0.000874767	0.0277367	0.0279988	0.0554107	-0.00179424	0.0231904	0.0231265	0.0317326	0.0555975	0.00852609	0.0451091	0.028675	-0.00117063	-0.0336809	0.0193775	0.032899	0.0225739	0.00107595	0.00669585	0.0137058	0.00598255	0.0296963	0.0229447	0.00946717
	0.032361	0.00878261	-0.00448639	0.00702066	0.00742931	-0.00262397	0.00989441	-0.00890191	-0.00734619	-0.00454157	-0.00631052	-0.0073352	0.045313	0.0338492	0.0413648	0.0132163	0.0298076	0.0235517	0.0130131	0.00661388	-0.0114809	0.0502279	0.0533323	0.00916395	-0.00874302	0.00816205	0.0156265	0.0352283	0.0625743	0.0117091	0.00742896	0.00551892	0.0301689	0.0731735	0.00786978	0.0462753	0.0123645	0.0077276	-0.0160283	0.0474911	0.0184771	0.00838336	0.0237662	-0.0145286	0.0171738	0.00198095	0.0283674	0.0240701	0.00900724
	0.023525	0.00380441	0.00992905	0.0326047	0.0107974	0.00142354	0.00354581	0.00158123	-0.00309199	0.00643422	-0.00241946	0.00675521	0.0400841	0.0283895	0.0109096	0.00733539	-0.000534772	0.00102641	-0.00887899	-0.00164684	-0.0199831	0.0276642	0.039808	0.015335	0.0132734	0.00495576	0.0426389	0.00896463	-0.00523398	-0.00165743	0.00934454	0.0147041	0.0339363	-0.00864267	0.0330018	-0.0250708	-0.0126579	0.00127803	0.0806671	0.054611	0.0153048	0.00192457	-0.0292837	-0.0222341	-0.00106748	0.0383972	0.0306649	0.0275365	0.0108948
	0.0328072	-0.000456847	-0.00287474	0.0265262	0.00883527	-0.00342691	0.00877928	-0.00499577	0.00637488	0.0115862	-0.00775058	0.00801697	0.0366446	0.0290347	0.0275279	0.0024885	0.00679256	0.0118516	0.00170655	0.00272403	-0.010515	0.0453433	0.0650496	1.52647e-05	0.0137653	0.00837057	0.021634	0.0234453	0.0199649	-0.0163522	0.0102422	0.015958	0.00417866	0.0253412	0.0127883	0.0151196	0.019237	-0.00795581	0.0605321	0.0394951	0.00244201	0.0183318	0.00611149	0.030085	-0.0206823	0.0248106	0.0271397	0.0220779	0.00369939
	0.0341319	0.0011086	-0.00309492	0.0231209	-0.00851585	0.00876616	0.00206864	-0.0139382	-0.00130763	0.00232433	-0.00156617	-0.00503728	0.0580471	0.0415265	0.0198582	0.0155231	0.00660114	0.00839245	-0.00712134	0.0037856	-4.82546e-06	0.0597204	0.053682	-0.0159931	-0.00872139	0.00349514	0.00205534	-0.0345561	0.00390556	0.00391388	0.0118652	0.0156169	0.0304693	-0.0282305	0.0290793	-0.0207958	-0.00624114	0.015745	0.0901312	0.0480618	0.0241506	-0.00942607	-0.0195571	-0.0024356	0.031616	0.0261964	0.0334959	0.0244873	-0.00337209
	0.0174554	0.0109651	0.00155424	0.00810926	-0.000207993	0.000169842	-0.00776514	-0.018718	-0.000637319	-0.00616554	-0.00391598	0.00825406	0.0462378	0.0185738	0.0161605	-0.00624502	-0.00403466	0.0136785	-0.00955315	-0.00877575	-0.0165815	0.0429865	0.0447212	-0.00923224	-0.00654122	0.00548167	0.0312165	0.0266129	0.0304754	0.0235717	0.0167259	0.0212415	0.0274772	0.0703659	0.00332027	0.0567259	0.0347581	0.0157767	-0.0411607	0.014352	0.0195182	0.0097618	0.0246402	0.000702394	0.00269521	0.0164618	0.0271591	0.0223104	0.00125536
	0.0233644	0.00930114	-0.00294658	0.0154019	0.00740359	0.00716978	-0.0158613	0.00633897	-0.00428328	0.00452251	-0.00565285	-0.0109117	0.0317221	0.0328735	0.0162034	0.00371168	0.019729	-0.00062031	0.00167012	0.00165213	-0.0170409	0.0408348	0.0363593	0.00553968	-0.00133084	0.00884161	0.0320395	-0.00630983	-0.0135687	0.0126332	-0.00881785	0.00788255	0.0155008	-0.0432438	0.0403886	-0.0242533	0.000629939	0.00893314	0.0671787	0.021267	0.0182675	0.0027189	-0.0193251	-0.00555305	0.00952934	0.0254145	0.0301159	0.0182983	0.00878581
	0.0384895	0.00298198	0.00287314	-0.00893163	-0.0194821	0.0126501	0.00898474	-0.00162727	-0.0202413	0.000948208	-0.000405808	-0.0179241	0.0373446	0.0483433	0.0100694	0.00713637	0.0212305	0.0167164	0.000500129	0.000900537	-0.0134743	0.0476298	0.0605196	-0.0115603	-0.0092915	-0.00196584	0.0155287	0.0293667	-0.00136892	-0.0108299	-0.00800765	-0.000371153	0.0142063	0.0474937	-0.00612849	0.0301807	0.0237206	0.0113539	0.0570009	0.0292457	0.0285356	0.0112964	0.00821236	0.00909456	0.0024563	0.0175497	0.0223381	0.0281697	0.0112754
	0.0365125	0.00699256	-0.00384006	0.0392556	0.00674672	-0.00463152	-0.0260221	-0.00537182	0.00165414	0.00736315	-0.0126514	0.018466	0.0485083	0.0373831	0.0125295	-0.00385809	-0.00538803	-0.000296317	-0.00679873	0.00851887	-0.0197737	0.0524755	0.0403577	0.0141638	-0.00179126	0.00788718	0.0256524	0.0396596	0.00257634	0.00843259	0.0139841	0.000234026	0.00365106	0.0190084	-0.00910625	0.0216824	0.0103024	0.0173861	0.0256307	0.0301109	0.0268995	0.00530993	0.023032	0.0186388	-0.0194672	0.00201057	0.0229918	0.0303553	0.0125555
	0.0360248	0.000104616	-0.00634167	0.0572943	0.00552863	0.014111	-0.0107517	-0.00136555	-0.00888264	0.0103106	-0.0056711	0.00403521	0.0364144	0.0317314	0.0216173	0.0103965	-0.0262996	-0.0108632	-0.00909638	-0.00274257	-0.0182311	0.038311	0.0438348	-0.00499525	-0.014463	0.00855062	0.00942666	0.0349432	0.0114358	0.0133244	-0.00390173	0.0112074	0.0113031	-0.0313647	0.0423267	-0.0299849	-0.00429063	0.0319559	0.0960819	0.0410516	0.0202809	0.0116304	-0.0415707	0.00872491	0.0483761	0.0246616	0.0373534	0.0240051	0.0159481
	0.0316767	0.00734272	0.00577176	0.0416994	0.0104116	-0.00504391	-0.0042172	-0.00166647	0.00294166	0.0101786	-0.000789134	0.0107715	0.0354947	0.0352801	0.0296023	0.0133562	-0.0122974	0.000393762	-0.00430631	-0.00281501	-0.012502	0.048197	0.0522794	-0.00298857	-0.00112861	0.010229	0.0473303	0.0335688	0.0183489	0.0207645	-0.0100037	-0.00180868	0.0025431	0.0211578	-0.013004	0.0111096	0.0198009	0.0143503	-0.00762127	0.0304682	0.0217488	0.0051777	0.0177878	0.0375001	0.0104756	0.0266704	0.0272318	0.0192932	0.0186003
	0.0211569	0.0126898	0.0015186	0.0132005	-0.0142459	0.00178607	0.0118961	-0.00892875	-0.0102435	0.00441332	-0.00678868	-0.0133806	0.0320424	0.0431026	0.0268117	0.00654895	0.0211744	0.0277515	-0.0211433	0.00498353	-0.0184542	0.0606246	0.0536976	-0.0229408	-0.0105245	0.00707935	0.0440107	0.0305198	0.0127808	0.0103955	-0.00834246	-0.00597664	0.00415115	0.0300236	-0.0132613	0.0270752	0.0188546	0.00241724	0.0692953	0.0540246	0.0248763	-0.009275	0.00230221	0.000934056	0.00405784	0.0202468	0.0309296	0.0358565	0.0115336
	0.0308208	0.0149712	-0.00143925	0.0281533	0.00661497	-0.00489513	-0.0105898	0.00105548	-0.00771078	0.0118458	-0.00812382	-0.00200753	0.044138	0.0205711	0.00202032	0.00690259	-0.0158907	-2.43497e-05	-0.00638757	0.00734074	-0.00727845	0.0561643	0.0546629	-0.0126708	0.0160913	0.00187108	0.0204983	0.0315685	0.0774883	0.020946	0.0222325	0.0112847	0.0251164	0.0388578	0.00290366	0.0680002	0.02469	-0.00174283	0.0606206	0.00669959	0.0239937	0.0217808	0.0358001	-0.00206868	0.0488029	0.010464	0.0373345	0.0267088	0.00826344
	0.0257955	-0.000964357	0.00291208	0.0206065	-0.046093	0.00761702	0.0181564	-0.0129962	-0.0153613	0.0077238	0.00207905	-0.0227971	0.0517389	0.0438112	0.0330675	0.00481759	0.0301024	0.0304004	0.00610332	0.0051875	-0.0195798	0.0512567	0.0592266	-0.0244851	-0.0172196	0.00260871	0.0270748	0.0235192	0.0178857	-0.0118527	-0.000277038	0.0252535	0.0267876	0.0392723	-0.00670351	0.0582382	0.000457451	0.00747392	0.0377907	0.022795	0.0300432	-0.00297311	0.0165327	0.0309121	0.023897	0.0239186	0.0291973	0.0223973	0.00265145
	0.0222191	-0.00604012	-0.00394228	0.030952	0.0397934	-0.00193227	-0.00913489	0.00508985	0.0038814	0.0112691	-0.0191298	0.0180756	0.0437632	-0.0144769	-0.00221392	0.00615442	-0.00739931	0.00653752	-0.0300979	-0.00402609	-0.0200388	0.0447894	0.0516404	0.0221523	0.011339	0.00697664	0.0195258	0.0259041	0.0178143	0.0120731	0.0121461	-0.0112242	0.0187364	0.054597	-0.00360856	0.0186729	0.0180798	0.019915	0.0341981	0.044411	0.0189006	0.00770142	0.0342637	0.0210308	0.0199025	0.0248969	0.0361376	0.0253317	0.0154196
	0.0258752	0.00528115	-0.00322642	0.0208293	0.00734332	0.00115266	0.000493668	0.000756455	0.01496	0.01631	-0.0130591	0.01124	0.0482173	0.0233604	0.0218545	0.00406832	-0.00709536	0.00180555	-0.0149232	-0.00446221	-0.0105366	0.0501274	0.0469233	0.0057698	0.00822263	0.0076764	0.0398138	0.0224273	0.0295428	0.0118524	0.0295032	0.0169388	0.0121015	0.0396723	-0.000324857	0.0380046	0.0109982	0.0132744	0.0477958	0.0327152	0.00705036	0.014222	0.03353	0.0273863	0.0113083	0.0160802	0.0310558	0.0223062	0.0102198
	0.018681	0.0149313	-0.00233951	0.0299407	0.0117483	-0.00810159	-0.00178034	0.00914228	-0.00657194	0.00409816	-0.0103903	0.00321534	0.0527227	0.0192125	0.0181184	0.0204535	-0.00549492	0.0154914	-0.014413	-0.0087796	-0.0228081	0.0410659	0.0348131	0.00324241	-0.000718684	0.00845009	0.0237836	0.0161044	0.00689746	0.0111509	-0.00806755	0.0069702	0.0123233	0.0350246	-0.0062598	0.0205022	0.00963058	0.0128703	0.0385172	0.036179	0.00232497	0.0177988	0.020725	0.0319077	0.00630903	-0.0166442	0.0398836	0.0196054	0.0053142
	0.00146402	0.0100118	-0.00631423	0.0534517	0.0253886	-0.00713229	0.00295329	0.00388	0.00319017	0.00470749	-0.0104618	0.009376	0.0383648	0.026937	0.0290611	0.0144491	-0.00681302	0.00446461	-0.00227895	-0.0317406	-0.0295953	0.0534877	0.0394654	0.000121449	-0.00550054	0.0112299	0.0383707	0.0167914	0.0418949	-0.0101395	0.00763007	0.0125651	0.0295596	0.0561141	-0.00127775	0.0195765	0.0123935	-0.00570803	0.00939309	0.016302	0.0140675	0.00346754	-0.000163306	-0.0055843	-0.0119022	0.0169483	0.0382152	0.0232254	0.0193236
	0.0240938	0.00344587	0.00651872	0.0383009	0.0107862	-0.00766025	-0.00678466	0.00459938	0.00775701	0.00701279	-0.0116954	0.0159299	0.03973	0.02628	0.0227883	-0.00022101	-0.000702774	0.0155288	-0.0106838	-0.00621879	-0.00952395	0.0278222	0.0395652	0.00430754	0.00139436	0.0058762	0.0295795	0.0218669	-0.0193488	0.0158478	-0.0184556	0.00382272	-0.00970593	0.0318082	0.00283197	0.0179197	0.0183493	0.0149774	0.058534	0.0380211	0.0128269	-0.0303797	0.0311606	0.0248104	0.0186335	0.030343	0.0358068	0.0252903	-0.00104006
	0.0249019	0.00095471	0.00656114	0.0255152	0.00455118	0.00601745	0.000906024	-0.00672209	0.00794779	0.00982968	-0.00037658	0.0197554	0.0409678	0.027021	0.0109528	0.00399791	-0.0273258	0.0133684	-0.00819331	-0.00179893	-0.0137847	0.0359743	0.0443071	-0.0035784	0.00878732	0.00891869	0.0373615	0.0240576	0.061949	0.00534067	0.0115819	0.00274504	0.0605906	0.050289	0.00582035	0.0322156	0.0338444	-0.00960426	-0.0473271	0.0453212	0.00735041	-0.00734302	0.0331225	-0.0025005	0.0162579	0.0182225	0.0304191	0.0220841	0.0148368
	0.0321306	0.00891193	0.00118726	0.0178705	-0.000463307	0.00217459	0.00947688	0.00575118	0.0140219	0.0154682	-0.00673846	0.0111925	0.0617361	0.0354514	0.0323322	0.00627309	0.0276945	0.02389	0.000787949	0.0135967	-0.0037093	0.0586124	0.0593211	0.00473546	0.0103021	0.0101108	0.00766022	0.030848	0.0232362	0.0146654	-0.00093168	-0.0106669	-0.00038216	0.0238429	0.00833897	0.0328709	0.00969415	0.0171313	0.0705582	0.058073	0.0166163	-0.00222316	0.0179557	0.0245054	0.014993	0.0220864	0.0304655	0.0310233	0.0170985
	0.0220333	0.0094165	-0.00654838	0.0421837	-0.0194697	0.00960688	-0.00186874	-0.00172923	0.00621052	0.0130058	-0.0110886	0.0135198	0.0516474	0.0339293	0.0239203	0.0139272	0.0080421	0.0214362	-0.00213162	0.0135114	-0.0110083	0.0504524	0.0554889	-0.0040384	-0.00438093	0.00408134	0.0307274	0.0272153	0.0452603	-0.00149896	0.0213083	0.021731	0.0337627	0.06557	-0.00280691	0.0430853	0.0102802	0.0193246	-0.0801859	0.00763358	0.0139367	-0.00726239	0.0347445	-0.00879358	0.0183304	0.00488514	0.0385356	0.020757	0.000492132
	0.0332028	0.0082372	0.00489648	0.0218945	0.00798236	0.00385187	0.00684786	-0.00350677	0.00348091	0.00708422	-0.00586655	-0.00387333	0.0476363	0.0450893	0.026957	0.0214808	0.0206689	0.0264278	-0.00787941	-0.00357957	-0.0220886	0.0640054	0.0557918	-0.00252354	-0.00592119	0.00226316	0.0462226	0.0307775	0.0814366	0.0280662	0.0123235	0.0207225	0.047544	0.0621565	0.0100407	0.0409082	0.0287875	0.0118611	-0.0301151	0.034445	0.0197414	0.0130936	0.04312	-0.000752729	0.0243562	0.0067598	0.0411409	0.0190508	0.0033142
	0.0290937	0.00489447	-0.00845674	0.0160407	0.0141349	-0.00224641	-0.0199408	-0.00717062	0.00529825	0.00675237	0.00929917	-0.00219073	0.0495974	0.0409527	0.0248854	0.0035	0.0164621	0.0164556	0.000835028	0.00609278	-0.0203841	0.056268	0.0618551	-0.0159541	-0.00431778	0.0012913	0.0518436	0.00747944	0.00859025	-0.00233171	0.00705587	0.0165459	0.0253739	-0.00984979	0.047652	-0.0247165	0.0159552	0.0143084	0.113944	0.0599584	0.00267228	0.0247526	-0.0366078	0.00930785	0.0104601	0.044871	0.0305734	0.0183734	0.00967543
	0.0279491	0.00536665	-0.00207063	0.0254418	0.00988852	4.33119e-05	-0.00835015	-0.00448577	0.00221991	-0.000529338	-0.0155055	0.00612799	0.0337781	0.0464494	0.0326862	0.0107328	-0.00402013	0.0058421	-0.00828657	-0.00396737	-0.0235261	0.0429761	0.042279	-0.0154143	-0.004714	0.00155532	0.0395886	0.0229653	0.00183463	0.0114295	0.0448694	0.0122521	0.0237475	-0.0361305	0.0304344	-0.0310168	-0.00574393	0.0155285	0.0920399	0.0458863	-0.003845	0.0220711	-0.0325077	0.00719736	0.022634	0.0299647	0.0337894	0.0140968	0.00778875
	0.0231136	0.00808901	-0.00408705	0.0318234	0.00971981	-0.0103892	-0.0261062	0.00155596	0.00322623	0.0200071	-0.0118788	0.0227074	0.041775	0.0187001	0.00295312	-0.0111999	-0.0351827	-0.00219426	-0.00952552	-0.00150199	-0.0247963	0.0574508	0.0545851	0.00408028	0.010788	0.00739161	0.0257648	0.0258493	0.101738	0.0102053	0.0168406	0.0149487	0.0081737	0.0570128	-0.00240676	0.0411	0.0203039	0.00755719	-0.110181	0.0128774	0.0317349	0.00731298	0.0304209	0.0132069	0.0216591	0.00917826	0.0282504	0.0235509	0.000922639
	0.0305827	0.00610619	-0.00409725	0.0382573	-0.00917159	0.00399707	0.00553722	-0.0013922	-0.00314509	0.0125753	-0.00465835	-0.00273075	0.0413088	0.0419369	0.0229789	0.00643142	0.0165335	0.0140553	0.00295801	-0.00188082	-0.00851383	0.0453562	0.0617801	-0.000643532	0.00590073	0.00391129	0.0167554	0.0382047	0.0694218	0.0137095	0.028433	0.0189234	0.0100648	0.056652	0.000837971	0.0157158	0.016469	0.0203577	0.00767411	0.0380117	0.0226535	0.00169182	0.0169288	-0.00559247	0.00908993	0.00540224	0.0429625	0.0226073	0.0128732
	0.0399624	0.00702585	0.00186224	0.0567062	0.0220486	-0.025905	-0.0250257	-0.00530665	-0.00489595	0.0176594	-0.00743468	0.0059747	0.0543006	0.0279397	0.0135473	0.00845015	-0.00884677	0.0107217	-0.00104523	0.00383483	-0.018446	0.041985	0.0473853	0.000575578	0.00137489	0.00916269	0.0293772	0.0332831	0.0542588	0.0362514	0.0195416	0.0102241	0.0340407	0.035942	-0.00433506	0.0440299	0.00774908	0.0122575	-0.0301451	0.0199579	0.017977	0.0130321	0.0329337	0.0168573	0.00810441	0.0024383	0.0246671	0.0307888	0.0230618
	0.0400456	0.00275003	-0.00565417	0.0335012	-0.0135608	0.00284197	-0.00290691	-0.00667382	-0.00338079	0.00748191	-0.00518621	0.0138482	0.0506435	0.0478752	0.0246805	0.0129907	0.023866	0.0153635	0.00679798	-0.00553295	-0.016567	0.0681138	0.0622147	-0.00681934	0.0040155	-0.000924775	0.0386483	-0.0101498	-0.0345026	0.0192525	0.0145067	0.0297206	-0.00800492	-0.0249203	0.0397136	-0.0277991	-0.000284244	0.0235508	0.127437	0.0256412	0.00386366	0.0194959	-0.0331589	0.00117294	0.014544	0.0459136	0.0301066	0.0197139	0.0145924
	0.0365485	0.00437063	0.00577207	0.0311438	0.00870086	-0.00177656	-0.00753394	0.00497877	-0.00333579	0.0071685	-0.0051362	-0.00161655	0.0465738	0.0301951	0.0125621	0.00036575	-0.00539283	0.00342713	-0.0182649	0.00305537	-0.00933757	0.0396441	0.0433969	0.00331576	-0.0137589	0.00274571	0.0256572	0.0377224	0.0576341	0.00756279	0.0433082	0.0246533	0.0504893	0.093667	0.00204616	0.0350908	0.0122982	0.0172791	-0.0809102	0.0367702	0.0360756	0.0223211	0.0318185	0.0122407	0.00230834	0.00711899	0.0303912	0.0254967	0.00771219
	0.0304046	0.00348922	0.00442781	0.0331384	-0.00464426	-0.00949722	-0.00981196	-0.00443613	-0.0038085	0.00587198	-0.0134598	0.0257747	0.0538582	0.0332638	0.013724	0.0105409	0.0182549	0.0103414	-0.0122652	-0.00098611	-0.0248966	0.0478006	0.064362	-0.00658862	-0.012697	0.00482601	0.0378095	0.0643209	0.0421895	0.01884	0.0247607	-0.00991811	0.0225379	0.035103	0.0108565	0.0257964	0.0161856	0.00908487	-0.0350737	0.0191575	0.0154574	0.0215589	0.0259287	-0.00310198	0.0141424	-0.000325948	0.0398363	0.0199297	0.00950558
	0.0238867	0.0103494	-0.00177747	0.0144206	-0.00991407	0.00130086	-0.00650042	-0.00219574	-0.00283168	0.0140826	0.000135292	-0.00282697	0.0411281	0.0385713	0.0300028	0.0181927	0.0160855	0.0105161	-0.00401749	-0.00124926	-0.00556969	0.0609761	0.059231	-0.014341	-0.0251925	0.00909884	0.0357769	0.0263655	-0.010823	0.040694	-0.00955761	-0.00321924	-0.00725	0.00823234	-0.0130965	0.0152594	0.0155957	0.0154449	0.0949978	0.0592079	0.027564	0.019724	0.0172543	0.0422573	0.0117127	0.0177393	0.0272044	0.0228995	0.00712067
	0.0396517	0.00845872	0.000990949	0.0164481	-0.00648702	-0.000780257	-0.000928432	0.0109917	0.00729277	0.00779406	-0.0044465	0.00822855	0.048581	0.0352486	0.0301068	0.0184281	0.0194129	0.0185739	-0.00409768	0.00422251	-0.0174059	0.0347711	0.0522831	0.00155998	-0.00353218	0.00807091	0.0312263	0.0353803	0.0784668	0.0223975	0.037757	0.0167612	0.0188632	0.0799107	-0.000474149	0.0425997	0.0103611	0.00997483	0.00398946	0.0351656	0.0127576	0.00515009	0.0419889	0.00247738	0.0198506	0.00276116	0.0302955	0.0192351	0.0124738
	0.0400101	0.00822404	-0.00290546	0.0201998	-0.03104	-0.00129493	0.0115596	0.00219576	-0.00152712	0.00890628	0.00446182	-0.0166954	0.0534099	0.0522093	0.0287875	0.0033177	-0.00822026	0.0065058	0.00551741	0.000622745	-0.0197015	0.0444148	0.0534103	-0.0188454	-0.0219684	0.00125686	0.0356236	0.0333189	0.0673108	0.0166442	0.0303089	0.0123663	0.0276001	0.0700379	0.00877297	0.0239658	0.0273553	-0.0146492	-0.132378	-0.00946456	-0.00801196	0.00588503	0.0322753	0.0138217	0.0138417	0.0322519	0.0317423	0.0171104	0.0108188
	0.0237005	0.00748108	-0.00934323	0.0308901	-0.0353349	0.00320515	-0.00285219	-0.0121001	-0.0143064	0.015472	0.00429253	0.00434675	0.0624752	0.032983	0.0236094	0.00335651	0.00931592	0.00780386	-0.0108794	0.00525577	-0.00419386	0.0464667	0.0486403	-0.0146461	-0.00416767	0.00579192	0.0230227	-0.00130712	-0.0173452	-0.0187422	0.0419034	0.0363195	0.0214239	0.00173247	0.0358211	-0.0196047	-0.00793399	0.0128323	0.127526	0.0556044	0.0186445	0.00493011	-0.0282744	-0.00933349	0.0304262	0.0188512	0.0374436	0.0167822	0.0117775
	0.0217581	0.00817631	0.00625439	0.0235453	-0.0278557	-0.00358357	-0.00775598	-0.00831745	-0.0072642	0.0117427	0.00609053	0.00640074	0.0591068	0.00799552	0.00746244	0.00885042	0.00576281	0.0126507	-0.00895215	0.00570778	-0.0151256	0.0517745	0.0491236	0.000210427	-0.00163653	0.00833396	0.0418305	0.047476	0.0467782	0.0257687	0.0156742	0.010566	0.0207968	0.0660981	0.0062781	0.054402	0.014675	0.0135772	0.0180799	0.0329462	0.016831	0.0138119	0.035241	0.00867662	0.0039748	0.00607988	0.0363582	0.0280906	0.0253747
	0.0300169	0.0108574	5.29241e-05	0.0178058	0.00259048	0.0197464	-0.0039135	-0.000242588	0.0164893	0.0146051	0.00111006	-0.00752183	0.0591119	0.0371513	0.0225398	0.0163069	0.0169364	0.0235824	0.00572351	0.00518799	-0.0107022	0.0346598	0.0370268	-0.00453465	-0.0112007	0.00622751	0.0169169	0.0623905	0.0304149	0.013148	0.00306949	0.0284042	0.0405197	0.0886203	-0.00606186	0.0522356	0.0391087	0.0169578	-0.0407146	0.0321363	0.0147337	-0.00165147	0.0516697	-0.00155608	-0.000731185	0.0176612	0.0392362	0.0203101	0.00320441
	0.0319457	0.00461179	0.00685256	0.042441	-0.00808743	0.00545599	-0.0095363	-0.00814067	-0.0243737	0.0194249	-0.000280308	0.0134261	0.0446706	0.0337225	0.0144502	0.0111101	0.00387492	0.010909	2.05711e-05	-0.00218405	-0.0085165	0.0438976	0.0399578	-0.00632017	0.000938281	0.00622872	0.0411098	0.0451227	0.0344259	0.0330262	0.0366952	0.0204509	0.0341268	0.0663024	0.00386675	0.0288885	0.0164693	0.0149559	-0.0396832	0.0345702	0.00893602	0.0237506	0.036111	0.0180255	0.0296033	0.0279877	0.0289621	0.0237967	0.00360713
	0.0442482	0.0131773	0.00131565	0.0146419	-0.0130518	0.00613176	0.00640606	-0.00917249	-0.0115017	0.0110949	0.00161259	-0.00719642	0.0491179	0.0392036	0.0252729	0.0190955	-0.0138936	0.00120177	0.005713	-0.000839786	-0.00190586	0.048177	0.0520673	-0.00775816	-0.00569251	0.00890307	0.0211841	0.00736192	-0.0260594	0.00790939	0.0302187	0.0194367	0.00787422	-0.00514835	0.0362976	-0.0195654	0.00793915	0.00269832	0.0824366	0.0567264	0.0199365	0.0146994	-0.0131129	-0.00114099	0.0295497	0.0395476	0.030221	0.0210452	0.0183775
	0.0326768	0.00682149	0.00443888	0.0391528	0.0226643	-0.00566321	-0.00821366	0.00565501	0.00433633	0.0143262	-0.00246721	0.00447825	0.0303284	0.0277176	0.0279118	0.0179185	-0.00405293	-0.0131334	-0.00257219	0.00725231	-0.013837	0.0190316	0.0404563	0.0240295	-0.0040316	0.00536974	0.0317187	-0.0117181	-0.0475716	0.0111667	0.00780612	0.0228194	-0.0148906	-0.0146176	0.021279	-0.00437968	0.00421495	5.73985e-05	0.138055	0.0417721	0.0205025	0.0159886	-0.019315	-0.000935806	0.0245265	0.036455	0.033691	0.00746358	0.0102561
	0.0388051	0.0163899	0.00529013	0.0190206	0.00897726	0.00271461	0.0115545	0.00582368	-0.0104903	0.0163824	0.00981583	0.0103231	0.0528404	0.0354984	0.0371991	0.00896662	0.0116579	0.0122795	0.00662312	0.0126481	-0.000626352	0.0402247	0.0541173	-0.00306386	-0.00358394	0.00676138	0.0319027	0.0605895	0.0375794	0.0185714	0.0134084	0.00168381	0.0159331	0.0379368	-0.00450374	0.0391585	0.0274276	0.00888961	0.0227778	0.044244	0.00670683	0.00357786	0.027564	0.0148304	0.0299833	0.0067967	0.0294062	0.0271719	0.012691
	0.0287168	0.0138856	0.00663463	0.0259647	-0.00384236	-0.000255891	-0.00378409	-0.0132834	-0.000142019	0.00945326	-0.00932369	0.0116235	0.0362268	0.0189273	0.0140429	0.019246	-0.0195637	-0.0030104	-0.00361518	-0.00483231	-0.0195222	0.0455017	0.034862	0.00185427	0.00574304	0.00064158	0.0356487	0.0298629	0.0580036	0.0211781	-0.00441295	0.00349122	0.0259024	0.0450332	-0.00600642	0.0358689	0.0349803	0.0102852	-0.000693688	0.0423629	0.0223144	0.0256066	0.0324805	0.0160629	0.0157505	0.0155296	0.0238384	0.0233759	0.0162098
	0.0273127	-0.0007642	-0.00503427	0.0346258	-0.0095449	0.00643195	0.0117541	-0.00242663	-0.00017064	0.015667	0.00444679	-0.00880431	0.0451975	0.0484457	0.0303464	0.0125319	0.00977208	0.00477757	0.0119179	-0.0032354	-0.00555446	0.0439772	0.049342	-0.00031035	-0.00988591	0.00408696	0.0204767	0.0396468	0.0470549	0.0170756	0.0123819	0.0403311	0.0161569	0.0611216	0.00393942	0.0403072	0.0220399	0.0223855	0.0219422	0.0455065	0.0213016	0.00757135	0.0406422	0.0145162	-0.00433087	0.0128602	0.0428146	0.0153984	0.0232399
	0.0340882	0.00323473	0.0142049	0.0127481	0.0141044	0.000563508	-0.00599884	0.0102054	0.0181499	0.0102412	0.00905408	0.00547391	0.0418251	0.0382722	0.024989	0.00598161	0.0246179	0.0264509	0.0161392	0.0165751	-0.00989173	0.0184927	0.0361973	-0.00724634	-0.00131848	0.00796121	0.0177375	0.0394129	0.0553899	0.00352856	0.0425782	0.0148718	0.0262581	0.0834434	0.00761621	0.0347071	0.01672	0.00202072	-0.0269153	0.0396957	0.0226674	0.00779611	0.0190469	0.016767	0.00519094	0.020451	0.0354473	0.0211745	0.00386415
	0.0345672	0.00886545	0.00351862	0.00812414	0.0289456	0.00564853	0.00103975	0.00329163	0.00259656	0.0269673	-0.00556307	0.0151976	0.042236	0.0134521	0.00633592	-0.013656	0.0211821	0.00958968	-0.0297202	0.00789831	-0.00364024	0.0328844	0.0430925	0.0180501	0.019357	0.00589381	0.0211166	0.0374123	0.041817	0.0191418	0.024885	0.0316929	0.0305304	0.0620779	0.00663256	0.0470216	0.0220509	0.0199039	-0.033353	0.0327068	0.0023695	0.0140388	0.0502698	0.00982278	0.0019076	0.0070765	0.0309043	0.0233918	0.0119761
	0.0269255	0.0113775	-0.00572028	0.0418925	0.0206677	-0.00282033	-0.0112844	0.0029753	0.00501881	0.0147791	-0.00641716	0.0056949	0.034404	0.0260602	0.0336123	0.00363549	-0.0174932	0.00103715	-0.00372602	-0.0129053	-0.00784534	0.00623155	0.00700588	0.000547463	0.0193152	0.012419	0.022919	0.0514828	0.0847707	0.0263374	0.0270931	0.020754	0.040357	0.0686377	-0.00295406	0.0401366	0.0320012	0.00271297	-0.0173784	0.0418393	0.0285591	0.00841098	0.0301164	0.0134799	-0.00510964	-0.00954886	0.0084477	0.0446311	0.000946091
	0.0133818	0.00938094	0.00318015	0.0199341	0.0130934	0.00631763	0.00588703	-0.000809341	0.0126935	0.0151195	-0.000698064	-0.00255987	0.0322328	0.0426532	0.0325447	5.28967e-05	0.00715819	-0.00453026	-0.00334677	0.000628703	-0.00275734	0.0348244	0.0253878	0.005206	0.00812686	0.0135365	-0.000357281	0.0395971	0.0772553	0.00359186	0.0158913	0.0112664	0.0130994	0.0616412	-0.00362798	0.0443629	0.021489	-0.000140073	-0.0218959	0.0348646	0.00882856	0.0246551	0.0387349	0.000162533	0.0334385	0.0108498	0.0337493	0.0152308	0.00973727
	0.0250735	0.0144619	0.00428513	0.0146114	0.0177601	-0.000447867	-0.00235893	-0.0010131	0.000878039	0.0200238	-4.22186e-05	0.00179728	0.0327911	0.0364273	0.0379685	0.00612159	0.0259467	0.0229	0.0129353	0.0140966	-0.00618517	0.0175487	0.0375076	0.0162271	0.00567935	0.00563227	0.0163241	0.0446362	0.0493575	0.0386958	0.00342256	0.0101045	0.0192918	0.0448936	0.00382522	0.0399237	0.0177461	0.015931	-0.0272029	0.0383188	-0.00154242	0.0050235	0.0315577	0.0119031	0.0304946	-0.00304751	0.03945	0.0165632	0.0117096
	0.0061394	0.0114903	0.00673411	0.0274833	0.0156802	0.00119598	0.00209695	0.00460163	-0.0121837	0.013977	-0.0132511	0.0141509	0.0320982	0.0036931	0.0102364	-0.000951862	-0.00984685	0.00859574	-0.0137215	0.00370657	-0.00466587	0.0268835	0.0352713	0.00716746	-0.0109162	0.00553888	0.0262831	-0.0170559	-0.0508932	0.0268315	-0.00653052	0.00902647	-0.00356353	-0.0229972	0.0336336	-0.0064601	0.000747972	0.0125929	0.151257	0.0402122	0.0183854	0.0262497	-0.0196059	-0.0104943	0.0378539	0.0137418	0.0100365	0.0277392	-0.00216493
	0.0253353	0.00982186	-0.000528629	0.0187453	0.0133903	0.000648468	-0.00769984	0.00290186	-0.00929068	0.00545599	-0.0176498	0.0118314	0.027236	0.0303819	0.00763344	0.000234161	0.0252303	0.00956131	-0.001215	0.00766385	0.00452819	0.0172219	0.0334774	0.0116601	0.0061713	0.0120033	0.0205588	0.0499492	0.0827272	0.00577029	0.0354338	0.00179807	-0.00300186	0.053277	0.00394631	0.0625356	0.0607163	0.0192697	-0.00706925	0.0389744	0.042502	0.015065	0.0436608	0.0122722	0.00193979	-0.00311199	0.0302781	0.0148149	0.0012525
	0.0284454	0.01021	0.00628155	0.0487505	0.020179	0.00269089	-0.000883855	0.00511057	0.00511097	0.0230574	-0.00973609	0.0216014	0.0419714	-0.000359943	-0.00681026	0.0055726	0.00316252	0.00327819	-0.00865971	-0.00411496	-0.0111362	0.0205875	0.0302173	0.0161111	0.017451	0.0126016	0.00883928	-0.00348324	-0.030007	0.0247123	0.0101009	0.0446219	-0.0520443	0.00755627	0.0342478	-0.0159345	-0.000545987	0.0132007	0.134168	0.0406957	-0.0127801	0.0195805	-0.00609564	0.0176219	0.0370759	0.0232191	0.0383515	0.0263717	0.0148853
	0.0133962	0.0211818	0.00856327	0.0124335	0.00203851	0.00748991	0.0107642	-0.00335007	0.00247699	0.0218662	0.00432074	-0.0018399	0.0277803	0.0197317	0.0301889	0.00225427	0.0223467	0.00830431	0.00198293	0.016121	-0.000107055	0.0331324	0.0334907	0.00918921	-0.00360132	0.01222	0.000780995	0.0436263	0.0731651	0.0257126	0.0364827	0.0266344	0.053626	0.032667	0.0252522	0.0157499	-0.00436771	0.0199679	0.0863448	0.0437517	0.0125564	0.0192566	-0.0103535	0.00561342	0.0238129	0.00351159	0.0214828	0.0301096	0.00260474
	0.0255402	0.0201965	0.00358987	0.0271212	0.0208362	-0.00207947	-0.0127973	-0.00311312	0.0206833	0.0194972	-0.00575333	0.00758724	0.0226787	0.0012384	-0.00625815	0.0102003	-0.0164284	-0.0117334	-0.0100307	-0.00604716	-0.00734971	0.010753	0.0191203	0.0131	-0.00576777	0.00932142	0.00898311	0.00178032	0.0552631	0.0226692	0.0301389	0.0348021	0.0451984	0.0137428	0.031499	-0.00184643	0.00319051	0.033526	0.0724525	0.0593909	0.0387578	-0.00872021	0.00136743	-0.025813	0.0419693	0.024103	0.0281257	0.012605	0.00538263
	0.0193538	0.0202067	0.00468324	0.0170296	0.0319038	-0.00501817	-0.0125466	0.00716834	0.0115758	0.023748	0.00192318	0.0143136	0.0390698	0.00821668	-0.00390756	-0.0042538	-0.000905462	0.00451333	0.00616526	-0.0102023	-0.000742849	0.0120073	0.0252207	0.0326461	0.0121328	0.00508169	0.0232633	0.0157142	0.0853233	0.0207908	0.0322466	0.0234366	0.0559953	0.0333468	0.0222389	0.00988432	0.00451675	0.0170956	0.0799777	0.0379267	0.0158458	0.0192924	-0.0152732	-0.00578127	0.0330166	0.0177704	0.0343925	0.017785	0.0179741
	0.0197487	0.0148167	0.00433754	0.0218239	-0.00986435	0.00176978	0.00404893	-0.00928957	-0.00628787	0.0181386	0.00277339	-0.0034529	0.0328329	0.0289366	0.0137438	-0.00355365	0.0246353	0.0212592	0.0017841	-0.00814173	0.00472751	0.0223587	0.0270114	-0.00415294	-0.00343006	0.0031277	0.00436097	-0.0114473	-0.0587486	0.0215404	-0.0132516	-0.000682467	-0.00637335	-0.0242246	0.00478917	-0.0262553	0.011309	0.0194439	0.141025	0.0608813	0.0128909	0.00714236	-0.0235365	0.0168944	0.0339519	0.0322763	0.0296324	0.0185899	0.0113071
	0.0234804	0.0175083	0.00693302	0.000858736	-0.020401	0.00788803	0.0130126	-0.0130231	-0.0132105	0.0123165	0.00256955	0.00216925	0.0279643	0.0174648	0.0212437	0.0150819	0.0210454	0.00931822	-0.000390023	0.0170978	-0.00291313	0.0283071	0.0422929	-0.00834975	-0.0020815	0.0117009	0.0225345	0.0483496	0.0720497	0.02944	0.0201267	0.0104341	0.0288873	0.0739267	-0.00124218	0.0479678	0.0236049	0.011836	-0.00766291	0.0258165	0.0262441	0.00985327	0.0500645	0.0192106	0.00243167	-0.0213279	0.0118691	0.0250706	0.0123344
	0.0283137	0.0105147	0.00632715	0.00897616	-0.00663227	0.00138532	0.0165218	0.000258528	0.00720899	0.0157666	0.00309187	0.0111817	0.0222427	0.0285793	0.014658	0.000677073	-0.00142207	0.00569497	0.00710035	-0.000595857	0.00641715	0.023138	0.0309358	0.0055848	0.00255784	0.00650264	-9.24538e-05	0.0675155	0.0687181	0.010788	0.0189141	0.00580836	0.0539417	0.0886678	0.00477704	0.0575883	0.0136803	0.0113026	-0.0439694	0.000121653	0.0273151	0.00850468	0.0328483	0.00107354	0.000126409	-0.00161746	0.0340303	0.022015	0.023958
	0.0301892	0.0112796	0.000425691	0.0168369	0.0160642	-0.0012222	-0.0196289	0.00647839	0.00488197	0.0175841	-0.00571566	0.00489598	0.0282417	0.0104763	0.0100831	0.0108996	0.00873473	0.00747642	0.00251937	0.00221494	-0.00222202	0.0146289	0.0254694	0.0121418	-0.0021861	0.00741237	0.00507603	0.0159968	0.0509912	0.0265852	0.00805535	0.00532235	0.0492366	0.00358861	0.0286876	-0.00932644	0.000614198	0.0204697	0.110703	0.0255005	0.00129074	-0.00678008	0.00254307	0.00514319	0.0253126	0.00891266	0.0342127	0.0208384	0.00620716
	-0.00246841	0.00907436	0.00246263	0.020203	0.0153092	-0.000826714	-0.00656592	-0.00364399	0.00430374	0.0157928	-0.0101251	0.0164486	0.0325029	0.000715232	0.0115455	0.0102206	0.00846211	0.00716918	-0.0103815	-0.0113443	-0.00974282	0.0151806	0.0267819	0.0238643	0.00416335	0.0110666	0.0235976	0.0324104	0.0229069	0.0289584	0.0268051	0.0167298	0.0207207	0.0194072	0.0227023	0.0285956	0.0074668	0.0285615	0.139431	0.0409806	0.0162733	-0.00936746	0.0135412	0.0104108	0.0515789	0.017736	0.0338888	0.0118293	0.00856686
	0.0140359	0.0137014	0.00431408	0.0333232	0.0045294	0.00409784	0.0029285	-0.00367909	0.00880981	0.0218747	-0.00197151	0.0158283	0.026924	0.00647453	0.00572564	-0.000598736	-0.00242135	0.0011416	0.00309918	0.000239431	0.00094645	0.00991904	0.0203658	-0.00562192	0.00814731	0.00814254	0.0129765	0.0378954	0.0247103	0.0171956	0.0341062	0.0342303	0.0455223	0.0198726	0.0269346	-0.00199726	0.000741145	0.0123592	0.100846	0.0329272	0.00999873	0.0229563	0.00640954	-0.0026312	0.0189343	0.0310646	0.035879	0.00958865	0.00737719
	0.0166181	0.0144896	0.010872	0.0139951	0.00667752	0.00340309	0.00532227	0.00670414	0.00328556	0.020095	-0.0033425	0.0153718	0.0265108	0.009099	0.00862799	0.00919028	-0.00707419	0.0169223	0.0108855	-0.000763835	-0.00361244	-0.000632063	0.0196022	0.0103111	0.00674405	0.00484671	0.0265664	0.0420685	0.0860298	0.00329775	0.0139029	0.0137851	0.048388	0.0797282	-0.00915841	0.0446094	0.012362	0.00988375	-0.0298055	-0.0049808	0.00148179	-0.0148952	0.0430197	-0.00157715	-0.0227323	-0.0401466	0.0243448	0.0143308	0.0195631
	0.0213534	0.00994746	0.00562369	0.015886	-0.00545625	-0.00180762	-0.000783225	-0.00490676	0.00305885	0.0115016	0.00109892	0.00136373	0.0186625	0.0285438	0.00853551	0.00211693	-0.0333592	0.00863969	-0.000469424	0.0106469	0.00791283	0.00606587	0.0276816	-0.00272535	0.00145292	0.00582873	0.0169376	0.0477378	0.059184	0.0113791	0.0179065	0.00979198	0.0322557	0.0689842	-0.0145695	0.0528607	0.0282699	0.0190052	-0.0351849	0.00353481	0.00780137	0.0277733	0.0311858	0.0147184	-0.00613436	-0.0140616	0.0441492	0.008392	0.00839182
	0.0141162	0.0107123	-0.00311551	0.0101249	-0.0295966	7.22436e-05	0.00498553	-0.0246239	-0.0241289	0.0225725	0.00190541	-0.00460146	0.0181437	0.0285921	0.0155164	-0.00254238	0.00258586	0.00811173	0.0108923	0.00251296	0.0019656	0.0278238	0.0327363	-0.00841696	-0.00862993	0.00165493	0.0105207	0.0223026	0.0369135	0.0359732	0.0325953	0.015863	0.0281284	0.0126005	0.0231382	0.00314	0.00880807	0.0237188	0.0836832	0.0219367	-0.0171915	0.0151762	0.00466411	0.000759528	0.0393471	0.0135133	0.0248391	0.0134935	0.0131971
	0.0171974	0.0073824	0.00679987	0.00084172	-0.015225	0.00593109	0.0141585	-0.0287079	-0.0239664	0.0136941	-0.00235911	0.0110456	0.0209269	0.0143196	0.00198969	0.00393059	0.0192203	0.01166	-0.00230502	-0.000411527	-0.0042704	0.0184408	0.0256787	-0.00397885	0.000752843	0.0135741	0.0157085	0.0472067	0.0547697	0.00770106	0.00817983	0.00151425	0.0474987	0.0624962	-0.0166034	0.053441	0.0281479	0.0189632	0.0125589	0.0317777	0.019179	-0.00313356	0.0657988	0.0312525	0.0103564	-0.0182997	0.031368	0.0158578	0.000883582
	-0.00215336	0.00412471	0.00475158	0.0112914	0.0078283	-0.000753265	-0.00821618	0.000890346	0.0130315	0.0188097	0.0111143	0.0230406	0.0320077	0.0150284	-0.0163881	-0.00990075	0.012782	-0.000131181	0.0151032	-0.00095366	-0.00876055	0.00420539	0.0125167	0.0206516	0.00858704	0.00976091	0.0233704	-0.00419854	-0.0247946	-0.00211082	-1.57207e-05	0.00539604	-0.00956999	-0.017351	0.0117241	-0.00297442	-0.00298222	0.0338726	0.148196	0.0196272	0.0244865	-0.0127194	-0.00490332	0.0171016	0.0361578	0.00829486	0.0325857	0.0177683	0.0156391
	0.0205418	0.0134774	0.0077012	0.0113369	-0.00666503	0.00344236	0.00315009	-0.0102451	-0.000697569	0.0242501	0.00516995	0.0215775	0.0170901	0.0110147	0.00530508	-0.00294695	-0.00312775	-0.00226236	0.000443275	0.0113497	0.00472929	0.0181112	0.0244537	0.00859885	0.0116243	0.0130962	0.0277515	0.0394038	0.0498337	0.0324897	0.0192987	0.0294055	0.0328786	0.0244886	0.0319341	0.000521834	0.0043358	0.0382515	0.116345	0.0121549	0.0111573	-0.000229757	0.00162136	-0.0137092	0.0446717	0.0164361	0.0411739	0.0178745	0.0154373
	0.0175906	0.0149105	0.00906337	0.0145195	0.0149278	-0.00850719	0.00174652	-0.00551642	0.00686729	0.0140088	0.00765539	0.0252721	0.0255145	0.0152488	0.00410407	0.00341291	0.0108546	0.0122355	7.9827e-05	0.0162499	-0.0136489	-0.00382114	0.0198899	0.0205796	0.0145062	0.0145213	0.0276189	0.0248848	0.0080494	0.0144521	0.0362075	0.0292213	0.0491896	0.0302047	0.020474	0.0200423	0.000565621	0.010415	0.0933777	0.0190367	0.0228785	0.00880149	0.0116294	0.0157444	0.0156446	0.0208169	0.0411683	0.0109261	0.0109663
	0.0180345	0.00553156	-0.00204515	0.0229991	0.00351133	0.00326383	-0.00301736	-0.00774753	0.00363134	0.0150192	-0.00700284	0.0123	0.019668	0.0128792	0.0234234	-0.00240301	0.000593647	-0.0111914	0.0131817	0.01566	0.000639488	0.0135522	0.0194874	-0.00102915	-0.00243872	0.015805	0.0045701	0.0111338	-0.0186495	0.00391653	0.00194882	0.0222783	0.00123255	-0.0127865	0.0220985	0.0209321	-0.0129661	0.0222953	0.114642	0.0199001	0.0128398	-0.00471815	-0.0157513	0.00855743	-0.00446753	0.0303084	0.0330188	0.0102204	0.0100239
	0.0198796	0.0128177	0.00130851	-0.0117495	-0.0096841	0.005622	0.00652302	-0.000634918	0.00859445	0.0146835	0.00911993	0.00709109	-0.00424278	0.0191912	0.0184237	-0.00157245	-0.000130135	-0.00389554	0.0132421	0.00964439	0.00364376	0.0127431	0.0180476	0.00268746	0.00746692	0.0120941	0.00524539	0.00662738	0.0271428	0.0309605	0.0263821	0.0206011	0.0286304	0.0157772	0.0144765	0.00527992	-0.00146226	0.0161677	0.080745	0.0130784	0.0096047	0.0176933	0.00688824	0.0051222	0.0264112	-0.000208872	0.0434266	0.0149836	0.00680974
	0.019554	0.0153777	0.0130726	0.0131424	-0.00534648	0.00219442	0.00519305	-0.0131811	-0.000158291	0.0247081	0.00178016	0.000117364	0.017567	0.0134288	0.00464933	-0.00404078	0.0134549	0.00308894	-0.0033057	0.00532647	-0.0105673	0.00298969	0.0153004	-0.00672501	-0.00583361	0.0165924	0.0131878	0.0024383	-0.000246583	0.00675403	-0.00381573	0.0236817	0.029873	-0.00159848	0.0174526	0.0175993	0.010598	0.0290723	0.108363	0.0060722	0.0067919	-0.00973405	0.00607303	0.021181	0.0223483	0.000185941	0.0139931	0.0198109	0.0141157
	-0.000650938	0.0122215	0.00777736	-0.0107552	-0.021491	0.00493885	6.20282e-05	-0.0121614	-0.0151885	0.0107135	-0.00128733	0.00661105	0.012217	0.0111975	0.0282711	-0.00962884	0.0020436	0.0123354	-0.00849463	-0.00489014	0.0100307	0.000280511	0.0271931	-0.0339418	-0.0282089	0.0070736	0.0326532	0.0130135	0.0266253	0.0410558	0.00117238	0.0255621	0.0317541	0.0143874	0.0152008	0.00864102	0.00466799	0.0160123	0.0869739	0.0169449	0.00541848	0.00522014	0.00948733	-0.0143861	0.0133768	0.0093852	0.0126629	0.0283034	-0.000709536
	0.0163004	0.0210516	0.00959653	-0.0150954	0.00488854	-0.00103967	-0.00463888	0.00052703	0.0131515	0.0237654	0.0027112	0.00571174	0.0113789	0.0117321	0.016836	-0.00265042	0.0258243	0.0159113	0.0116763	0.00305817	-0.00711337	-7.153e-05	0.0196573	0.000988295	-0.00961422	0.0129745	0.00471504	0.0135451	-0.00632426	0.00839169	0.0392336	0.00322979	0.0573282	0.0108622	0.0034414	-0.00867917	-0.00439738	0.0105976	0.075849	0.0306695	-0.000169917	0.0103126	0.00331111	-0.0252851	0.0518503	0.0199614	0.0175382	0.0230525	0.0236897
	0.0147378	0.016497	-0.00234035	0.0227023	-0.0158488	0.00700042	0.0031194	-0.00778506	-0.00736607	0.018531	0.00581587	-0.00199014	0.0222088	0.0263	0.0225703	-0.0070204	-0.0183089	-0.0110424	0.0155062	0.0202497	0.0064182	0.00289295	0.0337351	-0.0173525	-0.0133377	0.0149186	0.0172258	0.00966316	-0.0185078	0.0352075	0.0214081	0.0250807	0.0267818	0.0211896	0.0292569	0.0210161	0.0136128	0.0138673	0.0895998	0.0232197	0.0202247	0.0192719	-0.0115266	0.0162823	0.0501382	-0.0108327	0.0121768	0.0240315	0.0105066
	0.00888851	0.0143609	0.00752813	0.00791299	-0.00367278	0.00341795	0.010431	0.00454989	0.0211015	0.0110778	0.00468191	0.0206497	0.0243238	0.0173889	-0.00658924	-0.00756817	0.00441696	0.0135134	0.019553	0.00851333	0.0108042	0.00287761	0.0158902	0.0136047	0.00497105	0.0132484	0.0174382	0.0216408	0.052974	0.00735001	0.00672394	-0.00967937	0.0242109	0.0688845	-0.0187009	0.068065	0.0277117	0.0218933	-0.00743566	-0.0225048	0.00111243	0.0135972	0.0445746	0.0139932	-0.0026361	-0.0362146	0.0421371	0.0256079	0.00492001
	0.00631201	0.0178575	0.0190464	0.0192089	0.000814042	0.00717877	-0.0115887	0.000523614	0.00329199	0.0185007	0.00293466	0.00196832	0.0154904	0.00776115	-0.020209	-0.00305769	0.0123604	0.0161889	0.00192728	0.0128644	0.0121008	-0.0120934	0.0124956	-0.00191291	-0.00543509	0.00849927	0.0138751	0.0495167	0.0509933	0.0142177	0.026577	0.00928171	0.0144367	0.0739295	-0.0154369	0.0569005	0.0216915	0.00406028	-0.00513076	0.00726305	0.0188386	0.0150064	0.0391608	0.0350016	-0.00610683	-0.0209319	0.0162405	0.0166082	0.00578203
	0.00447149	0.0118195	0.00890828	0.000400838	-0.0185288	-0.00458374	-0.0125228	-0.00303768	0.00311057	0.00929903	0.00597777	0.00392881	0.00507075	0.000334169	0.00236676	-0.00603393	-0.000166061	-0.00417646	-0.00323471	0.0130089	0.00578503	0.0143832	0.0162973	0.00336611	-0.00098579	0.0102006	0.0212429	0.00923913	0.0429056	0.0227414	0.00319058	0.00325223	0.0517031	-0.0171758	0.00175032	0.00674422	-0.00592395	0.0328327	0.120901	0.0244022	0.0062887	0.0081257	-0.00680453	-0.0199713	0.0244994	0.00275449	0.031612	0.0193591	0.0128122
	0.00479534	0.0121495	0.012724	0.00757358	-0.0132215	-0.0107153	-0.00285443	-0.00783825	0.00574405	0.0125942	-0.00108404	-0.00158178	0.0196114	0.00936776	0.000678939	-0.00498733	0.0182545	0.005506	0.0102421	-0.0005795	0.00524809	-0.00134101	0.0170919	-0.0117135	-0.00734955	0.011021	0.0281959	0.0142001	0.0372122	0.0151728	0.0401604	0.00503644	0.0330882	0.0109643	0.0128952	-0.00306248	-0.00813774	0.0262208	0.104935	0.00356484	0.0133262	0.000375657	-0.013629	-0.0140712	0.012906	0.00621618	0.0261642	0.0157177	0.00311558
	0.0108359	0.0154392	0.0111469	0.00483676	0.00829076	7.2777e-06	-0.00540082	0.00825174	0.00690592	0.0114825	-0.00444627	0.0138334	0.0147961	0.0111409	-0.00623226	-0.00996755	-0.000986223	0.0033418	0.0137068	0.0128619	0.00256765	-0.00251626	0.015663	0.00696341	0.0118121	0.0165134	0.0105355	0.0323959	0.011096	0.00396777	0.00732626	0.0239397	0.0232328	0.0129975	0.0161433	0.0236983	0.0197741	0.0269728	0.104794	0.02781	-0.00608727	-0.0024215	0.00535725	0.00371241	0.0354636	0.00561777	0.0361716	0.00201904	0.0170405
	0.0140092	0.00621737	0.00460089	0.0142897	-0.00580314	0.00166513	-0.0025547	-0.00550476	-0.00772455	0.0244841	-0.00171098	0.000766567	0.0125362	0.0242098	-0.00118187	-0.0219463	-0.0142318	0.00115565	-6.05777e-06	0.00509585	0.00801472	-0.00549295	0.0193507	-0.00200959	-0.00538038	0.00830366	0.00372994	-0.0138538	0.0436958	0.023488	0.0321452	0.0177001	0.0311096	-0.0172215	0.0116404	0.0112392	-0.00278989	0.0216965	0.128455	0.0354389	0.00604694	0.0159463	0.000906704	0.0321134	0.0429873	0.0145655	0.0478064	0.00220529	0.018372
	0.00614734	0.0174606	0.0136853	0.00277014	0.00976433	-0.00817262	-0.0113865	-0.00614165	0.00890273	0.0243713	-0.00265685	0.0273232	0.00639741	-0.00537861	-0.02111	0.000519872	0.00346147	-0.0011713	-0.00636033	0.00529208	0.00303594	-0.00110091	0.0075461	0.0128221	-0.00145551	0.00904715	0.0275013	0.0231202	0.0140334	0.0323414	0.017464	0.0129551	0.0331687	0.0115114	0.00947419	0.0178024	0.0072976	0.0250063	0.132892	0.0400503	0.0364299	0.000368832	-0.00106257	0.00273975	0.0376427	-0.00124013	0.0295737	0.0132608	0.0185535
	0.0128307	0.00833722	0.00971994	0.00597999	0.0168243	-0.0170298	0.000964146	0.00182823	-0.0112816	0.0143529	-0.00552423	0.0011572	-0.000555008	0.00603695	0.0165102	-0.00399376	-0.00453031	0.00961977	0.00248137	0.00121993	0.00282029	0.000147995	0.019343	0.0128817	0.0145262	0.012317	0.0128264	0.0168781	0.0281591	0.0249508	0.0230248	0.00636789	0.0032191	-0.0147996	0.0256966	0.0205605	0.00922301	0.0229213	0.108245	0.0283256	0.0429117	0.0184928	-0.00288303	-0.0166218	0.0463535	0.00546817	0.0421329	0.0176393	0.0109702
	0.00360666	0.00841526	0.00738307	0.0103988	0.021459	-0.0142212	0.000801835	-0.00327512	-0.00414836	0.0163705	-0.0128356	0.0273421	0.00848374	-0.00407365	-0.00245837	-0.0257041	0.00612163	-0.00273512	0.00442105	0.00910089	-0.00249761	-0.0216316	0.000695323	0.0145056	0.00918278	0.00947314	0.0225503	0.00798995	0.00961257	0.0256038	-0.000987805	0.00997611	0.0246354	-0.0105915	0.0102711	0.0251093	0.0041938	0.0248593	0.117344	0.0299658	0.0203182	0.014523	0.00806709	0.0136323	0.0326498	0.0076351	0.0405167	0.0128083	0.0201353
	0.0168125	0.00702446	0.0119421	-0.00690966	-0.0210589	-0.0067484	0.00388552	-0.0134632	-0.0161384	0.013394	0.00789138	0.00396099	0.0183888	0.0161678	0.000730281	-0.00925848	0.0457412	0.0121984	0.0121093	0.0220662	0.0209673	-0.00760589	0.0282326	-0.0196774	-0.00492152	0.00866794	0.00349217	0.00836285	0.0199398	0.0282957	0.0296002	0.0110938	0.0166566	0.0227719	0.0161138	0.0245232	-0.0115625	0.0203515	0.106361	0.00826783	-0.00536372	0.0163058	-0.00601725	0.0216311	0.0300003	0.0161169	0.0394557	0.0193607	0.00867861
	-0.00238243	0.00904539	0.00693214	-0.0136273	0.000334645	-0.0088214	0.00876102	-0.00772849	-0.00225199	0.014876	9.70143e-05	0.00770602	0.0191228	0.0131159	0.00311329	-0.0146614	0.0205462	0.0163094	0.0108606	-0.0041578	0.00124968	-0.00195938	0.0235641	0.00678437	-0.000830255	0.00437038	-0.0155271	-0.00731842	0.00927532	0.0337554	0.0109295	-0.00561477	0.0393289	-0.00422903	0.0112266	0.0241658	-0.00410651	0.0227496	0.106296	0.0027655	0.0171244	0.0140092	0.0135958	0.00137939	0.0114757	0.0185074	0.0403736	0.0262566	0.00603123
	-0.00564273	0.0113771	0.012841	-0.00380316	0.00540384	-0.0159727	0.00310485	0.00536256	-0.0101843	0.011326	-0.00729906	0.0262725	0.0118713	0.00486701	-0.00208066	-0.00386562	0.0112631	0.00446886	-0.0105332	0.00493139	0.0206523	-0.00825566	0.0151251	0.000219976	0.0111884	0.00811982	0.0159437	-0.0135638	0.0225714	0.0253414	0.00395445	-0.0136132	0.0066623	-0.0198627	0.0151447	0.0135014	-0.0136187	0.0283822	0.162595	0.0289367	0.0422913	0.00550287	-0.00391153	0.0143142	0.0376334	0.02505	0.0493565	0.0230401	0.022935
	0.00725734	0.0162402	0.00309922	0.00662926	0.000831424	-0.00415445	-0.00704162	-0.00501506	-0.0110253	0.0163746	-0.00112542	0.0109166	0.0176648	0.01491	-0.0141014	-0.0106149	0.0102686	0.00426667	0.00773984	0.0106139	0.0274581	-0.00443121	0.00548654	-0.00188857	0.00104389	0.0114856	-0.00766893	0.00352071	0.00796787	0.0292253	0.00875359	0.0051782	0.0264682	0.0323893	-0.000353295	0.0113985	-0.0206224	0.0197101	0.0947655	0.00348698	0.00719869	0.00445728	-0.00308914	0.0164481	0.0366549	0.0144146	0.0310188	0.0236064	0.0126044
	-0.000793037	0.0187418	0.0165834	-0.0168096	-0.013948	-0.00148793	0.00364727	0.00172935	-0.00872291	0.0210654	-0.00492946	0.00484669	0.00586692	0.0196386	0.00333669	-0.0173079	0.0256751	0.0159085	0.0263244	-0.000337447	0.0221507	-0.00127376	0.00548542	-0.00112239	-0.0118346	0.0110859	0.000377149	0.000866117	0.0177175	0.00560838	-0.00440757	0.00624341	-0.00195816	-0.00306673	-0.0023476	0.0145767	0.0109052	0.016007	0.108506	0.0230863	0.0182115	-0.0052697	-0.0248409	0.00324718	0.0118474	0.0014985	0.0136187	0.0297721	0.0169272
	0.00676809	0.0103944	0.0127871	0.00203396	-0.0127869	-0.0152961	0.00372696	-0.00299275	0.00799816	0.0137952	0.00278224	0.0043396	0.000614137	0.0118324	-0.0099643	-0.0111906	0.00428688	0.00370323	-0.0131832	0.00576661	0.00870981	-0.0115532	0.003149	-0.017728	-0.00741733	0.0038904	0.0182359	0.000922098	-0.0166071	0.016292	0.0171297	0.0100253	-0.00403009	-0.0143207	0.01558	0.00744337	0.0130354	0.0288522	0.0770633	0.0184584	0.0171614	-0.00155155	-0.0224211	0.0039497	0.0228795	-0.00960849	0.0536354	0.00742004	0.0159972
	-0.00587601	0.0163564	0.0207915	0.0245517	0.0015286	-0.0116239	0.0016564	-0.00705468	-0.00817422	0.0172217	-0.000308742	0.0158103	0.00319784	0.00516605	-0.01013	-0.0131734	-0.000196846	-0.00106563	0.00985598	0.00522505	0.012822	-0.00164999	0.00605554	-0.00445466	0.00120345	0.0108812	0.00894565	0.015988	0.0332897	-0.017306	0.0136303	0.0118512	0.0366535	0.0200255	0.00948404	0.0268666	0.0020964	-0.00179012	-0.00623353	0.0403315	0.00484979	0.0245201	0.00324235	0.00124397	0.0306573	0.0141243	0.0349009	0.0160144	0.0142223
	0.00523062	0.0136807	0.0174861	0.00980958	0.0125198	-0.0196682	-0.00914236	0.000120688	-0.00486972	0.0181958	-0.00178144	0.0268585	-0.00898908	0.0107315	-0.0176387	-0.0207878	0.0122065	0.00695307	0.0122937	0.0179637	0.0167737	-0.0155469	-0.0122297	0.0126232	0.019753	0.00853674	0.00586782	0.0192853	0.0201593	-0.0205139	0.0114584	0.0016845	0.0128484	-0.00500203	0.00477415	0.0189393	0.0015878	0.0253229	0.106321	0.0258922	0.0127353	-0.00945121	-0.00506615	0.0214815	0.0306927	0.0121929	0.0372307	0.000250152	0.00210028
	0.00627589	0.0180181	0.0121227	0.000800507	-0.00501668	-0.00631431	-0.00374073	-0.0103913	-0.00121475	0.0167753	0.00425805	0.00978356	0.0104016	0.0142253	0.00591166	-0.0119837	0.00114813	-0.00624178	0.00184243	0.00232327	0.0130159	-0.020636	0.00833388	-0.00190915	0.00691511	0.0053669	-0.00673776	0.016061	-0.0168318	0.0159915	0.0102712	-0.0092287	0.0211734	-0.0186401	0.000154789	0.00665811	-0.00310329	0.0157529	0.167466	0.00861724	0.0174846	-0.00160002	0.0058547	0.0213555	0.0188187	0.0176393	0.050171	0.0114019	0.0195594
	-0.0101651	0.005484	0.0108931	-0.00508048	-0.0144258	-0.0035404	-0.00191549	-0.0192941	-0.00689536	0.00604421	-0.00409863	0.00789168	0.00142739	0.0131516	0.00472656	-0.0137725	-0.00740603	0.00720529	0.0139234	0.016656	0.0168021	-0.00232535	0.00344437	-0.0160673	-0.0116955	0.00570125	0.0110638	0.0114905	-0.0128688	-0.000747455	-0.0119475	-0.00668816	0.00388979	9.39072e-05	0.00181855	0.00344215	-0.0144124	-0.00431168	0.120242	0.0235194	0.0195334	-0.00716522	0.0124172	0.0107102	-0.000429662	0.0193915	0.0320299	0.0113411	0.0146898
	0.00189933	0.00733173	0.008508	-0.017619	-0.0212059	-0.00782465	-0.00345649	-0.0128882	-0.00866242	0.012736	-0.000346607	0.0138549	-0.00771726	0.00813819	-0.00913876	-0.0180258	0.00299119	0.00264006	0.0135169	0.00103542	0.0220831	0.00309574	0.0118842	-0.0110525	-0.0050976	0.00763602	0.0144963	0.0247178	0.0617019	0.0174928	0.0111803	0.0151496	0.0629839	0.0124761	0.00654448	0.0313723	0.00651038	0.0272776	-0.0297159	0.0105991	0.0108041	0.0105791	0.0135521	-0.000629963	0.0285756	0.00511979	0.0325162	0.00632632	0.0269085
	-0.00826896	0.0124192	0.0171203	0.00585774	0.0095949	-0.0158939	-0.0122133	0.0026987	-0.0177066	0.0136067	-0.00431537	0.0245631	-0.00899894	-0.0193203	-0.0164882	-0.0291493	-0.0316194	-0.0103562	-0.00886732	-0.0142014	0.00774977	-0.00956865	-0.0117884	0.0102941	0.0159971	0.0180869	0.0207343	0.03526	0.0630286	0.0106306	0.0258865	0.0154492	0.0503003	0.0492371	-0.00347935	0.0367897	0.00890745	0.0108686	-0.0126219	-0.00156893	0.0208432	0.00870933	0.0249463	0.0185972	0.0163622	-0.00167796	0.0198272	0.00270935	0.00127941
	0.00122581	0.0100983	0.0235936	-0.0169204	-0.0237037	-0.0115201	-0.00675239	0.00182808	-0.00803109	0.0107672	-0.0005911	0.0223644	0.000108451	0.00119556	0.000760479	-0.00295133	0.0151944	0.0135923	0.00903876	0.00807728	0.0155996	-0.00139184	0.000111333	-0.0139645	-0.0112832	0.00809	0.0174623	0.00542565	-0.0431349	0.02511	0.0176357	0.0332131	0.0117811	0.0142932	0.00893965	0.00923665	0.00536725	0.0159164	0.176499	0.0266638	-0.00344522	-0.0037762	0.00413886	0.0022609	0.0240767	0.0197322	0.0340576	0.00879067	0.0144297
	0.00305419	0.00996156	0.0159221	0.0103747	-0.0119781	-0.0172764	-0.00211868	-0.0129836	-0.0134719	0.0162868	-0.000637562	0.0111526	-0.00158336	0.0150466	-0.00915185	-0.014268	-0.00821001	0.000669847	-0.0127473	0.00811179	0.0185546	0.00474548	0.00537636	0.00456068	0.00266255	0.00857822	0.0127632	0.0276507	0.0316327	0.0270621	0.011235	0.0110326	0.0176379	0.0380207	0.000739112	0.0209222	-0.00642453	0.012272	0.115693	0.0210657	0.0165384	-0.0135083	-0.0023822	-0.00289619	0.041239	0.036177	0.0144582	0.0203765	0.00588282
	0.00544557	0.00950246	0.00517855	-0.00258319	-0.00474474	-0.0174691	-0.0105452	0.00757146	-0.0103938	0.00929617	-0.00561303	0.0120395	0.000861995	0.0097686	-0.00294927	-0.0167152	-0.00122822	0.0124725	0.0126962	0.000743759	0.0169808	-0.022379	0.0024572	-0.0022754	-0.000100251	0.00609407	0.00893881	0.0194265	0.000394606	0.00230529	-0.000726379	-0.00789995	-0.00447665	-0.001376	0.00177633	0.00459798	-0.000745468	0.023527	0.138576	0.0372784	0.0184571	0.0049609	-0.0149289	0.0338779	0.0194752	0.00301926	0.0304292	0.0150939	0.0300883
	0.00369303	0.00895744	0.0206429	-0.00644147	0.00580153	-0.0180666	-0.00732205	-0.0029126	0.00297119	0.0117028	-0.00403569	0.0357066	0.00453539	0.00511323	-0.00479307	-0.0232001	-0.000421411	0.00265432	0.00762963	-0.00543752	0.0161769	-0.0112294	-0.00653235	0.00567292	0.0103783	0.00972716	0.0126952	0.0286338	-0.0265752	0.0116858	-0.00807231	0.00089337	-0.0068042	-0.0127059	-0.00131107	0.0220095	0.0235181	0.0197041	0.15851	0.0196226	0.0191367	-0.00190782	-0.0141048	0.0169477	0.0126573	-0.00218319	0.0374225	0.013669	0.0085872
	0.000512665	0.0142504	0.0170184	-0.00367516	0.0147493	-0.0220559	-0.0125374	0.000294008	-0.000545146	0.0160014	-0.0117008	0.0231188	-0.00538466	0.0102448	-0.00379595	-0.0267396	0.0143468	0.0100729	-0.00929858	0.00578607	0.0187238	-0.0148313	-0.0114604	-0.00377373	0.000909254	0.0063323	0.00822233	-0.0112345	0.0283326	-0.0126035	0.0096035	0.000352889	-0.00493016	-0.00728671	0.00978087	-0.00112105	-0.00647058	0.026251	0.0778141	0.0340341	0.020402	-0.000649474	-0.0080053	0.0125137	0.0236411	0.0291572	0.0356069	0.00443511	0.00864909
	-0.0137357	0.0112831	0.0102569	0.0155898	0.0218556	-0.0175998	-0.0102402	-0.000836139	-0.000706562	0.0206688	-0.00648141	0.0222511	-0.0012679	0.00658391	0.00367687	-0.0287898	-0.0147047	-0.00422917	-0.0195349	-0.0100614	-0.00163123	-0.0201287	-0.00294833	0.00524452	0.00799681	0.00212699	0.0121723	-0.00431185	-0.0106125	0.0269557	-0.0079751	-0.00416174	0.0258431	-0.0131018	-0.000567348	0.0253362	0.00607393	0.0151303	0.123268	0.0121325	0.00691847	0.0226579	-0.0151397	0.0131811	0.0102701	0.0200185	0.0146051	0.001581	-0.00698306
	0.0034602	0.0133151	0.0124147	0.0176935	-0.00350599	-0.0163671	0.00419585	-0.0173457	-0.0111067	0.011534	7.78625e-05	0.0184724	-0.0035926	-0.00301685	-0.00887123	-0.0225963	-0.0230532	-0.0168312	0.00836277	0.00827954	0.00469822	-0.0255339	0.0050924	0.00029039	0.00408208	0.00817434	0.0141013	0.0172017	0.0735863	0.0168791	0.027588	0.0221151	0.0648175	0.0375486	0.00936782	0.0299152	0.00506075	0.00796952	0.0227174	0.00150565	0.0172822	0.00692401	0.0119817	0.0035229	0.0279417	0.0108956	0.0445846	0.00614257	0.0241688
	-0.00854893	0.00594181	0.0160376	0.0156221	-0.00902938	-0.0196872	-0.0111116	-0.00935098	-0.00123304	0.00774518	-0.00381511	0.00821448	0.0130508	0.0107639	-0.0166166	-0.0204553	0.0129091	0.022776	0.00558393	0.00665897	0.016947	-0.00495644	0.00287316	-0.00241241	0.0124081	0.00090663	0.00651997	0.0173631	0.0711329	0.0297139	0.019624	0.0149541	-0.00431165	0.018575	-0.00469377	0.0163949	0.0181196	0.00944485	0.0924334	0.0135099	0.0117671	0.00297659	0.00422062	0.0209014	0.0170266	-0.00316356	0.0134963	-0.00144649	-0.011834
	0.0050129	0.0136989	0.0184325	-0.0184802	-0.000129322	-0.0133179	-0.0134351	-0.00685643	0.00209941	0.00875345	-0.004101	0.0173925	-0.00156382	0.00468203	0.0019953	-0.0189713	0.00969788	0.00196447	0.0116747	0.0128542	0.00894375	-0.0121659	0.0135077	-0.0120626	-0.0124415	0.00189993	0.018637	0.00611065	0.0858934	0.0190633	-0.0192748	-0.0179581	-0.0113799	-0.0180886	-0.00770391	-0.00137179	-0.00796792	0.0221774	0.149379	0.0172814	0.030606	-0.0208992	0.0106426	0.0177347	0.0106848	0.00543925	0.0396221	0.00946813	0.021723
	0.00600087	0.0104972	0.0132163	0.00356523	-0.00475438	-0.0189107	-0.0143971	0.000795047	-0.000896073	0.00971251	-0.0169048	0.0102757	0.0178556	-0.00572225	-0.0098602	-0.0147588	-0.015114	-0.00132261	0.00275434	0.00845895	0.0120558	-0.00460316	0.0114519	-0.0138563	-0.0131077	0.010758	0.00499411	0.0254801	0.0465454	0.0159308	0.0183332	0.0068949	0.0464055	0.0486491	0.00688808	0.0336828	0.014983	0.00678917	0.0228742	0.0253344	0.010899	0.021492	0.000700629	0.00676793	0.0260221	0.0067478	0.0397274	0.00929428	0.0172212
	0.00393508	0.00852425	0.00776191	0.00753928	0.00376631	-0.0309478	-0.00935603	0.00298622	-0.000243277	0.0125555	-0.00751673	0.0299961	0.0012384	0.0101466	-0.00998642	-0.0221004	-0.0174628	0.000461223	0.0176306	-0.000800701	0.011055	-0.0192295	-0.00637705	0.0244404	0.0179409	0.00787772	-0.00678762	0.0217024	0.0431161	0.0214249	0.028834	0.00892924	0.0301934	0.0659244	-0.00784934	0.0195146	0.00135362	0.0122425	0.0202744	0.0137526	0.00231262	-0.00832668	0.00170968	-0.0122029	0.0188197	-0.00158675	0.0427946	-0.00112122	0.0164774
	-0.00122299	0.00154443	0.00524668	0.00193015	0.00641341	-0.0315099	-0.0212957	-0.00231111	-0.000331792	0.0151238	-0.00960868	0.00715378	-0.00200251	0.00112701	-0.00322846	-0.0102365	0.0051499	0.00453024	-0.00658813	0.00429492	0.00820745	-0.00676472	0.0111261	0.0160806	0.00931569	0.00786674	0.0107048	0.0043856	-0.0192099	-0.0112816	0.0126752	0.0244089	0.0163016	0.00800583	0.0121809	0.0294389	0.0110306	0.0182378	0.163603	0.0367282	0.0196045	0.0101188	-0.00658355	0.00461227	0.0224688	0.0165265	0.0165722	0.0126522	0.02078
	-0.0101395	0.00332596	0.0137215	0.00439374	-0.00634826	-0.0220651	-0.00679303	0.00636989	-0.0084102	0.0115883	-0.0118209	0.00641697	1.82611e-05	0.0140117	0.00895328	-0.00981175	0.00661877	0.00349012	0.0130802	0.00712316	-0.000135983	-0.00330665	0.00149968	0.00274232	-0.00182478	0.00755047	-0.0208798	-0.00884124	-0.0683547	0.00479286	0.0147136	0.0292284	-0.0170432	0.000571503	0.0155695	-0.00440716	-0.00464894	0.0196218	0.135911	0.0260422	0.0106641	0.00269759	0.0111494	0.0206802	0.0247261	0.00807732	0.0372234	0.013723	0.0182884
	0.00670238	0.0128474	0.0117946	-0.00351529	-0.0224699	-0.0240102	-0.00571869	-0.00965652	-0.00228316	0.0105768	-0.00732056	0.0142956	0.00835705	0.0125542	-0.00252832	-0.00346042	0.00260947	0.00532803	0.00551031	0.0043477	0.0138479	0.00478517	0.0126137	-0.0113856	-0.0204968	0.00475356	0.00920366	0.00624997	0.0380255	0.01156	0.0173527	0.00698171	0.0141366	-0.000930068	0.0158018	-0.006435	0.00494443	0.0185304	0.159947	0.0274969	0.00252338	0.0114188	-0.0256005	0.0125417	0.0193185	0.0162426	0.0329559	0.0147694	0.0218821
	0.0117062	0.0144039	0.00643876	-0.00458861	-0.00924073	-0.0246574	-0.00182927	-0.00202101	-0.0172564	0.00719307	-0.0131095	0.0147195	0.010425	0.0205954	0.00166599	-0.0256854	0.0120046	0.0142888	0.00840294	0.0135383	0.0166961	-0.0049744	0.0060774	-0.004045	-0.043007	0.000148099	0.00345416	0.0226452	0.0994404	0.018794	0.0276189	0.0217631	0.0529907	0.0316502	-0.00680869	0.00585397	-0.00331717	0.023352	0.0479575	0.0146484	0.0201291	0.0100604	0.0232472	0.015719	0.00780117	-0.00169273	0.0420769	0.00893122	0.00613495
	0.00558965	0.0113472	0.0146154	0.00434034	-0.00144623	-0.0183822	-0.00697993	-0.00110701	-0.0200266	0.0134247	-0.00442542	0.0223876	0.0106428	-0.00687571	-0.0122667	-0.0187631	0.00145303	0.00631121	-0.00334905	-0.00130089	0.0136503	-0.000929522	0.00779916	0.0105607	-0.00882797	0.00566155	0.00392236	0.0194199	0.0820905	0.0330942	0.0359658	0.0258893	0.0622611	0.0102966	0.0107627	0.0380339	0.0172344	0.0268782	0.0229037	0.027197	0.00704482	0.00876543	0.0309097	0.00642305	0.0426012	0.0125448	0.0413455	0.00624342	0.00821699
	0.0127546	0.0038919	0.00706119	0.0118798	-0.0241089	-0.021537	-0.00648985	-0.0016933	-0.0176593	0.00197447	-0.0148415	-0.0136505	0.0176893	0.025356	0.00476236	-0.00191083	0.0046267	0.00786006	0.00818058	-0.00399769	0.00972245	-0.00654894	0.0109114	-0.00752414	-0.016442	0.0059114	-0.0199446	0.043584	0.0905809	0.000686559	0.035176	0.0356655	0.0503624	0.0346389	0.0101969	0.0397663	0.0358285	-0.00263744	0.00322217	0.00649142	0.0250838	-0.00469271	0.0127482	-0.00672921	-0.000102615	-0.0115363	0.0385466	0.00193187	0.00949017
	0.00772493	0.0152672	0.00514241	0.0114448	-0.00406555	-0.0262457	-0.00946604	-0.0122222	-0.012563	0.00265108	-0.0126103	0.0124224	0.00548966	0.0189977	-0.0102642	-0.0150525	0.011926	0.00149525	0.0122388	0.000930591	0.0248656	-0.00104671	0.00987594	-0.00406217	-0.00625805	0.0046639	0.00344755	0.0362836	0.060027	0.0163435	0.0276941	-0.000887627	0.0338565	0.0351503	-0.00296638	0.0433411	0.00632055	0.014102	0.0228572	-0.0140471	0.00827978	-0.00415652	0.00818123	0.0143897	0.0106353	-0.00792994	0.040328	0.0125303	0.0115806
	0.00186556	0.0125802	0.010322	0.0119956	-0.0121449	-0.0279997	-0.00244596	-0.00186914	-0.0135527	0.00539884	-0.00560128	0.00589636	0.0151615	-0.00130931	0.00146566	0.000281565	-0.000759588	0.0124789	-0.0043174	-0.00911394	0.00976478	-0.0170213	-0.00443499	-0.0173059	-0.00200491	0.00101183	0.0134591	0.0198213	0.0484495	0.0130681	0.0142265	0.0206818	0.0474428	0.0517842	-0.00329572	0.0366906	0.00848177	-0.00166986	0.05374	-0.0040237	0.00566273	-0.000893362	0.0148407	0.00834275	0.0103517	0.0121036	0.0413934	0.0041478	0.0133853
	0.00425961	0.00935441	0.0121569	0.0163648	-0.014574	-0.0211521	-0.0132525	-0.0126618	-0.0161243	0.00561288	-0.00561042	0.00378651	0.00521967	0.0176021	-0.00992061	-0.00864494	0.0119753	-0.00104714	0.0206827	0.00879548	0.0150948	-0.00794121	-0.010406	0.00425752	-0.00294642	0.00216354	-0.0146275	0.044864	0.0729761	0.00376058	0.0342655	0.00125082	0.0260365	0.0316303	-0.00508639	0.0335397	0.0155296	0.0181778	-0.000209733	0.00225327	0.0238557	0.00413239	-0.00115177	0.0119539	0.0149762	0.0235043	0.0401696	-0.00258333	0.0137461
	0.0028569	0.00830592	0.0144602	-0.0169857	-0.0307835	-0.0338491	-0.00529517	-0.0112565	-0.0153914	0.00571495	-0.0110362	0.00629344	0.0112199	0.0138333	0.00884873	-0.0108188	0.0375335	0.000785566	0.00178684	0.000711599	0.000434539	0.00486105	0.00303744	-0.0110657	-0.013782	0.00112303	-0.000828873	0.0212146	0.0395199	0.0176041	0.0144119	0.0201404	0.0250876	0.0197164	0.00205201	0.0482664	0.0125971	0.0194907	0.00982343	-0.00435189	0.0231081	0.00149115	0.00309274	0.00941535	0.010418	0.0208089	0.0372836	0.00261315	0.0097974
	0.00571649	0.00887545	0.00739592	-0.00356278	0.00522317	-0.0223967	-0.0211859	-0.00548218	-0.0377119	0.0126462	-0.00786377	0.00355989	0.00817065	0.00963179	0.00724557	-0.000801483	0.0126913	0.0150679	0.0119384	0.00463435	-0.00227786	-0.00758509	0.00375005	0.00555384	-0.00573771	0.00248136	0.00199221	0.018281	0.0537433	-0.00503631	0.0138695	-0.00127983	0.032975	0.0342853	-0.00600685	0.049425	0.00297425	0.0147778	-0.0066224	0.00988352	0.0125452	0.0044666	0.0168122	-0.00618056	0.0285873	0.0136216	0.0182666	0.0148311	0.0101223
	0.0014225	0.0101406	0.0116501	0.0229758	0.0149715	-0.0284524	-0.0217468	0.00387888	-0.00986596	0.00705099	-0.0193235	0.0258686	0.00520828	-0.0133103	-0.00574636	-0.0118764	-0.00538617	-0.00251923	-0.0317518	-0.00833258	0.00224273	-0.0238775	-0.00540756	-0.00661048	-0.015785	0.00741063	0.0151893	0.0202779	0.0551993	0.0210883	0.0208053	0.00173925	0.0446628	0.0401686	0.0105766	0.0356025	-0.0108913	0.0118962	0.0387258	0.0217783	0.0264384	-0.0122721	-0.00332771	0.00195336	0.0158244	0.00802138	0.0145677	0.0183527	0.00828738
	-0.0118173	-0.00419393	0.0143521	0.00813281	-0.0117371	-0.0332941	-0.00346949	-0.00330667	-0.0224679	0.0115413	-0.0315509	0.0295794	-0.00162195	-0.00714368	-0.033006	-0.0271903	-0.00625891	0.0148746	-0.0186578	-0.00974107	0.00923205	-0.00961423	-0.0042038	0.0151373	0.00639671	0.00249401	0.00259074	0.024383	0.0343926	0.0170242	0.0273051	0.0175211	0.0647029	0.0603602	-0.000118797	0.0559516	0.0139931	-0.00166391	0.00114901	0.00317485	0.0206029	0.013974	0.015365	-0.0176894	0.0295061	0.012972	0.0210107	0.0194489	0.0155667
	-3.76524e-05	0.000730533	0.0170834	0.00543416	-0.00853259	-0.0297549	-0.000711007	-0.00442714	-0.00139595	0.00768218	-0.00428753	0.00926887	0.0136521	0.00359887	0.00988027	-0.00694016	-0.00402527	0.0129486	0.00849277	0.00273525	0.0100156	-0.0157699	-0.00227703	-0.00489682	-0.00325931	0.000740187	0.0114864	0.0403437	0.039185	0.00705803	0.0334361	0.0102063	0.0361831	0.0526768	0.00123474	0.0504053	0.0170408	0.00414822	0.00499199	0.00702679	0.0220859	0.00842083	0.0244815	0.0215649	0.0412687	0.0168717	0.0205964	0.0200494	0.00343642
	0.00576736	0.00217214	0.0151663	0.0122582	-0.0122926	-0.0305508	-0.00900995	-0.00368585	-0.0147543	0.00307468	-0.0238789	0.0165048	0.00341511	-0.00359701	0.00174354	-0.00999794	-0.0387858	-0.0142957	0.00315991	0.0135547	0.00284491	-0.0103372	0.00492794	-0.0131489	-0.00583882	0.00763126	0.00854265	0.0275944	0.0484803	0.00544695	0.0203489	0.0185595	0.0608358	0.051461	-0.00299557	0.048046	0.0106928	0.025679	0.0959281	0.0285011	0.0365928	0.0109632	0.023768	0.00498919	0.0325117	0.00551857	0.0261987	0.0197233	0.00797123
	-0.00333067	0.0103366	0.0104207	0.0050831	-0.0206838	-0.0294815	-0.00635593	-0.00962446	-0.0177688	1.59889e-05	-0.00443847	-0.000626217	0.010488	0.0162839	0.0083684	-0.00135407	0.0101741	0.00637167	0.0109035	0.0122999	-0.00249502	-0.00711464	0.00660552	0.00721413	-0.00956634	0.00525325	-0.00177357	-0.0119377	-0.0483466	-0.00622432	-0.00659437	-0.0100083	-0.000498765	-0.000310404	0.00990117	0.05327	0.0126865	0.0134663	0.0917332	0.0155379	0.0269361	0.0264757	0.0051385	0.0102874	0.0179992	0.0404644	0.020176	0.0123311	0.00775308
	0.0145314	0.00572811	0.00437285	-0.0166706	-0.0248222	-0.0379998	-0.0046107	-0.00897856	-0.0113375	0.00529819	-0.0237032	0.00980766	-0.00557814	0.0156318	0.0102101	-0.00650364	0.03537	0.0126617	0.00820716	0.00281254	0.0267347	-0.0195526	-0.00876928	-0.00885564	-0.00156416	-0.000496225	0.00897051	0.0237115	0.0582331	0.00946122	0.0353131	0.0232245	0.0290612	0.0314865	0.011069	0.0352568	-0.0082554	0.0114827	0.0607352	-0.015745	0.0369858	0.0158514	0.0138595	0.0221555	0.0234529	0.0166504	0.029955	0.0262818	0.0103038
	0.00412702	0.00568331	0.011055	0.00496159	-0.029713	-0.0224912	-0.00185807	-0.00808017	-0.00830776	-0.00286827	-0.016827	0.00617704	0.014339	0.00803174	0.00164344	-0.00108205	0.00084421	-0.00189074	-0.00836267	0.00705859	0.0106148	0.00666834	0.0121429	-0.0319449	-0.0121687	0.0107582	0.0233121	0.0304529	0.0379499	0.0375266	0.00717694	0.017384	0.0458374	0.0281483	-0.00549976	0.0378456	-0.000257835	0.00686825	0.0826732	0.00487667	0.0352425	0.00367521	0.0127719	0.024972	0.013239	0.0257009	0.0236577	0.0154985	0.0130841
	0.000455941	0.0150715	0.0132114	0.00189691	-0.0340185	-0.0305186	-0.00966977	-0.0128317	-0.0119149	0.015388	-0.00717234	0.00269856	0.00945907	0.0151518	0.00459104	-0.0100149	0.0120971	-0.000913608	0.00723975	-0.00684526	0.0219171	-0.0118914	0.00633631	-0.00915538	-0.00837788	0.00566482	-0.0162843	0.0249575	0.0455193	0.00339223	0.0323434	0.0383068	0.0368276	0.0379867	0.0167696	0.0262629	-0.000415302	0.0134948	-0.0229695	-0.00220507	0.0164843	-0.0027929	0.00643174	0.0214774	0.0208248	0.0159564	0.0295946	0.0227015	0.0107072
	0.0125784	0.00702192	0.0152922	0.0102964	0.00537785	-0.0333126	-0.012308	0.00320586	-0.0153509	0.00737138	-0.010891	0.0170797	0.00703642	0.0149106	0.0117849	-0.0102521	0.00905795	0.00161573	-3.40012e-05	-0.00322738	0.0150112	-0.0169396	-0.00630948	0.0218374	0.000773375	0.00868133	0.00759012	0.0208001	0.060644	-0.00540147	0.0252704	0.0199391	0.0367821	0.0368883	0.00397402	0.0406086	-0.00259322	0.0172983	-0.0315066	0.0253881	0.0152829	0.0152869	0.0167414	0.00644095	0.0149856	0.0308401	0.0221112	0.0137893	0.0106028
	-0.00270615	0.00846861	0.00724991	0.0204042	-0.0256903	-0.0355909	-0.0144953	-0.0143703	-0.0257672	0.00618792	-0.0215885	0.000223269	0.00777881	0.00460058	-0.00569633	0.00258492	-0.0301598	-0.0119983	-0.000895301	-0.0211217	0.0167592	-0.00239308	0.00540695	-0.00148555	-0.00594964	0.0013613	-0.000222317	0.0134056	0.0618601	0.0341488	0.021185	0.0203003	0.0507643	0.0544947	-0.00027296	0.0549589	0.0162065	0.00761626	-0.00269366	0.0240299	0.0287578	0.00961448	0.0157039	-0.00648822	0.0152392	0.00322412	0.0233904	0.0227002	0.0163651
	0.0135784	0.0139911	0.0111985	0.011463	-0.0411868	-0.0304488	-0.00380568	-0.0117937	-0.0227975	-0.0124615	-0.0121025	0.00684353	0.0138881	0.00595198	-0.00376974	-0.0019827	-0.00700721	0.00669936	0.00915299	0.00641501	0.0128896	-0.0108334	0.000315731	-0.0276321	0.00960952	0.00270105	-0.00366761	0.0273378	0.0196209	0.0198442	0.0308816	0.0200904	0.0654284	0.0516855	-0.00381663	0.0527517	0.0154345	0.0023094	0.0308201	-0.00363471	-0.000524897	0.0123401	0.010318	-0.00990106	-0.0116058	0.0122747	0.0201481	0.0174864	0.0144256
	0.00725442	0.0102103	0.0165339	0.0187248	-0.0329496	-0.0356413	-0.0160265	-0.017982	-0.0283979	-0.00261911	-0.014837	0.0110111	0.0163948	0.00189037	0.00442963	-0.00776126	0.00132699	0.00691689	-0.00487877	0.00836841	0.0129563	-0.0121687	0.00332457	-0.0134144	-0.0056807	0.00488583	-0.0197891	0.010103	0.0424369	0.00800618	0.0243175	0.000273128	-0.000718878	0.0192775	0.00303026	0.0303068	0.00837607	-0.00655358	0.0166756	0.0159763	0.0325229	0.0243904	-0.00170152	0.000248714	0.0204309	0.0254755	0.0216692	0.0206975	0.0200628
	0.00819445	0.0167671	0.00836581	-0.00591976	-0.0193393	-0.034868	-0.00792008	-0.0016771	-0.0155779	0.00115031	-0.0186481	0.0179889	0.0108036	0.00994958	0.00917846	-0.00189889	0.0191375	0.00934462	-0.00617477	0.00387835	0.00760257	-0.0238177	-0.00546773	-0.012396	-0.00658881	0.00233986	0.00852048	0.0346078	0.0191979	0.0211004	0.0123153	0.0187642	0.0267025	0.033357	0.00801974	0.0528266	0.0208922	-0.00254499	0.0208773	0.0289632	0.0139895	0.0104256	0.00886998	0.0221441	0.0227578	0.0154449	0.0189551	0.0142132	0.012329
	0.00992771	0.00460597	0.00763554	0.00290426	-0.00923363	-0.0319277	-0.0089626	-0.00420258	-0.0107569	-0.00348866	-0.0120717	0.0162313	0.00892182	0.0156337	-0.00393299	-0.0090152	0.0138847	0.00792779	0.00391018	0.012093	0.0303139	-0.0248492	-0.00214683	0.0105082	0.00269648	-0.00616465	-0.020452	0.0111818	0.0149902	0.0267113	0.0255228	0.0191083	0.038731	0.0393964	0.0107553	0.0387173	0.013442	0.0102365	0.0355087	0.035401	0.025188	-0.0116122	0.00932057	-0.0172397	0.0158248	0.00515243	0.0209503	0.0212759	0.0111074
	0.0119822	0.010765	0.0190465	0.00377308	-0.0195909	-0.0271811	-0.00430857	-0.00646819	-0.0171526	0.00561629	-0.00992195	-0.00122693	-0.00199676	0.0114835	0.0103344	-0.00546643	0.0209385	0.0148763	0.0197247	0.00745917	0.0132213	-0.00956077	0.0121793	-0.00221484	-0.00951923	0.00483204	-0.00891464	0.0229696	0.0440122	-0.00604009	0.0378191	0.0246437	0.032586	0.0520388	0.0107207	0.0297997	0.00352846	-0.000121646	-0.0201148	0.0106399	0.0118059	0.0144715	0.0048486	0.0282516	-0.00377244	0.0373977	0.0204476	0.0167497	0.00735121
	0.00172394	0.0105644	0.0184286	0.0152896	-0.0171684	-0.0304611	-0.0087555	-0.007321	-0.0377505	0.00869444	-0.0160047	0.0188614	0.0142644	0.00187343	-0.0180411	-0.0274691	-0.0024159	0.0122072	-0.00405303	-0.000400091	0.00399899	-0.00249006	0.00396592	0.00322597	-0.0064563	0.00575876	-0.00164703	0.0156867	0.0457344	-7.04442e-05	0.0394108	0.0332119	0.0445265	0.038658	0.00105155	0.0481023	0.00753493	0.0032336	0.047173	0.00493437	0.0211515	-0.00550726	0.00393908	0.000136795	0.0281254	0.0134696	0.00276624	0.0169007	0.00391969
	0.00806471	0.0192503	0.012549	0.00856309	-0.0332819	-0.0280753	-0.0113179	-0.0207119	-0.0193139	-0.000449844	-0.00420185	0.0203175	0.00991262	-0.00357803	0.00180948	-0.020138	0.0330643	0.015038	0.0191902	0.0034885	0.0185823	-0.0168912	0.00606595	-0.00525915	0.00114122	0.00535835	9.91574e-05	0.00809317	0.0402095	0.0232172	0.0271956	0.0236993	0.0489181	0.0290681	0.0043388	0.0427901	0.0276893	0.0249727	0.0878343	0.0622276	-0.000702482	0.0108794	0.0196123	0.02035	0.0575411	0.0129323	-0.00869445	0.00875797	0.00640529
	0.0113947	0.00761126	0.00674085	0.00600399	0.00691079	-0.0397922	-0.0256994	-0.0031823	-0.00733985	0.0132933	-0.0191954	0.0230855	-0.00746052	-0.011305	-0.0190135	-0.0179779	0.000438543	0.00581451	-0.0107309	-0.000545393	0.0109337	-0.0298344	-0.00487281	0.0114052	0.00083561	0.00756954	0.00596176	-0.00371886	-0.0416161	0.0129941	0.0116666	0.0192786	0.0228448	0.0264505	0.00884217	0.0262714	-0.000762437	0.0203003	0.187183	0.0496843	0.0123744	-0.00760606	-0.00690464	0.015447	0.0480213	0.0318473	0.00260748	0.0180796	-0.000868209
	0.0154397	0.00237748	0.0133025	0.00243886	-0.0211099	-0.0357005	-0.00858575	-0.00398978	-0.00932757	0.00556521	-0.00315638	0.00896187	-0.0015732	0.00952836	-0.00689786	-0.00569834	0.0166425	0.00976726	0.023087	0.0011165	0.0169092	-0.0204259	0.0137147	-0.00823848	0.00266807	0.00909634	-0.0175483	0.033426	0.0719291	0.0139959	0.0306774	0.0119708	0.0504433	0.0270519	0.00290773	0.0369579	-0.0014685	0.0120093	0.073153	0.0249537	0.0140234	0.00516439	0.0181796	0.0132842	0.0292135	0.0221977	0.000973145	0.0141103	0.00230761
	0.00974644	0.0133833	0.0107466	0.0243138	-0.0124282	-0.0403292	-0.00682852	-0.00708933	-0.0101052	0.00335901	-0.0110485	0.0267812	-0.0019673	-0.00317643	-0.01042	-0.015638	-0.015949	0.000845464	-0.00832089	0.00321025	0.0139764	-0.0296332	-0.00467046	-0.011978	0.00920057	0.0117764	0.000757649	-0.0142731	-0.0272285	-0.00334037	0.00779019	0.00279373	-0.0030329	0.00489413	0.0122873	0.0271752	-0.00302102	0.0255759	0.147424	0.0300933	0.0324424	-0.00560067	0.00692408	0.00481763	0.0622869	0.0496002	0.00774025	0.0132396	0.00674537
	-1.00449e-05	0.0145748	0.0116849	-0.00184898	-0.00848988	-0.0291607	-0.0139643	-0.0159272	-0.0139998	0.00995212	-0.00509165	0.0363854	0.0241225	-0.0160283	0.0079605	-0.0107116	0.00475333	0.00715824	-0.00652727	0.00541824	0.028959	-0.00798881	0.00555052	0.0104736	0.00541733	0.00573886	0.0108699	-0.00732983	-0.0317336	0.0101868	-0.0191189	-0.0134017	0.00637826	-0.0426347	-0.00741087	0.00375009	-0.0151011	0.0265588	0.220663	0.0468427	0.00727001	-0.008451	-0.00269899	0.0129794	0.0456443	0.0373934	0.00695367	0.020668	0.00194378
	0.00531011	0.00712234	0.0202829	0.00533248	-0.0147032	-0.0391508	-0.00741315	0.0049761	-0.0131277	0.00128044	-0.00816225	0.0229383	0.0163034	0.00407295	-0.00232074	-0.0276646	-0.0161835	0.0052563	0.000743062	0.00949991	0.00979302	-0.0253897	-0.00372753	0.00766639	-0.00589161	0.00430727	-0.000233703	-0.0175449	-0.0153968	0.0344367	0.024848	-0.00958722	0.000724327	0.000994116	-0.00251237	0.0450473	-0.0130502	0.0205073	0.213951	0.0559992	0.0267457	-0.00187003	-0.0112032	0.0227658	0.0453506	0.0609845	-0.00317164	0.0167053	0.000587039
	-0.000793614	0.00195149	0.00419084	0.0168199	-0.00199017	-0.0392087	-0.00511172	0.00344671	-0.000975648	0.010703	-0.0167483	0.0319339	0.00433226	0.000277261	-0.00176875	-0.017634	-0.00406197	0.0049739	-0.00848678	-0.00537712	0.00795383	-0.0233637	-0.0018105	0.014043	0.000748538	0.0120127	0.00906563	0.0298425	0.0295771	0.0323651	0.00661818	0.0350646	0.033847	0.0250008	0.0105194	0.0326283	0.0118537	-0.00948805	-0.088727	-0.00816823	0.0209671	0.0190561	0.00465696	-0.00300121	0.0108823	0.0376701	-0.004237	0.011287	-0.00326649
	0.00837314	0.00665744	0.0141866	-0.0153069	-0.0244285	-0.0299423	-0.00902674	-0.00697062	-0.00327732	-0.00535953	-0.0100028	0.0187191	-0.00173249	0.00793925	-0.00210263	-0.00869697	0.0137591	0.0121817	0.0209889	0.00188094	0.015594	-0.0123643	0.00837806	-0.00232786	0.00139976	0.00858026	0.00261634	-0.00136582	0.0321172	0.00279508	0.0209617	0.00718896	0.0381913	0.021889	-0.0028378	0.0256413	0.00215554	0.00671494	0.0295468	0.0192792	0.0155055	-0.011599	0.00775532	0.00685605	0.0418063	0.0377137	0.00225757	0.0206233	-0.00357026
	0.0060327	0.00952962	0.0184677	0.0130577	-0.0214059	-0.0465196	-0.0167222	-0.0235025	-0.0417535	-0.0120842	-0.0167219	0.00999625	-0.010337	0.0022417	-0.00312934	-0.00390989	0.00429064	0.00361107	0.00659828	-0.00311885	0.0117402	-0.0279761	-0.0110372	-0.0167821	-0.00939791	0.00161896	0.0167221	0.0269313	0.0523243	0.0253147	0.0145381	0.0107672	0.0374756	0.00978862	0.00678316	0.0254443	0.00210667	0.0103206	0.0834683	0.0397074	0.00432544	0.0206173	-0.00841977	0.0135617	0.0712885	0.0334629	-0.00109648	0.0183673	0.0050432
	-0.0114873	0.00819961	0.0100774	-0.0015294	-0.0128615	-0.042877	-0.0132465	-0.00969685	-0.0177952	-0.00822745	-0.010598	0.00268707	0.00116884	0.013221	-0.00917891	0.00461835	-0.00335887	0.00172477	0.00852924	-0.0016871	0.00965328	-0.0273513	0.00345411	-0.00891204	-0.00954608	0.0123917	-0.0199873	0.00631663	0.0307182	-0.00919193	0.0323376	0.0222992	0.0152443	0.0179269	0.0110651	0.0366086	0.0351699	-0.00778447	0.0221146	0.0273059	0.0399161	0.0144684	0.0185638	-0.00193358	0.00672941	0.0301408	0.00894412	0.0125199	0.0115304
	0.0100164	0.0110866	0.0197539	0.00364844	-0.00953953	-0.0359689	-0.0201329	-0.0131623	-0.00879206	0.00826093	-0.0147027	0.0202878	0.0016164	0.00194388	0.0141149	-0.0120985	-0.0051993	-0.00451954	0.01212	0.00302312	0.00490858	-0.0311289	-0.00413305	-0.00785726	-0.0178338	0.0107884	0.0262719	0.00330875	-0.0171644	-0.00395593	0.024006	0.0383675	0.00995852	0.0273742	0.00868906	0.0266682	-0.000672792	0.0216203	0.158158	0.0684984	0.0359011	0.00894445	-0.00309182	0.0158525	0.0604697	0.019909	-0.00024536	0.0119123	0.0107273
	0.0143446	0.0173227	0.0208475	0.00173034	-0.00633271	-0.0343793	-0.0201101	-0.0198812	-0.0256951	0.00791004	-0.0149456	0.0327032	0.0124093	0.00251028	-0.00404386	-0.00690744	0.00360348	0.00573589	0.00188781	0.0126593	0.0161891	-0.0159916	0.00159014	-0.00790798	0.00620149	0.00590746	-8.42846e-05	0.0271133	0.0123224	0.0206425	0.0268927	0.0146611	0.0466299	0.00885912	0.0186726	0.0398342	0.00694085	0.00660849	0.0825565	0.0030808	0.0154581	0.0211378	0.0229316	0.0157091	0.0580829	0.0570466	0.00713484	0.0250303	0.00711808
	0.00411904	0.0105816	0.00619358	0.0205338	-0.00613287	-0.035948	-0.011386	-0.00140584	-0.0173013	-0.00209156	-0.0105456	0.0310477	0.00889547	0.0215071	0.00545992	-0.0187281	0.0140596	0.0134279	0.0176687	0.00681982	0.0204547	-0.0126352	-0.000327246	0.00717705	0.00580503	0.00800542	-0.00657522	0.0103707	-0.0139395	-0.00303225	0.0134394	0.00525915	0.0391129	0.0139498	0.00706894	0.0662226	-0.000696624	0.030812	0.190989	0.0395137	0.0275515	0.0213963	-0.00568522	0.0208492	0.0732825	0.0179188	0.0248501	0.0123236	-0.00210442
	0.00624117	0.0215183	0.015025	0.0227819	0.00850359	-0.0379674	-0.0139879	0.00279739	-0.00690278	0.00932608	-0.0101789	0.0333942	0.0112039	0.00427763	0.0127231	-0.0171625	0.0207765	0.006413	0.0127564	0.00439766	0.0100269	-0.0257866	0.00587679	0.0132571	0.021589	0.0124254	0.0108679	0.0209484	0.0268194	0.00685829	0.0458494	0.0111193	0.0597624	0.052535	0.00771105	0.0395143	0.00318376	0.0218547	0.10303	0.0162832	0.0204903	0.00632582	0.00968764	0.0154153	0.0569962	0.0120565	0.000326725	0.0259587	0.00862823
	0.0064023	0.0150587	0.00746774	0.00445658	-0.0279097	-0.0295279	0.00045676	-0.0125788	-0.0241647	0.00134641	-0.0108398	0.0179241	0.00839445	0.0158419	0.0114302	-0.00692083	0.0091611	0.0164396	0.017819	0.015574	0.01912	-0.0263248	0.00234749	-0.00668616	-0.00120156	0.00582708	-0.00407098	0.0271283	0.01531	0.0187867	0.0159308	0.00496034	0.0542971	0.0106141	0.0109605	0.0381293	0.00992515	0.0248542	0.156477	0.0238859	0.0346777	-0.0152906	0.0251367	0.0092757	0.0376395	0.0317683	0.0286861	0.00947028	0.00348412
	0.00724673	0.0183528	0.0155384	0.00681966	-0.0255047	-0.0287874	0.00182553	-0.0101928	-0.0269652	0.00802546	-0.00846046	0.0161406	0.00324315	-0.00251043	0.00130357	-0.00707556	-0.000930638	-0.00267723	0.0201663	0.0116323	0.016104	-0.0161845	-0.00396372	0.00158926	-0.00365075	0.00838541	-0.00917631	0.0057273	0.0309177	0.00159654	0.0216218	0.0250765	0.0610016	0.0517218	0.0173376	0.0351328	0.00157671	0.0233182	0.0443995	0.0295919	0.0326187	0.00917831	0.0207704	0.00797183	0.0564771	0.0237366	0.0220664	0.0092317	0.00370483
	0.00486648	0.0133418	0.00846887	0.00382307	-0.0145296	-0.02857	0.000592547	-0.00837513	-0.0256852	0.00935067	-0.0141958	0.0347909	-0.00322921	0.00861451	0.00777387	-0.026746	0.00621457	0.00308016	-0.00378062	0.00350203	0.0231701	-0.0291583	0.00553693	-0.00409813	-0.0214755	0.00623875	0.00205391	0.012131	-0.00966928	-0.00551397	0.048597	0.0348855	0.0618391	0.0747298	0.033866	0.0448349	0.00160624	-0.0284766	-0.0362015	-0.0118815	0.0014147	0.00900726	0.00844571	-0.00365562	0.0283548	0.031386	0.0251276	0.00839177	0.000930716
	0.0103989	0.0159184	0.0209246	0.00147892	-0.00560251	-0.0340028	-0.0114799	-0.00572644	-0.0117818	0.0080456	-0.00493319	0.0173628	-0.00534374	-0.0129838	-0.0120285	-0.00804719	0.00924629	0.00869251	-0.00316116	0.0110395	0.0108979	-0.0258697	-0.00669556	-0.00124158	-0.00793613	0.0104038	0.0369863	0.00138186	0.0308569	-0.0061745	0.00767981	0.0243497	0.0422018	0.00866572	0.00676114	0.0543646	0.00365143	0.0144659	0.117783	0.0315925	0.00671421	0.0035741	0.0054338	-0.00242713	0.0743448	0.028637	0.0260654	0.0107971	0.0105545
	0.0168408	0.014874	0.0191675	-0.00764155	-0.0257665	-0.0214062	-0.0130975	-0.0070068	-0.00845761	0.0132486	-0.00646596	0.0261755	-0.0016841	0.00761106	-0.0110761	-0.0147788	0.0145385	0.0115496	0.00321418	0.00384595	0.0297502	-0.0239913	0.00190854	-0.0119713	0.0130559	0.0126838	0.020937	0.0215616	-0.0145723	0.00901716	0.00568535	-0.00432109	0.0104274	0.0412501	-0.00571528	0.023832	-0.00545039	0.0140631	0.0980741	0.0103677	0.0276398	0.0218197	-0.00295029	-0.00151381	0.0359272	0.0214969	0.0263757	0.0113795	0.0113156
	0.0125857	0.0229076	0.0182888	0.00348923	-0.0217405	-0.0211252	-0.0100735	-0.0054708	-0.00546159	0.00371536	-0.00355395	0.0274999	0.00237106	0.0105893	0.00313282	-0.00852262	0.00910777	0.00447964	0.0006318	0.0145483	0.0308901	-0.0219821	-0.00532042	-0.0142992	-0.0114684	0.0123593	0.00913128	-0.0110222	0.00886289	0.0189347	0.017469	0.00546376	0.0108089	0.00611343	0.00572396	0.0152747	-0.0157591	0.0155983	0.114286	0.0324275	0.0078774	-0.00395334	-0.00803673	0.0258039	0.0524049	0.0214857	0.00494054	0.0241569	-0.00931476
	0.00160543	0.02027	0.0113779	0.00566902	-0.0304376	-0.0312301	-0.00544632	-0.0061595	-0.00940331	0.00119166	-0.00592625	0.0298757	-0.00476466	0.0147575	-0.010531	-0.00831546	0.0101091	0.00412938	0.0124142	0.019926	0.0199041	-0.0170957	-0.0112379	-0.00797212	0.00204108	0.0104151	-0.00652422	0.0231146	-0.0136234	0.0114439	0.0137994	0.000101324	0.0293051	0.000309709	0.00738486	0.0185754	-0.00917936	0.03275	0.0929615	0.0225039	0.0325461	0.020591	0.00513728	0.0136201	0.0561554	0.0353261	0.0220106	0.0123525	-0.00310461
	4.3256e-05	0.00931836	0.0218724	0.00533663	-0.00396229	-0.0264868	0.00040939	-0.00794808	-0.0170724	0.0106437	-0.00193216	0.0421304	0.0101148	0.0104165	-0.00821843	-0.0103602	0.00392105	-0.00702294	0.00402878	0.000988759	0.0198836	-0.0258074	-0.00594846	0.0131196	0.00601596	0.0163971	-0.00285672	0.0245336	0.0514935	0.0242085	0.00232793	0.00780867	0.0125454	0.0231897	0.00265298	0.0298136	0.00304833	0.0128803	0.106685	0.0409802	0.0264178	0.02212	0.00337262	0.0154543	0.0644106	0.0322717	0.0211034	0.0227443	0.00414956
	0.00955695	0.0171383	0.0190014	0.00414738	-0.0261013	-0.0270941	-0.00807121	-0.00748535	-0.00685083	0.00400891	-0.00829707	0.0283845	0.00201451	0.0123318	0.0119537	-0.012831	-0.0054753	0.00806133	0.00220529	0.0238189	0.0270152	-0.0157005	-0.00951198	-0.00543119	0.0129319	0.0104698	0.0162298	-0.00739376	0.00468991	0.0174252	0.00165455	0.0185505	0.0419735	0.0292484	0.0066135	0.0404858	-0.0111422	0.00803204	0.0871882	0.0174966	0.0181952	-0.00666379	0.00179398	0.00512271	0.0510637	0.0263971	0.0220876	0.0137342	0.0203076
	0.00269118	0.00910836	0.017827	0.0104136	-0.00482435	-0.0249665	-0.00821117	0.00197105	-0.00231161	0.00832667	-0.00356217	0.0224014	0.00121302	0.0100688	-0.0171812	-0.0196298	-0.00439862	0.00367977	0.0125232	0.00879356	0.018965	-0.0265375	0.00227619	-0.00277226	0.00399635	0.0136378	0.0132238	0.0177142	0.046319	0.0103267	0.0110057	0.0162495	0.0359983	0.0217024	0.00526155	0.0150313	0.00976939	0.0274951	0.171901	0.0609226	0.0216166	-0.00207326	0.00738855	0.0132285	0.058477	0.0324942	0.0205539	0.010342	0.00765512
	0.00316019	0.0194537	0.0164936	-0.00420302	0.00799988	-0.0258009	-0.00652189	0.000802181	0.00106417	0.00932732	-0.000639043	0.0303007	0.00301694	-0.00313719	0.00332031	-0.00916054	-0.00964934	-0.000205868	0.0136641	0.0191453	0.035647	-0.0256515	-0.0118005	0.00487976	-0.00366211	0.016504	0.00906842	0.0266341	0.0569986	0.026145	0.0324993	0.0249933	0.0359091	0.0275286	0.0101242	0.0201543	0.00845365	-0.00122399	0.0394407	0.00852345	0.00626784	0.016259	0.0457215	0.00813516	0.032079	-0.00817308	0.023448	0.0175834	0.00584696
	-0.000952679	0.0164356	0.0140529	0.00966033	-0.00591901	-0.0205778	-0.00174673	-0.000739595	-0.000732876	0.00753346	0.00581181	0.0312785	-0.0117146	0.00582158	0.00384126	-0.00519824	0.00972576	-0.00329213	0.0102718	-0.0155867	0.0265631	-0.0205896	-0.0137897	-0.00171336	-0.0067283	0.016182	0.0228894	0.0396197	0.0803976	0.0104002	0.0393543	0.0160143	0.0609073	0.067559	0.00882848	0.0464597	0.00717747	0.00848568	0.0442907	0.0103763	0.0347302	-0.00587317	0.013085	0.00998382	0.0190485	0.026872	0.0266735	0.0140308	-0.000561785
	-0.0021725	0.0135378	0.0252253	0.0014298	-0.00482213	-0.0172568	-0.00777516	-0.00190035	-0.00713373	0.010506	-0.00439519	0.0328856	-0.00563814	0.00539381	0.0109159	-0.0219257	0.0144086	0.0133016	0.00318024	0.0197527	0.0277159	-0.0231412	-0.0123818	-0.0129182	0.00224318	0.0236988	0.0151185	0.042258	0.0845035	0.00960492	0.0107899	0.0131222	0.00792374	0.029017	9.3649e-05	0.0331529	-0.00183872	0.00728503	0.017751	-0.0118475	0.0206895	-0.000124743	0.014011	0.024956	0.0234399	-0.0155111	0.02919	0.0149472	0.00981753
	-0.00428748	0.0107745	0.0202741	0.00441032	-0.0147853	-0.0409467	-0.0178586	-0.00758856	-0.030622	0.00739096	-0.00213444	0.0292771	0.00678882	0.00165844	0.0010434	-0.0232485	-0.0151621	0.00319928	0.0024115	0.0218256	0.0159755	-0.0222675	-0.00707477	0.0123937	0.00424615	0.00845737	0.015959	0.0124252	0.0173051	0.00538332	0.00473788	-0.0148591	0.0378865	-0.00683748	0.00989733	0.024891	0.0123481	0.0142669	0.179113	0.0296885	0.0224808	0.0112461	0.0136403	0.0398217	0.0577627	0.0290644	0.0364718	0.00756955	0.0170105
	0.0151681	0.0117456	0.013976	0.0235037	-0.000570043	-0.029162	-0.0203854	-0.00223754	-0.00724584	0.0135626	0.0084862	0.034865	-0.0220359	0.0125696	-0.0114671	-0.00534913	-0.0140672	0.0018815	0.00145615	0.0146659	0.0261248	-0.0371447	-0.0244098	0.014773	-0.00401057	0.0159708	0.00822632	0.0110363	0.0104883	-0.0033514	-0.0133358	-0.0143066	0.000760272	-0.00690384	-0.0131851	-0.0050502	0.0153815	0.0237932	0.125309	0.0391873	0.0282246	0.01824	0.000788168	0.0357615	0.0490931	0.02799	0.0263396	0.023034	-0.0017904
	-0.00848005	0.00906799	0.0213321	0.029889	0.0134043	-0.0222805	-0.0149572	-0.00233195	-0.0079661	0.00933586	-0.0120499	0.0385223	-0.0102391	0.00896704	-0.0192497	-0.0140386	0.00348447	-0.000477644	0.00375401	-0.0101055	0.0137657	-0.0304743	-0.0153921	0.0205763	-0.00658948	0.0129804	0.0155225	0.0167443	0.0187364	0.0430497	0.0243336	0.00918467	0.0320681	0.0445893	0.00841069	0.0205745	-0.0124481	0.0169124	0.15646	0.0285663	0.029535	0.011649	0.015763	0.0122788	0.0463587	0.00715569	0.0382575	0.0110443	0.0164675
	0.00749908	0.00544905	0.0167041	-0.0121425	-0.0263957	-0.029082	-0.0048995	-0.00108977	-0.00976162	0.00326015	0.00416373	0.0323887	-0.00847514	0.0119551	0.0147225	-0.0139535	0.0348747	0.00550765	0.0170665	0.00201041	0.0214816	-0.0178801	0.00169866	-0.00180577	-0.0134135	0.0177214	0.0222705	0.0532047	0.102246	0.0361322	0.0508938	0.0133611	0.0462961	0.0537555	0.00614606	0.0281424	0.0183553	0.0155818	0.0507101	-0.00405107	0.0271805	0.0135966	0.011658	0.0292144	0.0283792	-0.0105616	0.027115	0.00923659	0.00916474
	-0.00175893	0.0176216	0.0187492	0.0153945	-0.0212663	-0.0282606	-0.00736926	-0.0139549	-0.00370936	-0.00284551	-0.00151997	0.0337461	0.00196005	0.0067641	-0.00535713	-0.0162603	-0.00447493	0.00198895	0.00218496	0.00614575	0.0155253	-0.025405	-0.00175302	-0.00438931	-0.0169975	0.0184396	0.00940602	0.00670612	-0.0116632	-0.00799439	0.0238594	0.0127579	0.0120903	0.00855235	-0.00568403	0.0215376	0.00961101	0.0279797	0.164596	0.036132	0.0124372	0.0176454	0.00757065	0.0314811	0.0643785	0.0429813	0.0199196	0.0107052	0.00659459
	0.00796172	0.0150099	0.0220983	-0.000414314	0.00780856	-0.0242341	-0.00786111	0.0124989	-0.0188372	0.00681984	-0.00295337	0.0492899	-0.00617526	-0.000374986	-0.0163717	-0.0159886	0.000771342	0.00778629	0.00595019	0.0250291	0.0320133	-0.0185754	-0.0135393	0.010147	0.0105665	0.015358	0.0150571	0.0367389	-0.00582559	-0.000351149	-0.0026183	0.00897582	0.0203331	0.000752516	0.00277947	0.0144504	0.0101651	0.0299664	0.142066	0.0272492	0.0293291	0.0033058	0.0032646	0.0341924	0.049949	0.0234899	0.0165792	0.00174611	0.0113584
	-0.00256266	0.00825862	0.0232032	0.0124873	0.0157152	-0.0266242	0.00477127	-0.00632878	-0.00708629	0.000682091	-0.0163624	0.0500082	-0.00765394	-0.0283005	-0.0268699	-0.00343135	-0.00980548	0.00379151	-0.0234404	0.000857192	0.0227622	-0.0111881	-0.0066653	0.00615515	-0.000663036	0.0140458	0.00580187	0.00641844	-0.0315594	-0.009695	0.00902376	-0.0163176	0.0296589	0.013206	-0.00922602	0.0190681	-0.00478719	0.00781331	0.0180123	-0.0091738	0.0256078	-0.00740022	-0.00403144	0.0143412	0.0337074	0.0281221	0.0254968	0.00781534	0.0104626
	-0.00655771	0.0130508	0.013122	0.010696	-0.00875975	-0.0271688	-0.0153134	0.00231112	-0.00410109	0.0015667	-0.00506648	0.0328059	0.00043189	0.00411319	0.00199682	0.00138816	0.0199702	0.0162364	0.0201247	0.00944742	0.0143998	-0.0121717	0.00390096	-0.00320471	0.00546746	0.0109549	-0.0116266	0.0219692	0.0101213	0.00161254	0.00585259	-0.00901849	0.0200244	-0.0106587	-0.00830944	0.0060466	0.0018759	0.0327463	0.198967	0.0446781	0.0174112	-9.13626e-05	-0.00825395	0.029793	0.0425322	0.0515184	0.0280265	0.00990668	0.00791941
	0.00552787	0.00947141	0.00441941	-0.0183147	-0.0121444	-0.0198333	-0.000228895	-0.010038	-0.0192779	-0.000857992	1.27898e-05	0.0268575	0.00173283	0.0121814	0.0215039	0.00578075	0.0189505	0.00615166	0.000255469	0.011041	0.0200252	-0.0199302	0.00809064	-0.00902717	-0.00647784	0.0121026	0.00450177	0.0490617	0.0384107	0.0128655	0.0346689	0.026453	0.0353394	0.0187555	0.00878297	0.0468942	0.00757153	-0.00355652	-0.0209723	-0.00488964	0.0234254	0.00618875	0.027134	0.00186141	0.0255626	0.0140407	0.015489	0.00681174	0.0169746
	0.0055726	0.0173087	0.0129885	0.0215572	-0.0354296	-0.0261127	-0.00364851	-0.00375001	-0.00939893	0.00032776	-0.0046187	0.0207931	-0.00016155	0.0183808	0.00284937	0.00501511	0.030543	0.0111578	0.0138443	0.013199	0.013729	-0.0146103	-0.00392671	-0.00699487	0.00591705	0.0161427	-0.00454184	-0.000437094	0.000968706	0.0127122	0.00910075	-0.0131559	0.00567035	0.0129927	-0.00468589	0.0112273	0.00132299	0.0240743	0.157367	0.0454105	0.0225917	0.0173171	0.0373469	0.0121972	0.0637056	0.0306012	0.0137521	0.0134054	0.0138254
	0.01213	0.0143849	0.0166651	0.0295154	0.00730446	-0.031455	-0.00301876	-0.00741231	-0.0110149	0.0119005	-0.00347313	0.0327716	-0.00752657	0.00518449	0.00565604	-0.0132732	-0.0106102	-0.0109041	-0.00275322	0.0113306	0.0163906	-0.0197186	-0.00767223	0.018256	0.0139267	0.0167057	0.00468202	0.0162985	-0.0310692	0.00750191	-0.00375147	-0.0065204	-0.0189657	0.00695904	0.00244748	0.01735	-0.00020775	0.0233734	0.144698	0.023192	0.0275138	-0.000123654	-0.00583612	0.0173293	0.0704931	0.0452832	0.0309693	0.000847437	0.0154199
	-0.000480209	0.0160458	0.0199875	0.0297544	0.00963978	-0.0199808	0.00629468	-0.000693251	0.00123877	0.00592508	-0.00269389	0.0538781	0.00247497	0.0025634	-0.0111109	-0.0067168	-0.0139355	0.000140037	-0.00165721	0.0037643	0.0177482	-0.0117689	-0.0179198	0.0144211	0.0055517	0.0155853	0.00577725	0.0194676	-0.0059182	0.00177541	0.00386914	0.0113406	-0.00539656	6.81042e-05	0.00516823	0.0173669	-0.000516867	0.0271039	0.191131	0.0239557	0.032179	-0.0128494	0.00912148	0.0305553	0.0530843	0.0293983	0.0245321	0.00700849	0.0103194
	0.00760367	0.0067425	0.00890504	0.0231861	0.00183441	-0.0150298	0.000213489	0.00407514	-0.00745197	0.0110851	0.0017115	0.0265554	0.00161129	0.017287	-0.00144815	-0.00861992	0.00849361	-0.00889748	-3.52317e-05	0.00337578	0.0147276	-0.0105088	-0.0132491	0.00671329	0.0100129	0.0151358	0.0275314	0.0303279	0.0445095	0.0156616	0.0275388	0.0317658	0.0468604	0.051227	0.0109306	0.0329302	0.00616496	0.0115939	0.0417406	0.0089629	0.0145809	0.00220162	0.0202968	0.00861647	0.0251967	0.00429611	0.0265921	0.0161733	0.00810039
	0.0163822	0.00543793	0.0124913	0.0109869	-0.0177923	-0.0224288	0.0120231	-0.00151211	0.00632624	0.00728643	-0.00233171	0.0236384	0.0233244	0.0206165	0.0103744	-0.00483129	0.000558147	-0.00849395	0.011235	-0.000508205	0.0166794	-0.0107258	-0.00453581	-0.00984343	-0.00116473	0.0143641	-0.00927824	0.0115892	-0.0373715	0.00224363	0.0438947	0.0194973	0.0245626	0.0437536	0.00153474	0.0263377	0.000270032	0.0184935	0.0955768	0.0194884	0.0126275	0.012284	0.00792294	0.0158634	0.0401523	0.022809	0.0241834	0.00289733	-0.000909975
	0.018045	0.0112444	0.0101096	0.0153213	0.0101108	-0.0173437	-0.00360305	-0.00404571	-0.0114291	0.0162765	-0.00978437	0.0398296	-0.000268178	0.0183957	0.00941453	-0.0122872	0.0129933	0.00376206	0.0163936	0.0157678	0.00373852	-0.0160879	0.00619948	0.00942112	0.0100227	0.0220789	0.0110794	0.011539	0.0313134	0.0118411	0.00181168	0.000106215	0.00552801	0.00914427	0.0109021	-0.00019821	-0.00901256	0.0138731	0.131172	0.0515168	0.0169682	0.010624	0.0160893	0.0310083	0.04366	0.0253374	0.0302474	0.0205473	0.0122069
	0.00319476	0.013936	0.0133541	0.011598	-0.0236088	-0.012415	0.00512284	-0.0137595	-0.020667	0.00681387	-0.00382671	0.019908	0.00771894	0.0136101	0.012242	-0.0015186	0.00223796	0.00300938	0.00784544	0.0180624	0.00168589	-0.00911466	0.00505544	-0.014893	-0.0106164	0.0178142	0.0120251	0.00623151	0.0104872	0.00740354	0.015417	0.00726317	0.0116906	0.0106635	0.00700199	0.00103024	-0.0140317	0.0177234	0.189593	0.0620583	0.0166183	0.0228664	-0.000413764	0.00805407	0.0559461	0.0378628	-0.00124235	0.0146638	0.00641156
	0.0109739	0.0122663	0.00476449	-0.00445195	0.00168461	-0.0171349	0.0122362	-0.00788753	0.000490996	0.0137	0.00136071	0.0475348	0.0103017	0.00960007	-0.00704756	-0.00116019	0.0108869	0.00444506	0.0190559	0.0111415	0.0236408	-0.00254147	0.00586075	0.0121809	0.00883814	0.0112229	0.0089593	0.00665509	0.00516932	0.0129629	0.00853042	-0.000475995	-0.0140521	0.0170226	-0.00993239	-0.00737634	0.00226487	0.0252724	0.173994	0.0258183	0.0415497	-0.00592745	0.0207078	0.00855452	0.0594087	0.0457104	0.0276625	0.00633087	0.00419421
	0.0107769	0.0095017	0.0257686	0.00285048	-0.0170619	-0.0125535	-0.00614398	-3.56275e-05	0.00128121	0.0190811	-0.000974888	0.0321668	0.0037341	0.00491164	-0.0037735	-0.0118306	-0.00227329	0.00250914	0.000236633	0.00962839	0.0132822	-0.0227584	-0.00917347	0.00565048	-0.00732108	0.01693	0.0144968	-0.00627655	-0.00851433	-0.0286466	0.00515855	0.0103157	-0.00440522	0.0135447	-0.00143298	0.0162514	0.00950016	0.0256018	0.197561	0.0577962	0.027479	0.0194454	0.0258703	0.0234108	0.0393361	0.0385557	0.0151494	0.00296285	0.00556891
	0.0111684	0.0101218	0.0191296	0.00763458	-0.0159819	-0.0152271	1.76886e-05	0.00896885	-0.00453059	0.0124245	0.00301119	0.045145	0.00870582	0.0126629	-0.00220449	-0.0209269	0.0186109	0.0127178	0.0158821	0.0151476	0.0179147	-0.00912437	0.0138825	0.01417	-0.00214122	0.0169151	0.0335821	0.0400446	0.0604887	0.0215766	0.0196911	0.00740884	0.0182411	0.0134709	0.000455066	0.0083459	0.00668826	0.0175604	0.0201273	0.0224382	0.0166535	0.00401103	0.0124943	0.00747963	0.0383346	0.0161607	0.025783	0.00836168	0.0130361
	0.000879816	0.0134883	0.0141511	0.0176908	-0.0206543	-0.0149818	0.00928368	0.00502687	0.00709434	0.0184249	0.000472354	0.0262726	-0.00250563	0.00959875	0.00587152	-0.0172322	0.0224094	-0.00335087	0.0101181	0.011171	0.0246188	-0.0128655	-0.00462636	0.00655647	0.0079477	0.0163142	-0.00219988	0.0514969	0.0737137	0.0385984	0.0237104	0.0220372	0.036623	0.0564624	0.000123004	0.0435533	0.00229639	0.0109782	-0.0217681	-0.00888478	0.00559211	0.0106106	0.00964534	0.00212951	0.0403172	-0.00428422	0.0160823	-0.0058664	0.0138779
	0.00583516	0.00999	0.00955491	-0.000416231	-0.00873471	-0.0116618	0.00222082	0.0025616	-0.0037576	0.00974049	0.00334253	0.0417781	-0.0108932	0.00194652	0.00300938	-0.00862952	0.0140804	0.000565571	-0.00940147	0.00485792	0.0178759	-0.0201149	-0.00669455	0.00918713	0.0128742	0.0190289	0.0217183	0.0214868	0.0237555	0.0122007	0.00153393	-0.00337349	-6.33984e-05	0.00195766	-0.00785456	0.00701106	0.00890984	0.0231588	0.149983	0.0241429	0.0150815	0.00734062	-0.00555958	0.0181947	0.0571951	0.0368984	0.00975409	0.00649564	-0.00120319
	0.00249741	0.0157475	0.00945232	0.00308652	-0.00574158	-0.024122	-0.00200445	0.00428483	-0.00350102	0.0136075	0.00507662	0.0489303	-0.00580794	0.0050906	-0.00111074	-0.027983	0.0073234	0.00347793	-0.00193029	-0.00831484	0.00155179	-0.0130481	-0.00265553	0.0335354	0.00938478	0.0148038	0.0275114	0.00875566	-0.0138162	0.0233145	-0.0098705	0.00095813	-0.00479273	-0.00943567	-0.0107232	0.00331095	-0.0141141	0.0189873	0.189286	0.0159845	0.0378737	0.000683027	0.00616048	0.0249505	0.0442412	0.0409474	0.0368496	9.83109e-05	0.000107572
	0.0033601	0.0108461	0.0153651	0.01543	0.0103245	-0.0196684	-0.00430575	0.0131822	-0.00023232	0.0206493	-0.00256399	0.0503912	0.00567205	0.0220582	0.00177284	-0.01796	0.00952081	0.00704391	0.00155204	0.00517018	0.0106197	-0.00788051	-0.00541989	0.00539103	0.00516429	0.0138555	0.0228096	0.0128405	-0.00841574	0.00705922	0.0106285	-0.00448793	-0.00668923	0.0219385	-0.0128829	0.0219865	-0.00766668	0.0178245	0.140842	0.020967	0.0341886	0.0117423	-0.00915781	-0.000903666	0.0659152	0.0385697	0.0231068	0.000710326	0.0138029
	0.00883002	0.0171626	0.00955735	0.0210352	-0.00832624	-0.00925466	0.00659089	-0.00208429	-0.00938204	0.00634976	-0.00189594	0.0328731	-0.0172858	0.0256133	0.0110827	0.00196967	-0.00136351	-0.00307602	-0.00549715	0.00541184	0.01345	-0.00302353	0.00156114	0.00230747	0.0108294	0.0111407	0.0180747	0.0105544	0.030528	-0.00923561	0.0285391	0.00573282	0.0231285	0.0455372	0.012974	0.01384	-0.0053878	0.02418	0.136263	0.0210433	0.00795452	0.0197457	-0.00440782	0.00839684	0.0692274	0.0402591	0.018687	0.00687322	0.000648895
	0.00049194	0.0170355	0.0210151	0.00773398	0.00507602	-0.0116723	-0.00271342	-0.00440892	-0.0190983	0.00970767	0.00350453	0.0306766	-0.00724099	0.0191859	0.00454691	-0.00120738	0.0113799	0.00588275	0.0250962	0.00518148	0.019215	0.0120957	0.0047933	0.013878	-0.000719869	0.0109303	0.0112471	0.0122459	0.00951319	0.0237751	0.00021091	-0.00567546	0.0149307	0.0185864	0.00133719	0.00584371	-0.00110745	0.0137302	-0.0891337	-0.0197821	0.0210022	0.0148236	-7.72513e-05	0.011551	0.0481673	-0.000483942	0.0112644	-0.00262423	0.00518996
	0.0134288	0.0212365	0.0092571	0.0218523	0.00916368	-0.0100921	0.0157292	-0.0048136	0.00330216	0.0197552	0.0115107	0.0304685	0.0128443	0.0114118	-0.00705863	-0.00458526	-0.0148603	0.00581496	0.00932171	0.0118875	0.00946438	0.025333	0.0199748	0.0275914	0.0075131	0.0136823	0.0288613	0.0379721	0.0649767	0.031772	0.0512426	0.0313308	0.0660371	0.0684363	0.0252595	0.0257808	-0.00497571	0.00989153	0.0642006	0.0177083	0.0403068	0.000744123	0.0303946	0.000603795	0.0351624	0.0251119	0.022792	0.00652734	0.014648
	0.0163127	0.00559095	0.0137195	0.0210462	-0.0202562	-0.0148294	0.00809244	-0.00871006	-0.00438211	0.00814261	0.0133759	0.0148253	0.00689149	0.0180936	0.0228085	0.00297025	0.0211208	0.0065001	0.011702	0.0268007	0.0134647	0.0139762	0.0246338	-0.013206	-0.00443601	0.00855903	0.00470926	0.0225469	-0.00431598	-0.0135152	0.0200307	-0.00473162	0.00817475	0.0305865	0.00809156	0.0120858	-0.00596026	0.0157879	0.0954667	0.0317782	0.0270545	0.0183828	-0.0324184	-0.00688496	0.0483608	0.0300962	0.0187138	0.00879857	0.0106181
	0.0114311	0.00383816	0.00349941	0.00225352	0.0114959	-0.0179872	-0.00697429	0.00364595	-0.000397343	0.0197735	-0.00449977	0.039528	-0.0111819	0.0346277	-0.00085677	-0.0174691	0.0312084	0.0151916	0.00877248	0.0170392	0.0161249	0.00299542	0.00423385	0.0263748	-0.00439274	0.0146471	0.00530559	0.0278123	0.102623	-0.00937547	0.0322779	0.0242828	0.0553701	0.0528575	0.0016131	0.0395962	0.00832117	0.0120847	-0.00240856	-0.0162169	0.022766	-0.00575475	0.0231419	-0.00482687	0.0314189	0.0252268	0.0300005	0.0102641	-0.00129419
	0.00329043	0.0127198	0.0126642	0.0112946	-0.00615146	-0.00716092	-0.00350982	-0.00693601	-0.0103367	0.019116	-0.00207486	0.0381416	-0.00561529	0.0150315	-0.0104009	-3.31528e-05	-0.00798437	0.00691728	-0.00556721	0.000904204	0.00832473	-0.00205706	0.00777257	0.0143652	-6.75549e-05	0.0165139	0.0300078	0.0215053	-0.0109938	-0.0117276	0.00744211	-0.0176626	-0.0142811	-0.0113705	0.00412042	-0.00395363	0.0115197	0.0357351	0.159099	0.0317463	0.0455126	-0.0048657	0.0138156	0.0308041	0.0604229	0.0425731	0.0194986	-0.01109	-0.00409748
	0.0206222	0.00255146	0.015353	0.030742	0.000880326	-0.00777889	-0.00600922	-0.00472074	0.00317433	0.019623	-0.00375029	0.0350084	-0.000613964	0.0238296	0.00988842	-0.0101882	0.021669	0.0160642	-0.00696957	-0.000839049	0.0180006	0.00207552	0.00745383	0.0202275	-0.000148102	0.00612912	0.00719756	0.0261279	-0.000181635	0.0049159	-0.00851058	-0.00325042	-6.82949e-05	-0.00131247	-0.00574218	-0.00460614	-0.00385138	0.0255072	0.152542	0.0314708	3.67679e-05	-0.0304596	0.0150002	0.0273417	0.0368262	0.0354455	0.0264885	-0.00147762	0.00385005
	0.000673602	0.00633605	0.0183068	0.0261272	0.00185113	-0.0133658	0.00175709	0.000514275	0.00463874	0.0193436	0.00242498	0.0365988	0.0120216	0.000941437	0.0192813	-0.00144598	0.00212161	3.20176e-05	0.000332156	-0.0027002	0.00615142	0.00665748	0.0137669	0.0232564	-0.00237881	0.0174957	0.0200353	0.0446282	0.0373924	0.0108634	0.0217581	0.00812427	0.0390808	0.0584605	0.0112872	0.0210098	0.0156248	0.00686685	-0.0289845	0.00858223	0.0179583	-0.00157834	0.0350013	0.00720766	0.0365496	-0.00404154	0.00240496	0.0160156	0.0102663
	0.000720519	0.00607611	0.0104741	0.00861168	-0.0100471	-0.0183617	0.00043869	0.00143767	0.00253492	0.0195975	-0.0058213	0.0352487	0.012382	0.0258722	0.0096141	0.00499441	0.0111838	0.00920551	0.008051	0.00827213	0.0216308	0.0201751	0.0118549	0.00766912	-0.00541105	0.0100181	0.00445928	0.0450274	0.0669369	0.0302976	0.0217431	0.0104815	0.0634533	0.0407957	-0.0109133	0.0310007	0.0225931	-0.0108421	-0.0562767	-0.00376076	0.0275711	0.00907121	0.0206902	0.00378795	-0.00828801	0.00465089	0.0129966	0.0209193	-0.00391902
	0.0130838	0.0113203	0.000215212	0.0183366	-0.00510915	-0.0101876	0.00100366	0.00245646	0.0132853	0.013557	-0.00543177	0.0202377	-0.00807533	0.00584964	0.0144811	0.000670544	0.0179029	0.0113309	0.00569742	0.00278528	0.016733	-0.000330678	0.0110131	0.0159207	-0.00284373	0.0173879	0.0297616	-0.0605428	-0.097659	-0.0243487	-0.014897	-0.00375757	-0.00412503	-0.0492231	0.0248677	-0.030462	-0.024494	0.0306324	0.256051	0.0482966	0.00961567	0.00658289	-0.0313707	-0.021035	0.0927729	0.048983	-0.00271669	0.0107332	-0.00402438
	0.00811057	0.0151421	0.00692909	0.0213225	0.00851781	-0.00767327	0.0155727	0.00844655	0.00496273	0.00116646	-0.00550809	0.0151	-0.00826274	0.0199523	0.0147642	0.00545004	0.0246528	0.0189654	0.00433832	0.0100111	0.0139952	-0.00110799	0.00433771	0.0023572	0.000746307	0.0178025	-0.00466838	0.024671	0.0535546	0.0186092	0.0338634	0.0239241	0.0611087	0.0596281	0.0126128	0.0278647	0.0124049	-0.00713748	-0.0125121	-0.00682336	0.0288291	0.00871229	0.0422135	0.0111452	-0.00697003	7.73286e-05	0.0294809	0.000236058	-0.010797
	0.0170019	0.0139326	0.0103684	0.00984731	0.013341	-0.000182488	-0.00805343	0.00932067	0.00941513	0.0203711	0.00499431	0.0472907	0.00263292	0.0302884	0.0147128	0.00056809	0.0201418	0.00375297	0.0119653	0.00701258	0.0246618	-0.00628575	0.015096	0.0180017	0.0149569	0.0151052	-0.0184428	0.0421955	0.0342768	0.0151342	0.0416197	-0.00737788	0.0149374	0.0442782	0.00759976	0.0104055	0.0234176	-0.0118531	0.00884386	0.000123218	0.0244988	0.0155298	0.0125804	0.00389781	0.00429171	0.0111705	0.0137439	0.0227671	0.00614661
	0.0168647	0.00105222	0.0189642	-0.00491353	-0.0159569	-0.0044873	-0.00133689	0.00151819	0.00831089	0.0265166	0.0151579	0.0298457	-0.00511955	0.039035	0.02053	-0.00448051	0.0369111	0.0134243	0.00402519	0.00937251	0.0223347	0.0272225	0.00203654	0.00268426	-0.00626371	0.0065763	0.0414202	0.0330579	0.0388719	-0.00955109	0.0297111	0.0172952	0.0197654	0.0593222	0.00629951	0.014459	0.028418	0.0054369	0.00357032	-0.00773356	0.0117042	-0.000258534	0.0172369	0.00524839	0.0215814	0.00563827	-0.00238922	0.0201521	-0.00372411
	0.0159013	-0.00168468	0.00716908	0.0286665	0.00891476	-0.0133201	-0.00677455	-0.00795228	0.00274867	0.0315156	-0.00041445	0.0492329	-0.00213788	0.0151997	-0.00722709	-0.0242662	-0.0248704	0.000269294	-0.00481433	0.00652175	0.0107437	0.000388677	-0.00880373	0.00649104	-0.00046846	0.014675	0.0420352	0.0431588	0.0416494	0.000513488	0.0381631	0.0167447	0.0332244	0.0528388	0.00784184	0.0172456	-0.00321896	-0.00613767	0.00737882	0.0336442	0.0124444	0.00365702	0.0358035	0.00701248	0.0110512	-0.0120047	0.00209957	0.0147821	0.014762
	0.0118418	-0.00486868	0.0109937	0.00748048	-0.0179969	-0.0257395	0.00858436	-0.0113244	-0.0112473	0.0109506	0.0032795	0.0434395	0.00980133	0.0200566	0.00832005	-0.00926892	-0.0231485	0.00892448	-0.00474824	0.0192172	0.0163585	-0.00569239	0.0121792	0.0145946	0.00862781	0.00635616	0.0302138	0.0322361	0.0603426	0.00652425	0.0228209	0.0154449	0.0137448	0.0584479	0.00487145	0.0126664	0.021801	0.00753039	0.0150413	0.00892208	0.026554	0.0108972	0.00783962	0.0140229	0.0161979	0.00128204	0.00711795	0.0143888	0.00174476
	0.0227934	0.00331437	0.00410997	0.0083463	0.0143031	-0.00595599	0.0028181	-0.00757644	-0.0116303	0.0183627	0.00688307	0.0355931	-0.00748955	0.020969	0.0227562	0.00160827	-0.00313466	0.0021396	0.00429676	0.0142335	0.0166851	-0.0081339	0.00543885	0.0188355	0.0133049	0.0103575	-0.0110473	0.0348066	0.00648973	0.0110943	0.02261	0.0118845	0.0294173	0.0659784	0.0111418	0.0312215	0.00499374	0.00284567	-0.0522538	0.0113637	0.0164298	0.00623262	0.019125	0.0133828	0.00338846	-0.00997471	0.00225779	0.0172254	0.00209113
	-0.00943958	0.00262862	0.0154275	0.0148741	0.0259741	-0.00521499	-0.00327849	0.00308469	0.0105181	0.0196475	0.00227657	0.0517837	0.000459369	-0.0117635	-0.0288298	-0.00295101	0.0123889	0.0140707	0.0149822	0.000440639	0.0112433	-0.0151788	-0.0192823	0.0353756	-0.000469739	0.0160686	-0.0062576	0.0258972	-0.0162803	0.0249826	0.0138455	0.00401393	0.042317	0.0378173	0.00160063	0.00551479	-0.00743747	0.0150442	0.0737334	0.0110842	0.0195141	-0.0159384	-0.00350421	-0.0166944	0.0342589	0.016635	0.0049382	0.0135318	-0.00333798
	0.0211639	0.00792959	0.00956233	0.0207985	-0.012925	-0.0100729	0.00237392	-0.00632076	-0.00293653	0.00702087	0.000673824	-0.0018981	0.00305661	0.0258319	0.0277322	0.00421065	-0.00689459	0.00435193	0.0197396	0.00923946	0.0125584	0.0141255	0.0220994	0.00264661	-0.0103882	0.00624257	0.0305873	0.0404898	0.0956771	0.0325294	0.0328111	0.0055774	0.0463481	0.0642309	0.0109224	0.0163033	0.0107584	-0.012346	-0.0475282	-0.0249193	0.0252668	0.00682805	0.0335246	0.0110663	-0.04128	-0.009758	0.0109305	0.00929007	-0.00313549
	0.00481709	0.00974421	0.0117017	0.0172132	-0.00243469	-0.0050101	0.00767639	-0.0039998	0.00418857	0.0100577	-0.00230213	0.0336805	-0.0049813	0.00383583	-0.0143232	0.00585042	-0.00588612	-0.00535147	-0.0168007	-0.00390555	0.000146874	-0.00232701	-0.00548675	0.0100564	0.00695182	0.0124672	0.0163275	0.0214045	0.01827	0.00376003	0.0307999	0.0194227	0.0320508	0.0308466	0.00245503	0.0138725	0.0139146	0.0173198	0.138437	0.00975073	0.0239469	0.0256182	0.0227842	0.00975068	-0.0142053	0.0108714	-0.00660085	0.0173718	-0.00117988
	0.0151761	0.00446477	0.00750231	0.00608725	-0.0107524	-0.0103394	-0.000323217	-0.0158781	0.00125616	0.0105004	-0.00238574	0.0338041	-0.00859941	0.0176756	-0.00947516	-0.0061225	-0.0002546	0.00850787	-0.0195364	-0.00516826	0.00899677	0.00376363	0.00510832	-0.00121949	0.0114023	0.0131454	0.0313389	0.0199399	0.0311465	0.00757495	0.0309597	0.0236987	0.0391489	0.0627673	0.0112367	0.0101128	0.013985	0.00648659	0.012616	0.0306707	0.0307108	0.0166922	0.0235085	0.016957	0.0475412	0.0140462	0.0304523	0.00225887	0.013683
	0.00192073	0.00515619	0.0063973	0.0238187	0.00697556	-0.00796596	0.00669948	-0.00447145	-0.00393219	0.0188477	0.000135957	0.0305492	0.00400514	0.0142124	0.0107581	-0.00587646	-0.00285015	-0.00163842	-0.00404909	0.00199747	0.0132625	0.0133283	0.011222	0.0130878	0.0256845	0.0194024	0.0171389	0.0302592	0.0448052	0.0109383	0.0389453	-0.000995995	0.0340021	0.0432836	0.00453108	0.0144323	0.0122443	0.0208982	0.0154883	0.0299006	0.0199122	0.0302278	0.0285547	0.0167713	0.000602818	0.0106359	0.0245352	0.00556935	-0.00566612
	0.0176552	0.00228	0.00845901	0.0136059	0.00225395	-0.0102529	0.000545483	-0.00840543	0.000904771	0.0222132	0.0115281	0.038349	-0.000399156	0.00532274	-0.00464026	-0.00619968	0.0125798	0.00784499	0.0061015	0.00495866	0.0121516	0.00961317	-0.00333626	0.0222394	0.00762889	0.00490732	2.66367e-05	0.0501826	0.0361936	0.0382418	0.0330933	0.0149159	0.0194555	0.0545623	-0.00248454	0.0342701	0.0251233	0.00361727	0.0564626	0.0366041	0.0175178	0.00595565	0.0183358	0.0115993	0.0170806	-0.00285762	0.0190727	0.00602148	0.014733
	0.00976697	0.00570207	0.0107658	0.0127192	0.0211832	-0.00617247	0.00668399	0.00668517	0.00589257	0.0113909	0.00422325	0.0374781	-0.00303134	0.012649	0.00704171	-0.017344	0.0248673	0.015173	0.00191058	0.00560822	0.0107248	-0.00726778	0.000393474	0.0214715	0.0159953	0.00846591	0.0309088	0.0336777	0.0484367	0.00292217	0.0464445	0.0180755	0.0235646	0.0468589	0.00475837	0.0283588	0.0132477	0.00509544	0.0145304	0.0100813	0.0142161	0.00685165	0.0158336	0.00628945	0.0339277	0.00495823	0.00887481	0.017206	0.00481355
	0.00909377	0.00337844	-0.00114248	0.0169424	0.0153196	-0.0134218	0.00333941	-0.00447615	0.0110264	0.00644548	0.0041939	0.0351272	0.0023136	0.0077325	0.00303376	-8.92198e-05	0.00218784	0.0158003	-0.0134183	0.00622239	0.000583019	-0.00273225	0.00373165	0.017868	0.0257554	0.0104323	0.0243095	0.0431018	0.0418642	0.00764787	0.0337223	0.00668415	0.0309056	0.0373491	0.0124248	0.0249214	0.0101189	0.0254437	0.0511228	0.0214304	0.0144891	0.00385818	0.0221253	0.0014165	0.0341729	-0.0125644	0.00705317	0.024692	0.00804205
	0.00975892	0.000217742	-0.00577526	0.00530601	-0.00372425	-0.0133616	0.00214398	-0.000296615	0.000411352	0.00465344	-0.0019917	0.02753	-0.00239811	0.0228425	0.0116181	0.00612153	0.0282121	0.0207897	0.000593667	0.00762757	0.0100239	0.00837501	0.023391	0.00275995	-0.00710448	0.00994872	0.0016753	0.0279176	0.0374224	0.0121869	0.0248561	0.0162827	0.00918278	0.0376143	0.013284	0.0261312	0.00941865	0.0161015	0.0770886	0.0458544	0.012738	0.00530673	0.0158459	0.0258302	0.0104676	-0.00208794	0.0257121	0.00885364	-0.000265868
	0.0218268	0.00569482	-0.00228009	0.00276225	0.00237725	-0.00474816	0.00739664	0.00116006	0.0157387	0.0128729	0.000324639	0.0394402	0.00270119	0.0223518	0.0300012	-0.00975635	0.0313244	0.0085678	-0.0043557	0.0120514	0.0121639	0.0225408	0.0128055	0.0205964	0.00733444	0.00460413	-0.00291727	0.0307784	0.0527824	0.000397299	0.0190987	0.00519737	0.028609	0.0426767	0.0220438	0.0213778	0.00629051	0.020395	0.0980123	0.0407674	0.0252614	0.00130575	0.0189254	0.0182484	0.0263911	0.0239042	-0.00273316	0.0233206	0.00923576
	0.0211649	0.00587809	0.000860886	0.0157755	0.0116778	-0.00993557	-0.00557851	0.0189641	0.0101425	0.03238	0.00223696	0.0445554	0.00808181	0.0160178	0.00307795	-0.0152089	-0.0272668	-0.00124412	-0.0189032	0.00568213	0.000346063	0.0118009	-0.0141662	0.0270295	0.0165107	0.0125154	0.0405353	0.0672106	0.0510793	0.0250397	0.0273389	0.00912898	0.0264911	0.0383085	0.012016	0.0175499	0.00510467	0.0115537	0.0486217	0.0388048	0.00891475	0.00702632	0.0178632	0.000271547	0.0504538	0.00197084	0.0203217	0.00088305	0.0267801
	0.0168047	0.00354325	0.0165148	0.00577197	-0.0242547	-0.00972104	-0.00284298	-0.00282144	-0.00278445	0.0114753	0.00750937	0.00972123	0.0229633	0.0306738	0.0264575	-0.00155942	0.00971712	0.012345	0.00589179	0.00733101	-0.00240731	0.0630977	0.0364139	0.00551072	-0.00993211	0.0190778	0.0369409	0.0153723	0.0324349	0.0172248	0.0202961	-0.00881384	0.0299212	0.0468256	0.0103911	0.0179782	0.0209154	0.0250229	0.089792	0.0416379	0.020485	0.00694729	0.0186176	0.0276053	0.0167773	0.0029416	0.0204531	0.0072223	0.0179756
	0.0281948	-0.017635	-0.0346097	0.0493593	-0.00120315	-0.0277405	-0.0139016	-0.00627751	-0.00890881	0.000178485	-0.0122564	0.0164868	0.0518329	0.0315704	0.0325418	0.0232714	-0.00644834	-0.00398218	-0.0375891	-0.0187981	-0.0445705	0.0569989	0.0236938	0.014355	-0.00136875	0.00489308	0.0192167	0.0188131	0.0352283	0.00902977	0.0254074	0.00843633	0.0336824	0.0503498	0.0140869	0.0162956	0.0181232	0.0157391	0.0559857	0.018357	0.0240054	0.0151497	0.0322442	0.029206	0.0233744	0.0055375	0.0210287	0.000890022	0.0234293
	0.0494821	-0.0101556	-0.0316098	0.0288512	-0.0166973	-0.0114002	-0.00558592	-0.00976641	-0.0238767	-0.00581533	-0.0143495	-0.00861731	0.0538051	0.040907	0.0554728	0.0266309	0.0151221	0.027277	-0.020908	-0.0111436	-0.0352165	0.0639153	0.0598573	-0.0135659	-0.0154376	0.000425909	0.0437126	0.0330451	0.0367325	1.53059e-05	0.0311773	-0.00227692	0.00127464	0.0242232	0.00641264	0.00714655	0.0125035	0.0217571	0.209332	0.0482796	0.0186983	3.80004e-05	0.005232	0.0404485	0.0319879	0.0154386	0.0111026	0.0183623	0.014834
	0.050933	-0.0234016	-0.0366426	0.020476	-0.0420177	-0.0231401	-0.00301537	-0.0129477	-0.0292714	-0.0119487	-0.0142455	0.00521116	0.0579259	0.0525207	0.0527599	0.0340262	0.0120874	0.0190617	-0.0279248	-0.00597478	-0.0384574	0.0608292	0.0553619	-0.0232533	-0.0164505	0.000617451	0.00590594	0.0272487	-0.0156941	0.00223759	0.0237139	0.00419764	0.0076296	0.0379284	0.0188556	0.0168405	0.0137669	-0.0049914	-0.0540228	-0.017063	0.030981	-0.00100758	0.0233334	0.0250277	0.01936	0.0013104	0.0181839	0.0121941	0.0129695
	0.0496216	-0.0157556	-0.0351471	0.0388489	-0.0363585	-0.0237599	-0.00251301	-0.0141901	-0.0167844	-0.0104093	-0.0122111	-0.00350141	0.042179	0.0516286	0.0385256	0.0292338	0.0218069	0.0312016	-0.00353253	-0.00548132	-0.0428251	0.0653114	0.0541294	-0.0184341	-0.0188404	-0.000776038	0.0259534	0.0241702	0.0427949	-0.0164744	0.0279	0.0191247	0.0149178	0.0530445	0.00675623	0.0427522	0.011385	0.0087148	0.0296381	0.0251889	0.0189603	0.0126212	0.0284211	0.0142971	0.0338616	0.0180258	0.0168351	0.00702239	0.00424205
	0.0474737	-0.0271699	-0.0415881	0.0352822	-0.0203969	-0.0132238	-0.00979444	0.000759098	-0.0103026	0.00310443	-0.0209911	0.0192026	0.0565393	0.0379111	0.0211373	-0.00182769	0.0163765	0.026145	-0.0102231	-0.000174431	-0.0344781	0.0651888	0.0529649	0.0104958	0.00381753	-0.00159469	0.0151799	0.0243694	-0.0061438	0.00350628	0.0245824	0.00699635	0.0411194	0.053375	0.0142318	0.037948	0.0180759	0.0145617	0.0192291	0.0405896	0.0224864	-0.00114322	0.0358389	0.0101471	0.0212168	0.00976538	0.0150859	0.0287722	0.0146827
	0.041856	-0.0162503	-0.0331387	0.0504474	-0.0311963	-0.0197976	-0.00998822	0.000916429	-0.0291365	-0.00206646	-0.0244506	0.0292917	0.0496044	0.0321322	0.0312156	0.0194121	-0.0113891	0.0259126	-0.0122477	-0.0245365	-0.0434363	0.0572044	0.0283177	0.0087898	-0.00706233	0.00352874	0.0111595	0.0283084	0.0283906	0.0145446	0.0229257	0.0177287	0.0382733	0.0490786	0.00865761	0.0401197	0.0174248	-0.000414279	0.0130395	0.0173279	0.021344	0.0141231	0.0251258	0.009705	0.0330343	0.00836539	0.0193505	0.00933628	0.00373853
	0.0272441	-0.0263332	-0.0318909	0.0395312	-0.00490743	-0.0275018	-0.0173551	-0.00365723	-0.0169315	0.000807478	-0.0249139	0.0223168	0.0445009	0.0219324	0.0266506	0.0113304	0.00150114	0.00537885	-0.0261618	-0.0206592	-0.0448887	0.0519136	0.0363658	0.00260925	-0.000923694	-0.00210994	0.0215433	0.0355348	0.0666882	0.00850023	0.0152297	0.0153524	0.0307256	0.0465972	0.0158974	0.0205138	0.00788652	0.000725866	0.0852085	0.0327259	-0.0169689	0.0358079	0.023436	0.0224326	0.0361011	-0.00794071	0.0230381	0.012451	0.00667798
	0.0470641	-0.0157283	-0.0369612	0.0311075	-0.00912014	-0.0108621	-0.00224153	0.00824486	-0.0111938	-0.00243314	-0.0144928	0.0233611	0.0697212	0.0456819	0.0424411	0.00863617	0.0126608	0.0127181	-0.0225973	-0.0108795	-0.0391406	0.0526708	0.0413848	-0.00198366	-0.00250186	-0.00385778	0.0205829	0.0309943	-0.00290989	0.0110552	0.0249433	-0.00041464	0.0115421	0.0434368	0.00639386	0.0232841	0.0126188	0.0235496	0.0521909	0.0541187	0.0224196	0.0015133	0.0249203	0.0131507	0.100953	-0.0207619	0.0252673	0.00694073	0.00858182
	0.0481139	-0.0318125	-0.0464786	0.0476512	-0.0350114	-0.018168	0.00322285	-0.0114661	-0.0324342	-0.00632193	-0.0105293	0.0112255	0.0648914	0.0438914	0.0214973	0.0337509	0.0132339	0.0156381	-0.00548483	-0.00719439	-0.0373087	0.0600251	0.062019	-0.0166672	0.000301342	-0.004706	0.0179787	0.00205372	-0.0393609	-0.000537979	0.021998	0.0114565	0.0232038	0.0554591	-0.000580788	0.00338857	0.0108023	0.00705748	0.072061	0.0406311	0.0227631	0.0249775	0.0146701	0.027917	0.0320229	-0.00691989	0.0160146	0.00817496	0.0104137
	0.0331486	-0.0188542	-0.035921	0.0164285	-0.026999	-0.0181106	-0.00327572	-0.0114927	-0.0157525	-0.00502968	-0.0166326	0.0121939	0.0539272	0.0418763	0.0184264	0.0200876	0.0166451	0.00990471	-0.0120541	-0.013686	-0.0485137	0.0701127	0.0505286	0.00218044	-0.00821504	0.00178936	0.0300203	0.0215331	0.0459203	0.00613324	0.0200619	0.0193838	0.0215325	0.0403665	0.002423	0.00638772	0.00902251	0.0104684	0.0792655	0.0346686	0.0350959	0.00952873	0.00135384	0.012359	0.0328137	-0.00702576	0.0280297	0.00273127	0.000307197
	0.0411875	-0.0106812	-0.0412734	-0.0119841	-0.0221816	-0.0154201	-0.00502134	-0.0019074	-0.0163355	-0.00127126	-0.0192004	0.0176715	0.0596664	0.0264432	0.0297961	0.0247332	0.0307228	0.0272188	-0.0157153	-0.0125796	-0.0349907	0.0615425	0.0510703	0.00375414	-0.00354399	-0.00179013	0.0157507	0.00343235	0.0166952	0.0172472	0.0222898	-0.00143372	0.0279465	0.0120396	-0.000669307	0.000743405	0.0128675	-0.000490253	0.0267742	0.00199586	0.00892864	0.0160792	0.00887248	0.0401236	0.0297264	-0.013007	0.0263388	0.00348298	0.00361977
	0.0402327	-0.0299048	-0.031359	0.0358736	-0.000653754	-0.0231527	-0.00915137	0.00167789	-3.84749e-08	-0.00114777	-0.0320682	0.0392653	0.0649793	-0.00231518	0.0109642	0.0135131	0.0120352	0.00705986	-0.0405946	-0.0206682	-0.0434056	0.0388993	0.0196449	0.011192	0.0104863	-0.0046675	0.0250055	-0.00563798	0.0575061	0.0365699	0.0338559	0.0145763	0.0281388	0.0193491	0.0124474	0.00366924	0.0205355	0.024304	0.024044	0.0151475	0.0138097	0.0124754	0.00238008	0.0080272	0.0596517	-0.00605824	0.0214273	0.0136882	0.00888114
	0.0496787	-0.023627	-0.0456508	0.0219283	-0.0367001	-0.0170579	0.00144606	-0.0133412	-0.0148987	-0.00718822	-0.0136521	0.0192405	0.0652957	0.0330858	0.0342018	0.031537	0.00545231	0.010036	-0.0156228	-0.0179821	-0.038793	0.0581053	0.0489561	-0.0127267	-0.015052	0.00355352	-0.00903052	0.00260769	0.0625586	0.0106486	0.0214001	0.012	0.0399246	0.0400697	0.0112175	0.00215644	-0.000235062	0.0194564	0.0911622	0.0442173	0.0306834	0.0142454	0.00945074	-0.0086244	0.0453805	0.0168102	0.0254759	0.000326369	0.0163459
	0.0412563	-0.0219915	-0.0392994	0.0408759	-0.020488	-0.0242495	-0.00594047	0.00255145	-0.011541	-0.000915556	-0.0261604	0.0269927	0.048547	0.0297558	0.0246367	0.0174243	-0.0287676	0.00352943	-0.030521	-0.0214933	-0.0511955	0.0314558	0.00748454	0.00522081	-0.00294848	-0.000137172	0.0161846	0.0384946	0.0876586	0.0248317	0.0347316	0.0205531	0.0384278	0.0192566	0.0135055	-0.000550597	0.00504211	0.0119626	0.0014703	0.0283805	0.0407139	0.0151301	0.0137228	0.0129145	0.0519938	0.00805314	0.0240482	0.0107864	-0.000711021
	0.0268834	-0.0215818	-0.0391742	0.0436638	-0.0205386	-0.0238957	0.00220233	-0.0171968	-0.0284741	-0.0151025	-0.028938	-0.00313693	0.04719	0.0241495	0.0428116	0.0387316	-0.0209184	-0.00380214	-0.036743	-0.0321992	-0.0491848	0.0590874	0.0486478	-0.00409357	-0.0187556	-0.00414282	0.0169258	0.0310751	0.0673794	0.00720875	0.0451993	0.0186191	0.0365772	0.0373659	0.0238339	0.010925	0.00781894	-0.0152018	-0.0687165	-0.020727	0.0298666	0.01663	0.00758669	0.00467782	0.0378522	0.0049077	0.0256075	0.00827448	0.00107231
	0.0339086	-0.0279386	-0.0551649	0.0221337	-0.000532153	-0.0178994	0.00344545	-0.00838817	-0.028629	0.00319001	-0.0201728	0.0153236	0.06357	0.0495116	0.0224663	0.0208165	-0.00580229	0.000802732	-0.0206043	-0.0328109	-0.0567714	0.0594098	0.0481038	0.00331706	0.0114934	-0.000704172	0.0374332	0.0147185	0.0329004	0.0140167	0.0125524	0.00600933	0.0268577	0.00672889	0.00847837	0.0215437	0.00045805	0.0147886	0.127875	0.0230628	0.0244246	0.0448523	-0.00396268	0.0304327	0.0469896	0.0135753	0.0169164	0.00605121	0.0104969
	0.0490483	-0.0141333	-0.027539	0.0282869	-0.0134394	-0.0175141	-0.0144764	-0.00401284	-0.0155442	-0.00729433	-0.0186421	0.00959574	0.0510849	0.018089	0.0370035	0.0311095	0.0129806	0.00864963	-0.0253178	-0.0134361	-0.0302949	0.0645619	0.026166	0.00735049	-0.00104671	-3.5284e-06	0.0288401	0.00106706	-0.0253932	0.0164527	-0.0178041	0.00621239	0.00928154	-0.000284096	0.00466118	-0.0121758	0.00765787	0.017057	0.161931	0.0499118	0.0215494	-0.00963462	0.00381548	0.0383657	0.0495646	0.00996838	0.00967081	0.00699976	0.00809442
	0.0475193	-0.0254815	-0.0382378	0.0177574	-0.0332801	-0.0194809	-0.00560056	-0.0113105	-0.0111609	0.00291618	-0.0157772	0.00272821	0.0559365	0.0406382	0.0498591	0.0251097	0.0369985	0.0190263	-0.0156128	-0.0121142	-0.0418479	0.0628228	0.0449169	-0.00749928	0.00415679	-0.00670073	0.0256167	-0.00566976	-0.0404784	0.00569947	0.0370858	0.0259898	0.0367473	0.0352137	0.0290255	0.0429428	0.0126445	0.0310531	0.105778	0.0230216	0.0158545	0.0110462	0.00538416	-0.000283234	0.0656107	0.0274273	0.0291927	0.00325556	0.00641205
	0.0337818	-0.023268	-0.026892	0.0409815	0.00870129	-0.030432	-0.0190032	0.000596488	-0.0138171	0.00310168	-0.0214606	0.00510332	0.0456701	0.039391	0.0476372	0.0138644	-0.0188936	0.00868848	-0.0220256	-0.0187853	-0.047225	0.054035	0.0353171	0.0233061	0.0214481	0.00447356	0.0335219	-0.000625978	0.0194589	0.0345771	0.0106162	0.00878138	0.0167421	0.00898357	0.0137305	0.0101563	0.0110806	0.0188027	0.143076	0.0460469	0.0451871	0.00137843	-0.0150886	0.0442738	0.0848238	-0.0020367	0.0219415	0.0279437	0.00968552
	0.0629003	-0.0194094	-0.0479007	0.0312141	-0.0393382	-0.0174855	-0.00681505	-0.0162667	-0.0265592	-0.0105798	-0.0125241	0.00730332	0.0565273	0.0512127	0.0455925	0.0372235	0.005745	0.025253	-0.0109607	-0.0071575	-0.0372268	0.0632842	0.0429005	-0.015428	-0.00249347	-0.00302809	0.0351693	0.003855	0.022753	0.0175717	0.0191002	0.005499	0.0410935	0.0253683	0.0167634	0.0138869	0.00661486	0.0261162	0.174994	0.0395659	0.0122427	0.0190378	0.00442185	0.0425025	0.0501349	0.00581777	0.0225765	0.0202179	0.0231925
	0.0524756	-0.0319245	-0.0525513	0.0224158	-0.00812805	-0.0168752	0.00224141	-0.00841937	-0.0212102	-0.0124014	-0.0214477	-0.0103716	0.0650847	0.0613593	0.0532344	0.0375861	0.0158901	0.00275703	-0.00630358	-0.0144363	-0.0457342	0.0610931	0.0527788	0.00634926	-0.00342194	3.03448e-05	0.0156228	0.0329168	0.0245618	0.0191946	0.0330178	0.0176308	0.0206475	0.0383469	0.00950755	0.0285128	0.00105372	0.0110403	-0.0677557	-0.000182419	0.0380194	0.0132812	-0.00115171	0.0244479	0.0393689	-0.00396384	0.0173599	0.0251484	0.0319924
	0.0415562	-0.0216514	-0.0472268	0.00982688	-0.0178539	-0.0183236	0.00529799	-8.08243e-05	-0.0142416	-2.90295e-05	-0.0223403	0.0201268	0.0481693	0.0420566	0.0432447	0.0228332	0.0295164	0.0308181	-0.0202231	-0.00721517	-0.050103	0.0824296	0.0641668	0.00432879	0.00164876	-0.0075066	0.0181427	0.0244834	0.0582221	0.0188588	0.00725588	0.00514469	0.027005	0.0410711	0.0186504	0.0297718	-0.0125267	0.0271674	0.158986	0.0490834	0.0267676	0.0362956	0.0170627	0.00920737	0.0545365	-0.00687421	0.0198224	0.0205041	0.0205192
	0.00856767	-0.022694	-0.0419231	0.00589156	-0.0306779	-0.017797	0.00423484	-0.00928189	-0.0274974	-0.00480993	-0.0238563	-0.0120775	0.0491731	0.0427691	0.0518264	0.0468185	0.0186782	0.0131104	-0.0305805	-0.0379091	-0.0511592	0.0759934	0.0478385	-0.0031471	-0.000345754	-0.00637265	0.0419721	0.0260478	0.0199658	0.00243431	0.0165705	0.00862081	0.0363899	0.0234889	0.00842319	0.0293861	0.0281647	0.0199695	0.175799	0.0554586	0.0210864	-0.000196433	0.00851086	0.0346499	0.0261708	0.00626693	0.0214089	0.0286827	0.0281591
	0.0301295	-0.0211646	-0.0434229	0.0403846	-0.0115755	-0.0166163	-0.00506369	0.00424601	-0.0181969	-0.00829144	-0.035282	0.0250685	0.0516881	0.0265167	0.00435982	0.0160931	-0.00865243	0.00444486	-0.0199386	-0.0248915	-0.0506894	0.0579527	0.0115686	-0.004187	-0.000319424	0.000235132	0.0251912	0.00906668	-0.00559028	0.019662	0.0316044	-0.00332121	0.0328834	0.0301869	0.0107364	0.020938	0.00543731	0.0215218	0.0931891	0.0452312	0.0219303	0.0323028	0.011387	0.0538615	0.0598424	-0.00642751	0.0198478	0.0280053	0.0245004
	0.0373082	-0.0216982	-0.0497538	0.0263905	-0.00903163	-0.0166606	0.00884861	0.00441674	-0.0184394	-0.00582285	-0.023276	0.005963	0.0574962	0.0451466	0.0447637	0.0297733	0.000723046	0.0166105	-0.0118298	-0.0147324	-0.0482417	0.0614165	0.0314736	-0.0187554	0.00547805	-0.00653972	0.0201938	0.00265622	-0.0392885	-0.00477485	0.0102995	-0.0144162	0.0085327	0.00637374	-0.00371902	0.00751376	0.018413	0.0182941	0.147005	0.0241163	0.0219911	0.0238908	0.00248908	0.0290319	0.089619	0.00938267	0.0345284	-0.000471985	0.0269377
	0.0613271	-0.0194945	-0.0468932	-0.0188552	-0.0304293	-0.0196765	-0.015553	-0.00853255	-0.0217763	-0.00202947	-0.0189221	0.000413089	0.0641046	0.0477446	0.0424232	0.0402296	0.0275348	0.0190994	-0.00955961	-0.00949713	-0.0428775	0.0724182	0.0445669	-0.000743368	1.44348e-05	-0.00415205	0.0176676	0.0150029	0.026866	0.0299009	0.00374242	-0.00729998	0.0196917	-0.000532654	-0.0051843	0.0247082	0.00068001	0.0390474	0.126835	0.0606183	0.00592495	0.0102118	0.00301815	0.0258545	0.0894135	0.0144835	0.030116	0.0130043	0.0291186
	0.0556843	-0.0229946	-0.0353441	0.0271283	-0.0208138	-0.0149897	0.000883946	-0.0120156	-0.0195933	-0.0116976	-0.0253733	0.0100131	0.0559396	0.0415949	0.0516544	0.0425334	0.00571276	0.0110515	-0.0164379	-0.0181553	-0.0391549	0.0638856	0.0290935	-0.00800062	0.00925488	-0.000459637	0.0294081	0.0143069	0.00845772	-0.0291998	0.0133995	-0.00415904	0.0197229	0.00269183	0.000486715	0.0346641	-0.000805061	0.0230568	0.203989	0.0444381	-0.00961982	-0.00595698	0.0140294	0.038742	0.0555567	0.0376792	0.0452321	0.00757003	0.00920776
	0.0441219	-0.0240827	-0.0389398	0.0337155	-0.0181532	-0.0217181	-0.00609617	-0.00341776	-0.0254596	-0.0109395	-0.0284628	0.0151094	0.0421583	0.0381342	0.0316279	0.0171623	-0.00963748	0.0036292	-0.0040713	-0.0132453	-0.0411054	0.0551514	0.040861	0.0122145	0.000478749	0.000487419	0.00894407	0.0232209	0.00425306	0.00956247	0.0229012	-0.000707672	0.0105694	0.0123114	0.0247312	0.00688237	0.0123696	0.0253625	0.221213	0.0512613	0.0231993	0.0146699	-0.00295006	0.022231	0.0620074	0.0410101	0.0103204	0.0167932	0.0198382
	0.0411705	-0.0289417	-0.0451735	0.0302176	-0.0227885	-0.0197122	-0.0068795	-0.00582901	-0.0199224	-0.00360196	-0.0278043	0.0141479	0.0359641	0.0270271	0.0205064	0.0110687	-0.0138733	0.00491761	-0.0225993	-0.0224039	-0.0473235	0.0654021	0.042797	-0.0226015	0.00124785	-0.000720156	0.0249597	0.00884778	-0.0322395	0.0209618	0.0255498	-1.6605e-05	0.00320367	0.0117785	0.0156795	0.00760003	0.00285182	0.0354786	0.155292	0.0461666	0.0205029	-0.00407747	-0.00858447	0.0352441	0.0772843	0.00606534	0.0176546	0.011286	0.0281689
	0.0410304	-0.0289918	-0.0390946	0.0200777	0.00107081	-0.0213616	0.00104938	-0.00447728	-0.0137734	-0.0156213	-0.0177495	0.00291466	0.0513191	0.0244276	0.0284786	0.0272816	0.00821889	0.015659	-0.0178905	-0.0269366	-0.038569	0.0531703	0.0357095	0.00157636	0.00504377	-0.00377923	0.0106412	-0.00145158	-0.0460655	0.00624694	0.00307379	0.0053956	0.0202032	0.00904269	0.00925272	0.0230673	0.0173317	0.0278646	0.155375	0.027565	0.0112614	-0.00641951	0.00646705	0.0118514	0.0634967	0.0151172	0.0165538	0.0311822	0.0235772
	0.0333135	-0.0332372	-0.0565973	-0.0065073	-0.030512	-0.0135052	-0.00437904	-0.00606144	-0.0267762	-0.00640111	-0.0216273	0.00592393	0.0557988	0.0397648	0.0470414	0.0319971	0.0004958	0.0120891	-0.000340065	-0.0219101	-0.0513602	0.0515137	0.0377278	-0.0124665	0.015865	-0.00602528	0.0274976	0.0188939	0.0135315	0.01529	0.0256249	0.0045375	0.0326161	0.0264506	0.00738294	0.0163204	0.00229013	0.0462469	0.161151	0.0525993	0.00930252	0.00208163	0.00381426	0.0110207	0.0805631	0.000468069	0.0270136	0.0216594	0.0228089
	0.0384997	-0.0189611	-0.0452139	0.0153179	-0.0126335	-0.015455	0.000572691	-0.00351891	-0.0155002	-0.00651112	-0.0189865	-0.0142031	0.0474189	0.0258112	0.0361256	0.040567	-0.00880502	0.0129708	-0.0156202	-0.026141	-0.041491	0.0515731	0.0305002	-0.00891052	0.0147717	0.00344071	0.019472	0.00269625	-0.018273	0.00333345	0.00211681	-0.0152839	0.00714139	0.00832618	0.0105982	0.00470709	0.00339714	0.0242039	0.17508	0.0277856	0.0240335	0.00690671	-0.000668211	0.0368231	0.0649734	0.00292862	0.0291985	0.0252401	0.0218358
	0.0232202	-0.0240171	-0.0454483	0.0279886	-0.00886677	-0.0173554	-0.00219187	-0.00259921	-0.0168339	-0.00101559	-0.0247926	0.0337665	0.0501458	0.026318	0.0103337	0.00783245	0.000122369	-0.000389378	0.00989448	-0.0212818	-0.0506775	0.0575842	0.0148856	-0.00473344	0.0105072	-0.00329827	0.0315791	0.0162606	0.0244222	0.013586	0.016087	0.0184402	0.0265844	0.00280624	0.0156972	0.00308283	0.0113273	0.0441341	0.214374	0.0568244	0.0125831	0.0279202	-0.00257379	0.0128664	0.0621331	0.0165217	0.0290983	0.0296997	0.0314134
	0.0331186	-0.0208301	-0.0354522	0.0276845	-0.00510465	-0.0194449	0.0124444	-0.0135194	-0.0232349	0.000794704	-0.0189812	0.00286953	0.0484967	0.0387277	0.0416212	0.0328576	0.00101894	0.00684198	-0.00917007	-0.0150968	-0.0478252	0.0510801	0.044628	-0.00259534	-0.00753853	-0.00747534	0.0296745	0.00764537	-0.0106345	-0.000942947	0.0264246	-0.00106743	0.0159158	0.0159243	0.0168696	0.00365931	0.012769	0.00329785	0.109386	0.037741	0.0157475	0.0238266	0.0292821	0.0165861	0.103746	0.00957056	0.031104	0.0139237	0.0267903
	0.0276975	-0.0206755	-0.0501259	0.0145544	-0.0263962	-0.0137646	0.012322	-0.0140338	-0.0253002	-0.0161013	-0.0243649	-0.00782135	0.040198	0.0387968	0.0389976	0.0270265	0.0106298	0.011304	-0.0109061	-0.00948053	-0.0426905	0.0680954	0.0436611	-0.0187334	0.0118387	-0.00204232	-0.0041635	0.00271299	-0.00820635	0.00990156	0.00568617	0.00780441	0.0420159	0.0013802	0.0259959	0.0141124	-0.00203629	0.00716766	0.145353	0.0100624	-0.00287074	0.0198954	0.00279245	0.017248	0.094205	0.0238696	0.0224219	0.0236506	0.0194072
	0.0270245	-0.0237013	-0.0486148	0.0364834	-0.0245305	-0.0111306	0.00541867	-0.0167121	-0.0356381	-0.00666012	-0.0226007	0.00880828	0.0261831	0.0403117	0.0417791	0.0269166	0.0250746	0.0169758	-0.000439818	-0.0259058	-0.0482036	0.0653667	0.0504701	-0.0103201	0.0155928	-0.00428746	0.0227187	-0.00188835	-0.011773	-0.00501793	0.019405	-0.00499908	0.0201833	-0.000364443	0.000934216	0.0246386	-0.00763281	0.0077426	0.0872235	0.0314502	0.00420803	0.025948	-0.00533836	0.0282493	0.0367385	0.0323227	0.0210924	0.0227247	0.0182235
	0.0414072	-0.0229943	-0.0430715	0.0142678	-0.00951189	-0.0145156	0.00490775	-0.0218367	-0.0214329	-0.00714793	-0.0220092	-0.00276139	0.0457535	0.0342216	0.0348488	0.0249824	0.00821483	-0.00103834	-0.0277829	-0.0278812	-0.0461574	0.0590599	0.0461222	0.0103279	0.0114719	-0.0107941	0.0136595	0.0118609	-0.0111588	-0.0048672	0.00132953	-0.000261471	0.0101698	-0.00307874	0.013649	0.020979	0.014974	0.0271667	0.266092	0.057985	0.00495749	-0.0126076	-0.000175307	0.0353776	0.0307421	0.0263727	0.020678	0.0209629	0.0273488
	0.031571	-0.0328013	-0.053387	0.0215646	-0.0288305	-0.00901784	0.000807505	-0.0147026	-0.0116516	-0.0116792	-0.0173186	0.00060434	0.0408928	0.0383315	0.0432488	0.0254348	0.0169222	0.0170748	-0.011929	-0.0135398	-0.0354469	0.0467209	0.0285549	0.00218967	-0.000933922	-0.00857325	0.00851843	0.024372	0.101717	0.0115976	0.0439132	0.0252045	0.0336984	0.0464956	0.0164563	0.00970054	0.0184977	0.00243851	-0.0577097	-0.0154838	0.0232748	0.00884739	0.00260589	0.00621408	0.0155087	-0.0282406	0.0267013	0.0202596	0.027448
	0.0366044	-0.0267258	-0.0519866	-0.00457075	-0.0167901	-0.0205432	-0.00691395	-0.0208677	-0.0323479	-0.0104261	-0.0172353	0.00691734	0.0388914	0.0357526	0.0399293	0.0241141	-0.00521037	0.00306881	-0.011343	-0.0177539	-0.0529391	0.0630688	0.050918	-0.0236369	0.00888001	-0.0100744	0.0508921	0.0460824	0.0951843	0.0321251	0.0455358	0.0091851	0.0471473	0.0489804	0.0112705	0.0432237	0.0078812	-0.00230305	-0.0987062	-0.0245789	0.0317215	0.00132193	0.0225551	0.0120619	0.00867123	-0.00299374	0.0339224	0.0242499	0.0226938
	0.0179271	-0.0219363	-0.04318	0.0350118	-0.0501397	-0.0105462	0.00681013	-0.0173782	-0.0279727	-0.0116088	-0.0194933	0.000838707	0.0468348	0.0326244	0.0334078	0.0239969	-0.0335781	-0.000558787	-0.025683	-0.0337269	-0.0531179	0.0503337	0.031022	-0.0294358	0.00173959	0.00130726	0.0408754	0.00247762	-0.01115	0.0179053	-0.0043589	0.00259579	0.0281171	0.026951	0.0182567	0.00999653	0.0122739	0.0170703	0.237652	0.0456864	0.0288686	0.0244131	-0.00648291	0.0258992	0.0929136	0.030824	0.039368	0.0168565	0.0207945
	0.0171782	-0.0279376	-0.0425258	0.0448324	-0.0111214	-0.0128436	-0.00531774	-0.0059924	-0.0266977	-0.00522491	-0.0254153	0.0203102	0.045678	0.0411681	0.0377532	0.0256368	-0.0188764	0.00125344	-0.0224231	-0.021876	-0.0519363	0.0540127	0.0460896	0.00285606	0.0173841	-0.00309965	0.0156347	0.0365093	0.0692529	0.0101792	0.03244	0.0102944	0.0665864	0.0601273	0.0162934	0.049308	0.025301	-0.00107529	-0.0550868	-0.00390915	0.00934471	0.00192083	0.0472396	0.00684597	0.0136702	-0.00634622	0.0204257	0.0162353	0.0241084
	0.0294415	-0.0195529	-0.0474666	0.00714576	-0.0183569	-0.0192717	-0.00745828	-0.0126957	-0.00974244	-0.00734967	-0.0225066	0.0106677	0.0398697	0.034765	0.0260449	0.0248732	0.0300644	0.0143893	-0.0152959	-0.0285028	-0.0454713	0.0677629	0.0382373	0.00097021	0.0132629	0.00725254	0.0260702	-0.0210528	-0.0372328	-0.00695385	0.039606	-0.0186321	0.00449824	-0.00575358	0.00664239	0.0170882	0.0079594	0.0259127	0.247406	0.0763557	0.0186434	0.0030282	-0.0068974	0.055424	0.0425733	0.0307422	0.0298023	0.023695	0.0185073
	-0.000514904	-0.0207308	-0.0520218	0.0102662	-0.0173005	-0.0152748	0.010209	-0.0301996	-0.0460544	-0.018509	-0.022475	-0.0146425	0.0438407	0.0172931	0.0522649	0.0418703	0.00147548	0.0154294	-0.00752819	-0.0319233	-0.0554666	0.0583722	0.0469031	-0.00699614	0.00397192	-0.00183638	0.0121639	0.0377363	0.0398252	0.0167202	0.02537	0.0125374	0.0553478	0.0549411	0.0104487	0.048986	0.00724196	-0.00582482	-0.0471979	-0.0223343	0.0249378	0.0101868	0.0258446	0.0052995	-0.000342183	-0.00217018	0.0327331	0.0204003	0.0299874
	0.029377	-0.0235741	-0.0427664	0.0262183	-0.00262476	-0.0177753	-0.00432056	-0.000178467	-0.0104041	0.00432662	-0.025	0.0334449	0.0440551	0.00435493	0.0193226	0.0139541	-0.0134163	-0.00645472	-0.0322572	-0.0170719	-0.0457433	0.0432095	0.0342874	0.00415721	0.0301743	-0.00134192	0.0308124	0.0218527	0.0390007	0.00820781	0.0254911	0.0137308	0.0546815	0.0937976	0.019604	0.0545743	-0.000647549	-0.00172809	-0.064066	-0.0017864	0.00564409	0.00243655	0.0184776	0.0018196	0.00726935	-0.015718	0.0265006	0.0179473	0.0269506
	0.0443522	-0.0242096	-0.0491988	0.00935397	0.00667402	-0.0163422	0.0014311	-0.0107349	-0.0285235	-0.00133189	-0.0164366	0.0140778	0.0478735	0.0453216	0.0526229	0.0236099	0.0260556	0.0112784	0.00448987	-0.0127494	-0.0482293	0.0567496	0.0402587	0.007735	0.0276603	-0.00179268	0.0164477	0.0355194	0.0360194	0.023396	0.0259871	0.0102709	0.0596831	0.0770256	0.0251269	0.0448469	0.000997071	0.0120265	-0.040118	0.00942832	0.0220674	0.0120604	0.0369678	0.0198292	0.00418535	0.00481208	0.0357325	0.0186204	0.0266335
	0.0558816	-0.018437	-0.0416337	0.00488668	-0.0224258	-0.0220444	0.007221	-0.0140756	-0.0295247	-0.0131449	-0.0251413	0.0120096	0.0483646	0.0377792	0.0355369	0.0383017	-0.00332534	0.00717972	-0.0071416	-0.00632442	-0.0295057	0.0589244	0.0403447	-0.0154206	0.0069933	-0.00784715	-0.00499358	0.0242939	0.0221881	0.0183871	0.0153127	0.0110106	0.0342036	0.0541952	0.0083492	0.0491642	0.00632977	0.0126903	0.0132567	0.0355049	0.026256	0.0205789	0.0135722	0.0108341	0.00220423	0.0080884	0.0236481	0.0187538	0.0225689
	0.0331823	-0.0283882	-0.0438871	0.0206805	0.00559167	-0.00663069	0.00197708	-0.00436352	-0.0156159	0.00857072	-0.0189844	0.0169563	0.0353503	0.0208596	0.0228185	0.00757264	0.00538877	0.00104342	-0.0217689	-0.0287182	-0.0394842	0.0476542	0.0324073	0.00584676	0.00456359	0.00210767	0.0132594	-0.0610733	-0.117955	0.0129804	-0.0263689	-0.00954209	-0.0102319	-0.0723298	0.0268369	-0.0136109	-0.0310298	0.0485079	0.374107	0.0595072	0.0218243	-0.0428676	-0.0418165	0.00705242	0.120376	0.0539038	0.0232495	0.0266077	0.0176974
	0.0274614	-0.0279586	-0.0473334	0.0280511	-0.000275537	-0.013067	-0.00398738	-0.00772089	-0.0129914	0.00149425	-0.0326331	0.0313359	0.0325423	0.00976602	0.000268406	-0.0139679	-0.0314299	-0.00414616	-0.014123	-0.0155576	-0.0500435	0.0454064	0.0242421	0.0111339	0.0283377	-0.00387955	0.0239469	0.0238296	0.0608134	-0.00180872	0.0254139	-0.00301687	0.0405783	0.056314	0.00593355	0.0319211	0.018175	0.00553192	-0.155346	0.00124256	0.0201198	0.0209734	0.0360057	0.00433442	0.00640958	-0.0392382	0.0169652	0.0269618	0.0220304
	0.0177703	-0.0285544	-0.0438723	0.0321971	0.0130681	-0.0184435	-0.0277941	-0.00583678	-0.0130916	0.000602228	-0.0274602	0.0262555	0.0375441	0.0264672	0.0203273	0.000987993	-0.0367895	-0.000189947	-0.0307829	-0.0351701	-0.0407697	0.0434682	-0.00732407	-0.00225765	0.0321037	-0.00447766	0.0239876	-0.0433596	-0.102144	-0.0238869	-0.000266085	0.012388	-0.00706076	-0.0437684	0.0188126	-0.0374741	-0.0416639	0.0567959	0.387156	0.0578961	0.00900321	-0.0205022	-0.0314713	0.0101499	0.151404	0.071747	0.0133237	0.0188476	-0.00880693
	0.0227657	-0.0293773	-0.0563969	0.00561311	-0.0170068	-0.0112002	-0.00660424	-0.0105048	-0.0149528	-0.0057807	-0.0316545	0.00500615	0.0496486	0.0308985	0.0277815	0.0105054	0.0062094	0.00995578	-0.0307383	-0.0223876	-0.062787	0.0581699	0.0389578	-0.00292081	0.00932881	-0.000493758	0.0275859	0.0270142	0.031885	0.03393	0.0414281	0.030368	0.0387163	0.0529068	0.0178902	0.018836	0.00955409	0.00819851	0.00641505	0.0063035	0.0269638	0.0152183	0.0388621	0.010102	0.000794786	-0.0217241	0.0134368	0.00494164	0.0065587
	0.0303745	-0.020141	-0.051574	0.0370107	0.0151886	-0.0222105	-0.0150379	-0.00139207	-0.00953035	-0.00485072	-0.0248787	0.0192068	0.0312991	0.022484	0.0315082	0.0214925	0.000500364	0.0118753	-0.00560179	-0.0257755	-0.0463144	0.0610563	0.023848	0.0106958	0.0263614	0.0024441	0.0272378	0.0392629	0.0719967	0.0378606	0.0152393	0.0177176	0.0374195	0.0371396	0.0125556	0.0240198	0.00702663	0.0160188	-0.0900231	-0.0136877	0.0309127	-0.0028687	0.0293586	0.003626	-0.0075009	0.000583568	0.0112576	0.0118257	0.0118876
	0.046184	-0.0201355	-0.0543463	0.0167692	-0.022598	-0.0157027	0.00127505	-0.0046143	-0.025674	-0.0060696	-0.0149537	-0.00471229	0.0439902	0.0471567	0.0482969	0.0273299	0.00737345	0.0152311	0.0113092	-0.0164038	-0.0279086	0.0718106	0.0489644	-0.00371565	0.00663909	-0.00333831	-0.0074668	0.0193251	0.0559515	-0.0120728	0.0247422	0.0258533	0.0369209	0.05123	0.0185515	0.0265277	0.00387317	-0.000529269	-0.0315458	-0.00240088	0.0313904	0.0052253	0.0334207	-0.0177587	0.0209072	-0.00357129	0.0143594	0.0142453	-0.00320803
	0.0348167	-0.0236149	-0.0398106	0.0110511	-0.0247566	-0.0102727	0.0135074	-0.0224335	-0.00976579	-0.00385222	-0.0186245	0.014935	0.0352219	0.0264716	0.0122851	0.014184	0.0114623	0.0165498	-0.0176042	-0.0129491	-0.0309189	0.0608953	0.0471094	-0.015431	0.0148231	-0.0005625	0.0253847	0.0267403	0.0608676	-0.00578645	0.0120896	-0.000383959	0.0350001	0.0512235	0.0100386	0.0267642	0.019224	0.00917983	0.0398567	0.0221713	0.0196385	-0.00710222	0.0208676	0.0141175	0.0143444	0.00616696	0.0168818	0.0200826	0.0124946
	0.0319009	-0.0316755	-0.0417036	0.0168199	0.0103469	-0.0190068	-0.019892	-0.00358879	-0.0101496	-0.00387855	-0.0165277	0.0167704	0.0370391	0.0207084	0.0118776	-0.000707748	-0.00825671	-0.00801659	-0.00433029	-0.0033338	-0.0305874	0.0479463	0.0252998	0.00150571	0.00588631	-0.00404705	0.00271037	0.0149848	0.0341464	0.00723582	0.0481059	0.0440884	0.0369396	0.0585354	0.0165601	0.027609	0.0160137	0.00641469	-0.0267265	0.0415047	0.00825414	-0.000680789	0.0130053	0.00591652	0.00126401	-0.016372	0.0163007	0.00829235	-0.00117407
	0.0223471	-0.0241801	-0.0408148	0.00901459	-0.00555549	-0.0195142	0.00905809	-0.015823	-0.026665	-0.015745	-0.0143155	0.0106953	0.0282946	0.0251643	0.0247345	0.0207457	-0.00363128	0.00854795	0.00113496	-0.0256164	-0.0405893	0.0535834	0.0257311	0.00240053	0.0142919	0.00632485	0.0176661	0.0236236	0.0260293	0.00384617	-0.0057376	-0.01484	-0.00503905	-0.0154208	0.0132139	-0.0141706	0.00902321	0.0261235	0.17629	0.0300165	0.0272462	0.00174942	0.0101413	0.0255517	0.0282069	0.0360635	0.0138575	0.0120285	0.00448664
	0.0219991	-0.0256556	-0.0345661	0.0289855	0.0179191	-0.0270188	-0.00842771	-0.00829489	-0.0336644	-0.00858698	-0.0334111	0.0200036	0.0338731	0.00752726	-0.00732993	-0.0152996	0.0131115	0.0103549	-0.00937501	-0.0291941	-0.0367858	0.0385357	0.0329034	0.019289	0.0231439	0.00896184	0.0239073	0.0505593	0.113719	0.0432872	0.0221091	0.0197677	0.0514731	0.0433962	0.0195953	0.0265674	0.0164634	0.0159395	-0.0439348	-0.000613534	0.0230275	0.0187886	0.0205196	-0.00131959	0.0370564	0.000251441	0.0102643	0.0185234	0.00214892
	0.0248954	-0.0305306	-0.0430464	0.012093	0.0299438	-0.017585	-0.000917716	-0.00333259	-0.000664928	-0.0115756	-0.022939	0.0195668	0.028384	0.0254676	0.00320911	-0.00396516	0.0162779	0.0148386	0.00222765	-0.0162601	-0.0420435	0.0568796	0.0326568	0.00616655	0.0109002	0.00353214	0.0103063	0.0355666	-0.0153758	-0.000933501	0.0297222	0.00671568	-0.0117129	0.0251343	0.0133666	0.0272342	-0.00526271	0.028872	0.196115	0.0516656	0.0200896	0.0259261	0.00119835	0.0209459	0.0843795	0.0512267	0.0114697	0.0106479	0.00172666
	0.0154773	-0.0293907	-0.0537521	0.0136889	0.0246078	-0.0278679	-0.0214021	-0.00731353	-0.0225204	0.00722618	-0.034587	0.0110689	0.0366237	0.0371637	0.000527455	-0.00618423	-0.0143953	0.00853575	-0.0088751	-0.0333332	-0.0417555	0.0364629	-0.00379976	0.00400494	0.00484863	-0.0067979	0.0282061	0.0265851	0.0610551	0.0227147	0.0287025	0.00174547	0.0359982	0.0238831	0.0204798	0.0304096	0.00940343	0.0234438	-0.0242292	-0.0123189	0.0202381	0.0010534	0.020352	0.0178358	0.0237726	-0.0307916	0.0273678	0.0172416	0.0156994
	0.0241818	-0.0207912	-0.0529962	0.0350657	0.0152296	-0.0327278	0.0175363	-0.009819	-0.0622913	-0.0283998	-0.0385973	-0.00337455	0.032209	0.0119699	0.0252306	0.0543738	0.0418379	0.000881397	-0.0253598	-0.0274695	-0.0436073	0.0416564	0.0468672	0.00334547	-0.00808461	0.0015681	-0.020415	0.0433982	0.0864033	0.0100431	0.0233936	0.0305804	0.050019	0.0419579	0.00954007	0.0345712	-0.00443552	0.0191009	-0.0256207	0.00674105	0.00154216	0.0143855	0.012844	0.00986546	0.0292116	-0.0125511	0.00579594	0.0104466	-0.0118337
	0.0163306	-0.0329069	-0.0434864	0.0253545	-0.0362495	-0.00805491	0.00950523	-0.0165514	-0.0209943	-0.00865404	-0.0132936	0.00639425	0.0315283	0.0174613	0.0332362	0.020987	0.00820976	0.0121	-0.0105455	-0.015398	-0.0435927	0.0559107	0.0448544	-0.0103367	-0.00717752	-0.00139299	0.0172881	0.0253587	0.0363782	0.0116683	0.0131779	0.020862	0.0450518	0.0360495	0.0135702	0.0389873	-0.00253372	0.0209814	0.0376594	0.00867802	0.0172273	0.0269333	0.00548562	0.00983067	0.00118342	-0.0271479	0.00458228	0.019372	-0.00159836
	0.0311841	-0.0316769	-0.0445854	0.00779336	-0.0191938	-0.020507	0.00492575	-0.010444	-0.00954899	-0.0113425	-0.0224589	-0.00390928	0.0415237	0.0202243	0.035755	0.0251061	0.0253823	0.0146397	-0.00431898	-0.0207228	-0.0256762	0.0538987	0.0312692	-0.0158969	0.0222877	-0.000225439	0.0242772	0.0161188	0.0595464	0.0149527	0.0134177	0.0249524	0.0785074	0.0440604	0.0140098	0.0147409	-0.00802998	0.0143515	0.0154048	0.0263002	0.025981	0.0159299	0.00877312	0.00963315	0.0361474	0.012623	0.0212929	0.012369	0.0135564
	0.0338239	-0.0279898	-0.0384613	0.0132054	-0.026978	-0.014054	-0.00246465	-0.0102089	-0.0263344	-0.00326899	-0.0283729	0.0056794	0.0313795	0.0206089	0.0206952	0.0286261	-0.0129644	0.00224032	-0.00378965	-0.0316788	-0.030681	0.0588002	0.0280402	-0.0124675	0.00680683	0.00422194	0.0317413	0.0229624	0.0312245	0.0289342	0.0346105	0.029282	0.0692224	0.0457727	0.0151598	0.0460874	0.00826131	0.0217866	0.0422467	0.00713759	0.0363252	0.00896667	0.0264168	0.0176325	0.0320139	0.0238925	0.00688903	0.0239462	0.0184053
	0.0191811	-0.0236244	-0.0378829	0.01952	-0.0122209	-0.0123338	-0.000252	-0.0100518	-0.0121008	-0.0112081	-0.0141938	0.0100919	0.0336614	0.0258751	0.0204713	0.0165879	0.0176101	0.0117857	-0.0114004	-0.0142862	-0.0610399	0.0445451	0.024161	-0.0085567	0.00376537	-0.0012856	0.032784	0.0241747	-0.0179423	-0.00810795	0.0100666	-0.0272053	0.0128583	0.00803608	0.00464421	0.00579108	0.000120419	0.0259679	0.0361524	0.00224768	0.0188279	0.0151309	0.00804951	0.0389108	0.0466677	0.0132278	0.0234529	0.0117628	0.015811
	0.0112526	-0.0281891	-0.0414142	0.0189336	-0.00902623	-0.0137735	0.00653159	-0.00984832	-0.0165047	-0.00187129	-0.0104181	0.012378	0.0304538	0.00503701	0.006387	0.0120723	0.0155799	0.00396496	-0.0109797	-0.0198809	-0.0403477	0.0533744	0.0319647	-0.00286626	0.0113409	-0.000573474	0.015723	0.0545669	0.0597336	0.0135773	0.00683656	0.00319971	0.0178325	0.00421787	0.0130341	0.0346584	-0.00338235	0.0280183	0.0670957	0.0291714	0.027326	0.0232439	0.0149915	0.022176	0.0981224	0.0022592	0.0114522	0.024623	0.00997769
	0.0301534	-0.0269012	-0.0468881	0.0236875	-0.00548848	-0.00979016	0.000835278	-0.0106326	-0.014974	-0.00376099	-0.0213816	0.00198567	0.0364172	0.0404722	0.0254131	0.00264058	0.00115938	0.0128919	-0.00333331	-0.0145179	-0.0352809	0.0485692	0.0236813	-0.0010382	0.0071954	-0.000819859	0.00958093	0.0428698	0.0489213	-0.000505778	0.0308094	-0.00946013	0.00582527	0.0308502	0.0242928	0.0028322	0.00134673	0.0279144	0.0384537	-0.004336	0.0309191	-0.0201475	-0.020424	0.0527063	0.0574585	0.0345026	0.0105821	0.0258073	-0.000161293
	0.0133246	-0.0262926	-0.0490724	0.0237733	0.00477876	-0.00998082	-0.010548	-0.00648752	-0.0214225	-0.00307245	-0.0270504	0.0162982	0.0365411	0.0154317	0.014036	0.00961218	0.00365672	0.00148253	-0.0214284	-0.0351416	-0.0498191	0.0440835	0.0200139	-0.00662994	0.00247921	0.00110418	0.0202058	0.00363544	0.0377435	0.024809	0.00382076	0.0331799	0.0275491	0.0150301	0.00748937	0.0251967	0.00261084	0.025297	0.130286	0.0303939	0.0233415	0.00769907	0.0115969	0.0241642	0.0544658	0.0274696	0.0192407	0.0220955	0.00999414
	0.0112196	-0.0291492	-0.0395331	0.0437149	0.000716292	-0.0165967	0.00381352	-0.0135164	-0.029033	-0.0132521	-0.0277445	0.00654608	0.0409245	0.0254535	0.0374423	0.0221185	0.00140827	0.00681727	-0.0235479	-0.0362004	-0.0553056	0.0539818	0.0294965	-0.014985	-0.00668919	-0.00511961	0.0321646	0.0368287	0.0462839	0.0105933	0.0286006	-0.00166334	0.0437311	0.016426	0.0156835	0.031776	0.011613	0.0058661	0.013924	-0.012663	0.0338141	0.0154265	0.0133467	0.0216654	0.0399569	0.0291273	0.00791592	0.0218831	0.0153383
	0.0177633	-0.0254646	-0.0409072	0.0322522	-0.0169235	-0.00889483	-0.00295954	-0.0224468	-0.0201707	-0.0146481	-0.0222167	0.00320774	0.0323249	0.0319521	0.027831	0.0207011	-0.0303286	0.0139339	-0.00245176	-0.0202551	-0.0451282	0.038385	0.0262484	-0.0167002	0.00841181	0.00319921	0.0215614	0.0370476	0.0318777	-0.0108205	0.0227652	0.0125362	0.028762	0.0280731	0.0072765	0.0169915	0.00835839	0.0280856	0.0945588	0.0276898	0.0335627	0.0136767	-0.00536456	0.0281359	0.072044	0.0343976	0.0113011	0.0269834	0.00262149
	0.0274009	-0.0338274	-0.0438192	0.0313262	-0.0109082	-0.0159604	0.00353448	-0.00320706	-0.0220249	-0.00289244	-0.0196412	0.00299854	0.0329737	0.0234455	0.0191261	0.00504454	0.0201731	0.00634981	-0.0124076	-0.0227652	-0.03979	0.047861	0.0274542	-0.00012622	0.0215539	-0.00192104	0.017983	0.00364916	0.022151	0.01687	0.000611053	-0.00378952	0.0402524	0.0205632	0.0119752	0.0320594	0.0156891	0.0169408	0.0393691	0.00684492	0.0433903	0.031116	0.00723681	0.0116598	0.046448	0.0245835	0.0100316	0.0193368	0.00494471
	0.0189744	-0.0276431	-0.0481556	0.0227974	-0.0213431	-0.00606943	0.00397064	-0.00865341	-0.0220784	-0.0157471	-0.0349635	-0.00485548	0.0445818	0.016915	0.0329629	0.0258072	0.0212677	0.0109738	-0.015303	-0.0185313	-0.0444381	0.0380111	0.0172246	-0.00355388	0.00201132	-0.00201383	0.0189012	0.0257067	-0.00742629	0.0123559	0.0187958	0.00820708	0.0143681	0.0177385	0.0210252	0.0387157	0.00686037	0.0396376	0.21397	0.0199524	0.0250968	0.0165345	6.7174e-05	0.0281605	0.0838266	0.0121779	0.00220815	0.0202692	0.0122006
	0.0264531	-0.0316518	-0.047457	0.0273645	-0.0253977	-0.00943901	0.00239013	-0.00965757	-0.0129807	-0.0170139	-0.030965	-0.00027484	0.0311527	0.0306586	0.0279145	0.0225899	0.0301839	0.00464039	0.00610562	-0.0217997	-0.0357723	0.0533331	0.0325024	-0.0228328	-0.00450066	0.00414088	0.00787323	0.0342637	-0.0212402	0.0123787	0.0342292	-0.00422876	0.0140147	0.0193743	0.0121234	0.023277	-0.000752323	-0.0167156	-0.0533282	-0.0446529	0.0289005	0.0165483	0.0189882	0.00991687	0.0251643	0.00968537	0.0109855	0.0152128	0.0191842
	0.0325259	-0.0323213	-0.0476486	-0.0119066	-0.0348127	-0.0111169	-0.00284514	-0.0190117	-0.0307604	-0.0117235	-0.023255	-0.000385162	0.0246591	0.0430634	0.0385568	0.0303376	0.030957	0.0192102	0.00153198	-0.0249905	-0.0360953	0.0552087	0.0304917	-0.0341623	-0.0117919	-0.00259189	0.00112049	0.00506206	0.0373739	0.0254307	-0.00519618	-0.0104834	0.0129674	-0.00802457	-0.0053265	0.0261036	0.00446191	0.0205928	0.224115	0.0608372	0.0261578	-0.0125655	0.00793174	0.0268286	0.105027	0.0275929	0.0137947	0.0195587	0.0146648
	0.0202519	-0.0354676	-0.0513033	0.00335377	-0.020933	-0.00939773	5.6824e-05	-0.0102893	-0.0183103	-0.0184797	-0.0200098	-0.00312079	0.0232352	0.0341925	0.0416802	0.0126813	0.0244624	0.0183457	0.0145678	-0.0187218	-0.0366103	0.0424143	0.0316855	-0.00690581	0.00453163	-0.0131396	0.0155305	0.020582	0.0143102	0.00174559	-0.00706099	-0.0205761	-0.00983532	-0.017465	0.00392554	-0.011277	-0.00183994	0.0172643	0.163356	0.0525264	0.0313497	0.00992015	0.00431755	0.0312394	0.0812294	0.0282082	0.00983267	0.0254318	0.00752624
	0.0170442	-0.0211365	-0.0500633	0.0159371	0.0184372	-0.0100936	-0.0111248	0.00690105	-0.00584804	0.00132373	-0.0376357	0.019667	0.0248894	0.0101314	-0.00512306	-0.00930784	-0.0173133	-0.00107239	-0.0111281	-0.0390904	-0.035213	0.0408391	0.00973508	0.0180851	0.02085	-0.00286114	0.0179542	0.0217462	0.0481101	0.00329371	0.0285932	0.0226639	0.0310008	0.0266777	0.0288746	0.0107626	0.008815	0.0388857	0.170249	0.0284872	0.0238117	0.0109659	0.0193008	0.024574	0.0723975	0.00419242	0.0124415	0.0314642	0.016999
	0.0106275	-0.0230487	-0.0428595	0.00375736	-0.00223385	-0.00466234	-0.00719974	-0.0222926	-0.00126417	-0.00943603	-0.0219877	0.00528564	0.0279852	0.0191079	0.0253995	0.0139003	-0.00820838	-0.00888874	-0.00643731	-0.0173423	-0.035967	0.0615268	0.0265535	-0.0098784	0.0145477	-0.00832304	0.012589	0.0198683	0.0188445	0.00892884	0.0133546	-0.00206267	0.0345056	0.0333654	0.00640344	0.0160918	0.0229725	0.0244166	0.204625	0.0343629	0.0204806	0.0281347	0.00277716	0.021281	0.0712078	0.0181186	0.00445628	0.0224341	0.00801148
	0.0134965	-0.0210861	-0.0279799	0.0280058	-0.0011008	-0.00541297	-0.00525467	-0.00841306	-0.0124926	-0.00601403	-0.0254332	0.00786882	0.0345082	0.00392364	0.0136731	0.00997586	-0.0200948	0.00641908	-0.00206154	-0.0105002	-0.0435649	0.0493607	0.0199542	0.00557761	0.0121576	0.00322764	0.02856	0.0283089	0.025297	-0.00103257	0.00906944	0.0074627	0.0406433	0.0284922	0.00987253	0.0225676	0.007579	0.0436695	0.284767	0.0822203	0.0152542	0.0287424	-0.00142414	0.0188666	0.0852135	0.000807448	0.0108046	0.0234136	-0.00521494
	0.031668	-0.0235297	-0.0464428	0.00639035	0.00418524	-0.000966986	-0.0105398	-0.00956252	-0.0228636	-0.0134407	-0.0292894	0.00934485	0.0272102	0.018154	0.0257383	0.00566454	0.0165258	0.0189365	-0.00735769	-0.0265589	-0.0286845	0.0338066	0.0229407	-0.00226788	0.00822429	0.0046068	0.00457313	0.0336864	0.0666784	0.00114924	0.0175119	0.0111495	0.0477387	0.100521	0.00820628	0.0434602	0.0200472	0.00418316	-0.0701598	0.0229769	0.018289	0.0163208	0.0362223	-0.00101973	0.0517917	-0.0775552	0.00896313	0.0251702	0.00342935
	0.0208364	-0.0224922	-0.0370168	0.0253775	-0.00502984	-0.00454118	-0.00585856	-0.00717957	-0.0116631	-0.00573275	-0.0247542	-0.0166713	0.0144726	0.0245285	0.0406948	0.0152393	-0.0040497	0.0108741	-0.0130784	-0.0143692	-0.0450073	0.0498217	0.0212825	-0.0172968	0.000432328	-0.000562351	0.0415628	0.0120684	0.0125021	0.0122181	0.0054544	0.00779354	0.0117088	0.00797353	0.0073407	-0.00308438	0.0100904	0.0151545	0.172932	0.058895	0.00794631	0.0122001	-0.00748943	0.0270702	0.0584311	0.00263217	0.00584386	0.0182919	0.00611612
	0.0173482	-0.0310972	-0.0303141	0.0220618	-0.0120103	-0.00365843	-0.00685095	-0.00780527	-0.00929154	-0.00682061	-0.0153988	-0.00188303	0.0339731	0.0266646	0.0158296	0.00451032	0.00187902	0.0191208	0.0130398	-0.0234245	-0.0368917	0.0571142	0.0186854	-0.00329958	0.021794	0.00116057	0.0145405	0.0211406	0.0225402	0.0138584	-0.00693972	0.022161	0.0322074	0.0332728	0.00174116	0.0276969	0.00885995	0.0190225	0.182832	0.0422856	0.0327421	0.00514977	0.0312875	0.0250714	0.0793356	0.040718	0.00992801	0.0200362	0.0074928
	0.0226895	-0.0255528	-0.0418769	0.0169232	0.00028256	0.00289809	-0.00105511	0.00308	-0.0198383	-0.000483501	-0.025484	0.00163793	0.0330521	0.0171771	0.0126797	0.0157101	-0.00954508	0.00691504	-0.0237128	-0.0233086	-0.0466119	0.0404848	0.00907569	-0.0107863	0.0190649	-0.00808156	0.0283969	0.0144276	0.0431884	0.0285899	0.00544983	0.00183334	0.00121692	0.0236766	-0.00138274	0.0239114	0.00142334	0.034412	0.181342	0.0389708	0.00843821	0.00411566	0.00516595	0.0190941	0.0969919	0.0376865	0.00585823	0.0257369	0.0191062
	0.0102313	-0.0270023	-0.0405709	0.0383439	0.00258485	0.00734921	0.00910622	0.00088781	0.00312587	-0.00740471	-0.0313054	0.00325746	0.0240132	0.0297118	0.0316521	0.017067	0.00453818	0.0122661	0.00672782	-0.0210265	-0.0421893	0.0497259	0.0319703	-0.0081984	0.0216597	-0.000763717	0.0258178	0.00536473	0.0297119	0.000649278	0.0367499	-0.00612323	0.00138802	0.00273302	0.00403045	0.0446133	0.0143065	0.0438245	0.340505	0.0896711	0.0200644	0.00484397	0.0301034	0.018329	0.0925953	0.00386251	0.00436862	0.0208519	0.0101897
	-0.000551109	-0.0309971	-0.0397867	0.026227	-0.00828469	-0.00298139	-0.0105153	0.00740582	0.00850401	-0.011106	-0.0256295	0.0204461	0.0313086	0.0205959	0.010911	0.00459923	0.0136737	0.0110743	-0.0176057	-0.0163272	-0.0430535	0.0492021	0.0179489	-0.0127232	0.0216319	0.0014471	0.0298556	0.040915	0.107908	0.0164023	0.02679	0.0196977	0.0499312	0.0478765	0.0176381	0.0314693	0.00566488	-0.0115657	-0.0242627	0.0219138	0.000923135	0.00550282	0.0176172	0.0171615	0.0104463	-0.0530953	0.0022234	0.0329464	0.00860267
	0.0216898	-0.0268837	-0.0471106	0.0319449	0.00689991	0.00238689	-0.00349586	-0.00934979	-0.00843011	-0.00582511	-0.0194326	0.00875979	0.027196	0.0276893	0.020798	-0.011572	0.0156375	0.00896106	0.0119975	-0.0124607	-0.0262546	0.0433022	0.0239263	-0.00394824	0.00719024	0.000993977	0.0193357	0.072335	0.106952	0.00717765	0.0264854	0.0262271	0.0653279	0.0401274	0.0148646	0.0410753	0.0316595	0.00332433	-0.0333144	-0.00515658	0.0307276	0.0190339	0.0226451	0.0230236	0.00068393	-0.0286003	-0.00833191	0.0291304	0.0117443
	0.0123888	-0.0259368	-0.0346714	0.0202059	-0.0277664	0.00614428	0.00928198	0.0017893	-0.00300141	-0.00819242	-0.00351964	0.00314417	0.0250832	0.0233528	0.0217771	0.00752945	0.00485804	0.000633657	0.00523835	-0.0245459	-0.0212693	0.0441405	0.0336432	-0.0181468	0.0205116	-0.00190767	0.0102292	0.0172713	-0.0166795	0.0275272	0.00694122	0.00446617	0.0431952	0.00241795	0.000613553	0.0181709	0.0116853	0.0481268	0.191409	0.0613996	0.017253	0.0117021	0.0273376	0.0183027	0.132242	0.00915952	0.00781775	0.0149846	0.0208239
	0.0121482	-0.0239788	-0.0364793	0.00751847	-0.000694686	0.00730825	0.0038372	-0.00425959	-0.0103663	-0.00793894	-0.0229412	0.0176812	0.029192	0.0337835	0.0300141	-0.0097633	0.0317455	0.020006	0.00542054	-0.0235923	-0.0151863	0.040728	0.0114893	-0.00438814	0.0146579	0.00147119	-0.00925359	-0.0508057	-0.0471842	0.0226765	-0.0191924	-0.0154362	0.0158274	-0.0645312	-0.00501568	-0.0366772	-0.0178458	0.0524675	0.524982	0.0659727	0.0238295	0.00926087	-0.0313757	0.000701144	0.181842	0.0896385	0.00694681	0.0166161	0.0120491
	3.79012e-06	-0.0196665	-0.0467307	-0.00773647	0.00504642	-0.0151276	0.0139024	-0.00717521	-0.0407949	-0.0234329	-0.0318124	-0.01328	0.0147772	0.00546843	0.0198856	0.0553781	0.0651891	0.0143988	0.00410117	-0.0380464	-0.0347772	0.0320886	0.0386215	0.00815947	0.00743468	2.68e-05	-0.0340223	0.0537166	0.06333	0.0266687	0.0207414	0.0158124	0.071502	0.0649856	0.00570769	0.0385506	0.0310558	-0.013531	-0.0849651	0.0187283	0.0207845	0.0189794	0.0313557	0.00690225	-0.00140608	-0.0471499	0.00012684	0.0184804	0.0146336
	0.00817829	-0.0230308	-0.0409548	0.0374142	-0.000609334	-0.0227521	0.0355011	-0.00323761	-0.0523036	-0.0440529	-0.0338625	0.00637552	0.0119232	0.00931949	0.0301935	0.0704781	0.0466406	0.0174348	0.0196066	-0.0311533	-0.0189679	0.0162485	0.0387013	0.00818338	0.00976961	0.00125032	-0.0276219	-0.0290087	-0.0435514	-0.00942051	-0.0112254	0.0173988	0.00631059	-0.0648216	0.0212165	-0.0201043	-0.0230566	0.0867833	0.482571	0.0624019	0.0127979	0.00876313	-0.0247121	-0.00462913	0.191999	0.0736338	0.0117433	0.0244204	0.00958076
	0.00718924	-0.0260565	-0.0330198	0.0187793	-0.0142791	-0.0011555	-0.00586027	-0.00859558	-0.0107738	-0.0104634	-0.0204788	0.0162226	0.0358145	0.00916873	0.0220818	0.0171399	-0.00922389	0.00862264	-0.0203176	-0.0363477	-0.0376087	0.0377865	0.0228465	0.00989105	0.00712025	0.00286873	0.0283034	-0.00479049	-0.0106274	0.00721937	0.0433274	-0.00312814	0.0258343	0.0350856	0.0137127	0.0086637	0.0179796	0.0227351	0.242045	0.0741771	0.0232622	0.00139863	0.0155658	0.0169626	0.0914979	0.0228293	0.00237133	0.00944225	0.014054
	0.01421	-0.0216542	-0.035426	-0.00440054	-0.00774473	-0.00253872	-0.00103817	-0.0067338	0.00874311	-0.00724701	-0.0235172	0.0169368	0.0241475	0.0155712	0.00942695	0.00497061	0.0342215	0.0133545	0.0108711	-0.00863925	-0.030836	0.038706	0.03026	0.0171172	0.034849	0.00741882	0.0259886	0.0184187	-0.0153338	-0.020034	0.00125946	-0.00756894	0.0178563	0.00638612	0.00912253	0.0183399	0.0230778	0.0232574	0.0838654	0.0657525	0.0179923	0.000481891	0.00189457	0.031017	0.105121	0.00680215	-0.00667754	0.0189015	-1.82088e-06
	0.0254504	-0.0161078	-0.0315437	0.0248469	-0.0122293	-0.00326357	0.0121427	0.00126094	0.00129882	-0.005383	-0.0277235	0.0226233	0.0265447	0.0118302	0.0144566	-0.000149363	0.0362859	0.014247	0.00169578	-0.0184553	-0.0234021	0.0371166	0.0250068	-0.000630578	0.0207654	0.0103728	-0.000313571	0.0294529	0.0703814	0.0291047	0.0326932	0.0317531	0.0332291	0.0656501	0.00931403	0.0598568	0.024245	-0.00158911	-0.0660882	0.025069	0.020645	0.00551105	0.0155071	0.00778547	0.00527108	-0.0418484	0.019686	0.0204568	0.0070878
	0.0113533	-0.02196	-0.0340504	0.00205688	-0.0188463	9.71195e-05	0.000963202	-0.00474653	0.00239667	-0.00772377	-0.0204929	0.0263516	0.0258548	0.0135625	0.0109456	-0.00709658	-0.00990348	0.00054121	0.00446055	-0.0154586	-0.0195429	0.030379	0.00989282	0.00233808	0.0231549	0.00693138	0.019027	0.0570928	0.0792038	0.0307871	0.043306	0.0159686	0.0446306	0.0462403	0.00151533	0.0163914	0.0299003	0.00115048	0.11409	0.0430515	0.0219943	-0.00241617	0.0311356	0.004647	0.0434589	-0.0543851	0.0103558	0.0236618	0.01083
	0.0072506	-0.0274099	-0.0175129	0.00177696	0.00296195	-0.00200123	-0.0180141	-0.00533033	-0.00477737	-0.00490355	-0.0275696	0.0151512	0.0262848	0.0177369	0.00338754	-0.00747144	-0.00334751	0.00596064	-0.000731284	-0.0120744	-0.025021	0.0295912	-0.00350684	0.00547396	0.0202846	0.0019148	0.0167871	0.0593082	0.122745	0.0466926	0.0251083	0.0193796	0.0656503	0.0337977	0.00911981	0.0385802	0.0243856	0.00968061	-0.0516645	0.036971	0.0186014	0.0108632	0.0185534	0.0102565	0.0193253	-0.0573419	0.0197656	0.0234398	0.00938336
	-0.00354155	-0.0269138	-0.0169215	0.0155742	-0.0428987	-0.0137093	-0.00492484	-0.0327611	-0.023483	-0.0185975	-0.0178277	0.000932489	0.0235742	0.0109946	0.0278003	0.005713	0.018859	0.0189327	0.0186087	-0.0252838	-0.0424262	0.0406818	0.0235493	-0.0282203	-0.00311061	0.00336114	0.0336147	0.0549061	0.0317992	0.0201754	0.0202436	-0.00801666	0.0349277	0.0788186	-0.000202177	0.049694	0.0173126	-0.0081703	-0.0906128	-0.00531928	-0.00480865	-0.0092925	0.0219301	-0.00257673	0.0460477	-0.0700789	0.0134162	0.0164207	0.00489902
	0.0201486	-0.0333053	-0.0349707	0.00870719	-0.0168545	-0.0053217	-0.00901426	-0.00229372	-0.00598111	-0.0113131	-0.0244082	0.0273269	0.0244357	0.0210099	0.0124268	-0.0031654	0.0443621	0.0181047	0.022751	-0.0119107	-0.0108651	0.0355348	0.0188018	-0.00844599	0.0296118	0.00375265	0.0117438	0.0495042	0.0694181	-0.00786158	0.031704	0.00421151	0.0305203	0.0519722	0.00645627	0.0381335	0.0223078	-0.0151664	-0.00963706	-0.0251279	0.0103955	0.0136428	0.0225275	0.0241099	-0.00221336	-0.0176786	0.0161563	0.0259638	0.0109679
	-0.0198491	-0.0288075	-0.0289067	0.0135209	-0.0134547	-0.0153154	-0.00484631	-0.00919525	-0.00528062	-0.00990387	-0.0264518	0.0217848	0.0212494	0.00628332	-0.0105043	-0.00419136	0.0148212	0.013613	0.00619087	-0.0276157	-0.0224034	0.023729	0.0162724	0.0162012	0.0169489	0.00696347	0.0339365	0.0276079	-0.0294732	-0.00184828	0.0088954	-0.0297191	-0.0121462	-0.0130481	0.00396048	0.020359	0.0191949	0.0300328	0.293511	0.0620841	-0.0034821	0.00276246	-0.0117569	0.0217032	0.103671	0.0237199	0.00964085	0.0162784	0.0138478
	-0.00290286	-0.0324888	-0.0267081	0.027857	0.0198759	-0.00675846	-0.0159855	0.00597587	-0.0107818	-0.00158467	-0.034451	0.023677	0.0098478	-0.0206357	-0.0170544	-0.0152334	-0.00393679	0.0109411	-0.0137674	-0.0232833	-0.0210907	0.020154	-0.00370581	0.0121245	0.0246362	0.0128456	0.0162609	0.0563404	0.0536293	0.0278458	0.0247715	0.0224497	0.0438184	0.0282973	0.0232618	0.0393055	0.0187388	0.00716895	0.00137501	0.00718986	0.0277844	0.0110599	0.0146498	0.0257847	0.0303296	-0.0392736	0.0231011	0.0191781	0.00335789
	0.0151673	-0.0157256	-0.0318931	0.0308333	0.0409734	-0.00298732	-0.00760661	0.013051	-0.00110627	0.00141056	-0.0294375	0.0209753	0.00158428	0.00470566	0.00373057	-0.0142813	0.00796854	0.00639263	0.0139757	-0.0197401	-0.0159251	0.0138521	-0.0121059	0.00652627	0.0220713	0.00210108	-0.000950683	0.0155553	0.0798591	0.0176901	0.0388202	0.0345694	0.0553616	0.0570248	0.0176877	0.0325159	0.0154184	0.0124	-0.0662517	-0.0208572	0.012536	0.00529796	0.0182122	0.014253	0.0858024	-0.0357511	0.00318738	0.0213217	0.00668332
	0.00636041	-0.0203129	-0.0304657	0.0332085	-0.00352239	-0.00244572	-0.00945246	0.000827829	0.00912173	-0.00655833	-0.0289131	0.00347077	0.0216189	0.00487053	-0.0101136	-0.0121531	-0.0289458	0.0016596	-0.00477864	-0.011928	-0.0156915	0.0237871	0.000125193	-0.0114526	0.0126484	0.0140931	0.000813127	0.002535	-0.0267723	-0.00731138	0.0289833	-0.00838824	0.00664524	0.0226505	0.015291	0.02452	0.0101631	0.0258521	0.234839	0.0588742	0.0195472	0.00305333	0.000736126	0.0259428	0.122883	0.0184657	0.0117	0.0187945	-0.00525022
	0.0185147	-0.0191679	-0.0221411	-0.0240789	-0.00624403	0.00276719	-0.0019566	0.00236796	0.0161743	0.00426025	-0.0146729	0.00448251	0.00482337	0.0214713	0.0216272	0.00679017	0.037902	0.0123633	0.0216997	-0.00126166	0.000388689	0.0275893	0.0173781	0.00585916	0.0286377	0.00196839	0.0226485	0.0387302	0.100724	0.0284021	0.0173958	0.0040708	0.0332636	0.0303972	0.01573	0.0246377	0.0247755	0.00403251	-0.0304696	0.00676543	0.0281765	0.0212864	0.0090915	-0.00058565	0.0224547	-0.0139685	0.0106659	0.0108902	0.00432769
	-0.00067665	-0.015335	-0.0274436	0.0134001	-0.0241386	-0.0130603	0.0252845	-0.0196251	-0.0652878	-0.0383191	-0.0320868	-0.0107808	-0.00378781	-0.0125259	0.026363	0.0518804	0.0534678	0.0182406	0.0216737	-0.0260682	-0.0089983	0.0161588	0.0399591	-0.00583942	-0.00558263	0.0101017	-0.0242029	0.0496515	0.0612869	0.0192184	0.0313657	0.0323489	0.0788701	0.0627465	0.0131393	0.0470858	0.0145294	0.00524978	-0.0713696	-0.0121799	0.000333686	0.0155673	0.0165041	-0.00705551	0.0294449	-0.0395235	0.0123949	0.0137988	0.010671
	-0.000932812	-0.0208807	-0.0238415	0.00419416	-0.00115259	-0.00088618	-0.0200558	0.000580434	-0.00630575	0.000487722	-0.0247006	0.0330655	0.0173942	0.0036091	-0.0108714	-0.0253575	0.0170785	0.0133516	-0.0132695	-0.00654425	-0.0189515	0.0161412	-0.00873814	0.00306865	0.0190049	0.00711216	0.0291109	0.0369753	0.101643	0.0353271	0.0236502	0.0397368	0.0498949	0.0837573	0.0271978	0.0408597	0.0355563	0.0286329	0.0231724	0.0255249	0.0417412	0.00533998	0.015817	0.0188766	0.0454173	-0.0278818	0.0119099	0.0100386	0.00145346
	0.0111831	-0.0157162	-0.0138753	-0.00309168	-0.0251766	-0.000872148	-0.00385061	-0.0140996	0.00221845	-0.00427217	-0.0105709	0.0145913	0.020783	0.0212747	0.0191298	-0.000371663	0.0272155	0.0148573	0.01763	-0.00761584	-0.00180967	0.0241978	0.0224189	0.0128286	0.0147254	0.000759439	0.0215383	0.0218962	0.0824381	0.0249334	0.0240463	0.0118336	0.0363598	0.0528016	0.0134066	0.0269079	0.00776287	0.0146498	0.0261147	0.0226056	0.0199405	-0.00303137	-0.00679981	0.00808581	0.0198535	0.00758553	0.0128516	0.0120618	0.0010389
	0.00433708	-0.019358	-0.0276252	-0.00556077	0.0101875	-0.0107799	-0.00489177	0.00871149	0.00227347	-0.0099764	-0.0258411	0.024056	0.00881941	0.0178781	-0.0043729	0.00820966	0.0321567	0.0117007	-0.00965223	-0.0095516	-0.0204557	0.0197102	0.00170313	0.0114701	0.00918007	0.00345575	0.00646962	-0.04961	-0.0817797	0.00380377	-0.0361983	0.0119617	-0.00354815	-0.0839869	0.0174872	-0.0334724	-0.0156615	0.0622367	0.517321	0.0724454	0.0277762	-0.00453021	-0.0328968	-0.00472054	0.233402	0.111869	0.00205546	0.00789195	0.00886777
	0.000273646	-0.0215348	-0.0250002	0.00260351	-0.0163598	-0.00366168	-0.00193957	0.00303012	-0.00118759	-0.00204154	-0.0262318	0.00746412	0.00894709	-0.0126877	0.0113669	0.00296857	0.0153765	0.00999065	-0.018263	-0.016339	-0.00485012	0.0309724	0.0259364	-0.00581736	0.0101348	0.00747573	0.00894573	0.0387367	0.035121	0.0286923	0.029316	0.00201198	0.0322864	0.0335895	0.00673649	0.0301019	0.027434	-0.0270922	-0.193892	-0.0420176	-0.0019872	0.00389291	0.0199929	0.0108771	-0.00988573	-0.0650198	0.0109277	0.0118484	0.00531881
	0.000665379	-0.0112166	-0.0309187	-0.00363422	-0.00913671	-0.0173146	0.0292126	0.00055589	-0.0519578	-0.0316904	-0.0372527	-0.0124644	0.00299178	-0.000503699	0.0180123	0.0408849	0.053115	0.00439957	0.0132981	-0.0204949	-0.00310086	0.00976691	0.0233542	0.00140694	-0.00191293	0.01169	-0.0316174	0.0329554	0.0850951	0.0210941	0.029696	0.0244195	0.0478752	0.0372611	0.0119118	0.0268673	0.0116873	-0.00920302	0.00862936	0.00657373	0.00536147	0.0192821	0.0178978	0.0161465	0.0289315	-0.0175049	0.00769388	0.0126508	0.00940395
	0.014314	-0.0223587	-0.0192878	0.00389708	-0.0205814	0.00182182	-0.00505396	-0.00479467	0.00377886	-0.00516728	-0.0147743	0.0252704	0.0120514	0.00949041	0.00393559	-0.00996847	-0.00174793	0.00856682	0.00486705	-0.0140369	-0.0123428	0.0173797	-0.000509263	0.0074681	0.0106539	0.00509918	0.0117784	0.030605	0.0074456	0.00681851	0.032874	0.0218234	0.05555	0.0412348	0.00985395	0.0491054	0.0192804	-0.00175805	-0.0296553	0.00369954	0.00804432	0.0177893	0.011363	4.4015e-05	0.0331854	-0.00287949	0.0224791	0.0222125	0.010681
	-0.0132425	-0.0249666	-0.0150568	0.0136266	-0.0136048	-0.00263771	-0.00713179	0.00362323	0.0159541	0.00368807	-0.0212776	0.0250673	-0.00699273	0.00779468	-0.00487466	-0.0227591	0.0237903	0.0145395	-0.00456622	-0.0219601	-0.0228984	0.016706	7.39769e-05	0.0058032	0.0334219	0.00680101	0.0312747	0.0186984	0.0309902	0.0115728	0.00688483	0.0135108	0.0341595	0.0353807	0.0172511	0.0311128	0.00359411	0.00455753	0.0626371	0.0056425	-0.00101126	0.0132455	-0.00587445	0.0114405	0.0290063	0.0424361	0.01254	0.0015596	0.00550362
	0.00188011	-0.0284312	-0.0295356	0.0145528	-0.00487092	-0.00245096	-0.00894676	0.00251767	-0.0010898	0.00342048	-0.0199937	0.011055	0.0105448	0.0274132	0.0124368	-0.013423	0.000557575	0.000473314	0.0159457	-0.00900313	-0.00818947	0.0133525	-0.0187855	0.00704156	0.0149098	0.00550656	0.016371	0.031556	0.0431696	-0.012704	0.0189298	0.0164535	0.0318934	0.0266872	0.00461354	0.0260966	0.00593749	0.00329002	0.0588512	0.040867	0.0149604	0.0263379	0.012109	0.0104893	0.0406577	-0.0399947	0.0153907	0.00407647	0.00216842
	0.00552899	-0.0173293	-0.0249946	0.00890525	0.034859	-0.0076315	-0.0175119	0.00589025	-0.00706327	-0.00075048	-0.0164826	0.0376609	-0.000949511	0.0161299	-0.0141515	-0.0114402	-0.0325956	0.00261331	-0.00792405	-0.012671	-0.0141406	0.0127578	0.0081948	0.0126324	0.0399856	0.00598037	0.0137308	0.0461253	0.0769422	0.0188735	0.0269139	0.0268076	0.0336943	0.041213	0.00231542	0.0175572	0.0216494	0.00386884	-0.0433825	0.0357291	0.00121472	0.0317128	0.0159285	0.017242	0.103579	-0.00554359	0.0116453	0.00812141	0.00895759
	0.00678466	-0.01808	-0.0193858	-0.00331215	-0.0156341	-0.00329379	-0.000229379	-0.00647732	-0.0136209	-0.00028902	-0.0200366	0.0187676	-0.00338424	0.00943705	0.00995341	0.00684195	0.0187536	0.0123048	0.0120074	-0.0089949	-0.00813491	0.00505387	-0.00517687	0.00376302	0.0131201	0.00857034	-0.00289974	-0.0680446	-0.0891496	-0.0161347	-0.0120138	0.00845576	-0.012847	-0.0706775	0.0149391	-0.0317182	-0.0257872	0.0811953	0.554462	0.0915019	0.012819	-0.00652513	-0.0306491	-0.00829728	0.257019	0.104958	0.0118939	0.0136901	0.00245384
	-0.000871946	-0.0145964	-0.0143088	-0.0190007	-0.0334913	-0.00185056	-0.00869559	-0.00303662	-0.00645597	-0.00432527	-0.0205081	-0.000108349	0.00996693	0.0213251	0.0138932	-0.00150965	0.0306376	0.00712022	0.021312	-0.0145232	-0.014687	0.0230918	0.00430355	-0.0147552	-0.00104918	0.00455444	0.0143326	-0.0265946	0.0257189	0.0185403	0.00094238	0.0146907	0.0046899	-0.0424708	0.02891	-0.0212455	-0.0153422	0.0426341	0.264166	-0.00171927	0.0272853	0.00122639	-0.0359094	-0.0152885	0.173321	0.0757905	0.00911941	0.0103999	-0.00205578
	-0.0153405	-0.0198656	-0.0201093	-0.00350362	-0.00586053	-0.00373022	0.00984954	-0.000469077	-0.00382563	-0.00826755	-0.019886	0.00837837	0.000155747	0.00425429	0.0023785	-0.0135384	0.00247582	0.0103372	0.00711336	-0.0135961	-0.0220893	0.0188226	-0.00403333	-0.00175004	0.0226883	0.00951147	0.0204496	0.0111968	0.0202166	0.00131617	0.0295965	0.00886554	0.0486206	0.028947	0.0048135	0.0410159	0.0375903	0.0171821	0.0727421	0.0372445	0.0205449	0.0301261	0.013404	0.0241647	0.0623192	-0.00216929	0.0152891	0.0102187	0.0144669
	-0.00895946	-0.0234883	-0.019308	-0.00159843	0.0162006	0.0045304	-0.00173453	0.00798715	-0.0132385	0.000525471	-0.0150766	0.021521	0.0124756	-0.00332248	-0.0074848	-0.00108237	0.014474	0.00933401	-0.00876707	-0.0090747	-0.0111571	-0.000269846	-0.0250987	0.00380952	0.0230496	0.0119525	0.00762898	0.0443419	0.0193465	0.0105883	0.0204698	0.00892136	0.0216161	0.0170055	0.0033074	0.0326903	0.0140726	-0.00827833	-0.00206083	-0.00970172	0.00981255	0.0172573	0.013743	0.0264319	-0.010714	-0.0247694	0.0252426	2.12225e-05	0.0108249
	-0.00255613	-0.0164497	-0.0124769	0.00729214	-0.000306046	-0.00121312	-0.00515715	0.000566937	-0.00668954	-0.013886	-0.0216832	0.0162788	0.00376877	0.00680112	-0.0106563	-0.0117372	-0.00222771	0.00230258	-0.0068221	-0.0080675	-0.000765897	0.0114582	-0.00262854	-0.00165935	0.013117	0.0107139	0.00510152	-0.00201304	-0.0316493	-0.00443994	0.00676438	-0.0127545	0.00611777	0.00714673	-0.0023874	0.0137604	0.0305817	0.0354817	0.395864	0.112645	0.00778824	0.0193636	0.00722379	0.0330881	0.0863003	0.0553632	0.0182214	0.0116319	0.0142983
	1.11998e-05	-0.0165104	-0.0282252	0.0119139	-0.0349189	-0.00327358	-0.00226389	-0.0191777	-0.0286281	-0.0214434	-0.0134725	-0.0108448	0.0119839	0.00928407	0.0103471	0.0111927	0.0367891	0.0188003	0.00989394	-0.0125717	-0.0147408	0.0274247	0.0144156	-0.000765737	-0.0013364	0.00754461	-0.00764294	0.0303059	0.0552562	0.0140604	0.0371263	-0.00185452	0.0266713	0.00364544	-0.0027488	0.0331448	0.0139557	-0.000193969	-0.0928884	0.0141934	0.0143898	0.0252111	0.0252789	0.0246587	0.0612427	-0.052551	0.0169735	0.009906	-0.0142048
	0.011685	-0.0149619	-0.0223916	0.0016405	0.00598154	-0.00299611	-0.00728617	-8.90457e-05	-0.00299112	0.00250908	-0.0156327	0.0181003	0.0154773	0.0108123	0.010429	-0.0117163	0.0152155	0.00887602	0.0153665	-0.00861882	0.000413055	0.0158095	-0.0195709	0.0118561	0.0158177	0.00749947	-0.00262335	0.0320028	0.0262335	0.0176717	0.0238136	0.0220999	0.0445015	0.04265	0.0112542	0.0413722	0.0116048	0.0138059	-0.0449168	-0.000610807	0.023967	0.0161039	0.0359597	0.0234016	0.00853326	-0.0494965	0.0148569	0.0122485	0.0148845
	-0.011257	-0.0199589	-0.0242446	-0.00490716	-0.0287252	-0.0232127	0.0266769	-0.0167139	-0.057954	-0.0323361	-0.0295731	0.00852393	0.009041	0.00397504	-0.00998528	0.0453866	0.0429481	0.000657128	0.0198722	-0.0272601	-0.0170592	0.00363465	0.00832495	-0.00479316	0.0157785	0.00477878	-0.012147	-0.0529056	-0.0792802	0.0243103	-0.00587647	0.00949604	0.0196068	-0.056277	0.0160523	-0.0186221	-0.0253745	0.085087	0.665208	0.0978344	0.0131264	0.011374	-0.0272158	-0.0131988	0.246425	0.123315	0.0132877	0.000227677	0.0146227
	0.00854287	-0.0218026	-0.0278691	-0.0671773	-0.024496	0.0105656	0.00743817	0.00662909	0.00492504	-0.00114098	-0.0125108	8.97622e-05	0.00637084	0.0231246	0.0227898	-0.00575106	0.0230261	0.0214101	0.0129412	-0.0107274	-0.0047731	0.0269265	0.0020928	-0.00972868	0.00441311	0.00738353	0.0363284	0.0301607	0.0425057	0.0276449	0.0181568	0.0217634	0.0212975	0.0105489	0.0104515	0.00720509	0.0401318	-0.0109218	-0.0241196	-0.0266898	-0.000103266	0.0128964	0.0108024	0.0222471	-0.0171745	-0.098349	0.0188625	0.0080387	0.0117218
	0.00206769	-0.00633299	-0.0312069	0.0147995	-0.0323477	-0.0100053	0.0140201	-0.0246885	-0.0496962	-0.0172839	-0.0301579	-0.0209632	0.00370412	-0.000338729	0.0207606	0.0467736	0.0218879	0.00535955	0.0155929	-0.0112181	0.000460017	0.0143882	0.0387199	-0.00226091	0.00305417	0.00518213	-0.0311039	0.0095217	-0.0295373	0.00645945	0.00530317	0.0147382	0.0396493	0.028396	0.00121438	0.0182644	0.000382569	0.018919	0.379074	0.0288777	0.0188611	0.0052722	0.00612478	0.0235936	0.0688704	0.0231786	0.0071139	0.013115	0.0156211
	0.00545557	-0.0230569	-0.0227457	0.00288541	-0.00430079	-0.00512741	-0.00557651	0.00729169	-0.00277854	0.00590583	-0.00966859	0.017903	0.00664399	0.0161711	0.00533669	0.0121299	0.0161177	0.0124043	-0.00124988	-0.0198378	-0.0164445	0.0146875	-0.00671537	0.0161456	0.027107	0.00590885	0.030629	-0.040556	-0.0815529	-0.00984773	-0.0402677	-0.00662464	-0.0266455	-0.0655904	0.000935539	-0.0279705	-0.0223964	0.0972651	0.654017	0.0999559	0.0137437	-0.0421047	-0.0469411	0.0267601	0.251906	0.128399	0.0198608	0.0165843	0.00203131
	-0.0131044	-0.0111208	-0.0223672	0.0250978	0.0157856	-0.0243297	0.0184792	-0.00302915	-0.0492228	-0.0274136	-0.0382681	-0.00926065	0.00704348	-0.0124474	0.00224392	0.0490898	0.0189375	0.00163825	0.0114209	-0.0165581	-0.00603987	0.00226908	-0.000948793	0.00578792	0.0145387	0.00545603	-0.0194032	-0.0384052	-0.12573	-0.0270001	0.00612921	-0.000522867	-0.0134427	-0.0232476	0.00451458	-0.00235024	-0.00192576	0.0367053	0.403108	0.0924875	0.00275963	-0.000942875	0.00747257	0.0175357	0.163374	0.0698096	0.00960784	0.0182797	0.00676253
	-0.00187972	-0.0228002	-0.0246368	0.0370114	0.0201943	-0.0242131	0.0128977	0.0078711	-0.0504069	-0.0244635	-0.0445019	0.0283382	0.00563991	-0.0152409	0.00836951	0.0431585	0.0296649	-0.00613278	-0.00517126	-0.0238834	-0.00970642	-0.006764	-0.0167137	0.017778	0.0146422	0.0150042	-0.0188147	-0.0338395	-0.0561407	0.0281044	0.0127103	-0.0150182	0.0288899	0.00457153	0.0135951	0.0252535	-0.00186541	0.0268551	0.330654	0.0551608	0.00311719	0.00982283	0.00878494	0.0262339	0.104531	0.0586599	0.0254535	0.0271634	0.00457222
	-0.000296861	-0.0237596	-0.0289563	0.00478069	-0.0089715	-0.0148402	0.0207492	0.00119438	-0.0515159	-0.0302484	-0.0280981	0.00522555	0.00499005	0.0100919	0.014805	0.0443953	0.0654049	0.0115887	0.00740356	-0.0223906	-0.0153349	0.00467295	0.0164959	-0.00661224	0.00432281	0.0134873	-0.0156936	0.0439275	0.0727205	0.00192028	0.00855245	0.00477142	0.0436743	0.0286281	0.00484333	0.0247737	0.0219006	-0.014268	0.0339804	0.010574	0.0159142	0.019738	0.0113421	0.00949475	0.00649817	-0.0567346	0.0298617	0.0297411	0.0255389
	0.0124185	-0.0276796	-0.0212966	-0.0208297	-0.0083087	0.0041841	-0.00112238	0.00631717	0.0206448	-0.00735501	-0.0124425	0.0139357	0.00905377	0.0230709	0.0111216	0.00728074	0.0151059	0.00934742	0.0137814	-0.003117	-0.0120985	0.0142816	-0.00205371	-0.00181944	0.0158958	0.00344206	0.0114882	0.063265	0.123442	0.0113062	0.056182	0.0241929	0.0557645	0.0479381	0.0339086	0.0414465	0.0178608	-0.0154515	-0.0547977	-0.0147659	0.0120408	0.00876076	0.0183108	-0.00750647	-0.133421	-0.0671141	0.0263444	0.0201854	0.019409
	-0.00748739	-0.0168222	-0.0195241	0.0278495	0.0104654	0.0106486	-0.00941281	0.00509314	0.0189774	0.00848861	-0.0207459	0.0403125	0.00912753	0.000674561	-0.0182748	-0.0102951	-0.0137251	0.00313372	-0.00360998	-0.00310518	-0.00124673	0.00518179	-0.0182414	0.0189207	0.0206381	0.000148142	0.0203822	0.0197859	-0.00099599	0.00535572	0.0454928	0.0299651	0.0352405	0.0551924	0.0245785	0.042145	0.0152272	0.00464127	0.306532	0.0293496	0.0108736	0.0112608	0.009963	0.0152599	0.0606385	-0.00215378	0.0253544	0.0213658	0.0318781
	-0.0131634	-0.0152769	-0.0238199	0.0211734	-0.00800635	0.00112815	-0.00901643	0.0204145	0.0236849	0.00359464	-0.0221331	0.0223384	0.00401004	0.0165441	-0.00138245	0.00335886	-0.00956787	0.00720995	0.00980714	-0.0164149	-0.0137204	0.00961095	-0.0202006	0.0116831	0.0191226	0.00930007	0.0460607	0.0202135	-0.0294179	0.0120879	0.00773137	-0.0201979	0.0251221	-0.00272281	0.00561815	0.0308865	0.00575816	0.0429251	0.23004	0.108044	0.00649255	0.00624414	-0.00989651	0.0104528	0.121049	0.0509667	0.0273709	0.0180745	0.0191978
	-0.00976028	-0.019043	-0.00357868	-0.00243315	-0.00404788	-0.000560174	-0.0202434	0.00550875	0.0200505	-0.00283388	-0.0231908	0.0385305	0.00343965	0.00669602	-0.00618999	-0.0153523	0.013937	0.00856198	0.0134711	-0.00784631	0.00470769	0.00712602	-0.0362221	0.00508721	0.0248212	0.00461956	0.0342802	0.0452783	0.0602456	0.0162098	0.0141743	-0.00155353	0.0202625	0.00785847	0.00939648	0.0108051	0.0371366	-0.01104	-0.0547424	0.00837879	0.0225331	0.00730574	0.00585039	0.0143922	-0.0023447	0.00182069	0.0320626	0.0176075	0.0214106
	-0.0228042	-0.0196151	-0.0307885	0.021652	0.0158727	-0.0168655	0.0158073	-0.00576178	-0.041377	-0.0273656	-0.0346457	-0.00106354	0.00180895	-0.0134445	-0.00117713	0.0406724	0.0351723	-0.00909471	0.00765029	-0.027513	-0.0247805	-0.00643878	-0.00808511	0.0257879	0.0097513	0.00812468	-0.0260457	0.0469317	0.0918864	0.0209717	0.0404371	0.025844	0.0518003	0.0346122	0.0166929	0.0234527	0.0133342	0.0263524	0.14962	0.0400952	0.0149598	0.0184911	0.0201985	0.0189189	0.0670107	-0.0143108	0.0259632	0.0200247	0.0278426
	0.00590998	-0.0147665	-0.0104448	-0.0100477	-0.00226572	-0.00861957	0.00249414	-0.00412397	0.0159068	0.0102065	-0.0282142	0.0133179	0.0129902	0.0151043	0.0186522	-0.00808193	-0.0112122	0.0144491	-0.00209476	-0.0067716	-0.00311986	0.0211654	0.0070978	-0.00401023	0.0196796	0.0083746	0.0363565	0.00929616	0.0444523	0.00151274	0.0231151	0.0359433	0.0339478	0.0266222	0.0130508	0.0229733	0.00384551	0.000871885	-0.0349057	0.0108674	0.0457287	0.00310483	0.00885971	0.0186328	0.0428497	0.0129829	0.0295486	0.0245812	0.0297609
	0.0090982	-0.0243503	-0.0160533	-0.0598992	0.0057334	0.010413	-0.00951942	0.0135131	0.0155835	-0.00410707	-0.0106704	-0.00259402	-0.00200253	0.0272007	0.0268815	-0.00884572	0.0230695	0.0145474	0.0265309	-0.0137111	0.00452039	0.025745	0.0159141	0.0068172	-0.00518908	0.00323769	0.0222769	0.0167854	-0.00704619	0.0253896	0.0157238	0.0171776	0.0295223	0.0307653	0.0183258	0.0167327	0.00435282	0.044455	0.328745	0.0925769	-0.00965396	0.0113904	0.00903005	0.0302218	0.11838	0.0399077	0.030431	0.0155583	0.0348141
	0.0103619	-0.0161748	-0.026739	0.0163455	0.0180472	-0.019553	0.021004	0.00209059	-0.0409574	-0.0239689	-0.0319526	-0.00480432	-0.00364067	0.0176381	0.02788	0.0493479	0.0366437	0.0055528	0.0176881	-0.0178686	0.00507265	0.00683932	-0.00785138	0.018016	0.0038624	0.00377502	-0.0333815	0.0518204	0.107542	0.0242444	0.0220597	0.0257619	0.0312985	0.0397338	0.0190684	0.0473267	0.00980321	0.00160262	0.0941448	0.0368157	0.0172308	0.011411	0.0234941	0.00920196	0.109745	-0.00405085	0.0291604	0.0291251	0.0363893
	-0.00251186	-0.0219532	-0.0274993	0.00966317	-0.0141986	-0.00645409	-0.0094637	-0.00691934	0.0115764	0.000225445	-0.0205979	0.0351715	0.0137285	0.00360827	-0.00548338	-0.0105585	-0.0121974	0.00512224	-0.0229167	-0.0143824	-0.0232931	0.018965	-0.00812144	-0.0101506	0.0238496	0.00285195	0.0295814	0.0348937	0.0432292	0.00959236	0.0297265	0.0285647	0.0255653	0.0323402	0.0127359	0.0214482	0.0176113	0.031438	0.17176	0.0252021	0.0238387	0.0217523	0.0165537	0.025729	0.0982436	0.0413649	0.028359	0.0261166	0.0297836
	-0.004856	-0.0148342	-0.0106915	0.00117028	-0.0190344	0.000594387	-0.0150504	-0.00604424	0.00790016	0.00164128	-0.0253072	0.019831	0.0184336	-0.00890809	-0.00229512	-0.0188262	-0.00929266	0.0102163	-0.0194808	-0.0200133	-0.00839909	0.0228682	0.00443265	0.00275167	0.0130794	-0.000866354	0.0309607	-0.00315557	0.00661102	0.0118884	0.0245741	-0.00677293	0.00750385	-0.00378574	0.00588327	0.00553096	0.0102666	0.00554975	0.112772	-0.00337513	0.025675	-0.0120212	0.0137415	0.0260408	0.0654053	-0.0187252	0.0241659	0.0266691	0.0364463
	0.00418473	-0.0194516	-0.0150866	0.00874912	-0.0135539	0.00216712	-0.00036852	-0.00326135	0.0116616	0.0124391	-0.00752726	0.0232227	0.0102107	0.00982258	0.00299888	-0.0179394	-0.0236566	0.0108229	0.0176866	-0.00829474	0.001447	0.0312723	-0.013719	0.00320781	0.0254268	0.00347743	0.0198541	0.0440171	0.0333596	0.0232591	-0.00543414	0.0202992	0.0229039	0.0148761	0.00231876	0.027724	0.0050563	0.0326564	0.308472	0.0881782	0.0108841	0.00629378	0.0145285	0.022286	0.0936481	0.0106719	0.0208095	0.0298833	0.0228037
	-0.00394544	-0.00903802	-0.0306867	0.0144826	0.00168899	-0.0153679	0.0116047	-0.0163435	-0.0293264	-0.0192458	-0.0259029	0.00988416	0.00143237	0.00663357	0.0133695	0.0474127	0.0476644	0.0120304	0.0085853	-0.00699333	-0.00263878	0.0170858	0.0128595	0.00828209	-0.00220941	0.0166004	-0.0145237	0.047637	0.122272	0.0194754	0.0425052	0.041091	0.0618018	0.053504	0.0100408	0.0453053	0.023733	-0.014573	-0.195634	-0.0283039	0.0248205	0.0181412	0.0130887	0.0163427	-0.0159415	-0.0448316	0.0221515	0.0178455	0.0243321
	0.00107282	-0.0217819	-0.0194627	0.0110588	-0.00961411	-0.0114143	0.025287	-0.0144041	-0.0257901	-0.0238721	-0.0135046	-0.0167263	0.00964503	0.007756	0.00306155	0.0492547	0.0374572	0.00920598	0.0137679	-0.0203308	-0.00645202	0.0120308	0.0279348	-0.0105932	0.012707	-0.00197069	-0.00690541	0.0242749	-0.0270585	0.0134216	0.00387446	-0.00241548	-0.00192783	0.00524683	0.010067	0.00230164	-0.00536644	0.0095372	0.317273	0.0448638	0.0237661	0.019354	0.0202643	0.0314361	0.0692094	0.0712623	0.0281784	0.0230815	0.0350049
	0.00548926	-0.00912963	-0.0177085	-0.00340129	0.00670318	-0.0264202	0.00858087	-0.0129926	-0.0369155	-0.0232848	-0.0241727	0.00746622	-0.00249913	0.00727175	0.0150976	0.0409258	0.0459855	0.00632015	0.0132281	-0.0116196	-0.00822147	0.00299272	0.0339229	-0.01338	0.0132116	0.0089622	-0.0228313	0.038026	-0.0120187	0.0144428	-0.00849345	0.0164969	0.0232257	0.00345771	0.00644909	0.0355977	0.00317571	0.0155308	0.16846	0.0264838	0.0119372	0.0136413	0.0105332	0.0175889	0.0839719	0.00524155	0.0167988	0.0149764	0.0252821
	0.00585649	-0.0247944	-0.00117716	0.0135043	0.0178367	-0.00885666	-0.0255939	0.0165684	0.014321	0.0129611	-0.0217774	0.0450354	0.006778	0.0030309	-0.0220004	-0.0313541	-0.0138271	0.0181199	-0.00181134	-0.00866095	0.0118362	0.00631319	-0.0175853	0.0271996	0.0240669	0.00354494	0.0134373	0.0198763	0.0334282	0.0133171	0.00432729	-0.00332289	0.0331893	-0.00691866	0.00115379	0.0217392	0.00514254	0.0378347	0.173547	0.0510641	0.0197459	0.0106288	0.00861055	0.0196859	0.0772464	0.0259229	0.0376559	0.028063	0.0185808
	0.000465486	-0.0188807	-0.0236855	0.0191933	0.0135061	-0.025277	0.0181265	-0.0123054	-0.0478563	-0.0306821	-0.0435477	0.0175522	-0.00835495	0.00708435	0.00414192	0.0354903	0.00779656	-0.00141945	0.00495999	-0.0211606	-0.0026256	7.88319e-05	0.00462444	0.0072841	0.0227959	0.00953049	-0.0345034	0.0314925	0.0566425	0.0266932	0.00211675	-0.0217526	0.0199852	0.00538889	0.00107982	0.0282993	0.0107925	-0.0071531	0.140772	-0.0187988	0.0166694	0.0197498	0.00558099	0.0207339	0.0253552	0.0645223	0.0254748	0.0130823	0.0205948
	-0.00716394	-0.0174392	-0.0174139	0.0091058	-0.00599891	0.0095951	-0.0124402	0.011778	0.00520152	0.00236302	-0.0287531	0.0355318	0.00190904	-0.000944415	-0.0173016	-0.0253824	0.00175797	0.0150018	-0.0142749	-0.0118366	0.00121704	0.00422761	-0.0235184	0.00101241	0.0368039	0.00445841	0.0192245	-0.030248	-0.0402063	0.0184278	0.00863841	0.0150589	0.000864075	0.00495841	0.00284374	0.0309148	0.00938199	0.0193294	0.226754	0.0724316	0.00785019	0.0142598	-0.00663005	0.0358109	0.107134	0.00092718	0.0219214	0.0177485	0.020724
	-0.0148426	-0.0181671	-0.0115997	0.000569133	-0.00137116	-0.000864497	-0.0147346	-0.00379463	0.0067514	0.00764706	-0.0151587	0.0196619	0.00244953	-0.000630389	-0.004129	-0.0156626	-0.0250222	0.00953364	-0.0125025	-0.0261546	-0.00619121	0.00991443	-0.010471	0.0194238	0.0301411	-0.00213017	0.0212441	0.0256589	0.0165012	0.0122586	0.022718	0.0176141	0.0439738	0.0223144	0.0101781	0.0541475	0.0137682	0.0282247	0.182999	0.0680946	0.0201649	0.0124828	0.00455486	0.00848705	0.044646	0.00716728	0.0290646	0.0344189	0.0232452
	-0.0100465	-0.014833	-0.0244247	0.0217465	0.0221862	-0.0279164	0.0150162	-0.0110387	-0.0377267	-0.0202092	-0.0290855	0.0109496	-0.00294574	-0.00538243	0.00594423	0.0403121	0.01622	-0.00181496	-0.00453043	-0.028876	0.00264903	-0.010696	-0.00716544	0.00463119	0.0244841	0.00680668	-0.0175378	-0.00302693	-0.0175642	-0.00570643	0.0224377	0.0106324	0.0170404	0.00546764	0.0115345	0.0226507	0.010437	0.00443864	0.0535133	0.0192211	0.00219054	0.0268642	0.0225608	0.0279184	0.0881146	0.000834166	0.0207829	0.0200441	0.0233533
	-0.00542153	-0.0108646	-0.0106098	0.00949907	0.00966497	-0.00842237	-0.00950646	-0.00741939	0.0161438	0.0103561	-0.0185559	0.0275895	-0.00203838	-0.00753675	-0.00953602	-0.027926	-0.0249727	0.00755109	-0.0190145	-0.0103925	-0.00380905	0.00774968	-0.0363416	0.0206728	0.0234541	0.00300214	0.0260155	0.0351248	0.0208316	0.0242607	-0.0172502	0.0152593	0.0282764	0.00945435	0.00308948	0.025216	-0.00280982	0.00199758	0.0332341	0.00491966	0.0105598	-0.00188841	0.00339041	0.00996985	0.102217	0.0196621	0.0274503	0.0226742	0.0271032
	-0.00739638	-0.0212207	-0.0236738	0.00324592	-0.0216568	-0.00138093	0.00181519	-0.00174565	0.00175441	-0.00810627	-0.0211787	0.0119123	-0.00161581	0.0100331	0.00486735	0.00115651	-0.0223838	0.00738631	0.0037183	-0.0140124	-0.0147642	0.0278828	0.00232221	-0.0110665	0.00842035	0.00737057	0.0164025	0.0347953	0.13093	0.0236543	0.0534485	0.019944	0.0634205	0.075963	0.0160173	0.0609454	0.0127958	-0.00821278	-0.0918764	0.0153557	0.0187046	0.0166025	0.0190771	0.00430005	-0.0173097	-0.0725377	0.0255025	0.00965278	0.0316394
	0.00512731	-0.0202066	-0.0144581	-0.00344468	-0.00368878	0.00449628	0.0033829	0.00652777	0.009483	0.00718046	-0.0112581	0.0215113	-0.0024818	0.00902497	-0.00473129	-0.00708296	-0.0284613	-0.0010999	-0.00368411	-0.00230232	-0.00207	0.0178166	0.0040087	0.00152186	0.0264587	0.00787838	0.0213085	0.00774473	0.0102769	0.035059	0.00740922	0.0118533	0.0370303	0.0333923	0.0075898	0.043158	0.00415323	0.0049351	-0.0145463	0.0522045	0.0196495	0.0131243	0.00262183	-1.49368e-05	0.0831589	-0.0208199	0.01937	0.0118108	0.0211173
	0.00461455	-0.00815021	-0.0192964	-0.000490211	-0.00814965	-0.0159636	0.0243206	-0.00891869	-0.0414641	-0.0153126	-0.0241869	0.000712559	-0.000168747	0.0155765	0.00313451	0.0467619	0.0395393	-0.00107633	0.0396921	-0.0127356	0.0100638	0.00563565	0.0101949	0.00256551	0.0159219	0.00979189	-0.0136575	0.034779	0.0277852	0.000256379	0.00339964	0.0100253	-0.0010043	0.00284164	0.0072617	0.021412	0.00659235	0.0236432	0.213098	0.073718	0.014918	0.0116906	-0.00619025	0.0311736	0.0878184	0.0268912	0.0353155	0.0201252	0.0213072
	-0.00833946	-0.0206211	-0.022208	-0.011968	-0.00385717	0.00784554	-0.00540856	0.0032172	0.0184748	0.00425827	-0.0155464	0.0158886	-1.10095e-05	0.000908467	0.0084996	0.00316475	-0.0172489	0.00174772	-0.00666001	-0.0119894	-0.00247524	0.00617048	-0.0332672	0.000311976	0.00728858	0.00152899	0.0174621	0.0576417	0.081324	0.0365271	0.0480164	0.0254434	0.0624191	0.0603924	0.0106202	0.073907	0.0099203	-0.0174967	-0.176354	-0.0078582	0.0261245	0.00185899	0.0270462	0.0076161	-0.0070998	-0.0731922	0.0248034	0.0240387	0.0275797
	0.0111473	-0.00644734	-0.0243235	0.00538369	-0.0233279	-0.015809	0.0151587	-0.0079842	-0.0501903	-0.0273055	-0.0223502	-0.0136642	-0.00548169	0.00276303	0.0214742	0.0482929	0.0487461	0.0108909	0.0268286	-0.0154601	0.00405721	-0.000352794	0.0121563	-0.00942914	-0.0132987	0.0136764	-0.0252896	-0.0603486	-0.0929562	0.0029702	-0.00762355	0.00275226	-0.0238978	-0.0660218	0.0149542	-0.0366026	-0.0317179	0.0961664	0.773527	0.105938	0.00468869	0.0173737	-0.0355252	0.0178068	0.254594	0.147186	0.0276814	0.0334808	0.0279745
	-0.0111811	-0.0124084	-0.00997653	0.0232468	-0.0143734	0.00908473	-0.00547523	0.0129605	0.00642449	0.0017566	-0.00781827	0.00966672	-0.0047491	0.00645582	0.000163088	-0.0172102	-0.0236568	0.00150636	0.00198004	-0.0225392	-0.0121271	0.00935109	-0.0104414	0.00745943	0.019747	0.00619112	0.0249181	-0.0582435	-0.0432574	-0.000769679	-0.0265637	0.00791071	-0.00039537	-0.0783694	0.0167957	-0.00959765	-0.0163662	0.0724565	0.490732	0.0555007	0.0108305	-0.011469	-0.0439958	0.0100316	0.219164	0.127375	0.0294019	0.0198002	0.0129671
	-0.011684	-0.0204507	-0.00682677	-0.000679897	-0.00629439	-0.00399595	-0.00885338	-0.00654967	0.00287671	0.00672766	-0.00966998	0.0280324	0.0003447	-0.00636868	-0.025267	-0.014336	-0.00329021	0.0185959	-0.00704837	-0.0175782	-0.00133404	0.0178092	-0.0186571	0.015319	0.0241063	0.00993502	0.023944	-0.00426809	0.0264381	0.0311646	-0.012016	0.0168832	0.0406355	-0.0229328	0.0180815	0.00747112	-0.0296283	0.0536675	0.218066	0.0191257	0.0134358	0.00581014	-0.0161605	-0.00111828	0.170647	0.0670027	0.0211466	0.0221947	0.0191559
	0.012578	-0.0144449	-0.0122785	-0.0415492	-0.0314095	-0.00267397	-0.000371586	-0.0185833	0.00261648	0.00340028	-0.00840858	0.0137089	-0.0114798	0.00893009	0.0078484	0.00494386	0.0222871	0.0170102	0.00962535	-0.00640442	0.0113962	0.0290829	0.0120563	-0.00729625	0.014713	0.00278151	-0.00693118	0.0130283	-0.00574269	-0.00371859	0.01038	0.00537065	0.0472941	0.0461447	0.00934608	0.0485655	0.029084	-0.00116279	-0.0598271	0.0453232	0.0159855	0.000643919	0.0289887	0.0239662	0.0155808	-0.0240677	0.0292024	0.0183895	0.0241505
	0.00534759	-0.00776322	-0.00940875	-0.0452091	-0.0346569	0.00556308	-0.00102993	-0.0031694	-0.00419092	-0.000251326	-0.00856668	0.00465975	0.00122889	0.00741899	0.0119572	-0.0124322	0.00751821	0.0150081	0.0173565	-0.0212999	0.0186906	0.0214193	0.00392575	-0.00369203	0.0114041	0.00447507	0.0239779	-0.021096	-0.0261698	0.00823726	0.0226063	0.0223391	0.0276566	-0.00868468	0.0385607	-0.000823027	-0.012254	0.0321145	0.190571	-0.0224036	0.0169466	0.0144376	-0.0266647	0.0028145	0.194619	0.127635	0.0343135	0.0118194	0.0077492
	-0.00430599	-0.0218433	-0.00673395	0.0132555	0.00717686	0.0112951	-0.0108946	0.00303622	-0.00279097	0.00833916	-0.0105855	0.00893541	-0.0023022	0.00488844	-0.0167203	-0.00760259	-0.0128291	-0.000381274	-0.00669827	-0.0170846	-0.00927474	0.0147721	-0.0315824	0.0275508	0.0286526	0.00384011	0.00864933	0.0472248	0.0501822	0.000678014	0.0106686	0.0112112	0.00922017	0.0178613	0.00879125	0.0393561	0.00981739	-0.00437954	0.173031	0.0768659	0.0162527	0.0254583	0.0133804	0.0165164	0.036368	0.0206253	0.0239619	0.0252573	0.0273157
	-0.000104647	-0.0118022	-0.0194172	-0.0313211	-0.0307148	0.00459538	-0.00532164	0.00267966	-0.000485944	-0.0105462	-0.00407204	0.0056215	-0.0156635	0.0265021	0.0185925	0.0016566	0.031337	0.0118671	0.0211558	-0.0243696	0.00269462	0.0175713	-0.0132623	-0.0222051	0.0271186	0.0021303	0.00654723	-0.022402	-0.0510981	0.00256288	-0.00743231	0.0326726	0.0432991	-0.0245799	0.0327368	0.0314508	-0.027156	0.0455264	0.157962	-0.0105037	0.0240978	0.0147795	-0.0217319	0.000595569	0.147674	0.0850532	0.0256423	0.0139258	0.0182964
	-0.0134798	-0.018454	-0.0206427	-0.00625764	-0.0355107	-0.00870891	-0.00232234	-0.0137917	0.00575691	-0.0113516	-0.00534138	0.0142215	0.0115347	0.0298432	-0.00868492	-0.0154018	0.00758854	0.0115263	0.0123532	-0.00606774	-0.00293045	0.0162864	0.00910215	-0.0121462	0.0124463	0.00162316	0.0202887	-0.0426686	-0.0710012	0.00619619	-0.0371892	-0.00155156	-0.0238946	-0.0755094	0.00923315	-0.0255977	-0.00819771	0.0637647	0.618433	0.0582779	0.0158739	-0.00653079	-0.0494137	0.0173398	0.272375	0.204979	0.0323235	0.0140496	0.0196695
	9.39371e-05	-0.0210588	-0.0235458	0.0175409	-0.0114119	-0.0181476	-0.00884726	-0.00479188	0.00769452	-0.00331436	-0.0161512	0.0284826	-0.0131601	-0.00417137	-0.0171029	-0.00702576	-0.00370376	0.00932034	0.00924284	-0.0164391	0.007864	-0.000331879	-0.0259724	0.0154215	0.0205893	0.000569583	-0.00675347	0.0293478	0.0775845	0.0356087	0.0194576	0.01982	0.0196713	0.00875986	-0.00911748	0.0304584	0.00152386	-0.00488512	0.0415843	0.0553469	0.0169239	-0.000301321	0.0171296	0.0378207	0.0345967	-0.0347404	0.0247345	0.0270847	0.0244932
	-0.00841585	-0.0151028	-0.0196071	-0.0150392	-0.0214439	-0.00816808	-0.010292	-0.0060502	0.00173814	-0.0141476	-0.0182572	0.0130913	-0.00657525	0.0153163	0.00333289	7.79739e-05	0.0125418	0.00759512	-0.00705054	-0.0116151	0.00665803	0.025831	-0.00415797	0.00136053	0.00351278	0.00293252	-0.00133508	0.0240434	0.0445321	0.0064421	0.0118818	0.00951576	0.0312427	0.037207	0.00720395	0.0108752	0.00903279	0.0118296	-0.0562378	0.0335251	0.0315667	0.00491868	0.0285144	0.0264651	0.126985	0.00461697	0.0311676	0.0227793	0.0273079
	-0.0119014	-0.0209067	-0.0153597	0.0163686	-0.0122241	-0.00677884	-0.0124452	0.00267373	-3.93623e-05	-0.00897281	-0.0230801	0.0311685	-0.00476288	0.0199779	-0.00967473	-0.0121943	-0.0107291	0.0136827	-0.000857594	-0.0161802	0.00316425	0.00678289	-0.0138823	0.0129697	0.0516252	-0.00205258	0.00430895	0.076071	0.113436	0.0241962	0.0144317	0.0358914	0.0611016	0.0332488	0.0120116	0.0473322	0.0216463	-0.0294987	0.0818875	0.0429676	-0.00640586	0.00473351	0.0221518	0.0251934	0.0238622	0.02301	0.0267002	0.0236202	0.0347224
	-0.00519185	-0.0133476	-0.0248122	-0.0320205	0.00442501	-0.0154767	0.00983363	-0.00130566	-0.024066	-0.0142351	-0.0191488	0.00419915	0.0064394	0.027129	0.0241046	0.0103872	0.0380579	0.00616354	0.010583	-0.0203734	0.00793714	0.00740673	0.00178754	0.0184344	0.0195656	-0.00392576	-0.00412431	0.0199063	0.0107057	-0.00290052	0.0189906	0.00549346	-0.0101272	0.019814	0.0105008	0.014904	0.0144678	0.00862448	0.0150118	0.0577585	0.0193061	0.0138715	0.017526	0.0762962	0.086817	0.0097017	0.0231543	0.0195418	0.0103008
	0.00838685	-0.012634	-0.0221933	-0.0179769	-0.0255082	-0.00539713	-0.000880724	-0.0107079	0.00710833	-0.00830391	-0.0148616	0.00142422	-0.00244207	0.0107892	0.00294732	0.0159605	0.0307619	0.0139816	0.00646695	-0.00264517	0.0151516	0.023859	-0.00349511	-0.00562763	0.0185992	0.00419224	-0.00234573	0.0310803	0.082605	0.00653462	0.0295025	0.025503	0.0667492	0.0459376	0.0129357	0.0326859	0.0120562	-0.0165043	-0.0273722	0.0185776	0.0301282	0.0224365	0.0392828	0.00774038	-0.0466301	-0.0356696	0.0300347	0.0150909	0.0245176
	0.00329092	-0.0149367	-0.0189315	0.00344384	-0.00635367	-0.000321975	-0.00252098	0.00328698	-0.0019651	0.000278305	-0.0144385	0.0150768	0.0107353	0.00355142	0.00909539	-0.0032776	-0.00811715	0.00181634	-0.0076081	-0.0127126	0.00593699	0.0129394	-0.0140384	0.000905272	0.0134443	0.00630428	0.0125397	-0.0741342	-0.0967454	-0.0325239	-0.035292	0.000771203	0.0169441	-0.104898	-0.00475199	-0.0348854	-0.0250359	0.108674	0.878088	0.106806	-0.000514316	-0.00632706	-0.0195032	0.0129621	0.340359	0.183133	0.0385019	0.0192542	0.0214121
	-0.00302851	-0.0186893	-0.00999171	0.0218043	0.00741206	-0.00104911	-0.0109016	0.00341027	-0.00219723	0.00342905	-0.0223963	0.0363882	-0.00804098	-0.00566028	-0.00254066	-0.0534866	0.000652717	0.00339637	0.000685497	-0.0108822	-0.00846266	-0.00103952	-0.0389075	0.0121252	0.0268119	0.0154018	0.0135958	-0.0942295	-0.145661	0.00642773	-0.0631218	0.00374986	-0.00557323	-0.100743	-0.0048683	-0.00175275	-0.0209409	0.0998746	0.699263	0.0657665	0.0123749	-0.00742158	-0.0270823	0.0124487	0.316718	0.173236	0.0242953	0.0181198	0.0271154
	0.0175766	-0.0117373	-0.0234667	-0.0111	-0.0377056	-0.00851726	-0.0128172	-0.00462784	-0.011848	-0.00732473	-0.00878967	5.22937e-05	-0.0108363	0.0182002	0.0263054	0.0157691	0.002085	0.0110628	0.01268	-0.0203457	0.0125045	0.0234449	0.00587852	0.00567667	0.0270104	0.00321389	0.00842948	0.0482901	0.0451602	0.0220368	0.0302241	0.0294319	0.0500617	0.0203809	0.00676805	0.0147538	0.0109473	0.0346877	0.393881	0.0712605	0.0162331	0.0145651	-0.000428032	0.0313357	0.0941314	0.0543974	0.0249259	0.0350556	0.0361594
	0.00226249	-0.0147526	-0.0127291	0.0306864	0.00569396	-0.0217498	0.0105564	-0.0189899	-0.071253	-0.0248179	-0.0359013	0.0221255	0.00509903	0.010989	0.00493962	0.0423734	0.0489998	0.00667724	0.0297108	-0.0258056	0.00118142	0.0180563	0.0279761	0.00427901	0.0317726	0.00288904	-0.0316639	0.0425951	0.100348	0.0205146	0.0259774	0.0366272	0.0451221	0.019214	0.00712495	0.0345466	0.00911936	-0.0124492	-0.0230523	-0.00686835	0.00255585	0.0124766	0.0086737	0.0165465	0.0204051	-0.109714	0.0255664	0.0271386	0.0298797
	0.0126308	-0.0179256	-0.0143147	0.00870352	-0.00249066	0.000358658	-0.00791565	0.00873321	0.0143203	0.016888	-0.00732117	0.0333938	-0.00168776	0.00815639	-0.0182683	-0.0149742	-0.00711149	0.00640727	0.0088468	-0.0198451	0.00338001	0.0106706	-0.0216027	0.0137135	0.0408925	0.00146904	0.0395994	0.0524637	0.00381134	0.019775	0.00329707	0.0277124	0.0224648	0.0199124	-0.0010227	0.0125554	0.0228411	0.0239239	0.0389782	0.0870468	0.0343959	0.0189668	0.0149678	0.0301504	0.13128	0.0701976	-0.0139024	-0.0474963	0.027186
	-0.00515316	-0.0175711	-0.0195525	0.00376288	0.00186311	-0.0192907	0.0216219	0.00108321	-0.0510877	-0.0227116	-0.0301858	0.011833	0.00846317	0.0160437	0.0127318	0.0527618	0.0209656	-0.00112246	0.0351682	-0.0130846	0.000367182	0.0168566	0.029728	0.00715159	0.00593596	0.00215162	-0.00844009	0.0130937	-0.0348772	-0.000610106	-0.00608829	0.0107833	0.0368161	0.0151113	0.00974139	0.026053	0.0109107	0.0105646	0.163027	0.0565225	0.0199842	-0.0132706	0.0114164	0.0111018	0.0498578	-0.0114836	0.0373141	0.0200943	0.0213806
	-0.0076358	-0.0239289	-0.00264438	0.0149789	-0.00221907	0.0114987	-0.00890678	0.00496115	0.0241563	0.00418689	-0.0183573	0.0249213	0.0010513	0.00573781	-0.0161081	-0.0127187	-0.00951016	0.00428703	-0.00834001	-0.00455731	-0.00185071	0.0157696	-0.0229462	0.00582725	0.0500164	0.00481908	0.0426077	0.00627311	0.101865	0.00366828	0.00959912	0.0217381	0.0511333	0.0428879	0.00239136	0.0418163	0.0156752	-0.00342024	-0.0352122	0.0431766	0.0385262	-0.00423445	0.00883894	0.0122282	0.0387432	-0.068627	0.0324924	0.0220386	0.0147124
	0.0120218	-0.00873439	-0.0155189	-0.0623748	0.00255148	0.00181126	0.000690993	0.000134877	0.00542055	0.00670809	-0.00946367	0.0147887	-0.00263819	0.0224067	0.0075546	0.0180985	0.0296787	0.0155738	0.0256996	-2.04471e-06	0.0199933	0.0268207	-0.000567663	0.00851291	0.0331284	0.00373335	0.00552677	0.0171009	0.00866852	-0.00911842	-0.00237906	-0.0166712	0.0354964	-0.016942	0.000266831	0.0224871	0.00800893	0.0176591	0.382636	0.0683419	0.0298536	0.0186326	0.0210807	0.00663976	0.0987114	0.0854	0.0341867	0.0209378	0.0157802
	0.00856115	-0.0162673	-0.0187376	0.0149927	0.00345509	-0.000424975	-0.00397695	0.00210491	0.00662657	0.00762991	-0.0217146	0.024062	0.00747108	0.0220299	-0.0393621	-0.0197111	-0.00408217	-0.00105788	0.0125698	-0.00884759	-0.000116279	0.0152987	-0.0111172	0.00777512	0.0344126	0.00317705	0.0149672	-0.00773312	-0.0234947	-0.00657325	0.00877941	0.0090476	-0.0179629	-0.00512384	-0.00536541	0.0186479	-0.0232378	0.0506115	0.338609	0.0634617	0.0135686	0.0258981	-0.00431462	0.0171844	0.122647	0.117186	0.0420832	0.0173067	0.0292983
	0.00441911	-0.0146179	0.00436402	-0.00721381	0.0125889	0.00553443	-0.00490847	0.00781286	0.00805532	0.0120426	-0.0117566	0.0175357	0.00598308	-0.00101902	0.00838058	0.00159072	0.00126023	0.00781012	-0.0301853	-0.0120938	0.0116384	0.0139951	-0.0241576	0.00964615	0.0331137	0.00463533	0.0277635	0.0482688	0.0408868	-0.00267248	0.0154317	0.000233254	0.0289843	-0.00761154	-0.00562933	0.0184523	0.0207465	0.00222675	0.121298	0.0659336	0.00919153	0.000635565	0.0149421	0.0203878	-0.0392209	-0.0278859	0.0327431	0.030199	0.0301029
	0.0104698	-0.0230377	-0.0168112	0.00473046	0.00168152	0.00212202	-0.0135764	-0.00290066	0.00818223	0.015526	-0.0198498	0.00153997	0.00372405	0.0319875	0.00967588	-0.00932272	-0.00558208	0.0091158	0.0145405	-0.0053087	-0.00747426	0.0237876	-0.0141531	0.0150037	0.0246065	-9.27934e-05	0.0295751	0.0631235	0.0983905	0.00256417	0.0191805	0.0142511	0.00408365	0.0146904	-0.00548299	0.006947	0.00869122	-0.00619249	-0.180575	0.0154409	0.0249602	0.00945263	0.0253336	0.0242481	-0.0811053	-0.0705089	0.0329192	0.0213784	0.0278552
	-0.00709355	-0.0169851	-0.0176736	0.0229946	0.0261041	-0.0280288	0.0183888	-0.00414923	-0.0332097	-0.0205113	-0.0309961	-0.00258379	-0.000864767	0.00454026	0.00820429	0.0480829	0.0168346	-0.000856666	0.0145215	0.000949794	0.00991723	-0.0119498	-0.0321811	0.00915526	0.00933483	0.00565713	-0.00735072	-0.0481293	-0.0397222	0.0180898	0.0116499	0.0290244	0.0104808	-0.0395731	0.0204984	-0.00331846	0.000150329	0.0757284	0.604951	0.0192417	0.0132132	0.00235153	-0.0164212	-0.00620763	0.226082	0.113666	0.0359773	0.0297882	0.0231
	-0.0120404	-0.0128938	-0.0158864	0.0187771	0.0412439	-0.0298693	0.0147767	-0.00127351	-0.0561158	-0.0189486	-0.0412215	0.0159405	0.00129921	-0.008046	0.00802938	0.0437304	0.0426558	0.00239383	-0.00728766	-0.0290645	0.00433357	-0.0120541	-0.0204407	0.0105961	0.00481884	0.00615687	-0.0295228	0.0677872	0.127548	0.0175142	0.0369543	0.0376161	0.0806916	0.057161	0.0135936	0.0448393	0.00737278	0.0136594	-0.00695031	0.0583466	0.0244122	0.00240019	0.0307739	0.00324336	-0.0158139	-0.0903445	0.0360868	0.033398	0.0409199
	0.00449632	-0.0181111	-0.0206375	-0.00142216	-0.0165583	-0.0188104	0.00886933	-0.00913784	-0.0474843	-0.0295973	-0.0226053	-0.006174	0.00380722	-0.00361093	0.0210291	0.0645266	0.0551508	0.00461869	0.00420871	-0.0222762	0.0103465	0.0268391	0.0177376	0.000679156	0.00283586	0.00043636	-0.0318854	0.0442099	0.0694757	-0.00042612	0.0101495	0.0314719	0.0490097	0.023822	0.001845	0.028319	0.0337093	0.0222112	0.385336	0.111845	0.0481563	0.0231412	0.00721922	0.0251185	0.164406	0.107881	0.0389537	0.0274588	0.028465
	0.016229	-0.0263351	-0.0108122	-0.00522756	-0.0155492	0.0018638	-0.00841761	-0.00551315	-0.00748415	-0.0051321	-0.00852172	-0.0014873	0.0128996	0.0385754	0.016582	0.0217784	0.0202931	0.0070672	0.00737219	-0.00393821	0.0139595	0.0300909	-0.000971915	-0.00183287	-0.00387041	-0.00253817	0.00602472	-0.0787934	-0.093739	-0.0110172	0.008494	0.00236763	-0.03519	-0.0779229	0.0181776	-0.0219224	-0.030283	0.105939	0.777682	0.0590695	0.0271941	0.00252959	-0.0336597	0.00746141	0.296417	0.176994	0.0331981	0.0233244	0.0280841
	0.00379594	-0.0207477	-0.0192059	0.0177244	0.0142861	0.00181447	-0.00869045	0.00418021	0.0019431	-0.000422219	-0.0130557	0.0144828	0.00956638	0.015241	-0.0114284	-0.0118588	-0.00887185	-0.00637037	0.00146299	-0.00786688	-0.00246907	0.024754	-0.0162743	0.00476979	0.0336988	0.000958684	0.0247556	0.000896708	-0.0262546	0.00216924	0.00903253	-0.000258726	0.0231909	-0.00292586	-0.000710785	0.00601972	0.0270224	0.00522425	0.349257	0.0774071	0.0343367	0.00480121	0.0131851	0.0291909	0.177429	0.07524	0.0304192	0.022342	0.0333809
	0.0031366	-0.0211244	-0.0252839	0.0258653	-0.00924961	-0.00547507	-0.00607517	-0.0131978	-0.00139411	0.00603453	-0.0112277	0.0153752	0.0153011	0.0182132	-0.0102025	0.000237057	-0.00196402	0.00248347	0.00853133	-0.00912512	-0.00700345	0.0386733	-0.0036061	-0.00349008	0.0313124	0.00141385	0.0201417	0.0362663	0.0642771	0.0374328	0.0196297	0.0287576	0.020456	0.0447836	-0.00349482	0.0359785	0.00772138	-0.0138659	-0.153364	-0.000193085	0.0285235	-0.0175986	0.0117628	0.020917	0.00959232	-0.0749944	0.0413489	0.0286826	0.0237098
	0.00717772	-0.0252266	-0.00718339	0.0149795	0.00674734	-0.00519692	-0.0169435	-0.00768011	0.00538156	0.011185	-0.0187896	0.0232677	-0.00437631	0.00267757	-0.00173502	-0.0063555	-0.00699076	0.000437913	0.00157339	-0.0177252	-0.0108624	0.0218421	-0.0263264	0.00792868	0.0335567	-0.00024567	0.0176276	0.018712	-0.00983118	0.00546126	-0.016087	0.0345732	0.0262959	-0.000538887	-0.00444041	0.0159772	0.0234767	0.0094243	0.140405	0.0510967	0.043006	0.0109362	0.000470345	0.0386642	0.0304967	0.0339127	0.0390872	0.0316342	0.0205436
	-0.00605613	-0.00872027	-0.0142851	0.0125355	0.000636223	-0.0104135	-0.0103363	-0.00682205	0.00670585	-0.000200133	-0.0163179	0.0161894	0.00170408	-0.00310872	-0.0140914	0.00769318	-0.00535042	0.00416264	-0.000604423	-0.0193113	0.00212335	0.0206551	-0.00373653	-0.00788693	0.0105318	0.0100627	0.0299961	0.024779	0.00530592	0.0365076	0.0384726	0.0192041	0.0445644	0.0356464	0.0168979	0.0138406	-0.00535698	0.0200264	0.304773	0.0823422	0.0262883	0.0116043	0.00621528	0.0215762	0.124018	0.0277885	0.0381914	0.026962	0.0352768
	0.000213177	-0.0139587	-0.012193	0.0118545	-0.023897	0.0109585	-0.0127476	-0.0133221	0.00964807	0.00201906	-0.0094363	0.0142347	0.00430384	0.0168891	-0.019283	0.0055841	-0.00338104	0.0096094	-0.00075331	-0.0146511	-0.0102292	0.0333844	-0.0256371	-0.00828942	0.0234236	0.00632232	0.026562	-0.000318503	-0.0139901	-0.014155	0.0143724	0.0159889	-0.00597987	0.00529675	-0.00224291	0.00377976	2.57106e-05	0.0062723	0.293715	0.0621329	0.0324453	0.0253167	0.00223626	0.0308898	0.0134411	0.0239662	0.035935	0.0309431	0.035107
	0.0183731	-0.013635	-0.0165239	0.0191597	-0.0142757	-0.0241421	0.0217066	-0.00853759	-0.0406941	-0.0201717	-0.0259717	-0.0138446	-0.000784035	0.0103525	0.0186438	0.0664575	0.019454	0.00501603	0.022686	-0.0117791	0.0201963	0.00240604	0.00500265	0.00175762	-0.00607932	0.000772936	-0.0368355	0.0384507	0.0419286	0.027138	0.00490812	-0.00936142	0.0159466	-0.00872489	-0.0116026	0.0156158	0.00823615	0.0112143	0.0981927	0.0275729	0.0364771	0.0123449	0.00617159	0.023909	0.0578395	0.0235935	0.0286915	0.0339702	0.02833
	0.00152015	-0.010863	-0.0103243	-0.0116306	-0.00911136	0.00286476	-0.00903795	-6.96656e-06	0.0107643	0.0114787	-0.0159956	0.0162555	0.0151005	0.0117886	0.00296995	0.0091598	0.000634397	0.0105972	0.00304835	-0.00246629	-0.00712367	0.026601	-0.00457831	0.00740087	0.0212064	0.0116244	0.0250372	0.0249465	0.00122658	-0.00543742	-0.000157812	0.0118252	-0.0168189	0.000806661	-0.00678366	0.00535568	0.0047097	0.00789104	0.122979	0.0605953	0.0327914	0.021429	0.00128604	0.0403471	0.107231	0.0307727	0.0368631	0.0322344	0.0390152
	0.0047431	-0.00435011	-0.0147536	0.00322922	0.00809469	-0.0123797	0.0234308	-0.00984702	-0.0658476	-0.0298295	-0.0231191	-0.00129001	0.00555308	0.00448092	0.0136095	0.0645762	0.0379405	0.0132202	0.0134926	-0.0255453	0.00156188	0.00151493	0.00889004	0.0130408	-0.00128049	0.00300755	-0.0354159	0.0147287	0.0428405	0.0345684	0.02782	0.0219847	-0.0126727	0.0395582	0.0028727	-0.00520677	0.00226871	0.0344804	0.265707	0.102625	0.0394563	0.00266715	0.010135	0.0270902	0.186527	0.0512039	0.0446273	0.0331777	0.023432
	-0.00354278	-0.0130648	-0.0212018	-0.00746797	-0.0137578	0.00469427	-0.00917127	-0.00595037	0.0159809	0.00658525	-0.00352939	0.0142477	0.0100795	0.0100198	0.00855809	-0.00138871	0.00167682	0.0175716	0.0141792	-0.00707595	-0.00851792	0.0133568	-0.0173648	-0.0140594	0.0162814	0.00318829	0.0188857	0.0490525	0.05605	0.0247869	0.0152893	0.0177867	0.0296896	0.0172199	0.0111874	0.0162041	0.0159034	-0.00385769	0.161399	0.0520727	0.0385842	0.0186867	0.0163307	0.0279048	0.0356974	0.0280025	0.0435783	0.0249973	0.0231263
	-0.0074694	-0.0176006	-0.006498	0.031126	-0.0171747	0.0132195	-0.0130175	0.000753935	0.0112335	0.0118847	-0.00882779	0.0278539	0.00569674	0.00587886	-0.0211643	-0.0241766	-0.0337247	-0.00386593	-0.00349189	-0.00943933	-0.0180179	0.0149363	-0.0228433	-0.00893976	0.0219158	0.00540315	0.0332713	0.0642825	0.0449852	0.0384364	0.0466592	0.0328689	0.0427054	0.0234005	0.0044755	0.0253974	0.014185	-0.0019302	0.0175449	0.0343761	0.0291881	0.0136531	0.00115942	0.00351108	0.0581159	0.00299533	0.035506	0.0339522	0.0274845
	0.0032959	-0.0203947	-0.0159965	0.0331833	0.0171352	0.000986786	-0.0144136	0.00153679	0.0150827	0.0121151	-0.0129561	0.0111529	0.0132329	0.0118916	-0.00533797	-0.0163019	-0.0154627	-0.00113139	-0.000131003	-0.0177819	0.00390518	0.0258844	-0.00277715	0.0132699	0.0518826	-0.000434747	0.0134206	0.0526342	0.0959817	0.0203978	0.0578117	0.0394592	0.0391112	0.0436952	0.0239782	0.0151583	0.00290655	-0.00335362	-0.0395877	0.0130584	0.0342548	0.0129986	0.0164368	0.0188489	0.0288127	-0.0172541	0.0446249	0.0183003	0.0118096
	-0.00948902	-0.0116807	-0.0213469	0.00185967	-0.0153196	-0.0233627	0.0181125	-0.0134681	-0.0393542	-0.0237611	-0.0284012	-0.0149047	0.00166346	0.011315	0.0210803	0.0678375	0.0415264	0.0169621	-0.023784	-0.0329621	0.0115072	0.00751491	0.0235953	-0.00503983	-0.00203907	1.25081e-05	-0.0163975	0.0534705	0.0733095	0.0232611	0.0449527	0.0467278	0.0522714	0.0710017	0.0208101	0.0571357	0.0146384	-0.00294316	0.111496	0.0467013	0.0198734	0.0106283	0.0315947	0.0158296	0.0684532	0.0223932	0.0297355	0.0306947	0.025059
	0.00673863	-0.0102313	-0.0184707	0.0227771	-0.0167404	-0.0162281	0.00635955	-0.0287684	-0.0436215	-0.0303231	-0.02798	0.0103612	0.00395237	0.000372206	-0.0033731	0.0364899	0.0347656	0.00998496	0.0153392	-0.00443298	0.0078892	0.013525	0.0230246	-0.00252647	0.00550921	0.00428188	-0.0196812	0.0363088	0.0497875	0.00279635	0.035263	0.0373823	0.051022	0.057203	0.0110378	0.0381631	0.00322683	0.00938829	-0.0194261	0.00916036	0.0311484	0.00959532	0.0361709	0.00721384	0.0365597	0.0223976	0.0343304	0.01999	0.028529
	0.00862911	-0.0116809	-0.0181766	-0.00403712	-0.0242117	-0.0170851	0.0150682	-0.0141858	-0.0485969	-0.0298446	-0.0230956	-0.0121823	0.0106831	0.00988546	0.00533638	0.0546952	0.0330982	0.0132193	0.00584962	-0.0183479	0.00443688	0.0252965	0.0306636	-0.00416912	0.0178563	0.00844169	-0.00373888	0.0556126	0.0886636	0.0111447	0.0284165	0.0394087	0.048262	0.0740068	0.0155163	0.0427757	0.00776231	-0.00709847	-0.00478127	0.0163563	0.0466406	0.00511634	0.00949285	0.0129905	0.108271	-4.86053e-05	0.0285549	0.0216238	0.0371732
	-0.00867879	-0.0121364	-0.026865	-0.0155742	-0.00697168	-0.026103	0.00593793	-0.0250331	-0.0634946	-0.0297862	-0.029712	0.00209644	0.0286458	-0.0187399	-0.0146436	0.0522511	0.0588088	0.00523719	0.0196839	-0.030048	0.011822	0.00403743	0.0108329	0.00473969	0.011893	0.00476187	-0.0116561	0.0419632	0.0458702	0.0448086	0.0330836	0.0233053	0.0520505	0.0396415	0.00828764	0.0248703	0.00104895	0.00886939	0.125455	0.0392433	0.0299325	0.0125418	0.0128434	0.0014815	0.0349139	0.0416098	0.036078	0.0287278	0.0267403
	0.0129925	-0.0230501	-0.00656171	0.0198966	0.00615614	-0.00759139	-0.01342	0.00160587	0.00328581	0.00361873	-0.00696818	0.0413699	-0.00196675	0.00838528	-0.0199195	-0.018001	-0.0247744	-0.00199993	0.00761095	-0.0100674	0.0137762	0.0304083	-0.025936	0.00214088	0.0256607	0.00165667	0.0286389	0.045044	0.0454572	0.0265272	0.0380112	0.0328631	0.0135044	0.0105065	0.0114822	0.0230637	0.0150359	0.00331115	0.0647776	0.0167133	0.0288695	0.0116869	0.00665536	0.0223699	0.0668913	-0.0421934	0.0365685	0.0408578	0.0281016
	0.0101558	-0.0115504	-0.0186175	0.0539343	-0.000448257	-0.0193712	0.00499822	-0.00332717	-0.0460572	-0.0164646	-0.0345056	0.0174885	-0.00329491	-0.0366828	-0.0260311	0.0396237	0.00949729	0.005622	0.000870151	-0.0170771	0.0071075	0.00351072	-0.00408497	0.0121687	0.0286221	0.00319153	-0.0163598	0.0383736	0.00662431	0.0254089	0.0220887	0.0222786	0.0197886	0.00472122	0.00796762	0.0251091	0.010482	0.0103014	0.137906	0.0404165	0.0354108	0.0158779	0.00407896	0.0281005	0.0824031	0.0551716	0.0381239	0.0349584	0.0310078
	0.0115745	-0.00873335	-0.0175399	-0.0151849	-0.0195317	-0.0153528	0.0185902	-0.0057902	-0.0326974	-0.0245549	-0.0304994	0.00705384	0.0206464	-0.000242728	-0.00382549	0.0593265	0.0414371	0.0154727	0.0121263	-0.0134951	0.0138429	0.0135652	-0.000351471	-0.00084637	0.0211513	-0.00284676	-0.032445	0.0187703	0.00312723	0.0377879	0.0210668	0.0119457	0.0168604	0.0129826	0.00222301	0.0231339	0.00207319	0.0100304	0.0510802	0.0602403	0.0221396	0.011174	0.0164855	0.0149507	0.101968	0.00457126	0.0339381	0.0206892	0.0371007
	0.00963962	-0.0125261	-0.024532	0.00710714	-0.0158899	-0.0249677	0.017141	-0.0199539	-0.0583043	-0.0280883	-0.023732	-0.000955984	0.00815327	0.0093047	0.0113477	0.0542968	0.0285938	0.00453192	0.0293458	-0.0220047	0.00976312	0.0224755	0.0207973	-0.000123417	0.00793779	0.000596211	-0.046453	0.0492327	0.0729205	-0.000240288	0.0384003	0.0221619	0.0618942	0.048097	0.0147668	0.0529051	0.0258042	-0.0310681	-0.278276	-0.0695893	-0.00139136	0.0207586	0.0350076	0.000157399	-0.187934	-0.264597	0.0377702	0.0332569	0.0323635
	0.00240853	-0.0146965	-0.0129578	-0.00130626	0.00208294	-0.00555043	-0.0151816	0.00661897	0.00415994	0.00477832	-0.0105256	-0.00821766	0.00105007	0.00732296	0.00496438	0.00749943	0.00189727	0.0158902	-0.00774376	-0.0319593	-0.00290018	0.0306703	-0.0061294	-0.000295797	0.0240132	0.000796948	0.0291604	0.0661872	0.110445	0.0162332	-0.0129092	0.00222352	-0.045631	-0.0349205	-0.00383359	0.00253363	-0.117512	0.0272071	0.405247	0.0542558	0.0133667	0.0161782	-0.0314533	0.00706794	0.15091	0.100245	0.034991	0.025651	0.0341139
	0.0146973	-0.019522	-0.0158163	0.00877578	0.00452766	-0.00408347	-0.00951187	0.00126394	-0.000426514	-0.00219778	-0.0152203	0.0290154	0.00682242	0.0114041	-0.0232709	0.000926233	-0.00695534	0.0206482	0.0185445	-0.0114319	0.00310528	0.0247077	-0.0216724	-0.00915646	0.0318538	0.00225634	0.00795673	0.0561814	0.0746021	0.0220888	0.026553	0.0306036	0.054447	0.0535463	0.0115902	0.0446327	-0.0404292	0.00222883	0.0233999	0.0353829	0.0265398	0.0149565	0.00753149	-0.0156545	0.0469406	-0.00689172	0.0379371	0.0257914	0.026518
	0.00282517	-0.0103401	-0.00903685	-0.0111011	-0.00271285	-0.0089201	-0.00524372	-0.014622	5.58241e-05	0.00157156	-0.0245612	0.0250025	0.00754486	0.00675146	-0.0255865	0.00207659	-0.0108727	0.0132328	-0.0111087	-0.0209121	-0.00590262	0.0200033	-0.0142405	-0.00175551	0.0117202	0.00349152	0.0294384	0.0530442	0.0667517	0.0275069	0.0254567	0.0214007	0.0129802	0.0260477	0.0130998	0.0255912	-0.0181566	0.0287207	0.161471	0.035861	0.0200103	0.0203669	0.0130933	0.0206897	0.0824367	0.0479043	0.0401387	0.0272238	0.014249
	0.0127221	-0.0083479	-0.017583	-0.0112077	-0.0162676	-0.00331618	-0.000360238	-0.00260845	-0.00350619	0.00310774	-0.00710593	0.0123117	0.0257338	0.0262472	0.0106646	0.0256574	0.0200491	0.0254277	0.0142102	0.00478035	0.0104892	0.0223329	-0.00874198	-0.00997608	0.0105072	-0.00873553	0.0125303	0.0385269	0.0538295	0.0318703	0.0392404	0.0305061	0.0258712	0.0333245	0.012503	0.0236338	-0.0173828	0.026117	0.277024	0.0539382	0.00875242	0.0148246	0.0129107	0.0124403	0.00240879	0.0430723	0.0380891	0.0229655	0.0296789
	0.0220718	-0.0148281	-0.00369622	-0.0233211	-0.0154796	-0.00182398	-0.00617443	-0.0156074	0.00431667	-0.00163904	-0.00552154	0.0104958	0.00785458	0.0160072	0.00955216	0.0123178	0.0092431	0.0120056	0.0162603	-0.000238433	0.0128942	0.0236787	0.00489134	-0.00947769	0.0225444	0.00334115	0.0197084	0.0172736	-0.0449382	-0.00738543	-0.0145305	0.0179562	0.0214462	0.0647735	-0.0179643	0.0135832	-0.0190756	0.0103424	-0.0142208	0.0500117	0.00495972	0.00489948	0.00666833	0.0176799	0.0979144	0.0304331	0.0307491	0.0179454	0.0343185
	0.0109248	-0.0253892	-0.0123423	0.0184928	0.0179936	-0.0022102	-0.0191855	-0.000506235	-0.00651849	0.00725257	-0.0172724	0.0338079	0.0132105	0.00608979	1.69513e-05	-0.0148139	-0.0154883	0.0166785	0.00157114	-0.010575	0.0102855	0.0248653	-0.0270647	0.01294	0.0381755	-0.000633079	0.0151511	0.0668906	0.0716952	0.0160423	0.006512	0.0128984	0.0356648	-0.00465422	-0.00447796	0.0360288	-0.00460876	-0.00481394	-0.128068	0.0528449	0.0067863	0.0148036	0.0377443	0.0125675	0.0512911	-0.0258114	0.0265998	0.0273981	0.0185108
	0.0148396	-0.0116764	-0.00717127	-0.00404749	-0.00785081	0.0125566	-0.00899508	-0.000120488	0.0263565	0.00367226	-0.011315	0.0106193	0.0103259	0.0277866	0.0097589	0.00882905	0.0121896	0.015987	0.0196004	0.00365724	0.0118926	0.0341038	-0.00503467	-0.0102211	0.00250713	0.0001915	0.0219409	0.0243728	0.0402309	0.0191453	-0.0130663	0.00394654	-0.00056412	0.0143865	-0.00550244	0.00977304	-0.0143574	0.0110876	0.235534	0.0381034	0.0108849	-0.00711516	0.00515149	0.0139595	-0.000707933	0.0213461	0.0325292	0.0431627	0.0142996
	0.00899306	-0.0152927	-0.00728238	0.000139872	-0.0238304	0.00398791	-0.0131169	-0.0090515	-0.00492763	0.00180412	-0.00389899	0.0163868	0.00964714	0.0171354	0.00471275	0.0141002	0.00178837	0.0158676	0.0240222	-0.00187244	0.0134201	0.0249445	-0.00803615	0.00200535	0.0245999	0.00243085	0.00813811	0.0654899	0.0758166	0.0412287	0.0166156	0.0326792	0.0290599	0.0302132	0.00850264	0.00112169	-0.014652	-0.00800302	0.0421657	0.0295569	0.0136788	0.0227593	0.00503276	0.0359318	0.0792712	0.0260997	0.030974	0.032345	0.0431471
	-0.00963312	-0.00834351	0.00200359	0.0125681	0.00504475	-0.00793702	-0.00412014	-0.00124422	0.00716579	0.00524551	-0.00522712	0.0389258	0.00496976	0.00513043	-0.0178006	-0.00345486	-0.0172581	0.00823445	-0.0130998	-0.00757717	0.00609997	0.0076313	-0.0298832	0.00836485	0.0221608	0.00431686	0.0327899	0.0969624	0.063551	0.0334902	0.0528359	0.0378062	0.0482133	0.0648862	0.0163907	0.0286972	0.00674749	-0.00228523	-0.156266	-0.0121944	0.000985445	-0.00629653	0.0350584	0.00874927	-0.150882	-0.144129	0.0316719	0.0265141	0.0151582
	-0.0174792	-0.00715943	-0.00946595	0.00294598	-0.00697921	0.00486225	0.00065768	-0.00820845	0.0163835	0.00593503	-0.00420735	0.0245942	0.0165561	0.0140783	-0.0078586	0.00111012	0.0106281	0.0167937	-0.00780255	-0.00264825	0.0156183	0.0201394	-0.0161261	-0.00127711	0.0282976	0.00970239	0.0224148	0.0434445	0.0861953	0.0441011	0.0486924	0.0215584	0.0307607	0.0147402	0.00857337	0.0165539	-0.0103884	-0.00231018	-0.0697306	0.0497196	-0.0068309	0.0158925	0.0177172	0.0302704	-0.00588077	-0.0298478	0.0428481	0.0358532	0.0350414
	-0.00118515	-0.0115919	-0.00740859	-0.00230074	-0.00014792	0.0122804	-0.014154	0.00128979	0.0115954	0.00331223	-0.0105439	0.0418858	0.00893587	0.0156471	-0.0123735	-0.0149397	-0.0115322	0.0176916	0.00976776	0.00505992	0.0296512	0.00170842	-0.0330413	0.0184074	0.0300182	0.00447416	0.0193785	0.0130714	-0.0253585	0.0225972	-0.0238303	0.0241926	0.0564327	0.0405014	0.00755985	0.0361435	-0.0181538	0.0448657	0.325159	0.126611	0.0119621	0.0351773	0.0172793	-0.00112839	0.207045	0.094061	0.0301024	0.0370367	0.0208792
	0.0024243	-0.00573915	-0.0123638	0.0199646	-0.00534439	0.00113338	-0.0100016	-0.0050963	0.0263886	0.0103251	-0.00495206	0.0324846	0.01902	0.0110643	-0.00695203	-0.00706537	-0.0125134	0.00564531	0.00930723	-0.0217408	0.00543396	0.0182269	-0.0277872	0.00906809	0.0428768	0.00804926	0.0335188	0.0707206	0.158975	0.031008	0.0446168	0.0414068	0.0567728	0.0683697	0.00610677	0.0451459	0.00324902	-0.014664	-0.166103	-0.0301212	0.0131642	-0.00237277	0.0275385	0.00653763	-0.0334437	-0.0197851	0.0250802	0.029444	0.0150653
	0.00216609	-0.00704669	-0.00485384	0.0170311	0.00987865	-0.0180097	0.0263639	-0.0078894	-0.0395304	-0.00546368	-0.0197512	0.0126959	0.00651215	-0.00371157	0.00710478	0.0484781	0.0293699	0.00347889	0.0285939	-0.0123898	0.022954	0.012844	0.000900886	0.0224516	0.0327235	0.0139464	-0.0114142	0.0288999	-0.0322238	0.00183597	-0.00600364	0.00285792	0.015318	-0.0135157	0.000408242	0.0263876	0.0091366	0.0175155	0.172481	0.0576261	0.00966668	0.0226535	-0.00471569	0.0242896	0.118151	0.0413935	0.0220324	0.0258686	0.00657791
	0.000249255	-0.00758795	-0.0105933	-0.00697113	0.00610124	0.00648023	-0.00685166	-0.00727512	0.0131738	0.0129427	-0.00537006	0.0359432	0.00624326	0.00389548	-0.00183534	-0.0145039	0.0125294	0.0228561	0.00344882	-0.00645407	0.0204199	0.0149096	-0.0105127	0.0158399	0.0344662	0.00387327	0.0313489	0.0176218	-0.0768927	-0.0218074	-0.026714	0.0211343	0.0095181	0.038222	0.000733314	0.028076	-0.00440172	0.0226954	0.166613	0.0995009	0.015352	-0.034726	0.0174943	0.0215612	0.123832	-0.00798707	0.0158648	0.018139	0.0159279
	0.00381218	-0.00120474	-0.0107941	0.0132636	-0.00273519	-0.00854924	0.0307922	-0.0173499	-0.0476311	-0.026141	-0.0166446	0.00740113	0.0151087	-0.00260045	0.00642598	0.0615424	0.0355895	0.0141669	0.023205	-0.0125921	0.0291104	0.00182167	0.0113723	-0.00221068	0.00914164	0.00792238	-0.0187691	0.089249	0.111204	0.0304037	0.0357919	0.0522766	0.0424003	0.0454496	0.0123254	0.0343075	0.000684824	-0.00938533	-0.108455	0.0267132	0.00856851	0.0216627	0.038754	0.0507754	0.00565131	-0.046365	0.0165934	0.0258241	0.0283636
	0.00490251	-0.0015747	0.0023129	-0.0214612	-0.025737	0.0177675	-0.00290346	-0.00192365	0.0108277	0.00082581	-0.00611035	0.019923	-0.004332	-0.0154648	-0.0118509	0.009142	0.00746107	0.0170395	-0.0062565	-0.000892214	0.0203404	0.013553	-0.00769203	-0.0125178	0.0223026	0.0101352	0.0184382	0.0538878	0.0417824	0.0188285	0.0355845	0.0332658	0.050738	0.0153102	0.00211313	0.0173523	0.0082635	-0.018204	0.0434197	0.0437167	0.022107	0.0265203	0.0362624	0.0116835	0.0757362	-0.0395603	0.0264125	0.0215947	0.0315242
	-0.00288446	-0.0104713	0.0127851	0.00829324	-0.00522816	0.00695638	0.00412618	-0.00197595	0.0134209	0.0138298	-0.00900017	0.0292647	0.0121786	-0.00161097	-0.00964909	-0.0145661	-0.0176527	0.00278033	0.013958	-0.000764972	0.0248328	0.000140688	-0.0289557	-0.00360044	0.0357638	0.00715557	0.0339123	0.0714978	0.11284	0.00533818	0.0347625	0.0318712	0.0358015	0.0507013	-0.000779238	0.0317691	-0.00441342	0.00937549	0.249131	0.013557	0.022018	0.0173181	0.00610572	0.0126397	-0.0317042	0.0821488	0.0236264	0.0152977	0.00245408
	0.0122499	-0.0175969	-0.00948214	-0.00917874	-0.020518	-0.00331239	-0.00764795	-0.0064246	9.63298e-05	0.00447206	-0.0050443	-0.0121659	0.00094804	0.036195	0.0142489	0.00898171	0.01525	0.0101666	0.0185488	-0.00297438	0.0207252	0.0161087	-0.00777344	0.00347305	0.0309221	-0.0056136	0.0209759	0.066357	0.104054	0.0146722	0.0319405	0.033087	0.0390053	0.0676418	-0.0039462	0.0146854	0.00297295	0.0111715	0.0928971	0.0580068	0.0213296	0.00906069	0.0116383	0.00443535	0.00290198	-0.0112251	0.0362968	0.0232864	0.0188203
	0.0154673	-0.00611166	0.00361441	-0.0368103	-0.0226659	0.00720449	-0.0205724	-0.0140575	0.0138838	0.0161338	0.00470901	0.00655195	0.00311078	0.0199702	-0.00343313	-0.0138816	0.00214575	0.00831383	0.025097	0.00303791	0.0249733	0.0162113	-0.0286833	-0.00123992	0.0159026	0.00353512	0.0134617	0.0722895	0.0820713	0.0116645	-0.00170578	0.0200348	0.0128264	0.0229091	0.0103115	0.0360032	-0.00484873	-0.0416497	-0.349283	0.00814841	-0.00500635	0.0182656	0.0146324	0.010494	-0.0687595	-0.111775	0.0284626	0.0272818	0.0113117
	-0.00454182	0.00307639	-0.00413294	0.0290839	0.00139007	-0.0110899	0.0253004	-0.00986298	-0.0294768	-0.0150019	-0.0184534	-0.00647657	-0.00147006	0.000507694	0.00825331	0.0611197	0.0225697	0.00858282	0.0193449	-0.00434225	0.0339823	-0.00316403	-0.0229916	-0.00178768	0.00152831	0.00766581	-0.012637	0.0477595	0.0304038	0.0205481	0.0203494	0.0328202	0.0269858	0.00512954	-0.0011267	0.0320013	0.00336039	0.00655583	0.114303	0.0623984	0.00607021	0.0323163	0.00558977	0.022326	0.078398	-0.0183912	0.0190205	0.0315791	0.0100663
	0.0108149	-0.00236883	-0.00400886	0.0205038	-0.0118589	-0.01442	0.0123228	-0.00918436	-0.0303262	-0.0189135	-0.013054	0.0192644	0.00227374	0.0122672	0.00593364	0.0506244	0.0119886	0.00419053	0.0278733	-0.00436358	0.0261609	-0.00191262	-0.00708625	0.0059437	0.0214143	0.00311285	-0.0227413	0.0569736	0.0444726	0.0143196	-0.00484876	0.0168844	0.00959627	0.0105544	-0.00523451	0.0125413	7.13729e-06	0.022712	0.344	0.0987168	0.0249556	-0.00706942	0.0092927	0.0147736	0.065984	0.0629446	0.0204134	0.0277492	0.012827
	-0.00143237	-0.00935234	-0.000653818	0.0354415	0.0178414	0.00954496	-0.0135186	0.0017033	0.00432335	0.0186201	-0.00977948	0.0433682	-0.000524245	0.000302396	-0.0473646	-0.0348708	-0.0285477	0.00403467	0.00758226	-0.00804152	0.0174678	0.000578005	-0.0272149	0.00495053	0.0394572	0.00637542	0.0163001	0.0251431	0.0385187	0.0337317	-0.0199909	0.0013316	0.0458278	-0.112725	0.00491707	-0.0221795	-0.0313212	0.0714505	0.351754	-0.00750908	0.0220473	0.00130106	-0.0242309	0.0118063	0.261537	0.1592	0.0196805	0.02522	0.0161692
	-0.0200583	-0.00395663	0.00111431	-0.0295263	0.00608242	0.00501312	-0.0249299	-0.00343924	0.00173605	0.00640516	-0.00940962	0.0166351	0.00231245	-0.00362548	-0.00768804	-0.00253208	-0.000836082	0.0264693	-0.00277122	-0.0237548	0.0157818	0.00604228	-0.0386552	0.0153975	0.0414519	0.0101278	0.0280176	0.0954458	0.125167	0.0370881	0.0277657	0.0480953	0.0669103	0.0538559	0.00570026	0.0441879	0.0379587	-0.0192839	-0.124449	0.0202618	0.00140758	0.00822966	0.03703	0.0142592	-0.0622771	-0.0901674	0.0288583	0.024231	0.0191172
	-0.0476748	-0.00771718	0.00045003	0.0193638	0.00352458	0.0110985	-0.0206237	-0.00112204	0.0296964	0.0168787	-0.000427644	0.0270838	-0.00393011	0.00172591	-0.0172478	-0.0156265	-0.034272	-0.00545828	0.0230309	0.00252623	0.000950835	-0.0013107	-0.0378881	0.00970198	0.0457369	0.00807174	0.00918156	0.0822223	0.077678	0.0365888	0.0233611	0.0413306	0.0471711	0.0448097	0.00690391	0.0447684	0.0266716	-0.0166689	-0.0211872	0.0436333	0.0085063	0.0101445	0.030354	0.00591683	0.0149409	-0.0993847	0.0300168	0.02288	0.0086198
	-0.039306	-0.00498761	-0.00408885	-0.000640843	0.00976365	-0.0103917	0.00740238	-0.00871278	-0.0365626	-0.0114207	-0.0191519	0.0142692	-0.00539178	-0.0194422	-0.00577249	0.0405068	0.0337585	0.0137021	0.00443357	-0.0344461	0.00705314	-0.011675	-0.0175179	0.0206555	0.0172063	0.0113113	-0.0104982	0.00629368	-0.0506758	0.016103	-0.0255357	0.02796	-0.0118143	-0.0778113	0.00984615	-0.0161789	-0.00839943	0.145419	1.05012	0.0733436	0.0201689	0.00787032	-0.0375661	0.00311875	0.403557	0.232153	0.037305	0.0323246	0.013808
	-0.00758002	0.000317848	0.00010478	-0.00495332	0.0180136	-0.0145669	0.00556386	-0.00900672	-0.0338945	-0.0161855	-0.0149927	0.02052	-0.0038922	-0.0162278	0.00117416	0.0357695	0.0174731	0.00478713	0.0134745	-0.00780322	0.0201417	2.89385e-05	-0.0214221	0.0148458	0.0207624	0.00674817	-0.0235992	0.0746309	0.119292	0.0347901	0.030315	0.0371537	0.0477956	0.0510311	0.0167014	0.051283	0.0181568	-0.0370058	-0.1791	0.0134252	0.00469454	0.0170944	0.0312966	0.0102858	0.0507485	-0.0131771	0.0235187	0.03125	0.0142961
	-0.0112976	0.000564418	-0.00528707	0.00104607	0.0113195	-0.0241858	0.00721555	-0.00136107	-0.0341315	-0.0160685	-0.0174884	0.0113249	-0.000868087	0.00909518	0.0124211	0.0550205	0.0108404	0.00373288	0.0323337	-0.0124017	0.0204554	-0.000961674	-0.0131702	0.0150753	0.0218118	0.00752374	-0.0247452	-0.0136599	-0.037159	0.0133938	-0.0137682	0.0356268	0.0170266	-0.0257545	0.0148409	-0.00211407	-0.0175584	0.103723	0.572787	0.0602812	0.0262819	-0.00505148	-0.0310942	0.00141142	0.336301	0.164997	0.0247408	0.027657	0.02102
	-0.00504636	-0.00261289	-0.00316661	0.0137191	0.0162897	-0.0164203	0.0331732	-0.00100874	-0.0386673	-0.0204454	-0.0188884	0.0134996	0.00117082	0.00417709	0.00514899	0.0490394	0.0154595	-0.00175133	0.0411836	-0.0164106	0.038101	-0.000566515	-0.00668681	0.0103119	0.0273768	0.00979285	-0.0298503	-0.030784	-0.074259	0.00543652	-0.00986805	0.0148868	0.0037808	-0.0406542	0.0230701	-0.00902711	-0.0225609	0.0675872	0.595722	-0.0555662	0.0287879	0.00101134	-0.0154236	0.0112261	0.233248	0.18468	0.0256066	0.0265708	0.024064
	0.00102521	0.00487787	-0.00604783	-0.00369219	-0.00818248	-0.0199204	0.00531584	-0.0191614	-0.0417071	-0.0140703	-0.0137357	0.0296638	0.00452364	0.0181234	0.00149979	0.0362321	0.0350013	0.0106495	0.0356189	0.0022357	0.0296797	0.00886279	-0.00780488	0.0102172	0.0313427	0.00661471	-0.0190755	0.0319842	0.010233	0.00209619	0.0092813	0.0126763	0.0236447	0.0309776	-0.0018194	0.0358266	0.01268	0.0177018	0.194576	0.0836139	0.0274975	0.00844768	0.0164361	0.0387032	0.133078	0.119048	0.0247873	0.0233994	0.0225843
	0.00612501	0.00678669	-0.00034443	0.00972701	-0.0125649	-0.0124198	0.0247626	-0.015249	-0.0337302	-0.0191124	-0.0117752	0.0196977	-0.00599095	-0.00221813	0.00168572	0.0439912	0.0340551	0.0157532	0.00797135	-0.00775786	0.038203	0.00151023	-0.0162212	0.016074	0.0144548	0.0148432	-0.0272047	0.0821872	0.076927	0.0353256	0.0462044	0.0151563	0.0555997	0.052384	0.0172234	0.0404011	0.0173785	-0.0346355	-0.144931	0.0531563	0.0159703	0.0126665	0.0379859	0.0151785	-0.0396344	-0.083782	0.0329675	0.0184099	0.00766543
	0.00744882	0.000287696	0.00188549	0.0070954	0.0023556	-0.0106296	0.0220657	-0.0147427	-0.0459643	-0.0157797	-0.0123725	0.00842905	-0.00946376	0.00218132	-0.00190117	0.0424508	0.0337215	0.00333579	0.0363938	-0.00220456	0.0365628	0.00301283	0.0139794	0.00862019	0.0253141	0.0132276	-0.0163738	0.0827013	0.0203432	-0.00528482	0.00797731	0.0336567	0.0383076	0.0619236	0.00167717	0.0522226	0.0102336	0.0292927	0.466843	0.142807	0.0174499	0.0146397	0.0313166	0.00402564	0.0837175	0.0653509	0.0239579	0.0227549	0.0153114
	-0.00617534	-0.00311202	-0.00743957	-0.00410059	-0.00783512	-0.0137185	0.0152197	-0.019689	-0.0439796	-0.0132191	-0.0219094	-0.00513714	-0.00404599	-0.00307728	0.00200053	0.0496835	0.0315182	0.00843647	0.0400418	-0.0150335	0.0301922	0.0107136	-0.00550988	0.00796139	0.0122721	0.0111546	-0.0311733	-0.0390931	-0.156846	-0.0138037	-0.0445148	0.0238606	-0.0144585	-0.0768468	0.0188444	-0.0170825	-0.0226052	0.101453	1.02368	0.0779796	0.0126022	-0.0328206	-0.0332329	0.0222392	0.344831	0.241754	0.0308624	0.0232953	0.0165733
	0.00144116	-0.000755305	0.00353553	0.0280658	0.00196802	-0.0118014	0.0152239	-0.0162069	-0.0265279	-0.0142667	-0.0113489	0.00816071	-0.00846638	-0.00245169	-0.000797653	0.03712	0.0181597	0.00497513	0.0210038	-0.00528119	0.0295196	0.00572339	-0.00598592	0.00902588	0.017203	0.0133518	-0.00561464	-0.0434285	-0.0814568	0.00326573	-0.0129962	0.0264871	0.0104716	-0.0605969	0.0147864	0.00381017	-0.0218929	0.105042	0.556618	0.0388964	0.0157294	-0.00567464	-0.0350519	0.00313982	0.384779	0.22643	0.0353171	0.0206633	0.0305404
	0.00856071	0.00991688	-0.00123622	0.00597309	0.002838	-0.0151071	0.0245074	-0.0156124	-0.0292874	-0.0112435	-0.0161571	-0.00809387	0.00900043	-0.000277038	-0.00951979	0.0407261	0.0198841	0.00304105	0.0336149	-0.00276024	0.0346382	-0.000699679	-0.000643692	0.00491832	0.00473778	0.0135214	-0.0120744	0.0833172	0.0955816	0.0447661	0.0147095	0.0207457	0.0232314	0.0266163	-0.0025245	0.0254251	0.00542734	0.0136518	0.220765	0.0429623	0.0108856	0.00967833	0.0063227	0.0371507	0.0297052	-0.00036348	0.0295301	0.0260014	0.0151688
	0.0188024	-0.0112281	0.00468391	-0.0253194	-0.0230213	0.00948894	-0.00862556	-0.0128005	-0.00138116	0.0135661	-0.00623563	0.0214607	-0.00703261	0.0156042	-0.0090375	0.00211277	0.00774725	-0.00145381	0.0396489	0.0118492	0.0429562	0.0195424	-0.0173611	0.00373896	0.0312126	0.0132002	0.00459504	0.0824724	0.0844522	0.0146074	0.0288765	0.0260343	0.0707464	0.073234	-0.000683317	0.0529689	0.0193873	-0.0497675	-0.225167	-0.00765896	0.00923931	0.0106385	0.0208726	0.0223603	-0.044835	-0.117772	0.0193063	0.0339191	0.0203828
	0.00526284	-0.0047971	0.0166883	-0.0129481	0.00510374	0.0121992	-0.0194088	-0.00296622	0.0174352	0.0218347	-0.00321492	0.0366098	0.00957139	-0.00666239	-0.0162499	-0.0232339	0.000784584	0.00495805	0.0211586	-0.000789546	0.0434325	0.0202068	-0.0178396	-0.0057861	0.0470944	0.012788	0.0305413	0.034736	-0.0273359	0.0118194	0.000883776	0.0145431	-0.0128445	-0.0606109	0.0107881	0.00493752	0.000786661	0.0441008	0.204516	-0.0454384	0.029785	0.00712381	-0.0322945	0.0175885	0.197223	0.0467974	0.0384981	0.0242608	0.0127314
	0.00121921	0.00121119	0.00230942	0.016741	0.0177107	-0.0075659	0.0155604	-0.013598	-0.0350191	-0.00546086	-0.0150403	0.0242206	-0.000991519	0.00396566	-0.0101223	0.0320511	0.0275271	0.00161386	0.0353882	0.00350601	0.0432583	-0.00298723	-0.0105189	0.0294401	0.0284215	0.0174719	-0.0239024	0.022517	0.000973952	0.0211493	-0.0155227	0.0223003	0.0324759	-0.0401942	0.0116823	-0.0063115	-0.0128033	0.0807551	0.393094	-0.0226445	0.0136291	0.00295714	-0.0445156	-0.0112768	0.296856	0.167451	0.0285572	0.0219632	0.0128614
	-0.0247405	-0.00351443	0.00256592	-0.0228116	-0.0434773	0.0117012	-0.0185414	-0.0046102	0.00752711	0.001423	0.000482356	0.0282064	0.0105551	0.00151588	-0.0156153	-0.00874211	0.0131563	0.0106098	0.00545167	-0.0310856	0.02772	0.0129821	-0.0295672	-0.0120049	0.037342	0.0160265	0.0261251	0.103244	0.0985278	0.0318338	0.00466396	0.0197412	0.0367487	0.00748491	-0.00668963	0.0525136	0.0191428	0.016478	0.232203	0.0964959	0.00643388	0.0174608	0.01673	0.0385457	0.0553288	0.0433708	0.0253234	0.0325108	0.0192125
	0.00451967	-0.00500259	0.007731	-0.00266653	0.000557888	0.0206438	-0.0150176	0.00171145	0.0222905	0.0150336	0.00221364	0.00800995	0.00544785	0.00501015	0.0134124	-0.000316916	0.00408592	0.0113446	0.0191055	-0.0147507	0.0310428	0.00802768	-0.0291155	0.0109475	0.0374781	0.0151218	0.022279	0.0156499	0.0164759	0.00116623	-0.00597191	0.040817	0.018815	-0.0416663	0.0274285	0.0128816	-0.0193906	0.0969422	0.569982	0.0135321	0.024695	0.0132581	-0.0392853	0.0267233	0.344605	0.149589	0.0374971	0.0279374	0.0252977
	-0.000659207	-0.00391689	0.00334282	0.0111627	0.00989375	0.00704187	-0.0147308	0.000235051	0.021519	0.016156	-0.00428596	0.0391113	0.000539243	-0.00295207	-0.0105251	-0.00689631	-0.0158663	0.019583	0.011825	-0.0140695	0.0344128	0.00802329	-0.0220448	0.00768547	0.044769	0.0163514	0.0238348	0.0826549	0.0757933	0.0327859	0.023494	0.0213337	0.0276816	0.0448041	-0.00217801	0.0384143	0.00505603	-0.0303301	0.0809071	0.021472	0.0150185	0.00138158	0.0391911	0.0399381	-0.146797	-0.111958	0.0160221	0.0271072	0.0220722
	0.00421419	0.00551386	-0.00120516	0.00890029	0.0263296	-0.0139543	0.0217095	-0.00966835	-0.0396974	-0.0127032	-0.00480703	0.0149948	-0.00561797	0.00365723	-0.000793665	0.0417618	0.0159085	0.00186697	0.0224969	0.00660329	0.0531368	-0.0242291	-0.0143091	-0.00409129	0.0279806	0.0126424	-0.018069	0.0183468	-0.00473935	0.0098528	0.00355754	0.0184644	0.0596051	-0.036629	0.031239	0.0132401	-0.0195649	0.142513	0.783679	0.0729972	0.0202174	0.00547952	-0.0179778	0.00201832	0.468269	0.228568	0.0282011	0.02827	0.0145471
	-0.00672031	0.000820284	0.00262791	0.0132529	-0.00549466	-0.00496107	0.0213769	-0.00695236	-0.0251292	-0.0195313	-0.0184719	0.00914543	0.00692676	-0.00525483	0.0152921	0.0679703	0.0298051	0.00177468	0.0335643	0.00549257	0.0474133	-0.000984466	0.00238526	0.00611072	0.0185518	0.0221077	-0.0115988	0.0727537	0.0419517	0.00596638	-0.0118537	0.0127945	0.0384956	-0.0274177	-0.0118438	0.0288994	0.0298804	0.00153325	0.349325	0.0479185	0.0236629	0.0246941	0.000738908	0.0602764	0.061268	0.0380404	0.0356069	0.0253853	0.027213
	0.0137764	0.00308972	0.0079888	-0.00436454	-0.0130874	0.0112049	-0.00559501	-0.0122693	0.0166346	0.0185793	0.0154764	0.0403507	-0.00678432	0.0108399	-0.00266996	-0.017408	0.00657785	0.00991879	0.0401652	0.00925582	0.052615	0.0161894	-0.017828	0.0137545	0.0408856	0.0204693	0.0233485	0.0909028	0.121569	0.017253	0.0250541	0.00748141	0.0575438	0.0358058	0.010463	0.0556452	0.0139372	-0.0281285	-0.0724174	0.0404709	0.0253563	0.0174258	0.0134735	0.0221124	-0.0315741	-0.0609535	0.0258596	0.0212381	0.0122108
	0.00626631	-0.00964877	0.00927952	-0.00705664	-0.0219418	0.00343161	-0.0141678	-0.00736599	0.00028196	0.016513	0.00543474	0.0293692	-0.000634749	0.0185732	-0.00046381	-0.0124025	-0.00296758	0.014151	0.0272569	0.0153223	0.0476433	0.0112125	-0.0206752	-0.00607982	0.0487782	0.0226363	0.0279495	0.0997141	0.0891485	0.0223591	0.0405777	0.0190763	0.0453425	0.0343805	0.0061738	0.0663198	0.00908349	-0.0226407	0.107295	0.0322166	0.0315675	0.0172795	0.0235623	0.0218257	-0.0110233	0.00279044	0.0325654	0.0246729	0.028806
	0.00358175	0.001147	0.010658	-0.020489	0.00544891	0.00671346	0.00563022	-0.00198683	0.0157044	0.0105877	0.0100691	0.0416638	0.0044289	0.0033326	-0.0129968	-0.00913199	-0.00732842	0.0110082	0.0215422	-0.0110532	0.039996	0.00424597	-0.0166586	0.017719	0.0452781	0.0158688	0.0226494	0.084564	0.0713101	0.0291109	0.0164866	-0.0019753	0.0257818	-0.00591761	-0.00917079	0.0501762	0.0143054	-0.0155331	-0.0956903	0.011348	0.0223939	0.01438	-0.00345221	0.0436719	0.0122637	-0.00399462	0.0378759	0.0270575	0.0146356
	-0.0182296	0.00509502	0.0142882	0.00604144	-0.00133274	0.00326143	0.00961815	-0.00515924	-0.01057	-0.00406168	-0.00976712	0.0458383	0.00175794	-0.0251615	-0.0426518	0.0284818	0.0390424	0.0046171	0.0213551	-0.0125585	0.0320693	-0.0083661	-0.0120463	0.0160457	0.0494489	0.0197681	-0.0168852	0.00479125	-0.124366	-0.00102451	-0.0117652	0.04058	0.0150458	-0.0602735	0.0358027	0.0393237	-0.0277733	0.122965	0.942256	0.0278791	0.014363	-0.0292177	-0.0339149	0.00922399	0.343961	0.233326	0.0269728	0.020454	0.0178221
	0.00083469	-0.0120864	0.00201478	0.00488448	0.00576136	0.0136483	-0.0117596	0.00274462	0.0148625	0.0138363	0.0062184	0.0203508	0.000804998	0.036908	0.00690803	-0.00728046	-0.00883102	0.00811446	0.0482082	0.0152037	0.0558794	0.00716364	-0.0406937	0.0116206	0.0294652	0.0160859	0.0056913	0.0863474	0.0596615	0.0192387	0.0322493	0.0447542	0.0733786	0.0308095	0.0109293	0.090841	0.0221626	-0.0187059	-0.194572	0.0102987	-0.00586069	0.00557069	0.0372324	0.0198332	-0.224733	-0.116159	0.0331923	0.0303192	0.0110569
	0.0122023	-0.000434286	0.00569679	-0.00271038	0.00679029	0.00477297	0.00371345	-0.0110255	0.0220546	0.0203054	0.0012223	0.0294125	-0.00138721	0.0240137	0.0042399	-0.00358124	0.00397788	0.0118392	0.0400259	0.0260494	0.0479314	0.0157763	0.00212481	0.0114812	0.0422696	0.0162276	0.0221673	0.0814047	0.046012	-0.0102786	0.0017777	0.014486	0.0423094	0.00289473	0.00539274	0.0601235	0.0173352	0.00387563	0.00845594	0.0558033	0.0227733	0.0143311	0.0244862	0.0365729	0.0770069	0.056186	0.0250995	0.0323201	0.0174119
	0.00208318	0.00653156	0.012101	-0.010721	-0.0362761	-0.000268608	0.00631129	0.00130875	0.0167716	0.00664332	0.00971027	0.000433724	0.0075279	0.0221366	0.0168019	0.0171956	-0.0057932	0.000268134	0.0410016	0.0068272	0.0349469	-0.00122193	-0.0236816	-0.00549599	0.0355168	0.0156515	0.0120082	0.0122637	-0.0484228	-0.000831457	-0.0156946	-0.00686459	0.0271411	-0.0188728	-0.00268767	0.0464455	0.0107946	-0.0317518	0.0340312	0.0404599	0.0245969	0.00376601	0.00851068	0.0335841	0.0676301	-0.0169448	0.0239907	0.0268353	0.00560664
	0.0227056	0.0114298	0.00695291	-0.0313623	-0.00825354	0.0149441	-0.00516629	-0.00174113	0.00103131	0.0111817	0.00204581	0.0141617	-0.00662894	0.0114696	-0.00377405	0.0169034	0.0130483	0.00655314	0.0480862	0.0225777	0.0520797	0.00381157	-0.0108169	0.00672335	0.0330097	0.0241889	0.0194181	0.0251484	0.00681972	0.0159603	-0.00881124	0.0207085	0.0487743	-0.0646631	0.032007	0.0541761	-0.0020938	0.0808423	0.49596	-0.0364369	0.021553	0.00803724	-0.0185348	0.00772084	0.328643	0.198486	0.0340566	0.0174206	0.0148169
	0.010992	0.005976	0.0133358	0.0131169	0.0421995	0.00878014	-0.0222746	0.0115668	0.00459746	0.0269686	-0.00496501	0.0379891	-0.00846232	0.0101025	-0.0257977	-0.0201814	-0.0154794	0.00421902	0.0374087	0.00242921	0.0519537	0.00303289	-0.022258	0.0372884	0.0447636	0.0197184	0.0214208	-0.031967	-0.144312	0.00690874	-0.0766801	0.0095083	-0.00694963	-0.0864559	0.0108769	0.0178961	-0.0172408	0.108016	0.795064	0.0176345	0.0468114	-0.0172466	-0.0488314	0.0270439	0.407842	0.241592	0.0207782	0.0277423	0.0161632
	0.0133718	0.0037295	0.00551357	-0.00659819	0.00669788	0.0110209	-0.00396076	0.0157846	0.0207023	0.021133	0.0172859	0.0522214	0.00935706	0.00836285	-0.0103986	-0.0285248	0.00938522	0.0138661	0.0369901	0.00389703	0.0548695	0.00161779	-0.0375678	0.00664469	0.0399513	0.0208523	0.0282553	0.0162855	-0.0348055	0.0111221	-0.014898	0.0286121	0.00456997	-0.0505178	0.0216475	0.0270603	-0.00910452	0.13412	1.04605	0.0364785	0.0156214	0.0147089	-0.0353523	0.0310224	0.418721	0.224882	0.0372653	0.031435	0.0191882
	0.0200117	0.00659967	0.0177714	-0.0441076	-0.000539405	0.00303257	-0.00796471	-0.00157684	0.0148503	0.0139275	0.00385384	0.0248744	-0.00642501	0.025486	0.00825106	-0.00473257	0.0195443	0.0101435	0.043906	0.0197464	0.0591544	0.00435417	-0.00955582	0.0195269	0.0440246	0.0199558	0.0160268	0.101162	0.0340371	0.014233	0.0213784	0.0195558	0.0646013	0.0464088	0.00644128	0.0714445	0.0172957	-0.0254043	-0.160458	0.0571932	0.0363874	0.0175597	0.023479	0.0350181	0.0112742	-0.0215613	0.0292936	0.0253402	0.0101697
	-0.0072547	0.00232151	0.00900456	0.0242782	0.0232776	0.000711551	-0.0179059	0.0072919	0.0251473	0.0284018	0.00263845	0.0547019	0.00789462	0.0184998	-0.0164208	-0.01993	-0.0297944	-0.00319139	0.0228732	-0.00130979	0.0355171	-0.000455485	-0.0291255	0.0254658	0.0419773	0.0185803	0.0358533	-0.00644044	-0.16099	-0.0486712	-0.0293518	-0.00259426	-0.0294084	-0.108058	0.0081633	0.0281932	-0.029702	0.130599	1.03895	0.070201	0.026686	0.00690981	-0.0456384	0.0201989	0.457882	0.268924	0.0243374	0.0281846	0.00474576
	0.0143774	0.0152202	0.00681413	-0.00239034	0.00481193	-0.0171293	0.0284438	-0.0103613	-0.0368106	-0.0109488	-0.00584694	0.0107236	-0.0122788	-0.00263908	-0.00188277	0.046717	0.0246433	-0.000404004	0.0214311	0.00533699	0.062927	-0.00726425	0.0101596	0.00544446	0.0222192	0.0248195	-0.00469192	0.102342	0.0814298	0.00744504	0.0196434	0.0171988	0.0643271	0.0409844	-0.000380895	0.0842143	0.015122	-0.0108021	-0.113588	0.0257213	0.0220306	0.0148487	0.0178603	0.027648	-0.0211375	-0.0625016	0.0245919	0.0265429	0.0250643
	0.00653364	0.00607879	0.000680726	-0.00767309	0.0076417	-0.0123068	0.0174242	-0.00264776	-0.0370754	-0.00673273	-0.00523639	0.0380172	0.00248185	0.0194091	0.00313961	0.0460162	0.0389887	0.00349541	0.0339526	-6.75068e-05	0.0654268	-0.0121378	-0.00666226	0.0127962	0.0415064	0.0213122	-0.0163293	0.0242653	-0.0268591	0.0505607	-0.0112234	0.0130855	0.0233516	-0.0423146	0.0351085	0.0374021	-0.0155463	0.0877502	0.626457	-0.00543395	0.0325132	0.00777387	-0.0340275	0.00582955	0.372602	0.199128	0.0355882	0.0212335	0.016143
	0.00948289	0.0129693	0.00231903	0.00940155	0.0191473	-0.0240948	0.0219108	0.00138875	-0.0339538	-0.0144485	-0.0105705	0.0130139	0.00686827	-0.00109604	0.0115529	0.0604263	0.0383601	0.00225002	0.0343573	-0.00819235	0.0505552	-0.00538718	0.00715144	0.00665863	0.0369573	0.0199643	-0.0153707	0.00448593	-0.0412431	-0.0151055	-0.01172	0.0303586	0.0256846	-0.0522746	0.0259415	0.0222878	-0.027355	0.0965192	0.845128	-0.0111151	0.0460347	-0.00136207	-0.0249492	0.0216006	0.413542	0.223387	0.0365886	0.0251718	0.0204889
	0.01054	0.00456969	-0.00167926	0.00526329	0.0153462	-0.0170471	0.0210799	-0.00553028	-0.0494736	-0.0249305	-0.0254611	0.00849334	-0.00768593	-0.00316712	0.0069949	0.0520264	0.0282041	-0.00325873	0.0500275	-0.00336375	0.0581208	0.00795584	0.00826134	0.0131278	0.0315622	0.00617216	-0.036025	0.0540507	0.0403397	0.0312846	0.0109868	0.0322987	0.0186941	-0.0753925	0.0129686	0.0366331	-0.0247718	0.120884	0.85633	0.00447766	0.033431	0.0153068	-0.0489873	0.0324636	0.410704	0.22685	0.0246593	0.0269779	0.00561868
	0.0332468	0.00299376	0.00441962	0.00904881	-0.00675255	-0.00312823	-0.0091695	-0.00806906	-0.00268763	0.00854634	0.00862831	0.010018	0.00373031	0.0356628	0.00773402	0.0151986	0.00155722	0.0112445	0.046126	0.0155646	0.0520131	0.0148828	-0.00627553	0.0100409	0.0266743	0.013644	0.0227538	0.0142784	-0.0394532	0.0164531	-0.011913	0.0152032	0.0563228	-0.0612683	0.0308268	0.0424023	-0.0125607	0.135278	0.853881	0.0444941	0.0363501	0.00859772	-0.0169563	0.00446413	0.410362	0.203827	0.0361701	0.0232382	0.0174894
	-0.0100833	-0.00018683	0.00891741	0.0318707	-0.0086724	-0.0113688	-0.0157804	-0.0311666	5.86522e-06	0.00787847	-0.00385592	0.0442249	0.00284703	0.00594222	-0.0175785	-0.0137803	-0.0168442	0.000421765	0.0303892	0.0111261	0.0392502	0.0160707	0.00994496	0.0155263	0.0352968	0.0199682	0.0353754	0.0668337	-0.0205044	-0.000659468	-0.0175138	0.000107301	0.0237767	-0.0161942	0.00541363	0.0405807	0.00975223	0.0202044	0.312716	0.0947801	0.01967	0.0231101	0.014485	0.0454882	0.197582	0.104822	0.0285951	0.0169096	0.0107189
	0.0158408	-0.00357623	0.00859793	-0.0262495	-0.00990943	-0.000496532	-0.0104172	0.00272694	0.0112131	0.0109116	0.00386292	0.0409271	0.0119011	0.000818827	-0.0275461	-0.0168049	0.0224221	0.0132563	0.00526378	0.00228483	0.0444488	0.00943376	-0.0217169	0.00144239	0.0431419	0.0160653	0.0298988	0.0886369	0.0584323	0.0170301	0.0185164	0.0323589	0.0980131	0.0641597	0.0117039	0.0792559	0.0313304	0.00960057	0.358785	0.0873569	0.0245711	-0.00658418	0.0255201	0.0327451	0.108288	0.0155055	0.025415	0.0213229	0.00286176
	0.0318286	-0.000785763	0.000465834	0.00602012	0.0226719	0.00995261	-0.016728	0.00742517	0.00620057	0.0183537	0.00705087	0.0382688	0.0156114	0.00364986	-0.00386369	-0.00187167	-0.0072645	0.000561577	0.0248302	0.00235344	0.0391661	-0.00436249	-0.0419033	0.0167995	0.0595094	0.0148693	0.0348873	0.0290186	0.0996723	0.0357	0.0290137	0.0241408	0.0434384	0.058694	0.0126126	0.0687307	0.0368303	-0.0259183	-0.0689746	0.0597762	-0.00411168	0.0177955	0.0346279	0.0444204	-0.0209785	-0.0736918	0.0309132	0.0194459	0.0242158
	0.0169437	-0.00203886	0.00791584	-0.00948912	0.00109984	0.0125325	-0.0121659	-0.0049254	0.0118227	0.0164927	-0.000790473	0.0310493	0.00377378	0.0104592	-0.007593	-0.0192272	-0.0105702	0.00771589	0.0241578	0.0113913	0.0437495	-0.00733615	-0.0361649	-0.0103847	0.0466371	0.0178661	0.0258414	0.0659913	-0.0130577	0.0103571	-0.0198631	0.036892	0.0104957	-0.0728449	0.023941	-0.0117345	-0.0140313	0.139865	0.861665	0.0339549	0.02948	0.0130995	-0.025995	0.00301043	0.40971	0.190425	0.0305948	0.0264612	0.0264539
	0.0230686	-0.00291677	-0.00205481	-0.0134383	-0.00717906	0.000112551	-0.0143855	0.00781681	0.0128879	0.0125776	-0.00389549	0.0246321	0.00220788	0.020241	-0.00466194	0.00374621	0.0269328	0.017874	0.0171637	0.00907092	0.0322516	0.0139511	-0.00626839	0.00794644	0.0256937	0.0158016	0.0171087	0.107465	0.115397	0.0115901	-0.00407424	0.0265776	0.0459862	0.0230359	-0.00354297	0.0492449	0.0165376	0.00511473	0.148618	0.0780112	0.0190947	0.0142626	0.0115752	0.0139237	0.0483851	-0.0256739	0.0257073	0.0273073	0.0269367
	0.0339505	0.00139583	0.0169752	-0.0233682	-0.020203	0.00643299	-0.0141821	0.00660388	0.0152912	0.0162117	0.00661205	0.0211614	0.0122235	0.0212048	0.00102713	0.00634043	-0.0039793	0.0133811	0.040544	0.0106244	0.0598038	0.00427139	-0.0104544	0.000894239	0.049179	0.0204858	-0.00359417	0.127073	0.0936593	0.0152019	-0.00952028	0.0374596	0.0492407	0.0185824	0.0154214	0.0448946	0.0280777	-0.0216147	0.231889	0.066278	0.00544097	0.00797157	0.020171	0.0180709	0.0444159	-0.0330904	0.0295357	0.0254674	0.0232167
	0.00824111	0.00170599	0.000450829	-0.0121676	-0.0167939	0.00365286	-0.00924074	0.00480093	0.0292881	0.00747283	-0.00377095	0.0115001	0.0160604	0.0247703	0.00820577	0.0137786	0.0044082	0.0172839	0.0254181	0.000335929	0.045175	0.00230411	-0.0146112	-0.00621927	0.0237564	0.0180281	0.0366413	0.101714	0.121886	0.024844	0.0142232	0.00768531	0.0455211	-0.0116066	0.00570625	0.0454206	0.0303285	-0.0077182	0.0803931	0.0908453	0.0220803	0.0284238	0.0126991	0.023389	0.119467	-0.022702	0.0239448	0.0169152	0.0290929
	0.0176292	-0.00159174	0.00252794	-0.00410607	0.0185462	0.0092878	-0.00290965	0.00248463	0.0127158	0.0197103	0.0043003	0.0547718	0.0103345	0.00914915	-0.0280508	-0.021573	-0.0105862	0.00171767	0.019054	0.00203431	0.0420312	-0.00358585	-0.020226	0.0149506	0.0521126	0.0240097	0.0240628	-0.0598023	-0.0979577	-0.0137133	-0.0885439	0.0033637	0.0339502	-0.0806701	0.00875456	0.0119291	-0.015716	0.0863622	0.0817561	-0.0265888	0.0237026	0.00908996	-0.0237961	-0.00543754	0.304396	0.110978	0.0201366	0.0123705	0.0201894
	0.0348806	-0.0053932	0.00465043	-0.063451	-0.0175764	0.000987352	-0.0103851	-0.0100348	-0.0027316	0.0170263	0.00554884	0.0236527	0.0126589	0.0360504	0.00496506	0.00826426	0.0416253	0.020214	0.056013	0.00130736	0.0628661	0.0194784	0.0138311	-0.0037415	0.044345	0.018745	0.00564052	0.0933606	0.0355766	0.0403417	-0.00163557	0.0190092	0.0495254	0.02404	0.00634642	0.0406472	0.0116198	0.0323836	0.360762	0.104192	0.00779691	0.025056	0.00909261	0.038829	0.118607	0.047128	0.0256056	0.0204174	0.0217387
	0.0144173	0.000534049	0.0084201	0.00608771	0.0200479	-0.00683219	-0.00260313	0.00387021	-0.00833286	0.00459865	-0.0087019	0.0370571	0.00993369	0.0181876	-0.0101256	0.00540686	-0.00114324	0.0120263	0.0196702	0.00422945	0.0461559	0.00685256	-0.010858	0.0174683	0.0434427	0.0230156	0.0255434	0.0539902	-0.0171341	-0.0168373	-0.0101375	0.0183599	0.0191583	0.0137817	0.00524024	0.0468281	0.0123669	0.0428106	0.59788	0.1031	0.0374002	0.021252	0.00424955	0.0360683	0.171886	0.143522	0.0113229	0.018641	0.0194282
	0.0325076	0.00471588	0.00568464	-0.0207936	-0.0456678	-0.00395248	-0.0107605	-0.0175974	-0.0142331	-0.00494648	0.00458536	0.00527854	0.022499	0.0438183	0.00950161	0.0185828	-0.0120031	0.000660223	0.0465486	0.00975629	0.0460679	0.0244207	0.00749827	-0.00585114	0.036469	0.0145542	0.0139439	0.102089	0.0198806	0.00225704	0.0132276	0.00865472	0.061333	0.0415095	0.0101118	0.0836797	0.0209153	0.0197279	0.150651	0.0789981	0.0214696	0.00591584	0.0197897	0.0248644	0.0972274	0.0269887	0.0249933	0.0230669	0.0145815
	0.0305998	0.00502955	0.00478124	-0.0262051	-0.034162	0.00292772	-0.0077605	-0.00485912	0.00792026	-0.00177	0.00679238	0.0243584	0.0186615	0.0265467	0.00723772	0.00821554	-0.00950389	0.00869477	0.0353109	0.00844449	0.0450483	0.0185211	0.00432777	-0.00398276	0.0430934	0.0224458	0.0207417	0.0881131	0.0320003	0.0156475	-0.00312667	0.0181846	0.0457026	0.01194	0.00684942	0.0427313	-0.00128975	0.000827104	0.19377	0.0774143	0.0106332	0.0284904	0.0087339	0.0479076	0.153351	0.0502368	0.0272867	0.025077	0.0198071
	0.0337011	-0.0037206	0.00833646	0.0165137	-0.0288064	0.00635361	-0.0143026	-0.00110502	0.00253907	0.00385775	-0.000211723	0.0169736	0.0227134	0.0338002	0.014692	0.0130086	-0.00707944	0.0081238	0.0339784	0.0135536	0.0517847	0.0207938	0.00251943	-0.00857137	0.035063	0.021592	0.00283206	0.0715349	0.0310112	0.0229749	-0.000151513	0.0191874	0.0332709	0.00996026	0.0111481	0.0551083	0.0161426	0.0209545	0.336604	0.0657536	0.0327149	0.0349619	0.00543146	0.0486471	0.0821495	0.0358247	0.0196274	0.0264519	0.0115122
	0.0124983	0.0036448	0.00282563	0.0318763	0.0139596	-0.0105794	0.0177626	0.00388665	-0.0317808	-0.00953134	-0.0164507	0.0193863	0.00817556	0.00491066	0.00809272	0.0605211	0.0284022	0.00636814	0.0225764	-0.00567289	0.0495899	-0.0145591	-0.0264793	0.0209558	0.0304882	0.0193342	-0.010006	0.0978457	0.0546178	-0.0147885	0.000350245	0.0216165	0.0680711	0.03427	0.00613872	0.0794549	0.0251356	0.0358373	0.282062	0.0696636	0.038644	0.0332272	0.0198124	0.0394933	0.140849	0.0979199	0.016751	0.00925395	0.0292459
	0.0117871	0.000803399	0.00429157	0.00610447	-0.0122563	-0.00456014	-0.00681378	-0.00876346	-0.00119254	0.0178808	-0.000992416	0.0177824	0.0186068	0.0215211	-0.00807246	0.0115902	-0.00982969	0.0033109	0.0312414	0.00875276	0.0229865	0.0126268	0.00069508	0.00351603	0.0338876	0.0211453	0.0301024	0.0775211	0.00797808	0.0118209	0.010562	0.0232496	0.0479651	0.0217744	0.0101637	0.0531456	0.00891929	0.021904	0.372269	0.0761927	0.0378442	-0.00954726	0.0257161	0.0374352	0.107652	0.0872195	0.0160367	0.0163766	0.0100041
	0.0228196	0.00641617	0.000426387	0.0523376	0.0238625	-0.00562915	0.0219234	-0.00083223	-0.0345942	-0.0123815	-0.0179049	0.0353841	0.0146242	0.0186845	0.0202659	0.0603658	0.0322018	0.00741638	0.0432254	0.000986541	0.0450728	-0.000792556	0.000872757	0.0296864	0.018852	0.0208159	0.00673233	0.0741499	0.040527	0.0174961	-0.0105598	0.0208457	0.0478882	0.0119953	0.00551167	0.039415	0.0248509	0.0293556	0.406746	0.0469833	0.0328442	0.0122203	0.0309335	0.0398584	0.113579	0.0551995	0.0185766	0.0162808	0.0138835
	0.0148551	-0.0081586	-0.0058304	0.0164561	0.0151452	0.01077	-0.0209682	0.0147864	0.0168571	0.0209019	0.00558255	0.0492156	0.0155602	0.0195422	-0.0174522	0.000984819	-0.0248379	0.00434273	0.0347396	0.000806468	0.0411565	0.00876895	-0.00347659	0.0156577	0.0379793	0.0167805	0.0304822	0.0246386	-0.0304008	0.00745739	-0.0491693	0.0309713	0.00199626	-0.0879594	0.0122043	0.00119899	-0.0128632	0.118461	0.696671	0.0197594	0.0427002	0.0245934	-0.0235734	-0.00347295	0.361246	0.187871	0.0187414	0.0162355	0.0248097
	0.0337259	-0.00127518	0.000834155	0.0169238	-0.00133936	0.0075829	-0.00922709	0.00699271	0.022799	0.0184467	0.00331922	0.0434819	0.0148088	0.0297229	-0.0103094	-0.0042079	-0.00859332	0.0178901	0.0413217	0.00983444	0.0359031	0.010374	0.00347093	0.011194	0.0482384	0.0190863	0.0288597	0.0860115	0.0675209	0.0184836	-0.0213347	0.00229015	0.0212001	-0.00102	0.00616326	0.063397	0.0370977	-0.0238028	-0.0536516	0.0207244	0.0225325	0.0124716	0.0326114	0.0562511	-0.0172233	-0.057533	0.0164497	0.0166	0.0243782
	0.0181869	-0.00517902	0.00393565	0.0158883	-0.00196822	0.00546422	-0.0182221	0.00121115	0.00703985	0.015762	-0.00106469	0.0388546	0.0221015	0.0128873	0.00186521	0.0119352	-0.014471	0.0231711	0.000221036	-0.0211485	0.0283598	0.0119336	-0.0127226	0.000784964	0.0509923	0.0152037	0.027344	0.0262268	-0.0393654	-0.0114813	-0.0135873	0.0485127	0.0576292	-0.0420329	0.028304	0.0191145	-0.0104819	0.13652	1.44026	0.00454628	0.040741	0.00595147	-0.0116747	0.00526736	0.448304	0.262309	0.00699512	0.0200818	0.00882098
	0.0205871	-0.00772178	-0.00287209	-0.00374449	-0.0272747	0.00856465	-0.00885628	-0.000888316	0.0155112	0.00979839	0.00736267	0.0184078	0.0314885	0.0368797	0.014696	0.0144989	0.011362	0.0158554	0.03331	0.00125815	0.0259339	0.0280636	0.0126534	0.00319668	0.0414242	0.0213163	0.0474686	0.111175	0.100932	0.0281118	0.025482	0.0343922	0.0670605	0.036411	0.0210821	0.0798183	0.00345902	0.0165388	0.422597	0.12677	0.031531	0.0229693	-0.00453367	0.0314876	0.103129	0.075357	0.0193325	0.0163903	0.0120792
	0.0304776	-0.0157908	-0.00677977	0.0433002	0.0098683	0.00132733	-0.0206529	0.0150108	0.0185238	0.0263799	-0.00539779	0.0427962	0.0260009	0.0366763	-0.0111045	-0.0139548	-0.0245339	0.00393971	0.0208059	0.00106933	0.0394438	0.000452757	-0.0213714	0.00806833	0.058539	0.0213821	0.0348839	0.0663054	0.0613353	0.011059	-0.00570013	0.0271998	0.0534699	0.0164574	0.00823967	0.0483847	0.0177918	0.0290708	0.326622	0.0488041	0.0293235	0.0262956	0.000193723	0.0218879	0.0959108	0.0642435	0.0121667	0.0255883	0.0273383
	0.0426711	-0.00450787	2.66778e-05	-0.00574741	-0.00135632	0.0068027	-0.0182873	-0.00229669	0.0314582	0.0228111	0.0117902	0.0374127	0.0353562	0.036766	0.0248268	0.0177401	0.00661191	0.0193857	0.0310371	0.00828293	0.0496236	0.0205899	0.0163349	-0.00656131	0.0412862	0.0196119	0.0320622	0.0784629	0.0941551	0.00437736	-0.0111123	0.00698768	0.0607139	0.0206845	0.00512906	0.0606863	0.0132279	0.0130982	0.313312	0.100729	0.0419043	0.0136163	0.0115445	0.0371336	0.153669	0.0604279	0.0265757	0.0210478	0.016672
	0.0351788	-0.00763807	-0.00624814	-0.00129785	-0.0113226	0.00664435	-0.0142347	-0.00272595	0.012781	0.0209217	0.00604491	0.0228216	0.024898	0.0485568	0.0242492	0.0191411	0.0140001	0.0173869	0.0264913	0.00566241	0.058911	0.0256523	-0.00400743	-0.00621974	0.0500245	0.0189711	0.0174981	0.0541463	-0.0129367	0.0337594	-0.00112478	0.014165	0.0361191	-0.0156535	0.00739697	0.0550456	0.0370317	0.0252867	0.451812	0.143924	0.0285677	0.0347789	0.019694	0.056238	0.171475	0.0239738	0.0154459	0.0177838	0.0254231
	0.0455884	-0.00371168	-0.00616398	0.0400847	-0.00765778	-0.0134547	0.0136231	0.00205466	-0.0367304	-0.0147052	-0.00869104	0.0137588	0.0168582	0.0179629	0.00623793	0.0703174	0.0267253	0.0023467	0.0357777	0.0101757	0.0488315	0.012215	0.0280905	0.0131113	0.0351005	0.0225266	-0.00793852	0.106219	0.122974	0.0526629	0.0213338	0.0244726	0.100042	0.0680673	0.0153095	0.0698822	0.0247345	-0.00964805	-0.0439185	0.0346603	0.0334148	0.0215418	0.0158669	0.0108343	-0.0856007	-0.0548603	0.0218208	0.0222685	0.0379838
	0.0337951	-0.00563146	-0.00878945	0.013683	-0.0337186	-0.00353245	-0.0139065	-0.000870395	0.00739675	0.0156269	0.00909495	0.0318956	0.030435	0.0586736	0.0212898	0.0150945	-0.00858536	0.0171592	0.0392492	0.00691958	0.0471293	0.0128564	0.00580557	0.0107259	0.0290749	0.0156993	0.0384182	0.0660124	0.0804044	0.0132071	0.00902988	0.0259174	0.0455914	0.00148734	0.00789844	0.0310285	0.0287123	-0.00231783	0.435809	0.146899	0.0254572	0.0201377	0.0243042	0.0478096	0.101759	0.0791931	0.011677	0.0329295	0.0251277
	0.0119886	0.00359109	-0.00164423	0.031984	0.0132131	-0.0184374	0.0201315	-0.000691291	-0.0338626	-0.0145054	-0.0103364	0.0317072	0.032456	0.0113382	0.0110049	0.0473632	0.0229641	0.0138654	0.0343938	0.0051456	0.0447564	-0.00620301	0.00998795	0.00987816	0.0384992	0.0243114	-0.0124808	0.114428	0.0331053	0.038542	0.0227622	0.0238247	0.0371801	0.0441405	0.01112	0.0127374	0.0353527	0.00726053	0.0951691	0.0819776	0.0418207	-0.0106101	0.0163681	0.0466634	0.102296	-0.0288712	0.025492	0.0274866	0.0379819
	0.0334569	-0.00563496	-0.00853097	-0.0215953	-0.0336245	-0.00633042	-0.0160993	-0.0175544	-0.00957968	0.0152013	0.00433358	0.0271898	0.0312103	0.0275185	-0.0226065	0.020354	0.0132163	0.0160913	0.0461609	0.00668267	0.0459074	0.0239941	0.0296195	-0.00544557	0.0251545	0.0198758	0.040503	-0.0390214	-0.145858	-0.0102111	-0.0518428	-0.00182151	0.0434111	-0.0570102	0.0016551	0.02567	-0.00416964	0.167256	1.25455	0.0483665	0.0466828	-0.0234955	-0.0148051	0.0108664	0.4531	0.315581	0.00927925	0.0194637	0.0208389
	0.0295713	-0.00197118	-0.00461077	-0.00702555	-0.0340855	5.17677e-05	-0.00604478	-0.0184777	0.00215867	0.0131076	0.00762071	0.0195427	0.0358096	0.0403874	0.0157903	0.0212115	0.0126232	0.015302	0.0359569	0.00941969	0.0395543	0.0201837	0.0314059	0.00418387	0.0148345	0.0214377	0.0330478	0.0976807	0.0672213	0.0407383	0.00946348	0.0228103	0.0415604	-0.0116156	0.00752974	0.0593615	0.0503372	-0.0176457	0.30698	0.0102979	0.00610819	0.0281304	0.0218468	0.0335009	0.0190495	-0.0896893	0.0236238	0.0237813	0.0303196
	0.0428318	-0.0079109	0.00283164	0.0333387	-0.0161467	0.000626859	-0.00281706	0.00321252	0.00174371	0.0108117	0.00951261	0.0272254	0.0296613	0.0569545	0.010577	0.0147927	-0.00120752	0.018693	0.0349474	0.0101851	0.0500838	0.0176331	-0.000363872	0.027952	0.0373261	0.0162282	0.0281103	0.0945675	0.0790625	0.00177921	-0.0051065	0.0185135	0.0551474	0.0341609	-0.00144587	0.0623127	0.032138	0.0157728	0.235374	0.0669253	0.046481	0.018832	0.0170313	0.0286358	0.0981445	0.00591417	0.0115586	0.0244402	0.0143842
	0.0125014	-0.000636575	-0.0180801	0.0241233	0.0012458	-0.0190939	0.0214717	-0.00484594	-0.0408236	-0.0148174	-0.0138285	0.0309296	0.0183241	0.00637109	-0.00137034	0.054865	0.0380132	0.0102214	0.0247105	-0.0206572	0.0295713	0.0041284	0.011284	0.013101	0.013101	0.021441	-0.0282668	0.0928837	0.0542669	0.0266219	0.000410523	0.0387227	0.0572916	0.01739	0.0161415	0.0524179	0.0492274	-0.000431061	-0.0364123	0.0808038	0.0543362	0.0214223	0.0251677	0.0393993	0.160968	0.0248429	0.0135254	0.0260666	0.029572
	-0.00186609	0.00835648	-0.0109054	0.047813	-0.00309801	-0.0139161	0.0170869	-0.0113906	-0.0294706	-0.000622879	0.000115366	0.0284963	0.0224417	0.0129	0.015573	0.0658829	0.0290247	0.00724274	0.0199695	0.000770534	0.0414724	0.00587594	0.0162046	0.0218801	0.0294475	0.0230171	0.00874256	0.117925	0.0447335	0.00817316	0.0217065	0.0229757	0.059846	0.0174625	0.00967811	0.0692038	0.0256863	0.00994266	0.365747	0.0825536	0.030236	0.0292238	0.0227541	0.0402166	0.0436222	-0.0188138	0.00432569	0.0249675	0.00906226
	0.0288396	-6.92936e-06	-0.0129838	-0.0106708	-0.0206076	-0.0139034	0.0153468	-0.0140931	-0.0509662	-0.0178919	-0.0131962	0.0197051	0.0195958	0.0216735	0.0354816	0.0726428	0.0398508	0.0149729	0.0454901	0.00332313	0.0388741	0.0165755	0.049268	0.0136705	0.0200259	0.0247501	-0.0144815	0.0821438	0.0316641	0.0184749	-0.000287884	0.0149842	0.0360659	0.00652629	0.0173144	0.0497002	0.0469952	0.0330949	0.388661	0.0985198	0.0299387	0.0266989	0.0117442	0.0444288	0.26801	0.0736795	0.0222408	0.0164177	0.0210272
	0.0358432	-0.00602695	0.000446819	0.0215915	-0.0497931	0.00627995	-0.00984076	0.000283204	0.00476581	0.000726517	0.00508123	0.0118758	0.0272242	0.051198	0.0183111	0.0223139	-0.0127964	0.0154042	0.0293626	0.0237266	0.0593635	0.0123958	0.0087381	-0.0100187	0.0403712	0.0187893	0.0311647	0.13399	0.16222	0.0389898	0.01168	0.0421444	0.101596	0.0458082	0.00919738	0.0589382	0.0414839	-0.0361568	-0.0393864	0.0332241	0.0373776	0.0225793	0.033312	0.0120651	0.0173181	-0.0536897	0.0188807	0.0108389	0.0401472
	0.0292845	-0.00146294	-0.000956824	-0.00182704	-0.0352759	0.00816213	-0.00920813	0.00715135	0.0145855	0.00929767	0.000691891	0.0259622	0.0396954	0.0401009	0.00500259	0.0128325	0.00784394	0.0164884	0.0335227	0.0180625	0.0428888	0.0246733	0.00557649	0.00965521	0.0148459	0.0270605	0.033853	0.0592232	-0.0565116	0.0135731	-0.00949073	0.0252484	0.0358694	-0.0150914	0.00392761	0.0519405	0.0230572	0.0332488	0.540655	0.0777947	0.046824	0.0218778	0.0100395	0.0382792	0.16886	0.0786778	0.0204684	0.00168532	0.0334928
	0.0305456	-0.00588944	0.0162417	0.0181197	-0.0222502	-0.00820446	-0.0166139	0.00304759	0.0289657	0.0214675	0.00367297	0.0299973	0.0278239	0.0258107	0.00744909	0.0217208	-0.00450608	0.0176331	0.0216066	0.00627885	0.0336706	0.0214611	0.0143979	0.00776093	0.0224913	0.0223074	0.0382648	0.108221	0.0985262	0.0211766	0.00484657	0.0241329	0.0654032	0.0490901	0.00905686	0.0420045	0.00767768	0.0138343	0.1022	0.0457008	0.0208374	0.0197622	0.0244296	0.0257347	0.0731077	-0.0224794	0.0243238	0.014444	0.0324653
	0.0408097	-0.00307745	-0.0050921	0.0133358	0.000149329	0.00459201	-0.00797238	0.00982705	0.024793	0.0263401	0.0077075	0.0283043	0.038142	0.0483026	0.00618312	0.005787	-0.0217224	0.0061756	0.0235353	0.00850211	0.0397291	0.014742	-0.00669218	0.00372767	0.0453251	0.0261958	0.0245686	0.134359	0.140666	0.0401022	0.033329	0.032398	0.0634394	0.0430203	0.023888	0.0498282	0.0307236	-0.00793477	-0.145635	0.00890505	0.0300956	0.00842351	0.0299655	0.0200686	-0.00633515	-0.0884615	0.0235207	0.0122653	0.0262534
	0.0433865	0.00370271	0.00367261	0.0546337	-0.0054212	-0.0185234	0.0187391	0.000690688	-0.0383021	-0.0135762	0.0013778	0.0268718	0.0385993	0.0359964	0.026819	0.067451	0.0257512	-0.0108286	0.0632354	0.000621386	0.0540836	0.00425493	0.0348241	0.0173933	0.0186382	0.0291718	-0.0173009	0.0662443	0.040449	0.0551039	0.00159104	-0.00063983	0.0565654	-0.0023428	-0.00123763	0.0471788	0.0237297	0.0371683	0.476503	0.0596562	0.0226825	0.0238256	0.0338387	0.0475206	-0.000237776	0.0359564	0.0242012	0.0128915	0.0319825
	0.0276609	0.00641079	-0.0114757	0.00604278	-0.009642	-0.0120853	0.0154236	-0.00210314	-0.0276358	-0.00551052	-0.00986818	0.0183833	0.0267998	0.0265253	0.0380559	0.0578708	0.0458802	0.0146074	0.0309623	0.00649856	0.0426867	0.0151681	0.0107999	0.0115767	0.0150433	0.0227855	-0.011214	0.110697	0.0897706	0.0191805	0.0335979	0.0378027	0.0488713	0.0749028	0.0167164	0.0423799	0.0576513	-0.0313498	-0.188676	0.00394193	0.0235017	0.0280967	0.0133875	0.0337242	-0.0203745	-0.110914	0.0212021	0.016697	0.0327129
	0.0337479	-0.00344416	-0.00517969	0.0583124	0.00273574	-0.00513892	0.025225	-0.000979941	-0.0250755	0.000343027	-0.00212976	0.0143198	0.0382983	0.0393145	0.0169109	0.0707003	0.0143236	0.0064941	0.0470591	0.00948773	0.0524432	0.0163705	0.0339009	0.0239215	0.0215317	0.0282226	-0.000312199	0.0948883	0.0200157	0.023194	-2.56033e-05	0.0101894	0.0376322	0.0174729	0.00926482	0.0310156	0.0429917	0.0290191	0.371653	0.144632	0.0438268	0.0211685	0.031718	0.0435797	0.13633	0.0482844	0.0193885	0.00358517	0.0259327
	0.0386759	-0.00318588	-0.00492061	0.00110614	-0.0153919	0.0022034	-0.0110398	0.00661874	0.0195364	0.0178981	0.00623707	0.0339873	0.034187	0.0528025	0.0177703	0.0277792	-0.00664	0.0216877	0.0510948	0.0153385	0.0444405	0.0258653	0.024334	0.0171319	0.0394596	0.0170631	0.0318555	0.102154	0.0433371	0.00151928	0.00264003	0.0199337	0.0363523	0.0151876	0.00961052	0.0395451	0.0197965	0.0287376	0.566506	0.117394	0.0557938	0.0397974	0.0177997	0.0406891	0.128953	0.068335	0.0199623	0.0165756	0.0323369
	0.021257	0.00946567	-0.00279606	0.0249601	0.00522539	-0.0135926	0.0103103	-0.00048547	-0.0287591	-0.0075287	-0.00633008	0.0232655	0.0258331	0.0142283	0.0143451	0.0506819	0.0231417	0.00980935	0.0292638	0.00563657	0.0516862	0.00101461	0.00499931	0.0196336	0.0384458	0.0306707	0.00683713	0.0924036	0.0437446	0.0409026	-0.00797684	0.0109646	0.031	-0.019799	0.00874664	0.0466602	0.0365246	0.0431116	0.479426	0.0961485	0.0379678	0.0244715	0.0284198	0.0413582	0.249171	0.148439	0.0116227	0.0106602	0.028289
	0.021739	0.00197731	-0.000533399	0.0343375	-0.00422021	0.00911127	-0.0155713	0.0129484	0.0175157	0.0174677	0.00984393	0.0474335	0.0437151	0.0389304	0.0340352	0.00533072	-0.0213469	0.0307168	0.0399195	0.0137662	0.0490658	0.0145266	0.00135713	0.0223468	0.0365215	0.0276069	0.0444056	0.102685	0.0379114	0.0215361	0.0109524	-0.00305152	0.0364514	-0.0233767	0.00612718	0.0371197	0.0285649	0.00812071	0.500602	0.0978387	0.0549388	0.0390996	0.00416017	0.0363705	0.17107	0.0913336	0.0194408	0.00409861	0.0203122
	0.0412522	0.00556095	0.0124196	0.0297984	0.000588053	-0.0061693	0.00975035	3.80359e-05	-0.0304447	-0.0100522	0.000906072	0.0303381	0.0363373	0.0344751	0.0211595	0.0526798	0.0397199	0.0170214	0.0583683	0.0255023	0.0733911	-0.0116429	-0.0090979	0.00696705	0.0293304	0.0237905	-0.00689589	0.111112	0.108274	0.0419603	0.0276566	0.0315972	0.108108	0.0469801	0.00726845	0.0978681	0.0402076	-0.0123265	-0.0458754	0.0604402	0.0299232	0.00547455	0.0315213	0.00803904	-0.00808041	-0.123501	0.0192984	0.016595	0.022215
	0.0438189	0.00919954	-0.00523581	0.0530887	0.00277001	-0.0147258	0.00854132	0.00987646	-0.0279633	0.000126124	-0.0045465	0.0313802	0.0274773	0.0262197	0.0116895	0.0505083	0.0146857	0.021086	0.0393992	0.0110993	0.0617624	0.00256815	0.00703811	0.0180875	0.0418304	0.0293593	-0.00692643	0.132606	0.142039	0.0600465	0.0273223	0.0441429	0.0987269	0.0592138	0.0119531	0.0782961	0.0211374	-0.0538883	-0.17154	-0.00806004	0.038997	0.0252851	0.0530671	0.0103292	-0.120326	-0.179567	0.00617882	0.0136842	0.00309508
	0.015647	0.00522331	0.00712627	0.0338304	0.00465512	-0.0134528	0.00721969	-0.0120123	-0.0312968	-0.00434841	-0.00681945	0.0323674	0.0384075	0.025696	0.0151054	0.0531367	0.0164739	0.0165601	0.0378678	0.00699225	0.0455125	0.00679815	0.0136619	0.0146449	0.0312866	0.0299284	-0.00209421	0.097663	-0.00748382	0.0276057	-0.0218589	0.00234944	0.0323801	0.0199959	0.00263665	0.0270056	0.0121619	0.00590215	0.368442	0.076162	0.0262439	0.0228982	0.0229324	0.0390872	0.0658071	0.0176233	0.0156209	0.0105984	0.0129384
	0.0285199	0.00551771	0.00610481	0.0312509	0.00783229	0.0106558	0.00357339	-0.00198636	0.0050742	0.0253237	-0.00193285	0.0363498	0.0433511	0.0282764	-0.00926596	-0.00715386	-0.0137816	0.0144239	0.037554	0.0137315	0.059601	0.017147	0.0137694	0.038078	0.0425662	0.0316103	0.0491979	0.0861772	0.0652036	-0.00326263	0.0160756	0.00490127	0.0487421	0.02804	0.00723252	0.0457014	0.038379	0.0442209	0.516438	0.157518	0.0494641	0.0305328	0.0124979	0.0417188	0.240584	0.111725	0.0169121	0.00213456	0.0230302
	0.0303843	0.00316995	0.014541	0.0208324	-0.0246183	-0.00159445	-0.0177132	0.010588	0.0194033	0.020523	0.0155483	0.0431701	0.0371582	0.0144777	-0.00284261	0.00874568	0.00848416	0.0287841	0.0333398	0.00868237	0.0721867	0.0141208	0.0103611	0.00928189	0.0396908	0.0336692	0.0415589	0.143955	0.134344	0.037789	0.00364539	0.0313056	0.0891726	0.0750098	0.0078674	0.0634673	0.0273157	-0.0055166	0.0458384	0.0569113	0.0409956	0.0331798	0.0147985	0.0124206	0.0714699	0.0370713	0.0160312	0.0104648	0.0101751
	0.0220263	0.0151176	0.00646028	0.0445433	0.00320216	-0.0232841	0.0156413	0.00304245	-0.0475888	-0.00953126	-0.00872484	0.0378624	0.0262992	0.0145899	-0.00163654	0.0531196	0.0260423	0.0164739	0.0393776	0.00559146	0.073878	0.0141513	0.0291772	0.0282101	0.0322347	0.0293152	-0.0132618	0.103432	0.0953487	0.0336213	0.0187406	0.0333019	0.0625805	0.0385913	0.0204502	0.0604627	0.0430565	-0.0154033	-0.0783054	0.0331747	0.0542349	0.0267725	0.0153248	0.0133291	0.0848733	0.00891998	0.017806	0.00816345	0.00709179
	0.0361732	-0.00209559	-0.000183696	0.0201503	-0.000912169	-0.0130438	0.00878902	0.000539551	-0.0342157	-0.00538978	-0.00930141	0.0400381	0.0454473	0.0257221	-0.000164914	0.054777	0.0670468	0.0116696	0.0442606	0.00141674	0.0606241	-0.00418837	0.0167134	0.0379554	0.0361641	0.0249562	0.00351028	0.128142	0.0854646	0.0350243	0.0112024	0.0316739	0.0832627	0.0545485	0.00813912	0.0620141	0.0402422	0.0483407	0.142152	0.0389433	0.0552127	0.0358466	0.0338311	0.0123544	0.0806743	-0.0475012	0.0119161	0.00302699	0.0173241
	0.055333	0.0100132	-6.12976e-06	0.0300528	-0.0559746	-0.0319072	0.003375	-0.0260488	-0.0683991	-0.0267877	-0.00581516	0.00304443	0.0450578	0.0216565	0.00493965	0.0700671	0.0588551	0.0229423	0.0504274	0.00698057	0.0807893	0.0276177	0.0665402	-0.000380698	0.0029786	0.0265338	-0.00545321	0.0983123	0.113409	0.0236651	0.033894	0.0232547	0.0775599	0.0446841	0.0119275	0.0609748	0.0305197	0.00855993	0.0305326	0.053238	0.0456083	0.00667503	0.0173402	0.0127647	0.03298	-0.0506539	0.0119017	0.00264457	0.00248595
	0.0494145	-0.00780084	0.00367979	0.0273333	0.00572946	0.00332332	-0.0141522	0.0138236	0.0145983	0.0220463	0.00704657	0.0429276	0.0489921	0.0288135	0.00293544	-0.00149264	0.000829066	0.0267031	0.0284434	0.0109615	0.0529632	-0.0102099	-0.0248803	0.0277415	0.0554983	0.018461	0.0169555	0.115563	0.134062	0.00315908	0.0164025	0.0339202	0.0749351	0.0249308	0.0203487	0.0605279	0.0235868	0.0321601	0.494669	0.0341228	0.0630707	0.0278796	0.0326741	0.0158501	0.093007	0.0425903	0.00664715	0.00192863	0.00415929
	0.013674	0.00125953	-0.00217541	0.0415582	-0.019833	-0.00663829	-0.00946576	-0.00191988	0.0174697	0.0190342	0.00362912	0.0399191	0.0391191	0.0377701	0.00532112	0.0187	-0.0109889	0.0134424	0.0420577	-0.00858662	0.0456524	0.0240199	0.00213061	0.0179759	0.0276427	0.0237206	0.0379935	0.103377	0.126557	0.0287137	0.031358	0.0362209	0.0682363	0.0406381	0.0128561	0.0488196	0.0279273	0.0112192	0.112656	0.0187699	0.0577877	0.0109517	0.048574	0.0300041	0.02574	0.000549306	0.010023	0.000799904	0.0102566
	0.0471961	-0.0054347	-0.00750922	-0.043381	-0.0056861	0.00767118	-0.00481897	0.00399401	0.00327313	0.0173381	0.00493503	0.0230176	0.0402371	0.0444336	0.0247799	0.0326601	0.041825	0.0207084	0.0486755	0.0337495	0.0622926	0.00326795	0.0373205	0.00518513	0.028861	0.0237887	0.0183761	0.108555	0.0889163	0.0327937	0.0264698	0.0335323	0.0714841	0.0604012	0.0158875	0.0658694	0.0417915	-0.00180053	0.283516	0.0623018	0.0355042	0.0205866	0.0135601	0.0304807	0.019187	-0.0690033	0.00165054	0.0133995	0.0154791
	0.0380822	-0.0026244	0.000878791	0.0307253	0.000746298	-0.000395486	-0.0213053	-0.00645981	0.0083392	0.0209225	0.000529526	0.041407	0.0401798	0.0314421	-0.00747552	0.00538625	-0.0189802	0.0138471	0.0485064	0.00485009	0.0502375	-0.000794782	-0.0338791	0.0186187	0.0420087	0.0199707	0.0249281	0.130838	0.121691	0.0170644	0.0370315	0.0149366	0.0605136	0.0317752	0.011368	0.0371719	0.0405015	0.0248055	0.296131	0.0614536	0.0335984	0.0128489	0.0345331	0.026868	0.0986938	0.0293373	0.0111516	-0.00245115	0.0133947
	0.0257639	-0.00121323	0.00248361	0.0346928	-0.00983835	0.00475044	-0.0146603	0.00278136	0.0185351	0.0132978	-0.00133037	0.0411251	0.042384	0.0275649	0.00255434	0.00588514	-0.00622727	0.0163896	0.02647	0.0103618	0.0490935	0.0240148	0.00743157	0.0148423	0.0433794	0.0319725	0.0431732	0.0849881	0.0448123	0.0129107	0.024828	0.0194453	0.0439442	0.0325851	0.00721327	0.0791072	0.0240956	0.00955383	0.258188	0.0618858	0.0857074	0.0238131	0.0111854	-0.00283618	0.0124526	0.0514283	0.00626888	0.0123741	0.00584855
	0.0288843	0.00872731	-0.00953249	0.0480124	0.00274521	-0.0278014	0.0069952	0.000592882	-0.0385371	-0.00376048	-0.00780894	0.0336543	0.0416941	0.00805941	-0.00372471	0.0481789	0.00810094	0.0151784	0.0291498	-0.00409666	0.0679482	0.000135964	-0.000247283	0.013537	0.0433884	0.0263055	-0.00531857	0.105214	0.148772	0.0330033	0.0222075	0.0286786	0.108845	0.0429445	0.0182662	0.0545762	0.0263867	0.0329559	0.381882	0.0650544	0.0460745	0.023569	0.0370313	0.026407	0.0587011	0.0339344	-0.00526503	0.00337287	0.0132962
	0.000821625	-0.000833151	-0.000558557	0.0349232	-0.0122437	-0.0112804	-0.0117391	0.00606065	0.0211208	0.0203843	-0.00672572	0.0353854	0.0493504	0.00515959	0.000873561	0.00815399	-0.00328638	0.0247369	0.0163613	-0.00253269	0.0561324	0.020463	0.00349632	0.00240048	0.0297223	0.0270897	0.0405779	0.0895876	0.0887986	0.0365391	0.00481883	0.0134858	0.0460184	0.0205572	0.0162423	0.0268504	0.0345699	0.033131	0.602493	0.0799003	0.0629679	0.0255646	0.00998297	0.0301794	0.0682556	0.110969	0.0147325	-7.60671e-05	0.00511076
	0.0226818	0.00623587	-0.0142242	0.0342428	-0.0116023	-0.0190444	0.0163976	-0.00738265	-0.0481055	-0.00633921	-0.00946172	0.0266456	0.0446956	0.0350463	0.0120101	0.0529137	0.0103842	0.010976	0.0359689	-0.00709898	0.0522935	0.0149284	0.0205166	0.0198553	0.0149751	0.028272	-0.00573463	0.098363	0.0515266	0.0264786	0.0145117	-0.00552532	0.0261743	0.0251895	0.00445451	0.0301682	0.0323377	0.0416785	0.452643	0.122646	0.0516618	0.00980884	0.0256629	0.0444736	0.14503	0.0570991	0.0142617	0.00877255	0.00771584
	0.0227681	0.00248357	0.00100266	0.0252003	0.0154306	-0.00979718	0.0126824	-0.00393432	-0.0313515	0.00141153	-0.0174133	0.0486962	0.0398036	-0.00937689	-0.00621112	0.0430036	0.00865407	0.0156339	0.0217981	0.00283839	0.055191	-0.0100142	0.00198561	0.0140464	0.0352524	0.0311111	-0.00380495	0.12824	0.128042	0.0271199	0.00142814	0.027392	0.0791068	0.022149	0.0226807	0.0555966	0.0212296	0.0222677	0.503736	0.1207	0.0442108	0.0246454	0.0176605	0.0217516	0.13827	0.0650215	0.0161095	0.00822736	0.0165601
	0.0354829	-0.013325	-0.01209	0.0454822	-0.00559511	-0.0283514	0.00769332	-0.00271327	-0.0395849	-0.0144023	-0.00894406	0.0207642	0.044669	0.0464319	0.00329192	0.0729223	0.0389622	0.0234443	0.0653841	0.00177399	0.0602696	0.0104599	0.0187875	0.0242235	0.0222495	0.0166078	-0.00956128	0.0894687	0.0408669	0.037548	-0.00294894	0.0136803	0.0541607	0.0120045	0.00631194	0.0336422	0.0454179	0.014142	0.0558785	0.0842031	0.0533163	0.00781955	0.00806158	0.0476374	0.167122	0.0970031	0.000750611	0.0165504	0.00874156
	0.0352734	-0.0171526	-0.0203021	0.0254369	-0.0253044	0.00924019	-0.0142385	0.000597124	0.0209826	0.0177414	0.00274905	0.0153928	0.0612826	0.0563204	0.029895	0.034645	-0.0125982	0.0302864	0.0410461	0.00066456	0.0476032	0.0218875	0.0167604	-0.00248613	0.0483347	0.011825	0.0354838	0.107656	0.0913116	0.0432838	0.0206952	0.0164517	0.0618638	0.0294031	0.0186163	0.045486	0.0481242	0.0271857	0.410298	0.0990645	0.0422394	0.0112199	0.0480727	0.0409861	0.158065	-0.0302134	0.00293827	0.00713292	0.0225678
	0.0508323	-0.0190819	-0.0166842	0.0222839	-0.0124495	0.00109201	-0.0180763	0.00992703	0.00520519	0.0150707	0.00960281	0.0418955	0.0516892	0.0486474	0.00922908	0.00921447	0.00345702	0.026344	0.0395821	0.00229526	0.0408565	0.0287479	0.0316484	0.00766281	0.0148967	0.0232142	0.0450771	0.115515	0.12278	0.0345482	0.0316528	0.0439826	0.0476391	0.0501905	0.00983888	0.0515934	0.0342186	0.0238094	0.26217	0.0750054	0.0476282	0.0240024	0.0209878	0.0438012	0.115741	0.014855	0.0151259	0.0116805	0.00532192
	0.0447854	-0.0129617	-0.0115743	0.032215	-0.00206413	0.00367762	-0.0161081	0.00289577	0.0201214	0.025546	0.0127315	0.0338038	0.0611415	0.0521176	0.0252509	0.0146004	-0.0164145	0.0259954	0.0435563	0.0179403	0.0524045	0.0432888	0.014141	0.00933675	0.0282148	0.026168	0.0373314	0.102343	0.0905101	0.0173625	0.0392314	0.0305089	0.0859944	0.0427487	0.0212033	0.0522204	0.0384827	0.0272364	0.133732	0.0610795	0.0432152	0.0321089	0.0226713	0.0341352	0.12705	-0.0179675	0.00238373	0.0150086	0.0193594
	0.0255639	-0.0167739	-0.00973057	0.0341707	-0.00835681	-0.00289967	-0.0121558	0.0132727	0.00934199	0.019949	-0.00113102	0.0391671	0.0612154	0.0404508	0.0177064	0.0228643	-0.00372258	0.0317237	0.0103467	-0.0175874	0.0501862	0.0281552	0.010255	0.00284467	0.0443531	0.0176334	0.0515699	0.0644243	-0.00849474	0.00298592	0.0334781	0.00254755	0.0526714	0.0295718	0.00848964	0.042367	0.0520497	0.0282651	0.323016	0.0766363	0.0552979	0.00959759	0.0177246	0.0460201	0.247742	0.0562001	0.00187836	0.00805505	0.0148882
	0.0597268	-0.0220613	-0.0134438	0.03227	-0.0201701	-0.00400204	-0.00973715	0.00660009	0.00546132	0.0266875	0.00103544	0.0201983	0.0708564	0.0556857	0.0146923	0.0224169	0.00495885	0.0333576	0.0459174	0.0142612	0.0439254	0.0332783	0.0288173	0.00996537	0.0456588	0.0185744	0.0185963	0.119297	0.090243	0.00812649	0.0181072	0.0378341	0.0602426	0.0302156	0.0107738	0.0543296	0.0471984	0.0661574	0.721226	0.130505	0.0853399	0.0225344	0.0231326	0.0434099	0.281609	0.106401	0.00130551	0.0123018	0.0125761
	0.0251778	-0.0083316	-0.0288084	0.0568815	0.00865261	-0.0237299	0.0203605	-0.00111023	-0.0454443	-0.00569597	-0.00736882	0.0119537	0.0594316	0.0114791	0.0176067	0.0735275	0.0408025	0.0314031	0.00920046	-0.0243771	0.0307515	0.0222991	0.0306552	0.0222391	0.0235488	0.0212421	0.00562824	0.0772511	0.101426	0.0303629	0.0255649	0.0256868	0.0810807	0.0509691	0.0257208	0.0550386	0.0275555	0.0327389	0.338832	0.0384412	0.0558216	0.00523419	0.00426086	0.0164241	0.0720944	0.0266993	0.00249648	0.0123467	0.00444972
	0.0378365	-0.0152395	-0.0287656	0.0646188	0.00251339	-0.0226398	0.000875692	0.00880997	-0.0554938	-0.00371949	-0.0186893	0.0271496	0.0831097	0.0293634	0.0229972	0.0679092	0.0337974	0.0212677	0.0164009	-0.0200143	0.0205886	0.0180006	0.0167056	0.0127577	0.0391465	0.0307218	-0.000114871	0.119278	0.0862006	0.00565619	0.00593727	-0.00563913	0.0612277	0.00338793	0.00836979	0.0480849	0.0496124	0.0297842	-0.00772562	0.0405408	0.0522841	0.0214843	0.0240614	0.0119528	0.115966	0.0238003	-0.000437984	0.00596328	0.0303156
	0.0490665	-0.0287426	-0.0301985	0.0746494	0.00234793	-0.00131916	-0.0257446	0.0137531	-0.00360119	0.0238158	-0.00911458	0.037392	0.0796385	0.0641832	0.0334922	0.015977	-0.0285823	0.025012	0.0270393	-0.00881293	0.0168211	0.0366909	0.0170955	0.0130798	0.0408229	0.0130298	0.0485366	0.105947	0.103829	0.0114863	0.029088	0.0565343	0.0837234	0.0731355	0.0260062	0.0608921	0.0232758	-0.00404613	-0.0242057	0.0489288	0.0298791	0.0218656	0.0407807	0.0254227	0.0504415	-0.0439203	0.004962	0.0196171	0.0115205
	0.0573394	-0.0162118	-0.0256579	0.0365522	-0.0442685	-0.0257144	0.0119948	-0.0142178	-0.0527736	-0.0216834	-0.0234645	-0.00205596	0.0626928	0.051406	0.0495621	0.100835	0.0370604	0.0215592	0.0403944	-0.0131839	0.0439761	0.0283531	0.0536719	0.00416616	0.00418422	0.00576391	-0.0069145	0.0624775	-0.00876418	0.000569032	0.00588863	0.00752758	0.0469816	0.027874	0.0017109	0.034291	0.0427754	0.024365	0.223222	0.0645123	0.053235	0.0276478	0.0439502	0.0220045	0.0491794	-0.00127981	0.00856809	0.00817385	0.0115577
	0.0532421	-0.0275748	-0.0401145	0.0608916	-0.00669118	-0.0102787	-0.0233709	0.00596874	0.00055696	0.0164506	-0.0123396	0.0286477	0.0858036	0.0522573	0.0179729	0.00512866	-0.0125495	0.0301793	0.0218114	-0.0104208	0.0204736	0.0455732	0.0215384	-0.00236185	0.0168561	0.0156627	0.0379146	0.104494	0.0632903	0.0290299	0.0394952	-0.00725058	0.0326508	0.0377952	0.0101157	0.0575278	0.0425459	0.0239889	0.535511	0.0913791	0.0767813	0.00681562	0.0194623	0.0323097	0.228556	0.0560022	0.00213809	0.00782587	-0.00475537
	0.0537974	-0.0201803	-0.0502011	0.0562667	-0.0307183	0.00628009	-0.0150666	0.00547394	0.000741448	0.0153788	-0.0230334	0.0375475	0.0845555	0.0459351	0.00803862	0.0060021	-0.0182985	0.0225675	0.0194703	-0.013431	0.0157058	0.042102	0.0141179	0.00278078	0.0163534	-0.0017764	0.0530998	0.0489651	-0.0125712	-0.00375145	0.00816543	0.00693107	0.0917342	0.0563021	0.0124707	0.0669936	0.0288809	-0.0212412	-0.0401719	0.0359128	0.0689605	0.0208373	0.0400614	0.0402332	0.0766312	0.00993742	0.00250301	0.0203425	0.0222699
	0.0571544	-0.0286572	-0.0427844	0.0646348	-0.0237853	0.0119581	-0.0117016	0.0156448	0.00402701	0.0286078	-0.00971294	0.0301659	0.0890242	0.0481953	0.00292419	0.0158608	-0.0288012	0.0229732	-0.0048885	-0.018146	0.00959212	0.0577568	0.0134533	0.0115935	0.0320382	0.00672362	0.033845	0.113539	0.0879927	0.0355766	0.0285026	0.014054	0.0931085	0.0890435	0.0221812	0.0755397	0.0441289	-0.00531306	0.00972382	0.100661	0.0512117	0.01912	0.033111	0.0264304	0.131848	-0.0808993	0.00580139	0.0132171	0.00949047
	0.0556561	-0.0288746	-0.0455058	0.0446797	0.00616102	0.00273852	-0.0318225	0.00606594	0.00176251	0.0237047	-0.0163473	0.0390776	0.104275	0.0578654	0.00869034	0.0287402	-0.0304272	0.0247543	-0.0101885	-0.0182123	0.00885099	0.0466469	0.00872745	0.0172266	0.0210911	0.0097825	0.0281877	0.0889582	0.0738932	0.0236469	-0.00713337	-0.0134243	0.0389376	0.0158191	0.00393933	0.033555	0.0188429	0.0529403	0.65909	0.101769	0.0547191	0.0196092	0.00805246	0.0494057	0.280049	0.146254	0.00529588	0.0164762	0.0023568
	0.0564886	-0.0280621	-0.0507511	0.0257244	-0.0287507	-0.0359995	0.0198831	-0.00574683	-0.057078	-0.0187544	-0.0232765	-0.00203074	0.0971809	0.0436833	0.0528308	0.103215	0.053328	0.0294664	0.0220487	-0.0250297	0.00924453	0.0299259	0.0600373	0.0161145	0.00342296	0.00887315	-0.0112517	0.0697699	0.0132397	0.00591265	0.00553495	0.0118299	0.0305961	0.00846098	0.000719446	0.0345839	0.0258104	0.0346353	0.487627	0.0806871	0.0682735	0.0283749	0.0120449	0.0665226	0.259927	0.0544508	0.00435497	0.0169905	0.014854
	0.0378645	-0.0379585	-0.0526074	0.058166	-0.0477174	-0.00811614	-0.0158576	-0.00944671	-0.00233808	0.0152784	-0.0142438	0.0158028	0.102338	0.0392831	0.043386	0.0474882	-0.0218994	0.0277092	-0.00429073	-0.0225633	0.00938837	0.0528852	0.0282023	-0.00547747	0.0263621	0.00233641	0.0336591	0.0927888	0.0904037	0.0357021	0.00221801	0.0335108	0.126725	0.0514198	0.00873803	0.0577958	0.0507344	0.00358665	-0.0121135	0.0468192	0.0407437	0.0105337	0.0525917	0.0153975	0.237789	-0.0462892	0.00469365	0.00797716	0.0117385
	0.0674546	-0.0393041	-0.0597918	0.0489694	-0.0386633	-0.0201754	-0.0154868	0.00291051	-0.00956283	0.0109573	-0.0104209	0.0189938	0.087508	0.0578231	0.0275989	0.0295392	0.0237115	0.0410054	0.00779521	-0.0310218	0.00984441	0.0578475	0.0321052	-0.00716857	0.0198973	0.0117885	0.0105052	0.0622163	-0.00148926	-0.0254159	0.00640083	-0.000681297	0.0826543	0.0276811	0.00269253	0.0594806	0.0441	0.0123776	0.0915131	0.0665983	0.0880451	0.00763951	0.0398848	0.0224523	0.0778226	0.00671911	0.00132726	0.017656	0.016089
	0.0555072	-0.0358151	-0.0573599	0.036131	-0.0251748	-0.017684	-0.0169837	0.000511551	-0.0157545	0.0137988	-0.0153119	0.00583378	0.0942354	0.0515029	0.0529494	0.0458352	0.000311503	0.0228208	-0.0118828	-0.0259162	-0.00175947	0.055774	0.0373918	0.00308218	0.0141515	0.00240585	0.0278287	0.0780984	0.0814355	0.0358315	0.0144048	0.0276179	0.0696981	0.0395574	0.0177202	0.0533432	0.0373101	0.0132993	0.190153	0.0820053	0.0560026	0.0173342	0.0233493	0.0206926	0.0889947	0.0260313	0.0054842	0.0116364	-0.00603196
	0.067763	-0.0289733	-0.0524792	0.0443083	-0.0427975	-0.0112686	-0.0233478	0.00390563	-0.0242373	0.00469254	-0.0132659	-0.00757804	0.0927573	0.0662012	0.0550264	0.0495789	0.0136218	0.0262294	0.019904	-0.0270638	0.0188935	0.0535557	0.0263226	-0.00220369	0.0137526	0.000656371	0.0185993	0.0852847	0.0374157	0.033752	0.0195897	0.0224999	0.0340475	0.00818788	-0.0115986	0.0216256	0.0302122	0.0364344	0.437323	0.0611496	0.0652574	0.0213826	0.0240387	0.0458097	0.370453	0.147373	0.00434374	0.010527	0.0145129
	0.0338766	-0.0346196	-0.061443	0.0613302	-0.0439368	-0.00791116	-0.033469	-0.00718612	-0.00166754	0.0212506	-0.00290949	-0.00462177	0.10883	0.0532434	0.0419255	0.0306153	-0.0164276	0.0233414	0.0106798	-0.0308602	-0.012089	0.0637392	0.0366103	-0.00631195	0.00240383	-0.00434496	0.028933	0.12262	0.139735	0.0400341	0.0356033	0.0319446	0.109746	0.0879398	-0.00322002	0.075484	0.0467255	-0.0471088	-0.237976	-0.0343499	0.0134288	0.00246261	0.0366237	0.00422256	-0.153259	-0.136305	0.00517029	0.00580543	0.0153917
	0.063114	-0.028119	-0.0591129	0.079574	-0.0105842	-0.029274	-0.00397	-0.00243945	-0.0469947	-0.00139555	-0.0330144	0.0156523	0.103501	0.0468112	0.0336528	0.0638775	0.0281174	0.0289501	-0.00907236	-0.0363282	0.00811167	0.0367736	0.0384659	0.00103864	-0.000318082	0.00332296	-0.0186155	-0.0448838	-0.141177	-0.00986926	-0.0345139	-0.0437222	-0.0299792	-0.0904593	0.01836	-0.0134423	-0.00190489	0.175785	2.02642	-0.0128192	0.0765166	0.00630553	-0.0477254	0.0125087	0.676105	0.425281	0.00174982	0.00618933	0.0228601
	0.0670861	-0.0261351	-0.0674649	0.0494178	-0.0612871	-0.0323881	-1.317e-05	-0.0140571	-0.0705618	-0.023944	-0.025845	-0.011664	0.0945279	0.0433836	0.0462597	0.101326	0.0505135	0.0279734	0.0393158	-0.0304921	-0.00663254	0.0430963	0.0622943	0.00212535	-0.00297138	0.00682449	-0.0187247	0.0833412	0.0789275	0.00608947	0.0162834	0.0235237	0.0609706	0.0207204	0.0143876	0.0606661	0.0505318	-0.0189958	-0.134476	0.0287522	0.0536556	0.0101454	0.0313015	0.0180217	-0.100818	-0.114405	0.0104309	0.00158292	0.0164938
	0.0506622	-0.0303157	-0.0580597	0.0820291	-0.00610028	-0.0264078	-0.0109487	-0.00995194	-0.0526648	-0.0100936	-0.0503687	0.0144776	0.0962805	0.0346527	0.03052	0.0893332	-0.00713923	0.0330509	0.00292148	-0.0364283	-0.00847203	0.0306526	0.0271163	0.00930297	0.00673705	0.00474669	-0.0128974	0.0652658	0.0814819	0.0180037	0.0182882	0.00558695	0.0565158	0.0105154	0.0158504	0.0457727	0.0428832	0.00777328	0.296619	0.0801122	0.0645966	0.0133507	0.024806	0.00383629	0.154576	0.0721637	0.0043164	0.0244865	0.01274
	0.069896	-0.0401312	-0.0562138	0.0598369	-0.0464694	-0.0120401	-0.0371075	-0.00619757	-0.0078552	0.0169809	-0.0235055	-0.00225291	0.108912	0.0646098	0.0362529	0.0471588	-0.0279808	0.0386238	0.025414	-0.0273906	-0.000271743	0.0526991	0.0292879	-0.00757734	0.00269096	0.0023885	0.0186215	0.0589492	-0.0739636	-0.00108176	-0.00415584	0.00134072	0.01861	0.00949518	0.0088256	0.0490813	0.0349961	0.0265812	0.608093	0.136179	0.0964124	0.0331977	-0.00603968	0.034842	0.188934	0.165196	0.0135923	0.0126056	0.0047898
	0.0735574	-0.0269809	-0.0614596	0.0464327	-0.0455043	-0.0257329	0.00445307	-0.0160196	-0.0526776	-0.0147391	-0.0266429	-0.0215911	0.108965	0.058347	0.0512804	0.101959	0.0468616	0.020953	0.0318779	-0.0227845	0.00459894	0.0327593	0.0391858	-0.0170588	0.00401938	0.00192246	-0.0268767	0.0975849	0.0962711	0.000673366	0.0206921	0.0158729	0.0513135	0.0451033	0.0168137	0.0735028	0.0264069	-0.0158059	-0.0571408	0.0585204	0.0586919	0.0118843	0.0174695	0.0260066	-0.119285	-0.0555001	0.00184436	0.000194849	0.00801597
	0.0656932	-0.037775	-0.0606536	0.0821064	-0.0181675	-0.0284665	-0.00602109	-0.00692773	-0.05821	-0.0070868	-0.0357658	0.014079	0.108789	0.0366178	0.0263677	0.0730802	0.00475574	0.0170293	-0.0152986	-0.0288256	-0.00955564	0.0414951	0.0361448	0.0070805	0.0036848	0.000839935	-0.0129972	0.0809971	0.0814948	0.038209	-0.00828514	0.0139183	0.0763698	0.0275953	0.00678762	0.0910541	0.0423661	0.0431013	0.344904	0.0402361	0.0823365	0.0275116	0.0102645	0.0227716	0.203027	0.188519	0.0134105	0.00747137	0.00711373
	0.0505347	-0.0261147	-0.0581468	0.0626584	-0.021797	-0.027652	-0.0139127	-0.007921	-0.0466948	-0.000972507	-0.0402755	0.00462965	0.0964508	0.0302399	0.0330692	0.0677354	0.0163294	0.0169504	0.0112273	-0.02607	0.0041082	0.0402572	0.0356476	0.00600974	-0.00418235	0.0151861	0.00888701	0.104466	0.0901394	0.0129213	0.0314875	0.0307559	0.0694373	0.0511939	0.0173523	0.0707337	0.0189058	0.0215144	0.159126	0.0475793	0.0472464	0.00527865	0.0262058	0.0280686	0.0679152	0.0853365	0.0120481	0.00057179	0.0133373
	0.0477016	-0.0340577	-0.0591339	0.0802343	-0.0149189	-0.0149214	-0.010413	-0.0152577	-0.0476596	-0.00327056	-0.0326003	0.00860686	0.106414	0.0418182	0.0175447	0.0736691	0.0106646	0.029177	0.00243841	-0.0313179	-0.0112725	0.04627	0.0352599	0.00589559	0.0103417	0.00394999	0.00895843	0.0275696	-0.0805668	-0.0336384	0.0283628	0.0390614	0.0551921	0.0401577	0.0184817	0.0727279	0.0140083	0.024113	0.254265	0.0560161	0.0659057	0.018454	0.00907374	0.0404874	0.106602	0.155332	0.00765004	0.00773937	-0.00766631
	0.0565604	-0.0249983	-0.0714595	0.0714457	-0.0106462	-0.026605	-0.00535878	-0.00338024	-0.0376561	-0.00525769	-0.0319095	0.00764283	0.103984	0.0434558	0.0325411	0.0637477	0.0214515	0.028628	-0.000277457	-0.0219803	-0.0106076	0.0357355	0.0307464	0.0011735	0.00765276	0.00505835	0.00167972	0.137881	0.126706	0.0487195	0.0302164	0.0297957	0.0840749	0.0794969	0.00766152	0.080641	0.0340081	-0.0164458	-0.149085	0.00254186	0.0323368	0.0121227	0.0350071	0.0233234	-0.0783632	-0.0547308	0.00649682	0.00497556	0.00282531
	0.057407	-0.0306384	-0.0660288	0.084799	-0.0258329	-0.0278079	-0.00743236	-0.0158548	-0.0363215	-0.00907515	-0.0361799	0.00470203	0.0918978	0.0482356	0.039517	0.0716351	0.00101003	0.0219136	0.0161378	-0.0320209	-0.0070906	0.0426051	0.0281522	0.00692465	0.0104901	0.00033835	-0.00184524	0.0489972	-0.0115694	0.00947922	0.0280264	0.0185972	0.0514558	0.0510483	0.0164917	0.0501436	0.0199166	0.0118395	0.17897	0.0454891	0.0593445	0.013945	0.0207773	0.0487477	0.212353	0.0890488	0.00135163	-0.00307881	0.00289672
	0.0453717	-0.0274512	-0.0560517	0.0912909	-0.0207162	-0.0219971	0.00193848	0.000396595	-0.0347347	-0.0108222	-0.0393557	0.00382427	0.113539	0.0443417	0.0290695	0.0779966	0.00778885	0.0281751	-0.0022509	-0.046706	-0.0167876	0.0445893	0.0333363	-0.000140862	-0.00191797	0.0038818	0.0135082	0.118918	0.135152	0.033761	0.0538723	0.0513446	0.100232	0.0606101	0.0208328	0.0551182	0.0248152	-0.00682631	0.323048	-0.00531491	0.0553226	0.0373909	0.0395618	0.0359561	0.0922154	0.0669335	0.00233305	0.00372544	0.010956
	0.0734365	-0.0315781	-0.0712198	0.0593625	-0.0479564	-0.0302991	-0.0146771	-0.0109504	-0.0516813	-0.0123736	-0.0255812	-0.00159688	0.10964	0.0608862	0.0467571	0.0902328	0.0292776	0.0291941	0.0106505	-0.0135915	0.012136	0.0520215	0.0593812	-0.0155729	-0.0105001	-0.00282141	-0.00458878	0.0597611	0.00484183	0.0216961	-0.0277702	0.0115013	0.0396187	0.00174264	0.00347578	0.0421798	0.0264065	0.023019	0.841684	0.0647731	0.074105	0.0283344	0.0343084	0.0341436	0.267887	0.245297	0.00997541	0.00615115	0.00144344
	0.0838166	-0.028796	-0.0685544	0.0398175	-0.0568622	-0.0319321	-0.00983637	-0.0192571	-0.0471168	-0.019797	-0.0230455	-0.011994	0.119267	0.0621862	0.0602441	0.0964585	0.0298462	0.0336958	0.0212059	-0.0206904	-0.000507255	0.0603355	0.0600966	-0.00607572	-0.00583927	0.00335165	-0.00299652	0.0731933	0.0535826	0.0308917	0.0206392	0.0239401	0.0610495	0.0397219	0.0138464	0.0442329	0.0418995	-0.018003	-0.12921	0.00403985	0.0433726	0.00314765	0.0591469	0.0310773	0.0778424	-0.0171941	0.00678777	-0.0036799	0.000214963
	0.0503733	-0.0320816	-0.0698032	0.0648038	-0.00680965	-0.0212141	-0.00975943	0.00358987	-0.0230043	-0.00374669	-0.0287682	0.0126357	0.11209	0.0507523	0.0367402	0.0722435	0.0131347	0.0303375	0.00279235	-0.0379034	-0.0124757	0.051263	0.0344053	-0.00451723	-0.00379408	0.00180162	0.00406387	0.0582103	0.0115383	0.00631326	0.0123259	0.0296442	0.060203	0.0282715	0.0141471	0.0450874	0.0264891	0.0269719	0.493421	0.0583131	0.0559475	0.00149614	0.029862	0.0357645	0.212271	0.0819365	0.000781359	-0.00364988	0.00656729
	0.0462527	-0.0389409	-0.0658699	0.105296	-0.00867365	-0.0315789	-0.00739859	0.00455403	-0.0461522	-0.00550219	-0.040869	0.00698104	0.119535	0.0504289	0.0195723	0.0570761	0.000318068	0.0251007	-0.0206828	-0.0333144	-0.0164334	0.0387983	0.0401852	0.00448134	0.0152126	-0.00272917	0.000867318	0.0634812	0.0326174	0.0149583	-0.00561871	0.00964006	0.0423647	0.0248092	0.0043981	0.0311842	0.0378169	0.0230191	0.283593	0.0429075	0.0642615	0.0051405	0.0147076	0.0245731	0.241854	0.095539	0.0213586	0.00183574	-0.00363335
	0.0839878	-0.0284709	-0.0662901	0.0628498	-0.0374389	-0.0250046	-0.00575712	-0.00679634	-0.0384064	0.0005371	-0.0168033	-0.00684787	0.113554	0.0653776	0.0446005	0.0829235	0.0306227	0.029418	0.0232399	-0.0193366	0.00510546	0.0510826	0.0644008	-0.0132826	-0.00497904	0.00183949	-0.00291752	0.0836882	0.0431299	0.0138584	0.0293995	0.0414759	0.0714654	0.0300675	0.00707907	0.0378862	0.0230452	-0.0042516	0.135921	0.0587833	0.0676969	0.00194148	0.00939734	0.0162165	0.198337	0.0167092	3.32267e-05	-0.00269468	0.00469105
	0.07762	-0.0286947	-0.0596632	0.0553636	-0.0429704	-0.0334405	-0.0145952	-0.0214094	-0.047294	-0.0201168	-0.0253667	-0.0172037	0.11197	0.0688093	0.0593901	0.08803	0.0220905	0.033087	0.0162437	-0.0130191	0.0153797	0.0675075	0.059747	-0.00750379	0.000758194	0.0112116	-0.00156947	0.0849034	0.102427	0.0154793	0.0187976	0.0319914	0.0575268	0.0144476	0.00694458	0.0286385	0.0421882	0.00671467	0.0414227	0.0146007	0.0612382	-0.00100244	0.0127548	0.0153601	0.118331	0.00804724	0.00671479	-0.00102698	-0.00603141
	0.0492427	-0.0377004	-0.0492565	0.087197	-0.0113705	-0.0306876	-0.00195449	-0.00787631	-0.0511396	-0.0075449	-0.0294078	0.0148804	0.113774	0.0502854	0.0377856	0.064741	0.00411608	0.0362871	0.00528202	-0.0328945	0.00427418	0.0360733	0.0355178	0.0122133	0.0128276	0.00580412	0.0105164	0.111301	0.163414	0.0366426	0.0337457	0.0219449	0.0814869	0.0441387	0.013953	0.0604556	0.0488379	-0.00119698	0.250122	0.046691	0.0715499	0.0141412	0.024181	0.0125202	0.113031	-0.0174684	0.00545659	0.00291971	0.0139646
	0.0883238	-0.0307338	-0.0640897	0.0672061	-0.044618	-0.0285067	-0.00737456	-0.00628328	-0.0540667	-0.00890312	-0.0221242	-0.00661962	0.119906	0.0812021	0.0508923	0.0833279	0.0295128	0.0477994	0.0194137	-0.0141208	0.0100077	0.0564671	0.0567994	0.00588132	-0.0132283	0.00283646	0.00850215	0.0803461	0.160961	0.0113144	0.0112003	0.0263351	0.104042	0.0285047	0.0114714	0.070467	0.0490953	0.000606458	-0.070039	0.0155487	0.0812183	0.00472183	0.0442957	-0.00510404	-0.0202921	-0.0622973	0.0104478	-0.00663845	-0.00768156
	0.055756	-0.0328453	-0.0621235	0.0893816	-0.0307102	-0.0224441	-0.00761852	-0.00879241	-0.0409949	-0.00605248	-0.0368197	0.0102734	0.115365	0.0537825	0.0235896	0.0715953	-0.00240525	0.0372118	-0.0108719	-0.0283682	-0.00710875	0.0520901	0.0398559	0.0116928	0.0123297	0.00806873	0.00651819	0.0286699	0.0776017	0.0217725	0.0133103	0.00706835	0.0375161	-0.000369738	0.00272221	0.0474855	0.0287675	0.0214526	0.194938	0.0666853	0.0895835	0.0217306	0.0136559	0.0287216	0.0791932	0.0742851	-0.00811049	-0.00233431	0.0144169
	0.0569757	-0.0350972	-0.0697234	0.082302	-0.0118177	-0.0119963	-0.0100242	-0.0120719	-0.0551893	-0.00619253	-0.0256962	0.0198204	0.104543	0.0484172	0.026863	0.0664893	-0.00609939	0.0227095	-0.00095249	-0.0257626	-0.00506787	0.053424	0.0380733	0.00915556	0.00966963	0.00833839	0.0173693	0.0697258	0.0438664	0.0208355	-0.0112093	-0.00910106	0.0599162	-0.0131907	0.0143862	0.0677797	0.0443282	0.0142661	0.224394	0.0795333	0.101512	0.0190778	0.020977	0.00981697	0.161475	0.13388	-0.00390156	0.000787855	0.0080913
	0.057132	-0.0344628	-0.0648708	0.0898599	-0.0263043	-0.0275161	0.00514938	-0.00312835	-0.035166	-0.00448584	-0.0208416	-0.00337908	0.10402	0.0612332	0.0418803	0.0652624	-0.0143839	0.0293631	-0.00483864	-0.0176949	-0.0174766	0.0425044	0.0531926	0.0137103	0.0105516	0.00905414	0.0132032	0.0840056	0.0964303	0.00477591	0.0299985	0.0248891	0.0851797	0.0547485	0.0202205	0.0799768	0.0272736	0.011886	-0.0479403	0.0660058	0.085522	-0.0308051	0.0131805	0.00590465	-0.0391417	0.00281817	-0.0180254	0.00357462	0.000640343
	0.063109	-0.0337747	-0.0569563	0.095624	-0.0145847	-0.021888	-0.00640764	-0.0061875	-0.0315262	-0.0105673	-0.0337908	0.017194	0.109853	0.0487234	0.0262069	0.0579887	0.010173	0.0271392	0.00505869	-0.0234494	0.000611436	0.0335783	0.0295965	-0.00877851	0.014998	0.0144097	-0.00338877	0.0486178	0.000826032	0.0483462	-0.0140502	0.0278007	0.052894	-0.000525037	0.0124787	0.076512	0.02517	0.0474393	0.558653	0.0861861	0.0788436	0.0340656	0.0120857	0.0340924	0.159501	0.082554	0.0156877	-0.0010099	0.00292327
	0.0770162	-0.0362241	-0.0617791	0.0523032	-0.0451827	-0.0261383	-0.00706929	-0.0160234	-0.0482482	-0.0133654	-0.0302843	-0.0222597	0.102069	0.0651001	0.0512087	0.0932614	0.0305875	0.0382724	0.006853	-0.0136806	0.0125339	0.0511001	0.0610678	0.00561227	0.013721	0.00123119	0.00583265	0.0978839	0.0796387	0.0211465	-0.000428347	0.0262761	0.09416	0.0149056	0.0128983	0.0580403	0.0139604	0.0143682	0.198981	0.0553581	0.0800332	0.0090049	0.0218753	0.0308828	0.150928	0.0794498	0.000973693	0.00715213	-0.00340583
	0.0459482	-0.0253342	-0.0583995	0.0925777	0.00483852	-0.0126397	9.56073e-05	0.00225004	-0.0394821	-0.00118927	-0.025542	0.0274558	0.10804	0.054659	0.0372212	0.0590786	-0.000968668	0.027354	0.0219663	-0.0306292	-0.0101332	0.0318717	0.0313558	0.0202677	0.0263542	0.011351	0.0128984	0.0754831	0.048328	0.0299472	0.0022295	0.0262859	0.08185	0.0400349	0.0193228	0.0524398	0.029039	0.0312309	0.262857	0.0457158	0.0858193	0.0377691	0.0276772	0.0443513	0.145067	0.0544495	-0.00242738	0.01228	0.000515667
	0.0434559	-0.0273075	-0.049261	0.0738109	-0.0239563	-0.0221888	0.000829085	-0.0074171	-0.0404212	-0.00728117	-0.0277494	0.0204193	0.0959466	0.0502724	0.033395	0.0518503	0.00414771	0.0299956	0.00909781	-0.0298745	0.00476888	0.0380922	0.034074	0.030254	0.0154229	0.0126705	0.00547209	0.0902137	0.0289468	0.0146166	-0.000413792	0.0426447	0.0496454	0.00870797	0.0136078	0.054731	0.0132381	0.0333407	0.833674	0.0750827	0.0727067	0.0235899	0.00863653	0.0478353	0.250362	0.159297	0.0115903	0.00568862	0.0135103
	0.0507846	-0.0204489	-0.0550033	0.0765234	0.00201773	-0.0215065	-0.00934825	0.00447767	-0.0307142	0.00155417	-0.030769	0.00174473	0.110642	0.0500763	0.0242407	0.0686885	0.0124954	0.0173051	0.00299704	-0.0242262	0.0135508	0.0318869	0.0256797	0.00950104	0.016698	0.0109931	0.00698686	0.0611555	0.0128979	0.0238023	0.0146241	0.0505043	0.0813491	0.0340347	0.0109299	0.0465167	0.0228029	0.0240695	0.348796	0.0793116	0.0665315	-0.0230863	0.036333	0.056917	0.208833	0.088406	0.000811574	-0.00275997	0.0047309
	0.0555083	-0.021946	-0.0511403	0.0825754	-0.010251	-0.0209753	-0.0082821	-0.00527157	-0.0444054	-0.00314945	-0.0335722	0.00507424	0.121637	0.0446855	0.0331026	0.0623903	0.00736669	0.0320371	-0.00358821	-0.0268396	0.00751732	0.0276034	0.0177113	0.0116381	0.0110458	0.0098707	0.013576	0.0715934	0.0475288	0.00777276	0.0159379	0.0353109	0.0693262	0.0368486	0.0106658	0.0322447	0.0274098	0.0334251	0.615584	0.0788929	0.0593235	0.0220216	0.0283906	0.0386808	0.254733	0.114357	0.0104163	0.00162613	0.000635743
	0.0499774	-0.0212029	-0.0419014	0.0777798	-0.00912534	-0.0161081	-0.000227776	-0.000260619	-0.033111	0.00116223	-0.0289212	0.0195514	0.102003	0.0442221	0.0315129	0.0375801	0.0044641	0.0345392	-0.000574015	-0.0182039	0.00972573	0.0410761	0.0204257	-0.00485089	0.0203546	0.014482	0.00905097	0.0986938	0.0435307	-0.000299197	0.0251968	0.0373349	0.0864903	0.0447869	0.0282394	0.0340563	0.0226868	-0.00170008	0.00964763	0.0129283	0.0643155	0.0283617	0.0189344	0.0352461	0.0703595	0.0269582	-0.00210416	-0.00591152	0.00238619
	0.0592916	-0.0131644	-0.0527374	0.0455285	-0.0399674	-0.020648	-0.0131062	-0.0118079	-0.0365674	-0.00575014	-0.0236884	-0.00428987	0.112248	0.0537876	0.0507514	0.0564439	0.0314999	0.0328563	0.0150603	-0.0142651	0.00605764	0.0531185	0.041528	0.00730527	0.00870848	0.0134071	0.00627141	0.0560351	-0.0105128	-0.0157608	-0.0161164	0.0190088	0.0212726	-0.0066576	0.00468711	0.0125113	0.0368459	0.0497886	0.927044	0.0458719	0.0670033	0.0256341	0.0052837	0.028301	0.331524	0.181332	-0.0045299	-0.011178	-0.00550537
	0.0574774	-0.0232	-0.0539954	0.0885702	-0.0188454	-0.0191597	-0.00913873	-0.00730342	-0.0364287	7.45127e-05	-0.0232841	0.0122655	0.112187	0.0377086	0.0323508	0.0405235	0.0185619	0.0389001	-0.0050876	-0.0130146	0.00115082	0.03174	0.0439543	0.0187966	0.0314802	0.0189691	0.0124493	0.0508706	-0.00130603	-0.00611887	0.0102055	0.024087	0.0103435	0.0182833	0.00922823	0.00908444	0.0412375	0.0300775	0.811153	0.0845288	0.0844324	-8.46429e-05	0.0111433	0.0416556	0.38224	0.203551	0.00264002	0.00448286	0.00800259
	0.0466657	-0.0185236	-0.0463434	0.0799637	-0.0067538	-0.0192509	-0.00218653	0.000539496	-0.0222443	-0.00108153	-0.0314011	0.0194033	0.100856	0.0442371	0.0186051	0.0522621	-0.00567761	0.0313818	0.00283953	-0.0110491	0.00774394	0.0303611	0.0322403	0.00798293	0.0158832	0.0158575	0.0106428	0.0706691	0.0762075	0.00363225	0.0338925	0.0314314	0.0494573	0.011867	0.00702602	0.0260588	0.0492483	-0.0272075	0.0633087	-0.0247438	0.0791182	0.0175615	0.0138497	0.0145799	-0.0021034	-0.00323033	0.0153151	0.011813	0.00553246
	0.0249341	-0.0211817	-0.0514464	0.0897496	-0.0124863	-0.0220105	0.00485396	0.003282	-0.0156655	-0.010108	-0.0273188	0.0177133	0.113319	0.0436828	0.0185065	0.0405717	0.00378893	0.0388721	0.0248012	-0.026783	0.00411086	0.0287509	0.0295113	0.0143547	-0.00538978	0.0130371	0.00764979	0.0554585	0.0448431	-0.010026	0.00409161	0.00611147	0.0186588	0.00481177	0.0064497	0.0287667	0.0558705	0.0352454	0.537306	0.082022	0.0847842	0.0234178	0.0337685	0.0241237	0.168157	0.100701	0.033658	0.0129809	0.00266154
	0.0472697	-0.017824	-0.0407879	0.086045	-0.0170619	-0.0173782	-0.00373891	-0.014663	-0.0291333	0.00640869	-0.0200175	0.021564	0.111993	0.0482424	0.00693771	0.0456191	0.00189688	0.0257532	0.00632208	-0.0206422	0.00677864	0.0245092	0.048782	0.00951758	0.0388217	0.0152055	-0.00163813	0.0515128	0.0448443	0.0106702	0.0117228	0.0396128	0.0418003	0.01247	0.0214818	0.0522162	0.0259813	0.0433527	0.666495	0.0914433	0.101154	0.0302201	0.0247268	0.0140292	0.297455	0.168576	0.0253351	0.0239797	0.0174558
	0.0592864	-0.0129006	-0.0433288	0.0946722	-0.00278357	-0.0120904	-0.000829292	0.000733928	-0.0190399	0.00324699	-0.0176701	0.00866114	0.108498	0.0492041	0.021426	0.0541589	0.00502439	0.0223984	0.0200027	-0.0223352	0.0175133	0.026754	0.0219854	0.000233154	0.00463838	0.0207037	0.00464229	0.086147	0.119887	0.00648576	0.0313561	0.0258927	0.0440836	0.034889	0.0202505	0.0375314	0.0304687	0.0254893	0.368453	0.0892049	0.0996871	0.0243294	0.00169565	-0.00152075	0.215677	0.0797705	0.0233625	-0.00116863	0.00374882
	0.0855255	-0.0105585	-0.0349679	0.0478826	-0.0501225	-0.0148269	0.00673197	0.00196917	-0.029236	-0.00375764	-0.0140366	0.00681149	0.100209	0.0561334	0.0328889	0.0638042	0.0249834	0.0326384	0.0356673	-0.0121516	0.0400672	0.0340978	0.0557037	0.00616799	0.00918529	0.0206438	0.00101322	0.0573373	0.0581612	0.0164527	0.013971	0.0112226	0.0394884	-0.00333132	0.00862197	0.0332577	0.0506702	0.0177206	0.370036	0.0777692	0.0941364	0.0121481	0.0109957	0.00899115	0.194735	0.0898945	0.0195332	0.00543451	0.0145583
	0.0472691	-0.0236121	-0.0377307	0.0948692	-0.012341	-0.0205956	-0.00498188	0.00282632	-0.0349568	0.00161029	-0.0298255	0.027192	0.0915374	0.0139385	0.00585905	0.0352065	0.00464113	0.0314068	0.0144216	-0.0280302	0.0236447	0.0135982	0.0131921	0.026233	0.027432	0.0169901	0.0341977	0.0522552	-0.0743851	-0.0238809	-0.00873192	0.0132962	0.0473672	-0.0154328	0.0113489	0.058717	0.0286279	0.0651023	0.784975	0.109551	0.110583	0.0238209	0.00461243	0.034496	0.380687	0.266819	0.0163636	0.0227836	-0.00370126
	0.0463213	-0.0167365	-0.0423039	0.0847425	-0.0103512	-0.00814947	0.00303941	0.00308199	-0.0225904	-0.00108598	-0.0279935	0.0234727	0.0900107	0.038628	0.0201559	0.0378506	-0.000541279	0.0271603	0.0106674	-0.0146437	0.00601623	0.0190374	0.0267338	0.0207814	0.0172911	0.0177595	0.0157512	0.0476	0.0188642	0.0301738	0.0186527	0.0226608	0.055628	-0.0151681	0.0117348	0.0583873	0.0263881	0.0399223	0.276264	0.0647684	0.102955	0.0291799	0.0145333	0.0193465	0.0916784	0.104088	0.026283	0.019604	0.0204564
	0.0520353	-0.0155006	-0.0244396	0.0837927	-0.00620335	-0.0138295	0.00230476	0.000755157	-0.0262132	-0.007476	-0.0234737	0.0207761	0.0953156	0.0336013	0.0149595	0.0441069	0.0139615	0.031828	0.0104383	-0.0208976	0.0199079	0.0162626	0.0295179	0.0098054	0.0275194	0.021754	0.0135378	0.0601757	0.0537405	0.0246298	0.0461304	0.0353824	0.0806883	0.063679	0.0214595	0.0857442	0.0431497	0.00424325	-0.038344	0.022709	0.0604379	0.0337039	0.0101351	0.0200874	0.101517	0.058911	0.0207469	0.0205647	0.0261429
	0.0591005	-0.0152651	-0.0489955	0.0797189	-0.0088334	-0.0088353	-0.00256231	0.00620146	-0.0264927	0.00530746	-0.0217603	0.034272	0.0996145	0.0459863	0.00849479	0.0353322	0.00373462	0.035173	0.0299694	-0.00650692	0.0203077	0.0138666	0.0284433	0.00958034	0.0113022	0.0117439	0.0168882	0.0567855	0.0145863	0.024685	-0.00502927	-0.00767984	0.0095544	-0.0134281	-0.00103479	0.0419345	0.0134607	0.051979	0.92714	0.0715145	0.0622311	0.0309017	-0.00466062	0.058526	0.205473	0.247971	0.027343	0.0176705	0.0105099
	0.0510233	-0.0128672	-0.0405312	0.0726584	-0.00756984	-0.00827493	-0.00538325	0.0141187	-0.0143621	0.00281615	-0.0114371	0.0221481	0.0855119	0.0365362	0.00545299	0.0281901	0.00393193	0.0277122	0.00774009	-0.00388716	0.0115135	0.00676265	0.00916047	0.0369691	0.0290739	0.0149441	-0.000529966	0.109415	0.104889	0.0252241	0.011337	0.0368622	0.102792	0.0641435	0.0115833	0.0748811	0.0158727	0.0353251	0.0779311	-0.00454373	0.0844644	0.012493	0.0378998	0.0256085	0.110272	0.0655128	0.0438975	0.0133997	0.0238837
	0.0433572	-0.0118218	-0.0283548	0.0911986	0.010064	-0.008289	-0.0015457	0.00333124	-0.0213819	0.00812252	-0.0172548	0.0369338	0.106928	0.0368474	0.0063452	0.0242589	-0.000827447	0.0309728	-0.000813988	0.00409723	0.0138022	0.0171386	0.0327574	0.0158708	0.0301754	0.0231406	0.0182093	0.0254786	-0.0687074	0.0124614	-0.0102088	0.018008	0.07571	-0.00295208	0.0185537	0.0384201	0.0176263	0.0225851	0.556449	0.0657979	0.0750062	0.0232319	0.0309315	0.0393944	0.31307	0.213443	0.0419694	0.016021	0.0322847
	0.0371416	-0.0037251	-0.0404732	0.086492	-0.00634359	-0.00759222	0.000502373	0.0106102	-0.0309331	0.0080204	-0.0260939	0.0242336	0.0915511	0.0335081	0.0131424	0.0287925	-0.00384086	0.026183	0.00457973	-0.0140169	0.0155572	0.0134625	0.0273176	0.0198309	0.0209414	0.0185805	0.00902267	0.07572	-0.00636088	0.0273247	0.00802568	0.0408024	0.0734476	0.0277774	0.0104212	0.0480453	0.0227042	-0.0321459	0.00592978	-0.0139771	0.0282271	0.0323611	0.000475544	0.043569	-0.138467	-0.0591518	0.0244216	0.0301558	0.0158512
	0.0478544	-0.0183925	-0.0301921	0.0891562	0.00350359	-0.016389	-0.00212551	-0.0110169	-0.0388187	0.0057021	-0.0162089	0.0240084	0.0955946	0.0348022	0.0244583	0.0445952	0.00371548	0.0271861	0.0215262	-0.00540973	0.01522	0.0179844	0.00151541	0.00779413	0.0383209	0.0269468	0.0144863	0.0887304	0.0459722	0.0184375	0.0203376	0.0371178	0.0468242	0.00694512	0.000811654	0.0354937	0.039044	0.0428153	0.466421	0.068554	0.0671363	0.0154201	0.0102877	0.0701037	0.32519	0.141012	0.0316926	0.0150902	0.0233076
	0.0471159	-0.0172627	-0.0440912	0.0832956	0.00827159	-0.00907123	-0.00424298	-0.00127494	-0.0261981	0.00715527	-0.0331309	0.0188794	0.0928868	0.0259209	0.014732	0.0413941	0.00118807	0.0357047	-0.0321311	-0.0469789	0.0332536	0.0134657	0.0145195	0.0122641	0.0242027	0.0111724	0.0261413	0.0208463	-0.0390153	0.00885374	0.00207705	0.0256669	0.0134456	-0.0133036	-0.00301266	0.0180074	0.0149976	0.0450936	0.896714	0.08823	0.0837485	0.0189043	0.0190636	0.0609008	0.499909	0.238399	0.0179538	0.0337731	0.0210668
	0.0595846	-0.00739246	-0.0358434	0.0710196	-0.00513139	-0.0136995	-0.00779491	-0.00262107	-0.0121318	0.00708949	-0.0141972	0.0461008	0.105226	0.0307392	-0.000738573	0.00525611	-0.00515725	0.0362584	0.0113405	-0.0185208	0.0193228	0.00949393	0.00606013	0.0107123	0.0253876	0.0203569	0.0289266	0.063302	0.0418426	0.00212439	0.0118775	0.0245025	0.071382	0.0250452	0.00927193	0.0463285	0.0275954	-0.00738762	0.209697	0.0278483	0.0787253	0.0225783	0.0248931	0.0234993	0.178584	0.00239651	0.0345213	0.0195517	0.0275027
	0.0698458	-0.004877	-0.0310358	0.0473642	-0.0404159	-0.00964028	-0.00102088	-0.0115659	-0.0442852	-0.00888165	-0.0121554	-0.00105321	0.104139	0.0593813	0.0363726	0.0418708	0.011985	0.0421327	0.042971	0.00647174	0.0306958	0.0253371	0.0430907	0.00949815	0.00980368	0.0237038	0.00567244	0.0867415	0.0813102	0.0227786	0.0253273	0.0238692	0.0626161	0.0178698	-0.00785704	0.0340643	0.043978	0.0301088	0.408971	0.0696874	0.0864945	0.0161635	0.0182427	0.0317974	0.24144	0.0948739	0.0234948	0.040535	0.0129105
	0.0674209	-0.0142091	-0.0284157	0.0403567	-0.0365484	-0.00749159	-0.00157716	-0.000977639	-0.0370976	-0.00536461	-0.0169514	0.010041	0.0936154	0.0575834	0.0391955	0.0531511	0.026098	0.0456541	0.0527224	-0.00825099	0.0424877	0.0269985	0.0479936	0.00878874	0.0111576	0.0159903	0.00799118	0.0607258	0.0534417	0.0184226	0.00188264	0.00600185	0.0370513	0.00268976	0.00330851	0.0238021	0.0432751	0.0214657	0.402823	0.0830159	0.0823598	-0.000131512	0.0173956	0.0215221	0.203152	0.0946726	0.0160692	0.02999	0.0175412
	0.048581	-0.0129004	-0.0316581	0.0267246	-0.022633	-0.00516408	0.000206318	-0.00874586	-0.0256966	-0.0116136	-0.0159314	0.0157177	0.0932926	0.0480533	0.0298679	0.0542882	0.0140802	0.0346746	0.0302797	-0.00893489	0.0357243	0.0282272	0.0433402	-0.00633685	0.0238359	0.0275479	0.000937438	0.0687278	0.0929984	-0.00395376	0.0129237	0.0164694	0.0481026	-0.0276942	6.92994e-05	0.0216946	0.0148511	0.0148404	0.397008	0.0736224	0.0882611	0.0186008	-0.00326304	0.0371823	0.16199	0.0485213	0.0333711	0.0284553	0.0195692
	0.0449892	-0.00961495	-0.0260064	0.0977098	-0.0149619	-0.0138984	0.000506556	0.00820297	-0.0177097	-0.0022382	-0.0218236	0.025801	0.100646	0.0488898	0.0245267	0.0268532	0.00281212	0.0314248	0.0283833	-0.00760839	0.0108104	0.0160905	0.0241435	0.0178824	0.0248838	0.0181151	0.0238703	0.0719368	0.103453	0.0347277	0.022958	0.0243419	0.0681588	0.00603284	0.0104454	0.0668004	0.0279339	0.0039201	0.0348458	0.065927	0.0912113	0.0186281	0.0109882	0.0337386	0.0269985	-0.0243876	0.0411738	0.0165369	0.0289367
	0.0552441	-0.0152966	-0.0311573	0.0882482	-0.0138193	-0.00837637	-0.00334657	0.00782823	-0.0306892	0.00271883	-0.0228648	0.0309488	0.0966146	0.0418757	0.012743	0.0314914	0.00235058	0.0347199	0.00371986	-2.61921e-05	0.0307418	0.018176	0.0153002	0.0172228	0.0316585	0.021009	0.0158746	0.0328616	0.0233552	0.022329	-0.00921109	0.00139176	0.0375245	-0.0159487	0.0116978	0.0410355	0.0297687	0.0478598	0.71539	0.0940065	0.107731	0.0241414	-0.0207398	0.0181723	0.255569	0.211578	0.0226591	0.0101471	0.0227826
	0.0411835	-0.00994725	-0.0239544	0.0872303	-0.0217247	-0.00698163	0.000308172	0.00390876	-0.0108679	-0.00551904	-0.0117615	0.0333275	0.0988291	0.0325498	0.0162825	0.0181746	0.018116	0.026488	0.0196259	-0.00564627	0.0313028	0.0143817	0.0110795	0.00902439	0.0316104	0.0251504	0.0106886	0.0522442	0.113252	0.0294411	0.0205349	0.0279426	0.0972075	0.0295478	0.0328126	0.0925778	0.00706548	0.0276489	0.217811	0.104671	0.110504	0.0156616	0.00436037	0.00827044	0.127727	0.0981124	0.0359476	0.0175442	0.0150435
	0.0433708	-0.00727949	-0.0148024	0.0917736	-0.012689	-0.0248522	-0.00878085	-0.00894934	-0.0186413	-0.000166841	-0.0288299	0.0445843	0.0890217	0.0210588	-0.0155129	0.0049242	0.00906145	0.0327745	-0.00560122	-0.0219605	0.0271175	0.0112553	0.014393	0.0164107	0.0222128	0.0232976	0.00820794	0.0703211	0.0584659	0.0391591	-0.00825361	0.0241862	0.0814932	0.00907966	0.00294496	0.0673427	0.0418898	0.00812349	0.349685	0.0916848	0.0894569	0.0176174	0.00442819	0.0244185	0.115791	0.0446821	0.0363019	0.0186691	0.00524521
	0.0515089	-0.0046757	-0.0294189	0.0744518	0.00872656	-0.0156216	-0.0169367	-0.00267643	-0.0253215	-0.0026458	-0.024343	0.0197174	0.0922151	0.0383694	-1.00664e-05	0.00644201	-0.0109858	0.0216458	0.00799418	0.00257886	0.0337772	0.0119261	0.0197957	0.0296538	0.0210515	0.0159496	0.0142741	-0.0131926	-0.15287	-0.021195	0.0038184	0.0335678	0.0604594	0.0293363	0.0161456	0.0718547	0.00282735	0.0711833	0.950277	0.136929	0.0833907	0.00581423	-0.00221112	0.0214084	0.273857	0.261911	0.0158124	0.0278949	0.0141962
	0.0353563	-0.0125413	-0.0203455	0.064941	-0.0228648	-0.00629368	-0.00266363	-0.00817115	-0.0215672	-0.000602825	-0.0268385	0.0177844	0.0996063	0.0345632	0.00573975	0.013378	0.000611667	0.028925	0.0204372	-0.0067519	0.0284174	0.00738271	0.0178325	0.0274097	0.0249077	0.0163959	0.0262517	0.0643321	0.0284671	0.0198231	-0.00744033	0.00861512	0.0707747	0.00954658	0.0026337	0.0821606	0.0236847	-0.00736441	0.102958	0.0411049	0.0797242	0.0256333	0.00958578	0.0320645	0.0670623	0.0489019	0.0222943	0.0209439	0.00296808
	0.0339466	-0.00675095	-0.0261057	0.0702578	-0.00573384	-0.0118848	-0.00782463	-0.0101036	0.00223333	0.00360221	-0.0288948	0.0269672	0.0941908	0.0293165	-6.11531e-05	0.0117581	0.00355022	0.0334206	0.0115603	-0.0180005	0.0315585	0.00890849	0.0118667	0.0271147	0.0138526	0.0240846	0.0311526	0.0964918	0.102469	0.0314521	0.0278713	0.0451213	0.0899547	0.0557431	0.0159583	0.0953385	0.0193037	-0.00217662	-0.0816191	0.0272716	0.0824968	0.0276972	0.0250396	0.015654	0.115996	-0.0250456	0.0148062	0.0269663	0.0125893
	0.0467435	-0.000971305	-0.0246154	0.0624823	-0.0237422	-0.0161932	-0.0126015	-0.00326861	-0.0168674	-0.000786499	-0.014849	0.0326424	0.0935063	0.0350497	0.00555329	0.00203329	0.00950867	0.0261753	0.0255529	-0.00224758	0.0420278	0.00936088	0.0105897	0.0154827	0.0314039	0.0207118	0.0207198	0.0449797	-0.0506514	0.0422821	0.0245631	0.0367523	0.0631424	-0.00420249	0.0202455	0.0541409	0.0174411	-0.00391451	0.140708	0.0047946	0.0853987	0.0260028	0.0152512	0.0393483	0.260869	0.1389	0.0131252	0.0272923	-0.00604388
	0.034155	-0.00805604	-0.0143762	0.0661009	-0.00199	-0.0161949	-0.00804183	0.0021631	-0.0248665	0.000633302	-0.0262027	0.0390403	0.0858925	0.0327793	-0.00835416	0.00445827	0.00446985	0.0257249	0.0201192	-0.000651047	0.000312502	-0.00332391	0.00387477	0.0192915	0.0242617	0.0277626	0.00633846	0.0942784	0.0921615	0.0273737	0.0294683	0.0414541	0.0745376	0.0538782	0.0120398	0.0677915	0.0260095	0.0116188	0.28293	0.0458393	0.0813836	0.011343	0.0213298	0.042485	0.196805	0.181186	0.0171731	0.0364684	0.00622424
	0.045818	-0.0115216	-0.02585	0.0852741	-0.00556344	-0.0142481	-0.00383803	0.00122244	-0.0184624	0.00634671	-0.02737	0.0337777	0.0860728	0.032866	-0.00880212	0.00442337	-0.00137564	0.0270864	0.00966558	-0.00574021	0.0153251	-0.00241061	0.0153876	0.0305264	0.0252615	0.0221614	0.0089289	0.0855424	0.17097	0.00383667	0.0601986	0.0344563	0.155482	0.0743402	0.0167901	0.0698121	0.0356434	-0.0353371	-0.329121	-0.0263212	0.0416975	0.0151388	0.047612	0.0244706	-0.105784	-0.238499	0.0183736	0.0207659	0.00942449
	0.0252686	-0.00564698	-0.0302438	0.0606759	0.00869209	-0.00908241	-0.0110071	0.00286607	-0.0271072	0.00536279	-0.0200289	0.0398767	0.0845087	0.0329042	-0.00778749	0.0160396	0.00175977	0.0237307	0.0122003	-0.0169366	0.0161729	-0.00228028	0.0224863	0.0214407	0.0399389	0.0138277	0.0212372	0.0892878	0.0692006	0.0338266	0.0500708	0.0525468	0.075319	0.0552824	0.0236313	0.0419764	0.0347722	0.0121381	0.0830448	0.00597723	0.0604575	0.008128	0.0281998	0.0160031	0.189911	0.00846619	0.0337203	0.0242322	0.00581079
	0.03949	-0.0127349	-0.0246657	0.0495907	-0.0198123	-0.00761835	-0.00552476	-0.00518053	-0.027444	0.00152924	-0.018101	0.0226699	0.0770774	0.0317132	0.00660761	0.0253587	0.0232082	0.0188286	0.0160883	-0.00449558	0.0268863	-0.00236929	0.0176963	0.0136781	0.0126242	0.0205034	0.00552172	0.0621653	0.00745303	0.0101243	0.0133022	0.0250165	-0.000549353	-0.00929103	0.00796674	0.0110831	0.0154953	0.0516199	0.752947	0.0980867	0.100312	0.00135685	0.00611638	0.0464298	0.466983	0.284014	0.0251029	0.0213965	0.00450314
	0.0314985	-0.00914845	-0.0183337	0.073866	-0.022719	-0.00954809	-0.00801786	-7.00938e-05	-0.0194213	0.00954896	-0.0157244	0.023188	0.093566	0.0315299	-0.0130487	0.00367334	-0.00713145	0.0202384	0.0192368	0.00396828	0.0197049	0.00787916	0.0111348	0.0164268	0.0341357	0.0184786	0.0121353	0.0318668	-0.0733012	0.0207184	0.0234558	0.0366286	0.0358885	-0.01113	0.011429	0.0352898	0.0321457	0.0117743	0.306333	0.0561987	0.0903483	0.00161166	-0.00112574	0.0333158	0.306506	0.0935079	0.0326185	0.0273347	0.0014197
	0.0216727	-0.00549771	-0.0211373	0.0767569	0.00297904	-0.00798314	-0.00582484	2.74824e-05	-0.0141792	0.00711205	-0.016953	0.0420416	0.0762062	0.0208157	-0.00100947	0.00297083	-0.00883664	0.0260991	0.0204231	0.00916219	0.0163276	-0.00451945	-0.0134897	0.0339261	0.0236308	0.0257242	0.0124335	0.0567745	0.0398556	-0.0112599	0.00039266	0.0314323	0.0689087	0.0129221	0.0134178	0.0398903	0.0341208	0.0372225	0.540865	0.0363856	0.0953679	0.00703351	0.0106318	0.00946408	0.377231	0.14579	0.0289938	0.0259971	0.00344754
	0.0408651	-0.00857279	-0.0168365	0.0505339	-0.0110549	-0.0170595	8.00944e-05	-0.00196016	-0.0222922	0.00412176	-0.0101956	0.041936	0.0700607	0.0336002	0.00414427	-1.51907e-05	0.0280827	0.0238225	0.0267712	-0.00382213	0.0387175	0.00901917	0.00796623	0.0144264	0.0371707	0.0256209	0.0208819	0.0659546	0.0315744	0.0182203	-0.00442005	0.00072724	0.0497476	-0.013693	0.00972092	0.0448189	0.0455557	0.0282763	0.259814	0.0793339	0.105347	0.0193833	0.0103413	0.0101046	0.308668	0.0715327	0.0219433	0.0210695	0.0102406
	0.0411423	-0.00610605	-0.0196235	0.0811544	0.00871047	-0.00975379	-0.0171667	0.00071079	-0.0358667	0.00536773	-0.0251728	0.048971	0.083779	0.0249848	-0.010264	-0.00705007	-0.00223814	0.0269092	0.0140773	-0.00195192	0.0391053	-0.000955865	-0.0100485	0.0172911	0.0377618	0.0147433	0.00447625	0.0599151	0.0721375	0.0131259	0.00639677	0.0273309	0.0646009	0.00637508	0.00683647	0.0548585	0.0228096	-0.0372226	-0.0354153	-0.0152104	0.0835243	0.00740137	-0.00103504	-0.0145225	-0.0266264	-0.0443389	0.0250747	0.0196853	0.0105196
	0.0718659	-0.00362024	-0.0210538	0.0579182	-0.031811	-0.0150106	-0.00404958	-0.00968577	-0.0341094	-0.0066131	0.00132906	0.0208002	0.0899092	0.050342	0.0195157	0.0361927	0.0385032	0.0306738	0.050596	0.014471	0.060794	0.0168777	0.0421598	0.00163092	0.0172328	0.021611	0.0107959	-0.00699381	-0.0363173	0.0122252	-0.00190485	0.0245164	0.0453434	-0.00438686	0.0217899	0.063636	0.016642	0.0514365	0.839616	0.108468	0.129476	0.00856988	0.0113617	0.0167112	0.341178	0.264862	0.0166933	0.0306364	1.84108e-05
	0.0392542	-0.00137867	-0.0172326	0.086629	-0.00478441	-0.00753728	-0.00291605	-0.0117753	-0.0261203	0.00761394	-0.00631872	0.0334368	0.0782586	0.0320646	-3.5253e-05	0.0110304	0.0037851	0.0303155	0.0189911	-0.00407016	0.0396442	-0.000883905	0.00829943	0.0140205	0.0280373	0.0212014	0.0236107	0.0371003	0.0325954	0.0357264	-0.0134527	0.00713115	0.0610213	-0.0209307	0.00491386	0.0520899	0.00934501	0.0223975	0.216872	0.0945866	0.0929075	0.0249852	0.00420225	0.0365922	0.133573	0.102909	0.0349418	0.0293356	-0.000628878
	0.0338655	-0.00403131	-0.00867323	0.0843857	-0.00143249	-0.0126573	-0.00648792	0.0014559	-0.0124871	0.0110142	-0.021332	0.0426154	0.0759239	0.0225694	0.00624586	-0.0102237	0.00412052	0.0251107	0.00893802	-0.000512637	0.0378981	-0.014365	-0.00515204	0.0240167	0.033638	0.0258816	0.0222954	0.0402659	0.0174026	0.0406037	-0.0203079	0.00601967	0.042365	-0.0253104	0.0100614	0.058504	0.0249706	0.0649684	0.833987	0.0920568	0.104067	0.0183673	-0.00360209	0.04511	0.306407	0.167745	0.0294237	0.0253631	0.0142941
	0.0260768	-0.00723261	-0.0170667	0.0945309	-0.00455272	-0.0176213	-0.0153092	-0.0116452	-0.0236228	0.0050268	-0.0114463	0.0275268	0.0704795	0.0206217	-0.0076921	0.0111099	0.00368873	0.0195386	0.0140955	-0.00947999	0.0198925	0.00573695	0.006685	0.0286251	0.0333815	0.0226802	0.0253927	0.0523023	0.0851865	0.0349046	0.00834862	0.039812	0.0904415	0.0298994	0.0235782	0.085201	0.0220831	0.0100026	0.0966765	0.0424293	0.0618107	0.00752422	0.00964768	0.0342563	-0.0748121	-0.0871056	0.0164013	0.0184372	-0.00373158
	0.0505339	-0.00662798	-0.0178767	0.0721228	-0.00400418	-0.0105674	-0.00700341	-0.00130305	-0.0163925	-0.000993612	-0.0138091	0.0163615	0.0831513	0.0387687	0.00583293	0.0114536	0.0090134	0.0281456	0.0196053	0.0139449	0.0404979	0.0106095	0.0263526	0.0219422	0.0154804	0.0253284	0.00251821	0.0499301	0.039318	0.0173138	-0.00116222	0.0172854	0.0782692	0.00881391	0.0255912	0.0748729	0.019753	0.0526099	0.394454	0.100333	0.09558	0.0206426	0.0102272	0.0330632	0.270652	0.228943	0.0202578	0.0273571	0.00883149
	0.0202258	-0.00513879	-0.0153111	0.0792242	-0.00775495	-0.0156564	-0.0168279	-0.00543608	-0.0327447	0.000977179	-0.0129219	0.0435587	0.086845	0.024907	-0.0156931	0.00200094	0.00714903	0.0252138	0.014553	-0.0198134	0.0271134	-0.00320055	0.0164745	0.0339621	0.0313581	0.0183177	0.0292992	0.0782328	0.0624549	0.0196826	-0.0026631	0.00630223	0.0937136	0.0205557	0.0136517	0.0931388	0.0124189	0.030413	0.380261	0.0842653	0.0808033	0.0266241	0.0217577	0.0331852	0.165578	0.100074	0.0128605	0.0271889	0.00358166
	0.0680412	-0.00244078	-0.0237441	0.0225063	-0.018955	-0.01155	-0.00723785	0.000748045	-0.015838	-0.00595748	-0.018974	-0.001726	0.0761163	0.0423311	0.0132163	0.0151126	0.0364034	0.0260275	0.0351083	0.0172916	0.0542301	-0.003245	0.0135435	0.0113552	0.0335629	0.0267184	0.0058763	0.0698399	0.0208069	0.0168472	0.0160454	0.0347578	0.135386	0.0311537	0.00900864	0.090252	0.00244395	0.000718595	-0.0451907	0.0155247	0.0765834	0.0291699	0.0138447	0.0449772	0.184963	0.0246062	0.0186579	0.0428585	0.00718541
	0.0584696	-0.00474671	-0.0203297	0.0760002	-0.0185393	-0.023264	-0.00901887	-0.00715923	-0.0251395	0.000246573	-0.0201001	0.0149104	0.0740717	0.0518657	0.0160039	0.0257367	0.0157307	0.0308892	0.0283114	0.0151621	0.0423461	0.0139266	0.0264339	0.00779994	0.0259268	0.0288309	0.00117698	0.0688878	0.0184578	-0.00341417	0.0183068	0.0360214	0.0610955	0.00630578	0.00714965	0.0608913	0.0137203	0.0101355	0.0404091	0.0509252	0.0700542	0.0196649	0.0198203	0.0473601	0.0773484	0.0188276	0.0290714	0.0282453	0.012434
	0.0570532	-0.0121118	-0.0161598	0.0696398	-0.0158248	-0.0164495	-0.00799735	0.00530446	-0.0281384	-0.00881128	-0.00669502	0.0258476	0.0786756	0.0491723	0.0147295	0.0185453	0.00380463	0.0397375	0.0235718	0.00264942	0.0445993	0.00271198	-9.4167e-05	0.0229765	0.0329044	0.0326434	0.00654032	0.0236937	0.0103549	-0.0186297	0.00083196	0.0273822	0.052854	-0.00985159	0.0113938	0.0537061	0.0226659	0.0183478	0.40969	0.0624011	0.0914291	0.0296551	0.0184983	0.0389653	0.149141	0.153692	0.0189375	0.0450592	0.019395
	0.049737	-0.00561214	-0.0171311	0.0679493	-0.0310114	-0.020577	-0.00242068	-0.00615043	-0.0193944	-0.000284595	-0.0187127	0.0250231	0.0816813	0.0378924	0.0268267	0.0185873	0.00447664	0.0382492	0.028744	0.0212679	0.0401074	0.0161347	0.0298686	0.00822612	0.0171815	0.0232307	0.0105785	0.0817026	0.123946	0.0121311	-0.00508389	0.00316028	0.0829563	-0.0126809	0.00808827	0.0529589	0.0154229	0.000904545	-0.0437931	0.0403947	0.0695493	0.00378759	0.0315867	0.0195977	0.201518	0.0798575	0.0174286	0.0375248	0.00214479
	0.0431448	-0.00245055	-0.00526902	0.0499648	-0.0158079	-0.0172702	0.000973348	-0.00812678	-0.00664807	-0.00458644	-0.0186281	0.022542	0.0684214	0.0384621	0.0258348	0.0125467	0.0122566	0.0251265	0.0242411	0.00355858	0.0444209	0.0155002	0.0276104	0.0338408	0.0254713	0.0219371	0.0138646	0.0387685	-0.0153881	0.0108163	0.0204174	0.00966357	0.0121614	0.00433218	0.00664296	0.0421322	0.0119228	0.0233112	0.348383	0.0796908	0.086904	0.000111045	0.0134609	0.044072	0.291216	0.185108	0.0275589	0.0502556	0.0106912
	0.0386316	-0.00529611	-0.00557203	0.0783175	-0.00158702	-0.0173299	-0.010005	-0.00896962	-0.026827	0.00234505	-0.0134095	0.0337445	0.0821372	0.0248166	0.014599	-0.00196095	0.00736463	0.0235889	0.00765869	-0.000311695	0.0558736	0.0114832	0.0030371	0.0273608	0.0320436	0.0263993	0.00559544	0.0710989	0.0850979	0.0318471	0.00358448	0.0295027	0.102816	0.0424528	-0.00105035	0.087295	0.0334778	0.00579478	-0.0774838	0.00131006	0.070883	0.0185477	0.0245778	0.0250845	0.134486	-0.0577358	0.0312295	0.029697	0.0284694
	0.0580005	0.00274647	-0.02699	0.0654274	-0.0215282	-0.0209968	0.00511274	-0.0173889	-0.0245997	-0.00529492	-0.00845464	0.0234892	0.0828703	0.0391132	0.0214633	0.0295176	0.020793	0.0312489	0.032981	-0.00182698	0.057021	0.0228197	0.0236932	0.0199183	0.016535	0.0227715	0.0122875	0.0361907	0.0169322	0.00906323	0.0235821	0.00171588	0.0313917	0.00410322	0.00221428	0.031985	0.0254028	0.0130376	0.28111	0.052444	0.101776	0.0108269	0.00318857	0.0455488	0.221894	0.154649	0.0408982	0.0371325	0.0176974
	0.0402099	-0.00598211	-0.00821403	0.0816792	0.00451926	-0.0240682	-0.0243745	-0.0156141	-0.0268759	-0.00379284	-0.0217418	0.0419057	0.0877083	0.00422835	-0.0263977	0.000118075	-0.0152413	0.0229752	0.0214418	-0.00802282	0.047513	0.00967424	0.00328989	0.0252448	0.0115764	0.0247893	0.0101707	0.0264241	-0.010612	-0.0110055	-0.0187539	-0.00752067	0.0222492	-0.039685	-0.00747679	0.0192808	0.041971	0.0185979	0.556231	0.0849319	0.103197	0.0144516	-0.00390756	0.043179	0.259853	0.168412	0.0498416	0.0344723	0.0276016
	0.0609753	-0.0127953	-0.00927732	0.0377572	-0.0434644	-0.00509369	-0.0123705	-0.0185444	-0.020214	-0.0149076	-0.024949	0.0129148	0.0817501	0.0474704	0.023165	0.038537	0.0166308	0.0245896	0.051987	0.0117234	0.0616441	0.0143846	0.0416352	0.00187814	0.00158057	0.0165274	0.0222712	0.0294212	0.0199686	0.029234	0.000158857	0.00852505	0.0728256	-0.00383873	0.00601498	0.0539887	0.0234991	0.0439445	0.596746	0.101668	0.12014	0.000625947	0.00128827	0.00758818	0.352761	0.191894	0.0378017	0.055268	0.0203183
	0.0420511	-0.00310229	-0.00848995	0.0748733	-0.00501877	-0.0176037	-0.00126354	-0.00185524	-0.021184	-0.00162312	-0.0177599	0.02662	0.0925144	0.0248848	-0.00472885	0.0214244	-0.00115824	0.0180591	0.0160754	-0.00999199	0.0315808	0.00269982	0.0191191	0.0281253	0.0267154	0.017675	-0.0106069	0.0225921	0.048419	0.0151282	0.0121409	0.0131012	0.0816779	-0.00396049	0.0125487	0.0735734	0.0314389	-0.0132282	0.008814	0.0307709	0.0847067	0.00733502	0.0071111	0.0122896	0.092833	-0.00700863	0.0322412	0.0523134	0.013032
[truncated: 736 more rows]
[truncated: 154 more columns]

## Sheet: Description
	This table shows values of changes in fluorescence intensities used to generate the heatmap. Each row is an imaging frame (500 ms). Each column is a single cell.
