# Supplementary material for: Functional rescue and AI analysis of a human inactivating GPCR mutation using a small molecule
Source: EMBO Mol Med. 2026 Jan 8;18(2):725–58. doi: 10.1038/s44321-025-00369-2 (PMC12905377; doi:10.1038/s44321-025-00369-2)
Supplement: Supplementary file 7 — Source data Fig. 6 [file 44321_2025_369_MOESM7_ESM.zip › Figure 6/Figure 6C/Figure 6C.xlsx]

## Sheet: Figure 6C
	Basal (Het)	LH (Het)	Basal (Hom)	LH (Hom)
	0.122651	1.10468	0.0629	0.088324
	0.259023	1.24812	0.022908	0.040452
	0.230114	0.499915	0.03893	0.040727
	0.37372	0.507354	0.057294	0.105296
	0.129285	0.967445	0.04835	0.051731
	0.140302	1.57668	0.020659	0.028042
	0.12186	2.68638	0.035501	0.025225
	0.235449	3.15727	0.020414	0.015645
	0.196498	1.84973	0.029696	0.059386
	0.399656	0.517802	0.03238	0.044967
	0.200598	2.49877	0.017286	0.017246
	0.23888	0.457004	0.054702	0.074529
	0.12561	0.440227	0.069721	0.121637
	0.256075	1.17805	0.061359	0.081202
	0.127644	0.539005	0.055473	0.060244
	0.259029	1.16898	0.070478	0.103215
	0.139819	0.598888	0.065405	0.067047
	0.12053	0.495881	0.031202	0.047799
	0.154682	0.70026	0.048208	0.070144
	0.201743	1.13475	0.026801	0.055489
	0.333814	1.06108	0.062927	0.121444
	0.357722	0.816354	0.08243	0.082003
	0.195618	0.578231	0.06505	0.06654
	0.189373	0.553713	0.037288	0.060855
	0.206542	0.61667	0.051883	0.072336
	0.101258	0.311331	0.02482	0.054295
	0.215875	0.65172	0.051844	0.071259
	0.247782	0.762861	0.103244	0.143955
	0.212769	0.624525	0.158975	0.194006
	0.120451	0.442829	0.046693	0.060046
	0.137439	0.44063	0.057812	0.060199
	0.310178	0.71947	0.052277	0.061549
	0.324784	0.658465	0.080692	0.155482
	0.359906	0.757599	0.100521	0.133038
	0.274001	0.739082	0.047652	0.046908
	0.20867	0.856158	0.133998	0.123362
	0.046609	0.175186	0.060716	0.086767
	0.103478	0.119786	0.145419	0.224097
	0.037596	0.071277	1.05012	2.97683
	0.061596	0.408494	0.142807	0.200751
	0.085253	0.368462	0.048156	0.14812
	0.089182	0.652883	0.044852	0.057235
	0.085549	0.889896	0.065799	0.086731
	0.337729	1.20549	0.076296	0.070104
	0.06492	0.552556	0.468269	1.05862
	0.059379	0.612288	0.268924	0.621628
	0.055324	0.890105	0.053635	0.057843
	0.088301	0.628844	0.054594	0.070855
	0.077452	0.764975	0.048443	0.050111
	0.087497	0.84246	0.04443	0.062503
	0.131665	0.733958	0.188906	0.256628
	0.089269	0.511658	0.030727	0.020425
	0.058742	0.554992	0.038147	0.031822
	0.100587	0.861015	0.050405	0.072449
	0.049956	0.596775	0.055837	0.048434
	0.062598	0.615373	0.163828	0.068755
	0.107409	0.535395	0.033182	0.034118
	0.234451	0.574491	0.060431	0.070892
	0.101106	0.585919	0.051327	0.074518
	0.081647	0.661238	0.095333	0.079542
	0.112103	0.561678	0.184059	0.048576
	0.050983	0.365715	0.070044	0.081718
	0.055287	0.658953	0.099497	0.052925
	0.094865	0.520921	0.048499	0.074054
	0.059876	0.663248	0.042402	0.032821
	0.064642	0.414051	0.029374	0.024501
	0.071476	0.529829	0.033296	0.041939
	0.065282	0.651304	0.063227	0.122466
	0.089758	0.353488	0.054876	0.134763
	0.07075	0.258249	0.056311	0.113556
	0.071077	0.446664	0.064606	0.293629
	0.073809	0.777725	0.054438	0.280903
	0.143675	0.90839	0.031837	0.030153
	0.826759	0.576556	0.0684	0.139358
	0.154434	0.754509	0.068586	0.09497
	0.048451	0.609452	0.098488	0.113315
	0.075391	0.468724	0.087831	0.384375
	0.078883	0.649953	0.078556	0.434166
	0.053396	0.504495	0.163341	0.204217
	0.064125	0.353191	0.091013	0.349408
	0.092112	0.612697	0.043007	0.27357
	0.451808	0.943323	0.06824	0.662197
	0.088065	0.547116	0.113385	0.096565
	0.071272	0.843526	0.13514	0.59221
	0.164655	1.15469	0.146288	0.421952
	0.191125	1.06245	0.061192	0.124214
	0.191534	1.11478	0.083077	0.412839
	0.38105	1.11841	0.07804	0.39967
	0.080728	0.667093	0.097704	0.288734
	0.076433	0.486894	0.027655	0.028578
	0.0757	0.361647	0.039395	0.074698
	0.133557	0.589222	0.017846	0.002744
	0.0736	0.551238	0.024094	-0.00362
	0.128461	0.799916	0.03602	0.04138
	0.046208	0.442135	0.024959	0.05464
	0.092289	0.371505	0.031682	0.081636
	0.215978	0.864313	0.057551	0.082105
	0.098378	0.565514	0.035829	0.086119
	0.086393	0.58103	0.032374	0.02494
	0.093054	0.849005	0.049822	0.059389
	0.044067	0.630922	0.021252	0.021893
	0.075611	0.691499	0.041481	0.043599
	0.086752	0.793066	0.035028	0.084094
	0.072608	0.687808	0.040276	0.056994
	0.062876	0.567737	0.044247	0.05174
	0.071163	0.641878	0.018328	0.013716
	0.084091	0.274239	0.037903	0.054111
	0.119019	0.856366	0.023372	0.051825
	0.13723	1.25459	0.025929	0.0289
	0.321941	0.922277	0.028355	0.041265
	0.186967	1.11705	0.043519	0.055975
	0.077161	0.534777	0.044951	0.075435
	0.181548	0.860081	0.032431	0.066481
	0.125335	0.842191	0.030799	0.047465
	0.099847	0.678146	0.029675	0.035676
	0.060182	0.506366	0.041681	0.080772
	0.078938	0.223618	0.043475	0.077154
	0.068793	0.269122	0.022451	0.030471
	0.103316	0.259047	0.025839	0.058845
	0.080724	0.265312	0.067926	0.08161
	0.090307	0.281905	0.037206	0.051245
	0.08959	0.238421	0.03955	0.063588
	0.13277	0.39967	0.060054	0.083691
	0.074984	0.24658	0.075665	0.093323
	0.335448	0.314731	0.055995	0.060124
	0.089103	0.446759	0.016607	0.010001
	0.057676	0.043386	0.016924	0.004582
	0.034157	0.057824	0.016851	0.009253
	0.081487	0.083029	0.020047	0.015403
	0.050833	0.09816	0.0289	0.040748
	0.048752	0.086717	0.014742	0.026837
	0.244087	0.370677	0.034592	0.028437
	0.075724	0.095206	0.040085	0.042848
	0.071542	0.312163	0.023866	0.020339
	0.159931	0.334091	0.018107	0.016311
	0.347448	0.574227	0.022346	0.024018
	0.226218	0.326008	0.026384	0.045367
	0.10388	0.173352	0.025204	0.040175
	0.080587	0.341672	0.015986	0.01552
	0.060003	0.196255	0.033843	0.026952
	0.069771	0.234036	0.040768	0.025779
	0.075494	0.218347	0.024854	0.024366
	0.049464	0.161184	0.027787	0.029631
	0.070546	0.134112	0.03448	0.0492
	0.073168	0.21409	0.025851	0.052975
	0.120751	0.215026	0.027764	0.051524
	0.085706	0.446488	0.051858	0.047522
	0.056309	0.236793	0.041648	0.040878
	0.064902	0.289272	0.047875	0.043551
	0.087341	0.254129	0.044163	0.038232
	0.597374	1.08472	0.045753	0.049543
	0.052137	0.247133	0.04115	0.035123
	0.074541	0.209032	0.030017	0.035999
	0.069653	0.247627	0.025624	0.025332
	0.069774	0.218598	0.0498	0.072294
	0.083978	0.19139	0.034007	0.026556
	0.766007	1.36605	0.045553	0.061717
	0.084416	0.101184	0.033845	0.01619
	0.188118	0.363168	0.076531	0.038299
	0.061556	0.249317	0.15163	0.051555
	0.1299	0.298478	0.080427	0.046895
	0.071298	0.245283	0.081484	0.08042
	0.072605	0.183557	0.021328	0.023324
	0.079471	0.191557	0.04804	0.038986
	0.065363	0.241096	0.103894	0.069463
	0.070083	0.226174	0.095399	0.100902
	0.081863	0.19323	0.152312	0.084315
	0.092479	0.284414	0.040539	0.03661
	0.083679	0.276176	0.089988	0.051997
	0.070722	0.217941	0.056205	0.038438
	0.113861	0.270864	0.055621	0.034809
	0.071437	0.184426	0.110937	0.11928
	0.051981	0.124946	0.061145	0.092785
	0.068162	0.22738	0.052487	0.033079
	0.061858	0.199465	0.130264	0.055451
	0.110652	0.230619	0.067464	0.05756
	0.081916	0.207647	0.033229	0.035699
	0.092106	0.226746	0.104831	0.078673
	0.068525	0.191692	0.049801	0.043875
	0.09185	0.207656	0.044103	0.053948
	0.072608	0.28121	0.045798	0.046488
	0.107723	0.239656	0.118903	0.081074
	0.144445	0.332895	0.024741	0.034577
	0.072524	0.156749	0.040072	0.083295
	0.117161	0.279312	0.070062	0.043646
	0.081151	0.210482	0.084561	0.025158
	0.0853	0.196521	0.064518	0.045706
	0.105538	0.261811	0.122049	0.095288
	0.092755	0.151418	0.079294	0.053028
	0.097694	0.290425	0.4319	0.418041
	0.073824	0.219126	0.043605	0.037483
	0.09986	0.21203	0.052689	0.029504
	0.075812	0.218096	0.027505	0.034241
	0.077857	0.151466	0.066976	0.063694
	0.096992	0.130374	0.07302	0.033927
	0.061946	0.150824	0.063918	0.03824
	0.058258	0.221112	0.148341	0.077325
	0.083759	0.249248	0.03201	0.034492
	0.089494	0.127677	0.09149	0.051347
	0.197092	0.283394	0.049287	0.058221
	0.169359	0.26407	0.065882	0.074534
	0.061087	0.241736	0.051629	0.072264
	0.073256	0.26424	0.035504	0.032631
	0.082098	0.138489
	0.084235	0.085192
	0.055564	0.291652
	0.070478	0.201834
	0.08261	0.199071
	0.073563	0.178641
	0.073914	0.096725
	0.245687	0.460189
	0.072638	0.164747
	0.123922	0.296106
	0.145188	0.290152
	0.184581	0.259924
	0.138655	0.237636
	0.091021	0.126812
	0.067838	0.203367
	0.096475	0.245148
	0.0874	0.167756
	0.101374	0.290664
	0.125601	0.294651
	0.063921	0.229449
	0.07049	0.252556
	0.11521	0.211714
	0.155895	0.213163
	0.120854	0.245454
	0.094217	0.217677
	0.103667	0.192106
	0.981369	1.22637
	0.320615	0.441113
	0.187475	0.344358
	0.115829	0.309494
	2.12429	0.191273
	0.10455	0.217337
	0.10369	0.219119
	0.056365	0.232268
	0.05352	0.200087
	0.059805	0.140348
	0.070892	0.251778
	0.067191	0.250579
	0.091839	0.237193
	0.061027	0.269951
	1.60892	0.169313
	0.104479	0.236298
	0.063598	0.214367
	0.120585	0.190856
	0.100438	0.274622
	0.069656	0.192772
	0.151031	0.174199
	0.201697	0.802783
	0.517942	0.784456
	0.100818	0.160076
	0.119801	0.149447
	0.162855	0.198689
	0.131158	0.240749
	0.110346	0.245415
	0.094457	0.228683
	0.06969	0.207667
	0.131362	0.197437
	0.242939	0.777329
	0.091519	0.37573
	0.093482	0.342492
	0.096379	0.293581
	0.104895	0.304334
	0.121029	0.3214
	0.092584	0.349713
	0.078851	0.308552
	0.089876	0.380219
	0.843641	3.99234
	0.428197	0.904233
	0.207159	0.441993
	0.237072	0.35606
	0.072772	0.064655
	0.829873	0.326568
	0.417091	0.34406
	0.129204	0.357094
	0.072444	0.329509
	0.106138	0.333197
	0.096403	0.361793
	0.078342	0.325603
	0.108371	0.306219
	0.093703	0.567847
	0.100269	0.385533
	0.090543	1.27273
	0.063598	0.407801
	0.094877	0.312476
	0.067524	0.346714
	0.099963	0.357696
	0.092272	0.369085
	0.099154	0.337689
	0.099177	0.334332
	0.104913	0.35618
	0.089263	0.328227
	0.064843	0.26818
	0.101779	0.298269
	0.094436	0.25238
	0.096199	0.320956
	0.136787	0.313022
	0.138807	0.291856
	0.114868	0.370416
	0.146759	0.328166
	0.119586	0.280578
	0.070066	0.172747
	0.07913	0.118027
	0.11478	0.34675
	0.105259	0.31411
	0.082417	0.303437
	0.150994	0.304314
	0.086739	0.294663
	0.153286	0.398879
	0.065217	0.087316
	0.091775	0.07968
	0.108997	0.083933
	0.132226	0.187632
	0.105301	0.142564
	0.141854	0.304762
	0.141007	0.18465
	0.089471	0.197694
	0.118808	0.151633
	0.087009	0.132052
	0.098274	0.123853
	0.076714	0.187922
	0.101972	0.109464
	0.188862	0.24778
	0.060932	0.079216
	0.063072	0.113413
	0.073012	0.12967
	0.087029	0.143092
	0.093896	0.132417
	0.083747	0.079005
	0.087928	0.113463
	0.066316	0.090866
	0.080341	0.103936
	0.08916	0.15213
	0.095122	0.142178
	0.116559	0.136646
	0.106368	0.156095
	0.098296	0.145277
	0.136106	0.19152
	0.12715	0.200399
	0.13426	0.135299
	0.167498	0.172025
	0.149906	0.234148
	0.134123	0.27765
	0.126225	0.202067
	0.135398	0.128528
	0.093287	0.111159
	0.110572	0.110939
	0.118384	0.125114
	0.113967	0.106201
	0.125514	0.196136
	0.19998	0.235904
	0.194333	0.182873
	0.13058	0.135033
	0.127113	0.208486
	0.121713	0.138841
	0.056203	0.056461
	0.107538	0.104573
	0.045413	0.090818
	0.055716	0.07271
	0.177807	0.224056
	0.099026	0.193354
	0.083032	0.137319
	0.106716	0.174215
	0.057876	0.096108
	0.090129	0.123888
	0.113226	0.122062
	0.075135	0.162846
	0.089302	0.053726
	0.069277	0.059602
	0.068016	0.070473
	0.068596	0.071743
	0.080964	0.189518
	0.095712	0.130724
	0.118908	0.054505
	0.140066	0.465562
	0.078247	0.125046
	0.120028	0.13129
	0.084059	0.12813
	0.055512	0.075319
	0.114806	0.153688
	0.105057	0.160373
	0.110508	0.104051
	0.089806	0.222024
	0.074816	0.179857
	0.100617	0.198629
	0.137212	0.272243
	0.083212	0.097918
	0.145054	0.23519
	0.131046	0.105423
	0.154806	0.214493
	0.094598	1.57262
	0.070193	0.263341
	0.151655	0.50444
	0.182308	0.353369
	0.079206	0.321833
	0.088942	0.455144
	0.846316	0.53737
	0.120943	0.087903
	0.088539	0.112771

## Sheet: Description
	This tables lists changes in fluorescence intensities (readout of changes in intracellular calcium levels) before (Basal) and during LH application.
