# Supplementary material for: Functional rescue and AI analysis of a human inactivating GPCR mutation using a small molecule
Source: EMBO Mol Med. 2026 Jan 8;18(2):725–58. doi: 10.1038/s44321-025-00369-2 (PMC12905377; doi:10.1038/s44321-025-00369-2)
Supplement: Supplementary file 8 — Source data Fig. 8 [file 44321_2025_369_MOESM8_ESM.zip]

Archive with 5 entries (2 files):
- Figure 8/
- Figure 8/Figure 8A/
- Figure 8/Figure 8A/Figure 8A.PNG
- Figure 8/Figure 8B/
- Figure 8/Figure 8B/Figure 8B.PNG
