# Supplementary material for: Functional rescue and AI analysis of a human inactivating GPCR mutation using a small molecule
Source: EMBO Mol Med. 2026 Jan 8;18(2):725–58. doi: 10.1038/s44321-025-00369-2 (PMC12905377; doi:10.1038/s44321-025-00369-2)
Supplement: Supplementary file 9 — Source data Fig. 9 [file 44321_2025_369_MOESM9_ESM.zip]

Archive with 8 entries (4 files):
- Figure 9/
- Figure 9/Figure 9A/
- Figure 9/Figure 9A/Figure 9A.tif
- Figure 9/Figure 9A/Figure 9A.xlsx
- Figure 9/Figure 9B/
- Figure 9/Figure 9B/Figure 9B.xlsx
- Figure 9/Figure 9D/
- Figure 9/Figure 9D/Figure 9D.xlsx
