# Supplementary material for: Functional rescue and AI analysis of a human inactivating GPCR mutation using a small molecule
Source: EMBO Mol Med. 2026 Jan 8;18(2):725–58. doi: 10.1038/s44321-025-00369-2 (PMC12905377; doi:10.1038/s44321-025-00369-2)
Supplement: Supplementary file 9 — Source data Fig. 9 [file 44321_2025_369_MOESM9_ESM.zip › Figure 9/Figure 9A/Figure 9A.xlsx]

## Sheet: Figure 9A
	Columns (cells)
Rows (frames)
	-0.00242023	0.00781455	0.0743813	0.0305207	-0.00121153	2.6534	0.0618542	0.0491194	0.0165506	0.0337938	0.0106345	0.0516693	0.0235607	0.0340618	0.152332	0.0470239	-0.00272492	0.156402	0.103404	-0.00205199	-0.0498411	0.0273461	0.0292215	-0.00916991	0.0505685	-0.0238507	0.00389084	0.00775458	0.0048906	0.052469	-0.0057534	0.0368653	-0.00812345	-0.0149853	-0.0145045	0.0245591	0.0676894	0.0331913	0.0134774	-0.0164239	-0.0216904	0.0673181	0.057262	0.0308555	0.0140195	-0.0315469	-0.0257741	0.0443848	0.0346937
	-0.02439	-0.0262229	0.0576653	0.00759518	0.0106348	2.71883	0.0120308	0.0430414	0.000534557	0.0556901	-0.00578192	0.038252	-0.00194213	0.0618855	0.142691	0.0401886	0.00428928	-0.00132888	0.0475742	-0.0229752	-0.0189733	0.0115976	-0.0157587	0.0208034	0.00534063	0.00606874	-0.00351617	0.00784541	0.0166263	0.00603053	0.0554162	-0.00990441	0.0219955	0.00742792	0.000475306	0.0111927	0.0701761	0.0780087	0.0426656	0.00518253	0.0121152	0.0321944	-0.00606198	0.0410061	-0.00472787	-0.0110476	0.0043585	0.0117874	0.0296162
	0.0445201	0.029514	0.101173	0.0173624	0.0291579	2.52748	0.0343303	0.0220421	-0.00752451	0.0458668	-0.025314	0.0378278	0.0479788	0.0738888	0.11807	0.0466822	0.035238	0.0509128	0.0417101	0.0153333	-0.00731085	0.00772026	-0.0150895	0.0231522	-0.00565862	0.0165472	-0.00541008	0.0181194	-0.00784449	0.0540121	0.00891212	0.0493072	-0.0179759	0.0523002	-0.00261137	-0.0172216	-0.00791388	0.0717699	-0.0426461	0.0112054	-0.0217414	0.036789	0.0195337	0.051831	0.019728	0.0181244	0.00701716	0.00393479	0.032011
	0.00357765	0.00298209	0.0194968	0.0161355	0.0102686	2.68219	0.0835563	-0.0278754	-0.00792314	0.112199	0.0149593	0.00837771	-0.0193588	0.0445271	0.130957	0.0278824	-0.00690613	0.0314766	0.0719331	0.00939659	0.0226074	0.0257022	0.0215782	-0.00815155	0.0256249	-0.015889	0.0354612	0.0113771	0.0179961	0.0727164	-0.0220037	0.0546734	0.0071892	0.0187741	-0.00276841	0.0174543	0.0396626	0.145029	0.0291921	0.0143634	0.0053126	0.075332	0.0316766	0.0267419	0.00206882	0.00418018	0.0206941	0.00108063	0.00339575
	0.0153511	0.00709381	0.0520118	0.0166882	0.0264019	2.71327	-0.033998	0.0225333	0.0344898	0.00543103	0.0425039	0.0267442	0.0661757	0.030004	0.033532	0.0326179	0.0571788	0.0444114	0.0822049	-0.0161006	-0.0134065	0.0518136	0.0142387	-0.000111318	0.0119446	0.00677342	-0.0170821	0.0237866	-0.0413812	0.0556395	0.0399276	0.0120529	0.0222101	-0.0442019	0.0430019	0.00578314	0.0460132	0.0768409	-0.0411079	-0.0295129	0.015293	0.0665117	0.0258459	-0.0206523	0.0154635	-0.0127038	-0.00172072	-0.0122617	0.017223
	-0.0235335	0.0280643	0.0929478	0.0358865	0.0453827	2.57651	0.039174	-0.0066163	0.000734473	0.0495648	0.0464338	0.0190933	-0.011908	0.0562824	0.12181	0.0772253	0.0670484	0.030297	0.0588397	0.0149916	0.0267121	0.0314576	0.0155678	-0.0326455	0.0184963	-0.0289994	0.0164348	0.0151994	0.0253224	0.0420983	-0.0241791	0.00534353	0.0286781	-0.00764154	-0.0371923	0.0235849	-0.0031217	0.151379	0.0107206	-0.000263777	-0.00942116	0.00169594	0.0243393	0.0426139	-0.01454	0.00483319	0.0017718	-0.000882584	0.00463905
	0.00231055	0.0104644	0.029907	-0.0110653	0.0237649	2.58142	-0.00511271	0.00589067	0.0368274	0.0246817	0.0770641	-0.0181103	0.0311437	0.0360625	0.0857635	0.0410432	0.086107	0.0351979	0.0483106	0.0416122	-0.0175092	-0.00436508	-0.0213575	-0.0361063	0.026878	-0.00268595	0.00365561	-0.0208665	0.0267737	0.0434009	-0.00067766	-0.000940671	-0.0137717	0.00105649	-0.00212542	-0.0192711	-0.0152844	0.0422959	0.0376222	0.0323887	0.0328805	0.00068604	-0.00191523	0.0197677	-0.00227842	0.0221128	-0.0247365	0.0114649	0.0245612
	0.0320964	-0.0542066	0.017447	0.0371972	0.0315125	2.49622	0.00225695	0.00890259	0.021732	-0.00442039	0.0325802	-0.0162207	0.00281992	0.0204775	0.100005	0.0611629	0.0389512	0.0445534	0.0610014	0.010363	0.0225613	0.00626081	0.019783	0.0142857	0.0391554	-0.00384561	0.0486339	0.00732382	-0.026638	0.0308036	0.0690539	-0.0710196	0.0075624	-0.0267708	-0.01014	-0.00308352	-0.00655063	0.0545897	0.0269025	-0.0118098	0.0652164	0.0472376	0.0321556	0.0159621	0.01945	-0.00389248	0.0245504	0.00637981	0.0179957
	0.0152992	-0.0611454	0.0783687	-0.0194717	-0.0154724	2.65009	0.0570118	0.00784238	0.0744203	0.078051	0.0456602	-0.00682211	0.0513002	0.0688214	0.0853338	0.0204084	0.0251646	0.0194472	0.0790177	0.0431626	-0.0560874	0.0534061	-0.0011679	0.0176158	0.0192441	0.0262679	-0.00972158	0.00458774	0.00700358	-0.0138977	-0.0122497	0.00399469	0.0342857	-0.0301716	0.0630087	-0.0397434	0.0136708	0.126407	0.00184636	0.000244695	0.0203382	0.0432336	0.0351999	0.0582891	0.0313772	0.0143513	0.0115611	0.0338158	0.00933509
	0.0481324	0.0226302	0.060952	0.00469107	0.016512	2.42793	-0.00905535	0.0413081	-0.000536089	-0.00241066	0.00854466	0.131082	-0.0130929	0.0704391	0.0979341	0.0617102	-0.0167231	0.0317135	0.0507165	0.00719803	0.0142916	0.0272321	-0.001744	-0.0155448	-0.0313139	-0.0236855	0.0115487	0.00251452	-0.00336747	0.0185348	0.0155956	-0.0135748	-0.00242624	0.0238974	-0.0363672	-0.0518481	-0.0125784	0.00657562	-0.00445078	0.00474806	-0.0052562	0.0281717	-0.0274257	0.053995	0.00638283	-0.0235859	0.0239022	0.00656449	0.0118787
	0.0100222	-0.00597648	-0.0320725	0.000895427	0.00102316	2.44105	-0.0209564	0.040684	0.00784814	-0.04673	0.0303261	-0.0104439	0.00188044	0.00800511	0.0897924	-0.0185784	0.0157713	0.0228797	0.0155277	0.000188373	-0.0424041	0.03527	0.00027032	0.0148024	-0.0370333	-0.0340912	0.0295224	0.00602736	0.0106755	-0.0413395	0.0419353	-0.045665	-0.00031587	-0.00502611	0.0307233	0.0213576	-0.00596737	0.0165368	0.0339057	0.0224732	0.00963903	0.0404942	0.0441164	0.0784926	0.017299	0.025741	0.0336069	0.0163324	0.024388
	0.00597387	0.00774222	0.0210086	0.004662	-0.00904241	2.60916	0.0177173	-0.000245983	0.0402743	-0.0300735	0.0100701	0.0442252	0.0424543	0.045951	0.0952415	0.046416	0.0305023	-0.00435207	0.00967927	-0.0240938	-0.0429482	0.0536927	0.0507498	-0.00936331	0.0263674	0.053676	0.0131744	0.00754637	-0.0229005	-0.00274115	0.0139974	0.00387639	0.00134154	0.013659	-0.0325899	0.00118426	-0.0147878	0.0499031	0.0193571	-0.00333842	-0.00486243	0.0129873	0.0379496	0.0496023	-0.0128176	0.00339192	0.0128304	-0.0363091	0.0317823
	-0.00836536	0.0274983	0.00304289	-0.0102498	0.0383861	2.32849	-0.0113379	0.0168795	0.0672359	-0.00443702	0.0779631	-0.0462629	-0.0615277	0.00518496	0.105234	0.0208565	0.012721	0.0375537	-0.0136729	-0.0150639	0.00522116	0.0721386	-0.0146504	0.0046369	0.0211978	-0.00317543	0.00271015	-0.0175148	0.0108587	0.020989	-0.00504863	0.0433051	0.0544182	-0.010849	0.00954709	0.0598605	0.0437291	0.057249	-0.0176696	-0.0170567	0.00351094	0.000484688	0.0387781	0.0592713	0.000519146	0.00214148	0.00955695	0.0645459	0.0017796
	-0.0116808	-0.00274859	0.0329497	0.00598042	0.0424618	2.39654	-0.0239676	-0.0049287	0.00365937	-0.0307352	0.0349249	0.0280091	0.00696442	0.00272482	0.0026569	0.0345191	0.00928794	0.0209782	0.0113158	0.0199156	0.0107795	0.0333192	-0.0124534	-0.008951	0.0168152	0.0191093	-0.00516202	-0.0146298	0.0264337	-0.00472003	0.0543502	-0.0200198	0.00132069	0.0271189	-0.0300665	0.0394459	-0.025121	0.109534	-0.0267956	-0.0113667	-0.00373302	0.00747147	0.0127079	0.0275688	0.00386264	0.00387422	0.012957	0.0107015	0.0426084
	-0.0273632	-0.0866559	-0.00247858	-0.00727726	-0.0745968	2.15912	-0.00369934	-0.0394811	0.0869046	0.260542	0.118051	0.0358281	-0.0218641	0.0144532	0.0427166	0.0548359	0.0553321	0.0496487	0.0625996	-0.0132791	-0.0331821	-0.0121892	-0.0109247	-0.0200925	-0.0130417	0.0177289	-0.0316935	-0.0107279	0.0604779	0.0378504	0.0660696	-0.113546	0.00743565	0.0243036	0.00495279	-0.0281939	-0.0242515	0.0897502	0.0531975	0.0521017	-0.0340308	0.0134195	0.0485775	0.043485	0.0209778	0.0233404	0.026348	0.00845953	-0.000980747
	-0.0263071	0.011966	0.107007	0.0346564	0.0485144	2.42591	0.0823453	0.015895	-0.024616	0.0318303	0.00554168	-0.0242936	0.00503616	-0.0294703	0.0559167	0.0163926	-0.0202758	-0.0218956	0.0148922	0.0471429	0.0576666	0.0221242	-0.0108246	0.015636	0.0235156	0.0590079	-0.0457144	-0.0301387	0.0934057	0.030916	-0.00174904	-0.0703452	0.0342787	0.0700852	0.0483858	0.0743632	-0.0171738	0.102501	-0.0479745	0.0195111	-0.030244	0.00842964	0.040902	0.0346666	0.0177452	-0.0268556	0.00415624	0.00420144	-0.0187631
	-0.0360858	-0.0982859	0.0199625	0.0372147	0.121883	2.14198	-0.0077987	0.0720663	-0.233421	-0.243658	-0.0703832	-0.184199	-0.161544	-0.137682	-0.0777154	-0.0426165	-0.172182	-0.0335162	-0.0621224	0.0917902	0.0840164	0.0441512	-0.0698616	0.0463734	-0.00294325	0.113939	-0.139527	-0.0674915	0.14551	-0.0478729	-0.0861392	-0.124596	0.0156791	0.137059	-0.00293466	0.17301	0.0345238	0.09632	-0.14687	0.0538803	-0.146247	-0.145917	-0.01149	-0.137804	0.0366225	-0.0866844	-0.0955142	-0.156151	-0.153501
	-0.0691003	-0.161138	0.0600153	0.0345463	0.21517	2.02774	-0.0975554	0.0114911	-0.337514	-0.287831	-0.203509	-0.291879	-0.239009	-0.237083	-0.178833	-0.110128	-0.221556	-0.048841	-0.197586	0.0772633	0.116252	0.0218129	-0.00153494	0.0449848	0.0121145	0.133788	-0.217128	-0.10264	0.186534	-0.0425599	-0.0403937	-0.169715	-0.0414687	0.1966	0.0334772	0.156762	0.0773141	0.0969536	-0.127641	0.0759633	-0.237754	-0.19646	-0.114173	-0.192226	-0.00533778	-0.136128	-0.150228	-0.163199	-0.225686
	-0.106123	-0.201025	0.039781	-0.0171498	0.244609	2.08228	-0.119911	-0.00343055	-0.365877	-0.36691	-0.274092	-0.285455	-0.295833	-0.272726	-0.165682	-0.138721	-0.275251	-0.0464222	-0.141219	0.0509654	0.125362	-0.0217261	-0.0362519	0.0498345	-0.00625761	0.0960669	-0.191322	-0.110284	0.111343	-0.00871585	-0.0753784	-0.175465	0.0103475	0.278577	0.0564691	0.243224	0.00844659	0.12374	-0.118965	0.0381349	-0.279588	-0.251535	-0.0962357	-0.186255	0.0106073	-0.163173	-0.205803	-0.266208	-0.268174
	-0.136424	-0.143173	-0.00044188	0.00264287	0.193607	1.98174	-0.13434	-0.0586406	-0.389085	-0.414595	-0.27208	-0.299324	-0.317525	-0.283502	-0.167195	-0.108868	-0.302165	-0.0978854	-0.137872	0.0843599	0.106362	-0.0616134	-0.0813331	0.0578012	0.00374098	0.14828	-0.231141	-0.144176	0.146005	-0.0843049	-0.0706123	-0.230961	0.0196337	0.262202	0.0304133	0.276901	0.00988364	0.0805092	-0.138677	0.113326	-0.290243	-0.224826	-0.153712	-0.220556	0.00098179	-0.169829	-0.188686	-0.2342	-0.276193
	-0.171869	-0.187582	-0.0221443	0.0364571	0.261457	1.80611	-0.110081	-0.051847	-0.420938	-0.427196	-0.330969	-0.370924	-0.313616	-0.314947	-0.186098	-0.163969	-0.23603	-0.10178	-0.183057	0.0644993	0.0517928	-0.0233055	-0.0463656	0.0845494	0.0164849	0.148531	-0.235651	-0.125324	0.140025	-0.061551	-0.0951472	-0.19344	0.0469117	0.274646	0.00906657	0.275957	0.00809152	0.0218326	-0.182899	0.0528756	-0.335766	-0.214906	-0.142364	-0.249781	-0.036669	-0.217032	-0.254664	-0.25898	-0.284867
	-0.108986	-0.260793	0.0546175	0.0235692	0.228726	1.81543	-0.147546	-0.0249747	-0.426877	-0.399305	-0.33025	-0.293224	-0.294356	-0.24547	-0.20085	-0.145394	-0.317585	-0.0314439	-0.196081	0.072215	0.0569676	-0.0909795	-0.0620676	0.0423102	-0.0301164	0.210007	-0.256911	-0.133992	0.164127	-0.102085	-0.107084	-0.228902	0.0132515	0.409659	0.0575915	0.235649	0.000243009	0.0626334	-0.15398	0.105471	-0.281141	-0.203116	-0.136344	-0.208542	0.00456797	-0.179034	-0.175796	-0.222849	-0.239281
	-0.129513	-0.189425	-0.00754146	-0.0123245	0.259909	1.82591	-0.141189	-0.0268022	-0.458384	-0.450956	-0.303189	-0.340457	-0.313118	-0.310883	-0.194959	-0.17764	-0.272844	-0.106114	-0.243859	0.0520829	0.0620403	-0.0682168	-0.115344	0.0763659	-0.0246616	0.131199	-0.246123	-0.162618	0.15018	-0.134437	-0.112919	-0.22463	0.0537074	0.337163	0.0573462	0.335042	-0.0219366	0.00100568	-0.149813	0.0736834	-0.320487	-0.235526	-0.16797	-0.244434	-0.0269482	-0.19832	-0.215231	-0.279921	-0.292065
	-0.129213	-0.229564	0.00278057	0.0149841	0.279824	1.50779	-0.172603	-0.055021	-0.473074	-0.535792	-0.386866	-0.379773	-0.337094	-0.331175	-0.210971	-0.153541	-0.320281	-0.109786	-0.195661	-0.0161598	0.0612601	-0.0831216	-0.136235	0.0417355	-0.0257501	0.170615	-0.246999	-0.163272	0.144239	-0.123969	-0.0852596	-0.246949	-0.0310268	0.301482	0.10128	0.345808	0.0157908	0.00991028	-0.277318	0.0602117	-0.392263	-0.27648	-0.194454	-0.300137	-0.0321864	-0.207065	-0.27094	-0.335341	-0.303258
	-0.135146	-0.268784	0.039372	0.0235226	0.238204	1.66529	-0.129209	-0.029908	-0.477749	-0.497832	-0.340313	-0.386937	-0.395834	-0.335531	-0.26285	-0.155762	-0.337207	-0.109071	-0.235099	0.0671516	0.0678365	-0.0603558	-0.150284	0.0246521	-0.0176895	0.166975	-0.254875	-0.15604	0.14981	-0.098234	-0.130965	-0.230574	0.0709509	0.333865	0.0788699	0.279308	0.0326555	0.0450737	-0.226683	0.114635	-0.318591	-0.243676	-0.134965	-0.221867	-0.0288559	-0.20179	-0.241548	-0.291475	-0.301353
	-0.166435	-0.193596	0.0315467	0.00587027	0.22904	1.39445	-0.164057	-0.0335626	-0.475269	-0.469774	-0.330055	-0.391155	-0.372524	-0.3665	-0.222272	-0.208447	-0.326962	-0.142891	-0.214731	0.000926285	0.111436	-0.0746777	-0.132845	0.0494229	-0.0491661	0.126901	-0.282053	-0.181985	0.130871	-0.0968931	-0.0823503	-0.257528	-0.00612592	0.386943	0.140001	0.364321	0.027579	0.0123534	-0.172116	0.118278	-0.353414	-0.260664	-0.162786	-0.250499	-0.05885	-0.213785	-0.266562	-0.325257	-0.310996
	-0.155729	-0.255922	0.00380177	-0.000190105	0.223308	1.27817	-0.184739	-0.0995383	-0.514553	-0.517861	-0.360533	-0.374238	-0.407735	-0.394863	-0.288996	-0.265201	-0.394771	-0.164264	-0.287909	0.0124418	0.0717138	-0.100131	-0.158707	0.011704	-0.0286965	0.106109	-0.315318	-0.193172	0.192691	-0.13064	-0.160434	-0.273763	0.0116256	0.359484	0.0753179	0.307653	-0.0500267	-0.0785359	-0.256491	0.0921464	-0.336684	-0.261432	-0.157098	-0.261176	-0.013956	-0.257987	-0.282304	-0.330644	-0.307144
	-0.226238	-0.282105	-0.0391066	-0.00221628	0.267973	1.22043	-0.230302	-0.108099	-0.554975	-0.569643	-0.425354	-0.407211	-0.431032	-0.454803	-0.325188	-0.292532	-0.410136	-0.194536	-0.248556	0.010605	0.00668877	-0.0992157	-0.13036	-0.0032421	-0.0627795	0.154348	-0.317759	-0.212089	0.1413	-0.150941	-0.185037	-0.25996	-0.0175494	0.350793	0.08383	0.353749	0.000394014	0.0345072	-0.224371	0.0909362	-0.428823	-0.333869	-0.243012	-0.345883	-0.0526695	-0.284759	-0.352421	-0.387819	-0.418503
	-0.248212	-0.30124	-0.0469216	0.00740452	0.295226	1.43358	-0.266024	-0.135216	-0.561005	-0.535308	-0.440722	-0.384173	-0.414995	-0.401128	-0.301997	-0.229348	-0.344475	-0.156672	-0.287892	0.0574466	0.0356486	-0.0708512	-0.108639	0.033115	-0.0353453	0.202062	-0.274355	-0.181691	0.137006	-0.176647	-0.159949	-0.235201	0.0142636	0.361245	0.105252	0.322019	0.0263703	-0.0434249	-0.249174	0.121089	-0.416166	-0.30069	-0.224342	-0.305902	-0.0556722	-0.267387	-0.304883	-0.337449	-0.353597
	-0.176781	-0.241139	-0.00674958	-0.00690958	0.307369	1.11865	-0.232149	-0.101018	-0.515446	-0.476247	-0.423265	-0.417012	-0.365195	-0.429701	-0.375171	-0.236223	-0.411267	-0.214542	-0.257769	0.012152	0.0237638	-0.130022	-0.195849	-0.0364833	-0.103571	0.125565	-0.322126	-0.246809	0.160224	-0.141588	-0.169088	-0.295155	-0.0126052	0.375461	0.0814379	0.335538	0.00389512	-0.0457797	-0.284637	0.136246	-0.467007	-0.354065	-0.202333	-0.326721	-0.101697	-0.33545	-0.362528	-0.419339	-0.393517
	-0.218145	-0.302616	-0.0485246	-0.0195488	0.261812	1.05936	-0.272384	-0.0945197	-0.566005	-0.552738	-0.399922	-0.426886	-0.463483	-0.480102	-0.33194	-0.277694	-0.43741	-0.179022	-0.288238	0.0243735	0.0599542	-0.134454	-0.187611	0.0012716	-0.10207	0.163178	-0.327394	-0.242685	0.16507	-0.160218	-0.215276	-0.309561	-0.0769529	0.450372	0.0969113	0.404671	0.00644651	-0.0364396	-0.287872	0.0692883	-0.419799	-0.302125	-0.202525	-0.337447	-0.0708212	-0.334254	-0.382502	-0.448349	-0.412464
	-0.203277	-0.246801	-0.0261735	0.0191595	0.297593	1.25401	-0.183052	-0.0650669	-0.520952	-0.526101	-0.418306	-0.428865	-0.395142	-0.441842	-0.297783	-0.251199	-0.427266	-0.186085	-0.316149	0.00188169	0.0465532	-0.136745	-0.131637	0.0366317	-0.0796159	0.154442	-0.354802	-0.227705	0.167402	-0.134074	-0.136204	-0.278026	0.00505704	0.394512	-0.00329208	0.360647	0.00719886	0.0139119	-0.306542	0.0772183	-0.391154	-0.287937	-0.184463	-0.321472	-0.0680499	-0.299457	-0.326779	-0.363297	-0.373187
	-0.211646	-0.231025	0.00995711	0.0310595	0.237294	1.33297	-0.173325	-0.020825	-0.439927	-0.486798	-0.393293	-0.296348	-0.32781	-0.327111	-0.157265	-0.153389	-0.261426	-0.0631728	-0.216089	0.0246101	0.0487608	-0.00531614	-0.1079	0.0533058	0.0108819	0.176816	-0.204634	-0.134841	0.181433	-0.0836392	-0.108824	-0.216215	-0.00424255	0.237578	0.00720542	0.174501	0.0377437	0.0322598	-0.166346	0.0843318	-0.31598	-0.240718	-0.121149	-0.258643	-0.0322066	-0.215195	-0.227428	-0.279449	-0.303375
	-0.0432525	-0.0997788	0.0533107	0.0149888	0.123157	1.61569	-0.058953	0.00826124	-0.200955	-0.208328	-0.159488	-0.0747071	-0.122124	-0.107695	-0.0496288	-0.0321002	-0.0949998	-0.0602228	-0.0649575	0.0534853	0.0240944	0.0619942	-0.0374229	0.010465	0.00848323	0.0387364	-0.00389652	-0.048945	0.0555535	-0.0177283	-0.0700991	-0.0270061	0.0100447	0.166488	0.0481843	0.0854699	0.0288602	0.0245459	-0.09743	0.0552276	-0.146782	-0.0703563	-0.0238201	-0.136969	-0.0196827	-0.0562089	-0.0569196	-0.0930209	-0.148347
	-0.0549025	-0.0960871	0.0975795	0.0202566	0.131133	1.48889	-0.0493409	0.0107826	-0.284631	-0.235134	-0.200432	-0.169007	-0.184941	-0.205362	-0.085532	-0.0219212	-0.223448	-0.064385	-0.097908	0.0764771	0.0911664	8.06379e-05	-0.067145	0.0746333	-0.00586858	0.127799	-0.0683428	-0.0860433	0.0482898	-0.00719338	-0.10302	-0.0961545	0.00963258	0.182842	0.0110354	0.128941	0.046969	0.0326963	-0.155442	0.0809291	-0.191859	-0.0791002	-0.0533889	-0.143767	0.0062704	-0.105378	-0.118168	-0.175756	-0.170388
	-0.0908036	-0.133103	0.0291837	0.0161247	0.187953	1.44563	-0.0469348	0.0224894	-0.283043	-0.301866	-0.255079	-0.177041	-0.173941	-0.131322	-0.102633	-0.0129485	-0.138843	-0.0515331	-0.054621	0.0161068	0.0993828	0.0222658	-0.0457886	0.0140535	0.0214554	0.112085	-0.0468462	-0.0529936	0.0932182	0.0293653	-0.0272014	-0.0310193	-0.00789477	0.115803	0.039931	0.0579027	-0.00691109	0.0680577	-0.0900436	0.0844823	-0.204501	-0.106586	-0.0547914	-0.12567	0.0176254	-0.107732	-0.117408	-0.150011	-0.151951
	-0.0537444	-0.0956723	0.0223403	0.0415534	0.124361	1.65549	-0.0800318	0.00747775	-0.143166	-0.163555	-0.147621	-0.0661057	-0.0974305	-0.0600013	0.0190684	0.0403844	-0.0401314	-0.00623736	0.0134571	-0.0314389	-0.00702881	0.00101065	-0.0196783	-0.017955	-0.0395073	-0.029065	0.0803119	0.00192287	0.014605	-0.000463089	-0.0260611	0.00689867	0.0469976	0.0125576	0.0779105	-0.0098422	-0.000357682	0.0004253	0.00910242	0.00440322	-0.108599	-0.0811852	-0.00099474	-0.0607246	-0.0165184	-0.00490249	-0.036898	-0.0352543	-0.0722827
	0.00500797	0.0219442	-0.00442852	0.000473438	0.0242433	1.48826	-0.0160302	0.00709314	0.0354346	0.0341356	-0.0245021	0.115664	0.0119478	0.032642	0.043281	0.0451609	0.0394214	0.0625484	0.0880269	-0.0093872	-0.0438332	0.0264256	-0.0204972	-0.0103561	-0.0255141	0.0516958	0.115354	0.00788278	-0.0242378	-0.0219663	0.079458	0.0337779	0.010281	0.0236777	-0.0245554	0.0249553	-0.000799682	0.0269675	0.0502174	0.00706361	-0.000979645	0.0237478	-0.0283501	0.0236267	0.00624174	0.0016407	0.00757934	0.00158703	-0.0160568
	-0.020109	0.00106255	-0.0214917	-0.00453864	-0.000462953	1.4292	-0.00647176	0.00583798	0.00476828	-0.0238378	-0.010823	0.116712	0.0691823	0.0371199	0.0957253	0.0136534	0.0255253	0.039716	0.0740507	0.0335584	0.0169078	-0.0109069	-0.00696867	0.0098906	-8.09552e-05	-0.00382022	0.0723403	-0.00777208	0.0445549	-0.0495785	0.00460625	-0.0268333	0.0225232	-0.0244617	-0.0901892	0.0186479	0.0104842	0.0314421	0.0161718	0.0160924	0.0206031	0.0114229	-0.0177913	0.0176078	0.0311338	0.0349482	0.0192706	0.029856	0.0155857
	-0.0225482	0.0308271	0.0220335	0.00835627	-0.0121506	1.46416	-0.0647616	0.0393309	0.0069221	-0.00372623	0.0109312	0.140977	0.0357406	0.00419291	0.0201072	0.0274102	-0.0303746	0.0507003	-0.00676398	0.0139111	0.0407821	0.0198376	0.0320878	0.00927229	-0.0362637	-0.0261063	0.103003	-0.00475512	-0.0265231	0.0440419	0.0368283	0.0301983	0.0239208	0.0033429	-0.0345009	0.0402639	-0.024446	0.0767078	0.00866942	0.0196644	0.0198292	0.0351352	-0.00477304	0.0124448	0.0235747	0.00777614	0.00985656	0.0257655	-0.00674465
	0.0180939	0.0412844	0.075757	0.0136155	0.00465863	1.29195	0.0304731	0.00151283	0.0568333	-0.00980507	0.0120804	0.119844	0.0839764	0.0267131	0.050275	0.0195214	-0.0022475	0.0215694	0.0632562	0.0109801	0.00660457	0.0273177	0.015079	0.00208221	0.00190108	0.00991786	0.113801	-0.0552936	0.0268385	0.0248446	0.0597803	0.0245711	-0.0158257	-0.0239607	0.0547755	0.0423138	-0.0131905	0.0315601	0.0195734	0.0620777	-0.0341538	-0.0172101	-0.0180198	0.0162243	-0.0119933	-0.0019433	-0.0118707	0.00190628	0.000376763
	0.0161559	-0.0182798	0.0561231	0.0185612	0.0320265	1.29366	-0.00414094	0.000302073	0.0274002	0.0783914	0.0235431	0.199292	0.0573669	0.00277123	0.00641631	0.0541597	0.0106294	0.00971203	-0.03829	-0.0161675	0.0169321	0.0351034	-0.0593063	0.0304739	0.0071492	-0.0149148	0.0826701	-0.00903269	-0.0180462	0.00145505	0.0374167	0.0410037	0.00297242	0.0222076	0.0662475	-0.00419941	0.0198971	0.0456886	-0.00771101	0.0243114	-0.0133461	-0.000605046	0.0338511	-0.00814089	0.00801221	-0.00775921	0.00928421	-0.00418443	-0.00546923
	0.0132727	0.0132258	-0.0269479	0.013276	0.0354726	1.24509	0.0266857	0.0146857	-0.00115494	-0.0155344	0.0253001	0.21915	0.0654743	0.0332055	0.0771835	0.0158196	0.0112788	0.0413107	0.0358198	-0.0295355	0.0380065	0.0172331	-0.0238511	-0.0343155	0.017724	-0.0017457	0.153534	-6.94024e-05	0.000348014	0.0731581	0.0477201	-0.00495979	0.0325873	0.0466198	0.0029896	-0.0261267	-0.00510617	0.044891	-0.0137004	0.0113341	0.00820805	-0.0178712	0.0136689	-0.0110109	-0.0474355	-0.00528383	0.00495282	0.013995	0.00620497
	-0.015531	-0.0256582	-0.00293745	0.0337991	-0.00682252	1.24027	0.00787812	0.0348395	-0.039365	0.0314149	-0.0485201	0.19454	0.0775008	-0.00195791	0.0328664	0.0701163	-0.0181123	0.00555822	0.0748102	0.0108818	0.0421924	0.0598504	0.065286	-0.00350197	0.0267389	-0.00205382	0.0963268	-0.00537456	-0.0254451	0.0156185	-0.0319399	0.0496979	0.0395003	-0.00637863	0.00790081	-0.0161887	-0.0691545	0.0753049	-0.00905293	-0.0278304	-0.019186	0.00840565	0.0195933	-0.000184345	0.00469852	-0.0201543	0.0347961	-0.00730066	0.00427107
	0.0123745	-0.0010107	0.00311816	0.000606949	-0.000717361	1.17387	-0.0228415	-0.0499231	0.0162358	0.0138948	-0.0214189	0.203157	0.0353046	0.0403138	0.108692	0.0146414	0.0234824	0.0246898	0.0242479	0.0080684	0.00310389	0.0281877	-0.0054434	0.00290076	0.00187487	-0.0147554	0.0777466	0.00163424	0.0177556	-0.0138043	0.0331877	0.0295047	0.00672769	0.0237434	-0.0888389	0.0682165	0.0244303	0.0731392	0.0563854	0.00668713	-0.0140313	0.0164307	0.00689855	0.0224166	-0.00141334	0.0145221	0.0132178	0.00407325	-0.00391564
	-0.0061503	-0.0234821	0.0467868	-0.00543852	-0.000903561	1.08614	-0.0224408	-6.52677e-05	0.0164559	-0.00498299	-0.0472389	0.210715	0.0390918	0.0237041	0.0114003	0.031392	0.0912205	-0.028056	0.0511627	0.0177375	-0.00616466	0.017614	0.0524833	0.00779385	-0.00485359	-0.00551868	0.10725	-0.0230986	0.00175513	-0.00603405	0.050551	0.0466555	-0.00555893	-0.0191738	0.0424096	-0.0537479	0.0214624	0.0153223	-0.0186565	0.00105615	0.00331341	0.0124046	0.0021571	-0.0420576	-0.000296373	0.0462903	0.025949	0.00601395	-0.0356037
	0.0145996	-0.00703262	0.0377724	-0.000322528	0.00372421	1.15325	-0.028354	-0.00669573	0.0480236	-0.0400102	-0.0177036	0.23668	0.049831	0.0164506	0.0475621	0.0275706	-0.00694032	-0.00914637	0.0340655	-0.00691022	0.0283126	-0.00337024	0.0186921	0.0483013	0.0094846	0.0106494	0.0838219	-0.0286934	0.00303749	0.0284853	0.0080671	-0.0276836	0.0312434	-0.0234606	0.0291116	0.0303231	0.012666	0.112161	0.0421037	0.0659195	-0.00456403	0.0372396	-0.00399538	0.0263336	0.0047774	0.016382	0.00632271	-0.0102162	-0.0294554
	0.0138468	0.0639362	0.0546537	-0.00964458	0.0433447	1.04974	0.00769673	0.00168544	-0.05533	0.0609123	0.0445224	0.206663	-0.0335754	0.0142795	0.025138	0.0159904	0.00824334	-0.0119494	0.0692846	0.0268364	0.0105413	0.042239	0.0460895	-0.013285	-0.0403755	-0.0481906	0.114674	-0.00862366	0.00653093	0.0284094	-0.0430298	0.0146859	0.0237272	0.0366898	0.0235952	-0.032282	0.00130384	0.00123183	0.00554309	-0.000703248	-0.00117858	0.0226108	0.0174086	-0.00990885	0.00984392	0.0023009	0.0187248	0.0105276	0.0268315
	-0.0252068	-0.0650775	0.0451001	0.0195389	0.00143755	1.10376	-0.00830402	0.0103592	0.00849858	0.0899934	-0.0334445	0.255523	0.0505143	0.0171743	0.0219469	0.0276925	0.0249752	-0.018445	-0.00301363	-0.0151778	0.0160898	0.0192722	0.00237264	-0.00865469	-0.015904	-0.0106289	0.100128	0.0014425	-0.00273883	0.0844411	-0.00965235	-0.044068	-0.00157139	0.013658	0.0376068	-0.00245268	0.0299731	0.102361	-0.00313835	0.0683007	-0.0101395	0.0218395	0.00496722	-0.00689923	-0.0222435	0.00693268	-0.0145867	-0.0222699	-0.0126127
	-0.0751594	-0.00681893	0.011665	0.0317248	0.0134079	0.987765	0.0157959	0.015003	-0.00259682	0.0425106	0.0264514	0.223463	0.00127511	0.0437803	0.080167	0.0257044	0.00897866	0.0332057	0.0478661	0.0575307	-0.042422	0.00502613	-0.00282334	0.00307472	-0.00744532	-0.0316071	0.053511	-0.0218691	-0.0265099	0.01134	0.0040274	0.0143766	0.0169468	0.0147797	0.0398854	-0.00104796	0.0221177	0.0977829	-0.021931	0.0294338	0.00299392	-0.00500912	0.00875149	-0.0131585	0.014607	0.0117905	0.0251745	0.00338202	-0.0209664
	0.0263559	-0.0345576	-0.0152203	0.00882144	-0.0224921	0.980783	0.00620293	0.0222525	0.025764	0.0670662	-0.0379035	0.18957	-0.00711325	-0.00338932	0.0554763	0.00881708	0.0474847	-0.00615588	0.0211895	0.0111948	0.00996188	0.0600888	0.0180082	-0.0242188	0.00926965	0.00603598	0.01036	-0.0121631	0.0249505	-0.0200312	0.0163366	0.00594425	-0.0233715	-0.0413103	-0.0432066	0.0447384	0.0326393	0.0483153	0.0032663	0.0253746	-0.0182509	0.0434607	-0.00606047	0.0377532	-0.0192453	0.0148614	0.00818639	0.0519151	0.0174097
	-0.0215487	-0.0180546	0.00579461	0.00538855	0.0144562	0.988886	0.0776704	0.021452	0.0272603	0.0342407	0.0228196	0.227	-0.0638339	-0.00937178	-0.010208	0.0159391	0.0381301	0.0498339	0.0329581	0.0216362	-0.0391638	0.0354265	-0.0305496	-0.001273	-0.0122547	-0.0508674	0.0725273	0.00756168	0.0154992	0.0554772	0.0404754	0.00493082	0.032568	-0.0102661	-0.0242915	0.0189522	0.0447021	0.0925616	0.0191596	0.0377425	-0.00367249	0.0257076	0.00547698	0.0213251	-0.0221997	0.00468837	-0.00640207	0.0148059	-0.0315959
	0.0194477	0.0202734	-0.00467369	0.0216972	0.0115195	0.903907	-0.0168162	-0.0107792	-0.0150614	-0.00603477	0.0294168	0.193764	-0.0405982	-0.0054817	0.109119	-0.0231186	0.0273534	-0.00279814	0.033229	0.0331873	-0.0106435	0.0383553	-0.00911757	0.0400876	-0.0329125	-0.00261381	0.0193083	-0.0154892	0.00257847	0.0327782	0.0117702	-0.0163154	-0.0170112	0.0136699	0.0380002	0.00257221	0.0593631	0.0933639	0.0197202	0.0501165	-0.0271882	0.00751555	0.00556283	-0.00491194	0.019109	-0.00162669	0.0271006	0.0192416	-0.00951551
	-0.0284964	-0.0370712	0.0751346	0.0511669	-0.0307429	0.801399	-0.0508799	0.0113328	-0.0695817	-0.0590652	-0.0118679	0.198981	0.00012947	0.0540011	0.0983784	0.0558544	-0.0107603	0.0462972	0.015672	0.0088133	0.0216021	0.0149504	0.0326724	-0.00840819	0.0116538	0.0481286	0.0936259	-0.00743912	-0.0245756	0.0261828	0.0283768	-0.00450474	0.00841169	-0.000359281	-0.00490023	0.00602648	0.0351197	0.0327626	0.110521	0.0230829	0.0113149	0.00823353	0.00832817	0.0228587	-0.0162728	-0.0129137	0.00813428	-0.0277985	-0.0249293
	0.0159848	-0.0230888	0.0143518	0.0102073	0.0110161	0.776206	-0.0119647	-0.012723	0.0171415	0.0700974	-0.0337604	0.211111	-0.00137292	0.0045532	0.0523483	-0.00678105	0.0433442	0.0216338	0.0277377	-0.00537199	0.0150036	0.0118258	-0.00286392	0.0245192	0.00418135	-0.0179082	0.0674546	-0.00629367	-0.0116406	0.0326734	0.00943588	0.0173406	0.00556473	0.0743794	-0.000908137	0.00392491	0.0735414	0.0710787	0.0405704	0.0226004	-0.0134921	-0.00100136	-0.0218995	0.0292669	0.000919069	-0.00942574	0.0297246	0.0104787	0.00758442
	0.0219567	-0.0509136	0.0506154	0.00742206	0.00248539	0.827733	-0.0147704	0.0424411	0.0170424	0.0791966	-0.0105243	0.225703	0.0551105	0.0143113	-0.0245204	0.0379437	0.0109366	-0.000738364	0.0562382	-0.0011202	0.00932997	0.0074462	0.0308227	-0.00788862	0.0310271	-0.0205683	0.013893	0.00208213	-0.00706757	-0.130021	0.0308943	0.0201551	0.0240808	0.0138444	-0.0183521	0.00645488	0.0613085	0.131968	0.0223845	0.0367055	-0.00273184	0.0508223	0.0216498	0.0178307	0.00104676	0.010297	0.0113556	-0.00957883	0.0281543
	0.021338	-0.0633915	0.0243418	0.0309409	0.0137899	0.728485	0.0323023	-0.00476215	-0.0322978	0.0459459	0.00534481	0.178377	0.0262111	0.0167241	0.0379744	0.0121061	0.0328098	-0.0109874	0.0916488	0.0148012	0.0153861	0.0203466	0.018583	0.0271237	0.0333456	0.00932754	0.059733	-0.0234717	-0.0189493	0.0343322	0.023198	-0.0087173	0.0171748	0.0591225	0.0289927	0.0546471	-0.0331426	0.128231	-0.00289878	0.0460981	-0.00647409	0.0251155	0.00718229	-0.0129683	0.026831	0.0151567	0.0154695	0.0740662	0.0026087
	0.0196489	-0.0425213	0.040766	0.00382378	0.0190053	0.835536	0.0188571	-0.00128168	-0.00126274	0.0967468	0.0441849	0.179784	0.0529266	-0.0209306	0.0445753	0.00946795	0.0104236	0.00518558	0.10188	0.0200086	0.0242066	0.0210188	-0.050501	0.00329629	-0.0360111	0.0696199	0.0370679	-0.0331505	0.0415334	-0.00133727	0.0131496	0.0131706	0.011353	0.0225929	0.00593555	0.0256351	-0.0320168	0.149707	0.0133577	0.0392431	-0.0270954	0.00311895	-0.0308843	-0.00511864	0.0205231	-0.00532383	0.0145384	-0.004373	0.00178747
	-0.000404356	0.0315657	0.0317215	0.00389068	-0.0147644	0.672877	0.0391536	0.0103391	-0.000465664	0.102427	0.0374859	0.230462	0.0110327	0.0480711	0.0527621	0.0448243	-0.0320774	-0.0150942	0.0709616	0.0195909	0.00181378	0.0476302	-0.00596637	0.00693093	-0.0127318	0.0176112	0.0561236	-0.00868746	0.0248716	-0.0154383	0.0736094	-0.00261323	0.0197833	0.033243	0.032558	0.0409192	0.00502045	0.140881	-0.0051082	0.0198017	0.00429174	0.046409	-0.000735332	-0.0140622	0.0161158	0.0103833	0.00995918	3.57222e-05	-0.0169542
	0.000813582	0.00518815	0.0295481	0.00374638	0.00985944	0.648566	0.00477896	-0.0335779	0.0207674	0.0714528	-0.0108744	0.25931	-0.030204	-0.00578883	0.0562835	0.01054	0.0650441	0.01053	0.0263925	0.00554117	0.0465464	0.0194163	0.0432844	-0.0137912	0.0458231	0.0354615	0.050544	0.0230271	0.0382726	0.00723064	0.00413396	-0.0300214	0.0136746	-0.0325631	-0.00980161	0.0250252	0.0429191	0.183587	0.0202074	0.08959	-0.0348075	0.0292455	0.008152	0.0169168	0.0271077	0.0252369	0.00450713	0.031189	-0.00997766
	0.0104506	0.0361403	0.066982	-0.0252374	-0.0154243	0.765339	-0.0670031	0.0272863	-0.0104235	-0.0098966	0.0109855	0.230633	0.0600089	0.0330932	-0.000579069	-0.0100199	-0.00588785	0.0295244	0.0202121	0.00564628	0.0439635	0.0481138	0.0579651	0.0345292	-0.0565003	0.072067	0.0395252	0.00362079	0.000664323	0.000802756	0.0665813	-0.0412804	0.0304193	0.0203138	-0.0412901	-0.0136462	-0.0283737	0.129738	0.0238574	0.0368456	0.0155058	-0.0150054	0.0604954	0.0254897	0.0209242	-0.0182383	0.00727855	-0.0270575	-0.0200741
	0.0119932	-0.0367661	0.0482556	0.0280062	0.0130203	0.640699	0.0521953	0.016463	0.00401922	0.062886	0.0576599	0.199508	-0.0227311	0.0247451	0.0524616	-0.00197958	-0.00242555	-0.0115976	0.0313894	-0.0288999	0.0400015	0.0482376	-0.00537826	0.0540018	0.0223628	0.0373408	0.0851701	-0.0156748	0.00470109	-0.0127866	-0.0316978	0.0318093	0.019143	0.0257524	-0.000168167	0.048654	-0.0250563	0.250077	0.0455811	0.000437476	-0.0233013	-0.00820151	-0.029497	0.0230899	0.0146626	0.0137754	0.0193063	0.016328	-0.00781525
	0.0208175	0.0182077	0.0462004	0.0105343	0.025945	0.603951	0.0127475	-0.00898231	0.0153123	0.0361135	-0.0180636	0.213944	-0.0474867	0.0188424	0.102917	0.0252203	-0.0116032	0.0348839	0.0575551	0.0095284	0.000588508	-0.00467321	0.00911641	0.00233104	0.0222399	-0.00969631	0.0218776	-0.0137703	0.00931258	-0.000781775	-0.00738481	-0.00491739	-0.0193596	0.0532424	0.115908	0.00585407	0.00584241	0.205769	-0.0463921	-0.00955094	0.00844334	0.0210687	0.0231282	-0.0162691	-0.000293337	0.000925941	-0.0244939	0.0169704	0.00894622
	-0.0355969	0.0112607	0.0149919	0.0220547	0.0253661	0.5497	-0.0159535	0.0129731	0.0259893	0.112605	0.0448459	0.268188	0.00888269	0.0305466	0.00295803	0.0102891	0.0238084	0.0219231	0.0888589	0.034451	-0.0285417	0.0317606	-0.00153405	0.0202773	0.0290031	-0.0109386	0.0472717	-0.00697903	0.0177208	0.037997	0.0245499	0.00618409	-0.00801156	0.0511562	0.0850356	0.0510685	-0.00573019	0.234931	-0.0617561	0.0680439	-0.0250706	0.00159157	0.00497784	0.0316281	0.00062155	-0.013049	0.00551077	0.0517019	0.00901725
	-0.0256066	0.0063103	-0.0227891	-0.00973162	-0.00899754	0.520254	0.029355	0.0161187	-0.000388025	0.0892576	0.0977852	0.241317	0.045577	0.0124884	0.0880115	-0.000568566	0.0423149	-0.0241028	0.016141	0.0372287	0.0334002	-0.014881	-0.0211841	0.00431496	0.0242751	0.057334	0.025988	0.000914046	0.0218553	-0.0121598	0.0386975	0.0387449	0.0207683	-0.028183	-0.0564533	-0.0185508	0.0181189	0.172143	-0.0230605	0.00930891	-0.0128384	0.0443207	0.0438057	-0.00847456	0.00336495	0.00389555	0.0142333	0.0175163	-0.00491134
	0.00256221	0.0153015	0.102784	0.0116626	0.0566787	0.456372	0.0354573	-0.0450733	0.0186792	0.135288	-0.0439346	0.197673	0.0528175	0.0518669	0.0441866	-0.00868719	0.000871472	0.00144795	0.0379959	0.0161517	0.00532504	0.0269451	-0.0143289	0.00411409	0.0520193	0.0507068	-0.0349154	-0.010089	-0.0215511	0.0682626	0.0272344	-0.0403672	0.0147146	0.00217398	-0.00967572	-0.0744914	0.000136499	0.228156	0.0264396	-0.0232328	-0.0139231	0.00368501	0.014277	-0.00914021	0.018231	0.0459869	0.0392709	-0.0132554	0.00865208
	0.000217877	-0.0286844	0.0290204	0.00881804	0.00100423	0.507208	0.0118141	-0.00354295	0.0243985	0.151139	0.0703573	0.173399	-0.0290912	0.0398667	0.0413575	0.0165452	0.0250268	-0.0113562	0.0492439	0.0126664	0.00236326	-0.00483895	-0.0310434	0.00390993	0.0374277	0.0285678	0.000426064	-0.0135398	0.0355291	0.0506227	0.0774558	-0.00745289	0.0221295	0.016365	0.010143	-0.0156969	-0.0142614	0.184617	0.0113313	-0.00165738	-0.0174776	0.0252101	0.0208777	-0.0220465	0.0243065	0.0153016	0.00930023	0.0047209	0.0118725
	-0.0239387	0.00901935	0.0210219	-0.0312701	0.0460842	0.403615	-0.00654864	0.0529382	0.0346782	0.151113	-0.0293409	0.183227	0.0150337	0.0325718	-0.0405124	0.0471379	-0.0149638	0.046787	0.0440992	-0.0155278	0.0151295	0.0296517	-0.0168264	0.00385866	0.0332032	0.0285053	0.0707382	0.0129892	0.0140342	0.00290929	0.0778562	-0.00368789	0.00915759	0.0458163	0.00894938	-0.00752624	-0.0140031	0.103961	-0.0314263	0.0231695	0.000492028	0.00257781	0.0124027	-0.037933	-0.000928769	0.0271045	-0.00667192	0.0222976	0.00480765
	-0.0287837	0.0191694	0.0235045	0.0371938	0.0301289	0.489688	-0.00644642	-0.00136319	0.0170949	0.18801	0.0175774	0.174053	0.0618783	-0.0491522	0.041154	-0.0102731	0.00316302	-0.0109571	-0.00492175	-0.00304297	0.0292728	0.0548276	0.0678123	-0.0168809	0.0515677	0.0178672	-0.00647085	-0.0146765	-0.00809114	-0.00950655	-0.0152292	0.0215083	-0.023194	-0.00819021	0.0720063	0.0309671	0.0302511	0.110894	-0.0508022	-0.0112954	-0.0232699	0.0171745	-0.0115056	-0.00384598	-0.00832958	0.00879024	-0.0144252	0.0645775	-0.0011152
	0.0481421	-0.019521	0.100116	0.0212241	0.0428743	0.388033	0.00641464	0.00722198	-0.0119131	0.139802	0.0187184	0.193289	0.0381841	0.065892	0.0253791	-0.00856524	-0.0333155	0.0044593	0.104754	0.000620045	0.00265614	-0.0133362	0.0196703	0.00370714	0.0400878	0.0663031	0.0294085	-0.019995	-0.00749764	0.0224727	0.0161881	0.00198682	0.0313825	-0.0174153	0.0562919	0.00859682	-0.00850306	0.171068	-0.00787762	0.0517593	0.0308217	0.0330576	-0.00138542	-0.00735366	0.0139471	0.0122403	0.00985112	-0.00639989	-0.0144922
	0.0106628	0.000943989	-0.00720993	0.0116046	0.0103791	0.46489	0.00207343	0.0371635	0.0105412	0.208648	0.0929352	0.242319	-0.027219	0.0457351	0.0343842	0.00771432	0.040228	0.00604891	0.0687662	0.0248568	0.0174871	0.0372046	0.0188593	0.0296741	0.0505178	0.0173139	0.049255	0.000386539	0.0484833	0.0211321	0.088974	-0.0253761	-0.0151719	0.00954752	0.0611172	0.00849573	0.00655209	0.138439	-0.0109126	0.0654836	0.032488	0.0235907	0.0243169	0.0137666	-0.0245532	0.0150712	0.0264514	0.00889339	-0.02267
	0.0468372	-0.001611	0.024933	0.00631344	-0.00503004	0.450965	-0.00453044	-0.00707175	0.0287372	0.15441	-0.00382123	0.179823	0.0547131	0.00704159	0.00847567	0.00734672	-0.0149505	0.0432018	-0.00552471	0.00769779	0.0084858	-0.00901493	-0.0399386	-0.0146065	-0.00790354	0.0760564	0.0417872	0.0137912	0.0332096	0.029783	-0.0210066	-0.0495629	0.0446672	0.0136575	0.0642262	0.0253919	0.0125758	0.140891	0.0330132	0.0426218	0.00131561	0.0640761	0.00142206	0.00934934	0.0108714	0.0118656	0.0139388	0.0138121	-0.00541618
	0.0201626	-0.031635	0.00378769	0.0261614	-0.0154646	0.47982	0.0380339	0.0266418	-0.0194209	0.225925	-0.0109556	0.147225	0.00343784	0.0181995	0.020319	0.0352877	-0.00574257	0.0537602	0.0739782	-0.0231799	0.0722532	0.00307173	-0.00135851	0.0463816	0.00361228	0.0613372	0.0108002	0.00092597	-0.0178478	-0.0161424	0.0498052	-0.010158	0.0344532	-0.00940181	0.0421131	-0.0157137	-0.0120804	0.119485	0.0175712	0.0157254	0.00468105	0.0314148	-5.2657e-05	0.0140164	0.0101435	0.00271748	-0.00173273	0.00403905	0.0134401
	0.0185453	-0.0390947	-0.000504234	-0.0266775	-0.0166875	0.404709	0.0219147	0.0071752	-0.0415169	0.238308	-0.00588893	0.204637	0.0230013	-0.0164992	0.0184411	-0.0117211	0.0341343	0.0174234	-0.0164173	-0.0147995	-0.0130848	0.0313582	-0.0334734	0.00676696	0.0391392	-0.0462937	0.029912	-0.0148738	0.0338919	0.0879208	0.057442	0.0291586	-0.0318689	-0.00220899	0.0181157	0.00211577	0.00174491	0.134053	0.0442994	0.00270808	0.0119305	-0.00650382	0.0148906	-0.0186394	-0.0123024	0.0129681	-0.0129471	0.0185944	0.0156411
	0.00558037	-0.00510499	0.0309406	0.0206299	0.0276302	0.348013	-0.0298514	0.0255086	0.0293835	0.142403	-0.00302514	0.186225	0.0095952	0.0926037	-0.0182455	0.00419506	0.031765	0.0369957	0.0496614	-0.00794213	0.0195605	0.0222131	0.0571577	-0.0333758	0.0388127	0.0407635	-0.00449425	-0.0185698	0.0355861	0.0176738	0.0486105	0.0117936	-0.00428559	0.00888122	0.0804314	0.0278153	-0.0179757	0.191083	0.034019	0.0404403	0.0292305	0.0145772	-0.00269422	-0.0271715	0.00148384	0.0364149	0.0196587	0.0221835	0.00937974
	-0.00366997	-0.0343073	0.0711325	0.0309219	-0.0187783	0.398104	-0.0102769	-0.00706137	0.0363169	0.193652	0.0518123	0.115088	-0.0126367	0.0139468	0.0176703	-0.00651168	0.0210492	0.0606091	-0.0195915	0.0241315	-0.0238178	-0.0365877	0.0300827	0.00560229	0.0219017	0.0142141	0.0110105	-0.0303472	-0.0360461	0.0122835	0.0523397	-0.0485648	-0.0235475	-0.0451372	0.00440924	-0.0270179	0.0287867	0.166759	0.0145291	-0.018259	0.0592403	0.0113933	-0.0300707	-0.0193883	0.0133401	0.0404597	-0.0245514	0.0272587	-0.00626856
	0.00382403	-0.0323976	0.0646895	0.0231533	-0.00273035	0.434197	-0.0233121	0.0461986	-0.0030084	0.223247	0.0764714	0.159011	-0.0530766	0.00468866	0.0684719	0.00704591	0.00312172	0.0029125	0.05334	-0.053451	-0.0100398	0.0361551	0.00417458	0.002677	0.031918	0.0666376	-0.00840008	-0.0103239	-0.0110708	-0.0111954	0.0121637	-0.0104027	0.00442041	0.0106435	0.0808492	-0.0578732	-0.00219165	0.0115413	0.0301111	0.00997587	-0.00279945	0.0149198	0.00649405	0.0287434	-0.00531281	-0.0169349	0.0174224	0.0239822	0.0274168
	0.00442404	0.023677	0.0728513	0.00822969	0.0378926	0.387836	-0.053063	-0.029823	0.00429812	0.23499	-0.00222908	0.183483	0.042784	0.0236212	-0.0159924	0.0345234	-0.00720367	0.0483511	0.0545098	0.0142419	-0.0156545	-0.0196021	-0.0349364	0.0220673	0.0356619	0.0295	0.0328421	-0.00868491	0.0200996	-0.0712933	1.53438e-05	-0.0164638	-0.00637967	-0.00896665	0.121048	-0.0316613	-0.00840393	0.138046	0.0177186	0.00872095	0.0231662	0.00227432	0.0239175	-0.00772012	0.0233255	0.0317502	0.00900097	-0.0185365	-0.00483774
	-0.0414736	-0.01328	0.0844238	-0.00450238	0.0123876	0.346489	-0.0207972	0.0184004	0.0515813	0.316284	-0.000729651	0.177449	0.0336359	0.00721749	0.0375825	0.00346115	0.0836051	0.0722615	0.0952446	0.0351947	0.050698	0.0204688	-0.0311536	0.0241045	0.0410504	0.056413	0.115246	0.0161972	0.0456111	0.00176779	0.0113901	-0.0173643	0.0304611	0.0684055	0.0384382	0.0035808	0.00572461	0.117368	0.0123791	-0.0240657	0.00884713	0.0258368	0.00693778	0.0133288	0.0324287	-0.00595301	-0.00368836	0.0245418	0.00628911
	0.0292711	-0.000637452	0.0101219	-0.000154232	-0.0192448	0.333646	-0.023949	-3.59797e-05	-0.00067322	0.317217	-0.0220141	0.265781	0.0288752	0.0385029	0.0388865	0.0136183	0.0645027	0.00117406	0.00528028	0.0278078	-0.0224718	0.0110145	0.00489968	0.022615	0.00553129	0.00627538	0.0415099	0.00781277	0.0316134	0.0147559	0.016217	-0.00679516	-0.036647	0.00753059	0.031579	-0.0118979	0.0208433	0.0776338	-0.0158854	0.0453161	0.0160696	0.0191539	0.0128743	-0.0121102	0.0124026	0.00192116	0.0203728	0.0104002	0.0265847
	0.00108529	-0.0193117	-0.0323361	0.0290873	-0.0151938	0.348506	0.0765125	0.0210707	0.0236766	0.223252	0.0389326	0.179827	0.0467911	0.0844777	0.0222207	0.00422969	-0.000570967	-0.00822396	0.0676478	0.0218781	0.00954992	0.0178972	0.0265734	0.0516145	0.014864	0.0739901	0.0712011	-0.0084046	-0.0151519	0.0410922	0.0360996	0.0521134	-0.0260582	0.0255625	-0.0257067	0.0616907	0.0394282	0.152266	0.0574592	-0.00325909	0.00615443	0.0106692	0.0376745	0.0138982	0.00955995	-0.00375526	0.0104448	0.0424899	-0.014147
	0.0241607	-0.0270258	0.010343	0.0292484	-0.014159	0.221341	0.0145414	0.0285132	0.044758	0.381477	0.000959719	0.166149	0.0546917	9.9241e-05	0.00448716	-0.009374	-0.00694414	0.0168109	0.0681455	0.0310945	0.0267602	-0.0225942	-0.00294656	0.0142895	0.0409214	0.00018954	0.0190113	-0.00901664	-0.0149036	-0.0275769	0.0633076	-0.00221004	0.0293207	0.0195715	-0.0126308	0.0215186	0.0232162	0.12544	0.0305003	0.0419927	0.0277386	-0.0119544	0.0266162	0.00111563	0.0173561	0.0165225	0.02901	-0.0121329	-0.00707786
	0.0388861	-0.00190037	0.0603063	0.0142529	0.0076665	0.405014	0.0212913	-0.0119833	0.0149387	0.290618	0.0243354	0.171178	-0.00255499	0.00500133	-0.00854051	0.00958463	0.0856905	0.0209275	-0.0116826	-0.0115124	0.00125853	0.00787032	-0.051866	0.0327962	0.0204076	0.072613	0.0132835	-0.0208616	0.0176303	0.0244149	0.0624048	-0.040603	0.000909104	0.0106662	0.0759418	-0.0112309	-0.00573619	0.085817	0.0614304	0.000472642	0.0252737	0.0381919	0.0337806	-0.0156209	0.0070864	0.0248063	0.00960263	-0.0546893	-0.0392704
	-0.00373034	-0.0411673	0.026532	0.0369508	-0.0170709	0.39508	-0.00207633	-0.00381166	0.00177582	0.293311	0.0644873	0.209201	0.059406	0.0372506	0.0130724	0.0383794	0.0284573	0.076759	0.0695744	-0.0351623	0.00895947	0.010374	0.0160445	0.00911062	-0.0039685	-0.00130226	0.0481168	0.0241378	0.00470141	-0.013016	-0.00594196	-0.00944188	-0.00227397	0.0010056	0.0527945	-0.0268545	-0.0300236	0.0709759	0.0539395	0.0399041	0.00589303	0.0382898	0.0177761	-0.00968367	-0.0105504	-0.0178033	-0.0154219	0.0286243	-0.0130664
	0.0451691	-0.0402208	0.0702063	0.004461	-0.0263837	0.236441	0.0295895	0.0240819	0.0497609	0.315349	-0.0238781	0.14791	0.0374354	0.013194	0.0248754	-0.00097646	0.0373089	0.00994862	0.0765719	0.0445336	-0.00780035	-0.00720117	0.0234768	0.0122454	0.0663638	0.0633057	0.0996033	0.00107116	-0.0120595	0.0303997	0.0220981	-0.0612615	0.0241477	0.0114729	0.0404809	0.0532758	0.0416996	0.106125	0.066684	0.0224361	0.0210595	-0.010301	0.0117234	0.0481583	0.020272	0.00443714	0.0146707	0.0397833	-0.00218244
	0.0227541	-0.0066976	0.000697188	0.0110903	0.0144261	0.250166	0.0279661	0.00251115	0.024158	0.276025	0.0872848	0.149459	0.0290094	0.0450903	-0.0167936	0.0242656	-0.00212941	0.00637739	0.0426353	0.0776101	0.00582256	0.0148873	0.0264222	0.0156129	0.00525764	0.0241092	0.0474596	0.00125982	0.0177254	0.0668144	0.0736045	0.0392038	0.055334	-0.0167978	0.0303164	-0.0492292	0.0368943	0.0555706	0.10803	-0.000907353	0.0022203	0.0111978	0.0531863	0.012084	0.026844	0.0287275	0.0170746	0.00413156	0.000910265
	-0.0466952	-0.0157714	-0.0167072	0.0282161	-0.00248985	0.3006	0.00283266	-0.0182093	0.0503545	0.26381	0.0194704	0.164126	0.0929138	0.0420469	0.104213	0.0142942	0.102354	0.0168026	0.00191468	0.0499248	-0.0289514	0.00628906	0.0696047	0.0334963	0.0147022	-0.0459048	0.035358	-0.00498625	-0.023916	-0.00701633	0.0516582	-0.0518815	0.0163422	-0.00947921	0.0445934	0.0371728	0.047778	0.079248	0.0212668	-0.025538	-0.00257233	0.0396785	0.0109597	0.00382252	0.00697926	-0.0194405	-0.00884404	-0.0100965	0.0117933
	0.0292821	-0.0370388	-0.00907668	0.0348914	0.0205506	0.284187	-0.0404001	-0.0260848	0.0260338	0.267805	-0.0237244	0.197622	0.0409824	0.0183241	0.0139913	0.0102597	0.083038	-0.00563721	0.028289	-0.0026903	-0.0248485	-0.0123259	-0.0253775	0.0186773	0.0255249	0.046644	0.0334572	0.00161602	0.0134652	0.0157717	0.0268432	0.0299976	-0.0030701	0.0332425	-0.0115666	-0.00799233	0.0222416	0.083694	0.0610644	0.0147288	-0.0185053	-0.00302164	0.0139648	0.0320754	0.0163207	-0.03803	-0.0194028	0.034756	-0.00239728
	0.00012097	-0.0258382	0.00336346	0.0140596	-0.00805909	0.283741	0.0251892	0.00144297	0.0201535	0.300742	0.0444929	0.171888	-0.0182898	0.0085592	0.00184677	0.00288882	0.00956158	-0.0215599	0.00917137	-0.0229664	0.0325972	0.0327557	0.00321539	0.0117534	0.0173843	0.0202685	0.0255536	-0.0143246	0.00453645	-0.0287498	0.0709076	0.0207727	-0.0297252	-0.00734804	-0.0347841	-0.0319442	0.0682005	0.0723551	0.0586457	-0.027638	-0.010565	-0.000301043	0.0282411	0.012807	0.0251407	0.00936336	0.000384792	-0.00616125	-0.00814766
	0.04127	-0.0249285	0.0125576	0.00252178	0.0131129	0.386832	0.0350651	0.01318	5.72162e-05	0.436058	0.0529506	0.196132	0.0262162	0.0406601	-0.0137863	0.0249636	0.0713165	0.0447796	0.0506185	0.0404372	-0.00224992	0.00853246	0.00943883	0.0163252	0.0413852	0.00850673	0.0333657	0.00301978	0.0679013	-0.00553299	0.0099286	-0.00557177	0.00437696	0.0589129	0.0320508	-0.00212627	-0.0284474	0.081974	0.0479791	0.0354777	0.00417061	0.00799907	0.0274549	0.0124783	0.00187003	-0.000331654	-0.0386166	0.0047274	-0.0219465
	0.00495117	0.00293394	0.0359612	0.0119189	0.0478524	0.258532	0.00992903	0.0224183	0.0181454	0.307059	0.0199759	0.213308	0.00295765	-0.0101092	0.0186971	0.0135905	0.0429825	0.0180522	0.0258192	0.0132693	0.0243565	-0.019022	-0.000834197	-0.0217578	0.027919	0.0361765	0.0236619	-0.010163	0.0245485	0.00907349	0.0778818	-0.00311098	0.0310562	0.047102	-0.00170344	0.00569939	0.0519356	0.03673	-0.0018276	0.0191509	0.00676082	0.042097	0.00347442	0.00094328	-0.00318254	0.0102143	0.00678162	0.0156834	-0.0103259
	-0.0235003	0.00935867	0.0502879	-0.00899814	0.0468907	0.31569	0.00337588	0.046474	-0.00737725	0.289378	0.0438645	0.139649	0.0528825	0.0140428	0.00414641	0.0190836	0.010224	-0.00844006	0.0825527	0.032852	-0.011016	0.0401924	0.0192236	0.00971744	0.0240339	0.0292353	0.0479261	-0.00237202	0.00988535	0.0426057	0.0779628	0.0045715	0.0251091	-0.00662309	0.0290401	0.0349527	0.0359489	0.0910455	0.0807283	0.0159565	-0.000877701	0.0211214	-0.0144887	0.019117	0.000963141	-0.00384281	0.0248003	0.0307966	-0.0145653
	0.0457508	0.0383849	0.0609307	0.00240432	0.0386284	0.309757	0.0322944	-0.00683729	-0.0209131	0.269011	0.0350469	0.143394	0.0161138	-0.00761618	0.10123	0.00787404	0.0168281	0.0298754	-0.0125267	-0.0377942	0.00317461	-0.0101377	0.0348093	0.0160716	0.0425725	0.0235702	0.0633257	-0.0047489	0.046541	-0.00894487	0.0378107	-0.0472018	0.0228152	0.0197759	0.0224173	0.0434276	-0.0268088	0.0434895	-0.00340923	0.0170556	-0.0279433	0.011169	0.00134569	0.017091	0.0338758	0.00575113	-0.00171861	0.0141586	0.0035381
	-0.0556984	-0.0392708	-0.0233522	0.0290326	-0.0318454	0.322575	0.00545243	0.0147253	-0.00487391	0.241075	0.0869821	0.210439	-0.0352493	-0.000630934	0.0224504	-0.0259605	0.0567223	0.04884	-0.0373641	-0.0689359	0.0554342	0.0107814	0.00471058	-0.0226085	0.0214961	0.0405977	0.0395458	-0.00671309	-0.0168255	0.00764274	0.0630316	0.0527412	-0.00679746	0.0378678	0.00219496	-0.0212431	0.0502833	0.116899	0.0317576	0.0516495	0.039913	0.0319108	-0.0139211	0.0270227	0.0398059	0.00645049	-0.00458202	-0.0283862	-0.0126167
	0.0132187	0.00539408	0.0530766	0.0354663	-0.00164364	0.310886	-0.0480029	0.0237722	0.0237025	0.355179	0.0657565	0.115947	-0.0398036	0.00887536	-0.00193268	-0.00525814	-0.00962878	0.00515328	0.00305441	0.00496082	0.0251201	0.00517744	0.0455805	0.0300855	0.0640753	-0.0107683	0.0482246	0.000977713	0.0101933	-0.0396313	0.0165933	-0.0258555	0.0253846	0.0251923	0.0385923	-0.00596857	0.0457746	0.122876	-0.0395083	-0.0106947	0.0023448	0.00115295	0.0252212	0.0369594	0.0161418	-0.00707513	-0.0130326	-0.0157845	0.0199014
	0.00647963	0.00320699	-0.0138639	0.0321536	-0.010038	0.276034	0.0614687	-0.0327598	0.0291068	0.378879	0.0213844	0.148652	0.000418176	-0.0366886	0.0116277	-0.0151912	0.0616619	0.0259108	0.0237851	-0.00891231	0.0544145	0.0161869	0.0109948	-0.0192277	0.0397882	0.0168126	0.0397036	-0.00731571	0.0372721	0.0199743	0.075238	0.0223787	0.0278958	0.0462422	0.0489738	-0.0103405	-0.0148762	0.0638771	0.0645406	-0.0124806	-0.0184186	0.00654872	0.03362	-0.0333276	0.0109384	-0.0191855	0.0206618	-0.0145632	0.00220288
	-0.0426955	0.0248457	-0.0430088	0.023798	0.00648325	0.375075	0.00630328	-0.027607	0.0363279	0.369269	0.10061	0.141221	0.0523234	-0.0133526	0.056515	0.0164239	-0.00676413	0.0674293	0.0274586	0.0464428	0.0483607	-0.00439269	0.00452796	0.0119206	0.0614409	0.0234207	0.0306084	-0.0188509	-0.00279083	-0.0260025	0.066642	0.00631455	-0.0137981	0.0184718	0.0170104	0.00704438	0.0614702	0.108857	0.0740335	0.0210199	0.00606471	-0.0206486	-0.00600268	0.00288865	0.0176416	0.00310388	-0.013211	-0.00743893	-0.037347
	0.00939939	0.0545439	0.021162	0.0103437	0.00971134	0.309073	0.000981444	0.00531034	-0.0106765	0.2747	0.0589634	0.107149	-0.0795457	-0.0367977	0.0657984	-0.0285986	0.0358145	0.0441319	0.0176665	0.0043209	0.0341185	0.00726407	-0.0327417	0.0234296	-0.011232	-0.042891	0.0456252	-0.00990844	0.0126608	0.0182825	0.0162556	-0.00728033	-0.0418775	0.0275372	0.0656066	-0.00686648	0.0322909	0.103211	-0.0242566	0.039879	0.000871829	0.0206534	0.0261767	0.0297288	0.0306803	0.0314967	-0.0329329	0.0109482	-0.0189322
	0.00349451	-0.00637409	0.0140063	0.0342627	0.00597088	0.287374	0.0374797	0.00958704	-0.0114971	0.182847	-0.0121021	0.126946	-0.00441438	0.00955644	-0.00993445	-0.00100477	0.0438985	-0.0445299	0.11057	0.00834826	0.0209148	-0.0218106	-0.0424954	0.0242464	0.028622	0.0535171	0.0190001	-0.0314181	0.015257	0.0596948	0.0462784	-0.0169207	0.0139209	0.0103796	0.0397147	0.0251091	0.0335324	0.0931239	0.00562844	-0.0549122	0.00400894	-0.00258712	-0.0133136	-0.0044744	0.0337592	-0.0066709	0.00970543	0.0227615	-0.00253416
	0.031115	-0.0195405	0.00428325	-0.00892503	0.00467737	0.398601	-0.0203928	-0.0228728	-0.00525452	0.2254	0.0215256	0.151326	-0.0221724	0.0248321	0.0340876	-0.00361184	-0.0255439	0.0495517	0.00289647	0.00497886	0.0248956	0.000909432	-0.028899	0.0155196	0.055756	0.0565694	0.0479435	0.00297112	0.0271826	0.0647993	0.0448927	-0.0479555	-0.0314359	0.010855	-0.0774619	-0.0487179	-0.0304767	0.0425707	-0.0153152	0.0259746	-0.00277443	-0.011443	0.0239376	0.0694075	0.0114658	0.0140549	0.00570157	0.00852594	-0.0227019
	0.0336891	-0.0368574	0.0208712	0.035954	-0.00558614	0.384836	-0.013781	-0.0322332	0.011082	0.300622	0.0685225	0.0658133	0.0112521	0.0111861	0.11552	-0.0022082	0.0141813	0.0446326	-0.0235383	0.0714092	0.0129689	-0.0309351	-0.0173527	-0.0300853	0.0286852	-0.0198274	0.0418032	0.00275929	0.0390835	0.0133246	0.0427231	0.0234735	0.0043946	0.0197443	-0.0396703	0.00848286	0.0278933	0.0537146	0.0254921	0.0228067	0.0368253	-0.00252966	0.00412282	0.065249	0.0267277	0.0227554	0.0150305	0.00513151	-0.0039502
	0.00761987	-0.0330899	0.087839	0.0596851	-0.00812308	0.420327	-0.00298068	0.018975	-0.0281923	0.38044	0.0421279	0.0427287	-0.0273346	-0.0123903	0.0886607	2.53859e-05	0.0169173	0.0255613	0.0588906	-0.0187904	0.0606343	0.00857106	0.0186308	0.00518168	0.0240456	-0.0419906	0.0414237	0.0112422	0.0107177	0.0617764	0.0103759	-0.0257062	0.0235383	0.0572285	-0.0192211	0.0124789	0.00811388	0.0997975	0.0512141	0.015142	0.00639992	0.0157002	0.0221356	0.0537291	-0.00556981	0.015114	0.0222943	0.00408662	-0.0699199
	0.0288836	-0.00991701	-2.08697e-05	0.00312675	-0.0121294	0.19923	0.0168743	0.016159	-0.0101222	0.370594	-0.00431565	0.139782	-0.0159475	-0.0606758	0.0479453	0.0127728	0.00902319	0.0658155	0.098055	0.0266872	0.0520393	-0.0068901	0.0318009	-0.0140062	0.0110113	-0.00927695	0.0998906	0.00459317	-0.00314032	-0.00539819	0.081499	0.00168786	0.0131571	0.0246727	0.0751444	0.0573424	0.0220604	0.0803598	0.0391551	-0.0318094	0.0235479	0.015696	0.0186449	0.0335322	0.0373944	0.0187968	0.00333362	0.0289235	0.0143227
	-0.0287205	-0.0378978	0.0312061	0.0101115	0.0369177	0.214816	0.0224875	0.0100003	0.013235	0.317718	-0.00440811	0.108382	0.013478	-0.0170011	0.0620127	0.0396791	0.0168873	0.0539677	0.0542715	0.0186965	0.0436311	0.0149686	0.0125794	-0.00409352	0.0143634	-0.0281239	0.0632122	0.0118969	-0.00162877	0.0626049	-0.000554358	0.0788401	0.049897	0.0519306	0.01098	-0.0189424	0.0484549	0.034642	0.0310696	-0.0283662	0.0205548	0.0329069	0.00555955	-0.00127287	-0.000608508	0.0146549	-0.00738831	0.0231682	0.00802163
	0.0286003	0.0479958	0.0198168	0.0226859	-0.0239445	0.235388	0.0261108	-0.0121815	6.72581e-05	0.254233	0.0896107	0.115512	0.00869968	-0.0663869	0.0150442	-0.0351686	0.0505557	0.0113452	-0.0329133	0.0475852	0.00996946	0.0176683	0.0117882	0.0118607	0.0249522	0.0227268	0.04758	-0.00808079	-0.00636432	0.0678769	-0.00364763	0.0146235	-0.00655105	0.0303458	0.0188211	-0.0277407	0.00465484	0.068208	0.0181528	-0.00793104	-0.011599	0.00255746	0.0204261	-0.0103599	0.0304373	0.0141082	0.00475309	-0.0117756	0.0341579
	0.0581623	-0.0242474	-0.0440875	0.00941947	-0.0189521	0.346864	0.017606	-0.018356	0.00046105	0.198186	0.00516977	0.17219	0.0124066	-0.0116863	0.0608328	0.0129633	-0.00777721	0.0258186	0.0314432	0.00416542	-0.00633101	-0.0150901	-0.0145343	0.0164985	0.0133573	0.0386971	0.0310656	-0.026225	-0.00750973	-0.00696898	0.0341105	0.00582568	-0.0141692	0.028853	0.00984531	-0.0316952	-0.0134783	0.0923008	0.0523873	0.0566355	-0.000317821	-0.00864458	0.0231392	0.0144536	0.0294983	-0.00421905	-0.0103889	-0.00191448	0.0259794
	0.0315876	-0.0413103	0.0628704	0.0672943	0.00721625	0.273562	-0.0133267	-0.0154516	0.00549458	0.218935	0.0182314	0.143142	-0.0230181	0.0123798	0.0172905	0.000978206	-0.0350956	0.0686499	-0.00475997	0.0213433	0.0732249	-0.0180618	-0.0245681	0.00829982	0.0548903	0.0536946	0.0546044	-0.0137388	0.00789963	0.0548652	-0.00295935	0.00720162	0.0227146	0.0389754	0.0654574	0.032261	0.00979509	0.0307527	0.0307748	0.0129247	0.00527754	6.90454e-05	-0.00538187	-0.00183108	0.00793108	0.0214227	0.0167223	-0.00100257	-0.0478331
	0.0371191	-0.00219552	0.00727884	0.0453437	-0.00456519	0.14191	0.0105923	0.0192914	0.00292493	0.202423	0.0332268	0.136431	0.114983	-0.0322044	0.0608775	0.0218621	0.103217	0.0848776	0.0417164	-0.00236132	0.0667304	-0.0412719	0.0175121	0.0524866	0.0470553	-0.00216403	0.0653646	0.0128533	-0.0106138	0.0448029	-0.00815959	-0.0522669	0.0153829	0.051168	0.0325645	0.00533857	0.0189431	0.0994347	0.010907	0.0351178	0.0720651	0.0202771	0.0133948	-0.0162813	-0.0137112	-0.0122926	0.0179276	-0.0278484	0.0309125
	-0.0254274	-0.0251529	-0.017913	0.0408503	0.0347078	0.267347	0.0988712	0.0160445	-0.0169864	0.246045	0.0165043	0.101722	0.01963	-0.0157062	-0.0251485	0.0555885	0.0328488	0.0206002	-0.0057596	-0.0036592	0.0765299	-0.0160479	0.00486042	-0.00983595	0.035246	0.00502472	0.0496059	-0.00797994	0.0339334	0.0621382	0.0764099	-0.00541184	0.0411762	0.0712833	0.0600913	0.0440905	0.100953	0.0211035	-0.00381584	0.0279945	-0.00248444	0.0196775	0.00674555	0.0123863	0.0337194	0.0317608	0.0536786	0.00486771	-0.00185579
	0.0512546	-0.0419998	0.00192184	0.0273116	0.0372278	0.165179	-0.00420021	0.0280686	-0.0418869	0.190935	0.0248769	0.156018	0.0989173	-0.0354251	0.0133726	0.0267625	0.0311657	-0.000989871	-0.0156462	0.00572326	0.0326364	0.00460639	0.0562328	0.0198313	0.0297194	-0.00730332	0.0416936	0.0186172	0.0582398	0.0449366	0.0885627	-0.0526483	0.0246836	0.0546357	0.00990698	0.0177433	-0.00613089	0.146298	0.0601793	-0.00913521	0.00975766	0.0354467	0.0296382	0.0290885	0.0226315	0.0113005	-0.00124012	0.000282393	-0.00478943
	-0.0290445	0.00284026	0.0849483	0.0217264	-0.0151351	0.240772	0.0298868	-0.0170958	-0.0154792	0.174095	-0.0110838	0.092106	0.0519929	-0.00732119	0.0260667	0.015177	0.0405679	0.0472549	0.0392078	0.0112556	0.0071895	0.0185509	0.0182828	0.00799908	0.0331425	0.0628031	0.0126781	-0.00319338	0.0414613	0.0673086	0.0483602	-0.0461511	-0.000333613	0.0447067	0.025669	-0.00297079	0.0190611	0.139619	-0.053704	0.0271962	0.027425	0.00797822	0.0542912	0.0445433	0.0560111	0.0103872	-0.00187037	-0.00161038	0.00999145
	0.00242048	0.0391843	0.0229694	0.0205316	0.00509778	0.204038	-0.00179522	-0.0143563	0.00575774	0.289064	0.0071732	0.132593	0.0722919	0.0135016	0.0367642	0.00884941	0.077752	-0.0328398	0.0591673	0.03962	-0.0202643	-0.0087051	0.0219934	0.0199909	0.00985726	-0.0118839	0.0786429	0.0076146	0.0728782	0.0677633	0.0937237	0.00759306	0.0363186	0.0145252	0.030248	0.0413728	0.0197916	0.079795	0.0123129	-0.0275849	0.0307046	-0.0138188	0.00206023	0.0394034	0.00966976	0.00544501	0.00682587	-0.0221761	0.0504004
	-0.00444293	0.0129323	0.0484161	0.0184961	-0.01353	0.29828	0.00980397	0.0148269	0.0171372	0.271079	-0.0031494	0.107202	0.00400594	-0.0194413	0.0365974	0.000682639	0.0588665	0.0515829	0.0114032	0.0298184	0.0363587	0.0063477	0.0143509	0.0475587	0.00824857	0.0140532	0.0880141	0.0372417	-0.00362594	0.0880584	0.00133986	0.0532711	0.0241426	0.0526078	0.0430602	0.0162377	-0.00779848	0.113316	-0.00603275	0.00243896	0.0378166	0.0116696	0.00916461	0.0181056	0.0464962	0.0160522	0.0046277	-0.00297561	0.0428959
	0.00828971	-0.0221926	0.0434164	0.0238115	-0.018009	0.259991	0.059481	0.0392824	-0.0332929	0.311944	0.021276	0.114678	-0.0204285	-0.0494103	0.0379109	-0.0270288	0.0108854	0.0683022	-0.00187154	-0.017449	0.0886616	0.0333397	0.0400434	0.0322191	0.0439472	0.0215023	0.0702946	0.0216958	0.0111072	-0.037581	0.0638613	-0.0572982	0.00223974	0.0719669	0.0426215	0.0477035	0.0847365	0.149196	0.0105123	0.0423562	-0.00676632	0.0309032	-0.00371157	0.0254493	0.00793078	0.005187	-0.0179752	-0.00921429	0.0184091
	0.026632	0.0120901	0.0776393	0.0316018	0.0124083	0.269493	0.0113503	0.0166097	0.0145781	0.257478	0.0300144	0.116018	0.00638769	-0.0331609	0.0171202	-0.00309548	0.0594068	0.0109503	0.0138579	0.0325373	0.0718927	0.00941284	-0.0105974	0.0181496	0.020038	0.0282777	0.0510046	0.00194314	0.0155986	0.0577935	-0.0258451	0.0394629	-0.00698176	-0.000539419	0.013713	0.0366774	-0.00057951	0.0425822	0.00810419	0.0297891	0.0113599	0.0357146	0.0323688	-0.00688273	0.0324807	0.0116879	0.0275849	-0.0176446	-0.00613786
	0.0277035	0.00499214	0.0172907	0.0391269	0.0152263	0.218973	0.0636062	-0.0172123	0.0838439	0.194509	-0.0696356	0.143724	0.0167074	0.0223597	0.015671	-0.0342178	0.00169552	-0.0103529	0.028904	0.0202332	0.059853	-0.00125844	0.0141139	0.0272936	0.0281289	0.0363028	0.0535771	-0.00633823	-0.00471283	0.0798791	0.0498372	-0.0137498	-0.000319894	0.0169707	0.0149856	0.00278363	0.00783781	0.0646245	0.0355621	0.000135379	-0.0211826	0.0125765	0.014979	0.0579928	-0.00303627	-0.0176636	0.0188024	-0.00722115	0.0359419
	0.069579	-0.0387591	0.00798665	0.0130535	0.00630641	0.246048	0.0342469	0.0442499	0.064923	0.280991	0.00493834	0.138843	0.0623425	-0.0134235	-0.00886247	0.0311942	0.0685702	0.0504949	0.0317605	0.0208514	0.0454622	0.0508803	0.0381041	0.021683	0.0262993	0.0264687	0.116753	0.0258994	0.0332344	0.106025	0.0292154	0.024167	0.0101552	-0.000395223	-0.00363357	-0.0458865	-0.00561084	-0.00231549	-0.0131609	0.00582339	0.0356914	0.0264115	0.0325125	0.0207254	0.0645499	0.00619431	0.0195168	-0.01848	0.00763065
	0.0366031	-0.0216046	0.00157604	-0.00879603	0.0347566	0.198722	0.0515902	-0.0221297	-0.0138353	0.228209	0.0341359	0.118966	-0.0219983	0.00832015	0.0261695	0.0185577	0.0124035	0.0166732	0.0558968	0.0100585	0.00399647	0.0120804	0.0366065	0.00632145	0.0323151	0.0331571	0.0854915	0.0140059	0.0105889	0.00599226	0.0816143	0.00282585	0.0158992	-0.0091153	0.0381416	-0.0184358	0.00126704	0.0181485	0.00379517	0.0273119	0.0226269	0.0241636	0.0183281	-0.000263775	0.0524212	0.0221435	0.0294703	0.0315399	-0.0102348
	-0.0126303	0.053045	0.0657039	0.0311858	-0.00234958	0.192063	0.0335442	0.0276211	-0.00670829	0.327806	0.0604586	0.10979	0.0311338	-0.00103581	0.0238123	-0.0288494	0.0277005	0.018319	0.0586074	-0.024069	0.0312296	0.0377608	-0.0139993	0.0090127	0.0243844	0.0435683	0.0794865	0.0128318	0.0399158	0.0606763	-0.0257699	-0.00729517	0.00354369	-0.0265774	-0.0247281	0.0476777	0.0165798	0.069693	-0.0233746	0.0237824	0.015998	0.0256622	0.0400375	0.0629104	0.0270021	-0.000676806	0.0295732	-0.012132	0.00846332
	0.0452964	0.00516015	0.00351361	0.0111582	0.0129766	0.193329	-0.0353447	0.00717708	0.0177489	0.302479	0.0176966	0.0868751	-0.0132042	-0.00144897	0.0198614	-0.0192551	0.0508835	0.0159386	0.0104589	0.0225218	-0.0252661	0.0424345	-0.0223855	-0.00261319	0.0204301	-0.0172873	0.033359	0.00420682	0.058835	0.0457053	0.0201493	-0.00380286	0.0145348	0.0143794	0.00129688	0.0547519	0.0186815	0.0641538	-0.0435919	0.0135559	0.0283702	0.00371501	0.0300091	0.0178203	0.0284557	0.0499717	0.013611	0.00223679	-0.000124595
	0.0190724	0.0888406	0.0650738	0.0395565	0.0268175	0.148829	0.0242785	0.0460316	0.0545228	0.252363	0.0332069	0.101041	-0.020461	-0.00994545	-0.0295223	0.0135341	0.00699256	0.0232635	0.013919	-0.01076	0.0123294	0.0240635	-0.016959	0.0298234	0.0262962	0.0224076	0.0972155	0.00406844	0.034236	0.0363628	0.0900901	-0.0112984	0.00605097	0.031094	0.0277029	0.0685938	0.0902166	0.0749822	0.0646585	0.0286874	0.0143477	0.0013253	0.0346572	0.0361107	0.0295339	0.0396393	0.0409088	-0.0209326	0.00327918
	0.0103808	0.0330939	0.0298328	0.0382973	-0.0181048	0.129763	-1.22178e-05	-0.039784	-0.0106312	0.250119	0.0512924	0.0788219	0.0133864	-0.0122467	-0.00260846	0.0284051	0.0238554	0.00383276	-0.010727	-0.0068949	0.0228193	0.0196929	0.0301038	0.0406012	0.0582609	-0.0513477	0.0056744	0.0362408	0.0426475	0.0592058	0.00632346	-0.0167561	-0.0134745	0.0130466	-0.0280961	-0.00531185	0.0574008	0.0372443	-0.0387161	0.0171515	0.00100469	0.0460236	0.017894	0.029112	0.0347976	0.00600528	0.0248203	0.0220456	0.0369664
	0.0208476	0.0366738	0.0628671	-0.000289768	-0.00965131	0.167178	0.0153169	0.0119055	-0.00288505	0.280933	0.0996698	0.120315	0.0345219	0.0185458	0.0267542	0.0352351	-0.0133294	0.0242636	-0.0164283	-0.0254397	0.040008	0.0165279	-0.0120192	0.0262153	-0.00793984	0.0346081	0.0814519	-0.00409208	0.0683506	0.086647	-0.062323	0.0188991	0.0469643	0.0375597	0.00684889	0.0139427	0.0245862	0.0913445	0.0686412	0.0557949	0.0408095	0.0137479	0.0403588	0.0163124	0.0285703	-0.00900117	0.0119343	0.0516741	0.038376
	0.0226832	0.022666	0.0740995	0.0128095	0.0379414	0.180246	0.0180121	0.045096	0.0100708	0.224631	-0.0212049	0.0930716	0.0578092	0.0132187	-0.0407914	0.0769223	0.0786011	-0.0186613	0.0389735	0.058273	0.0736452	-0.00470584	0.0168359	0.0149178	0.037967	-0.0283929	0.0884567	0.00518331	0.0064332	0.0418687	0.0504503	0.00161987	0.0125787	0.00497864	0.0246149	0.0117963	0.0543456	0.0276172	0.0146164	0.00350295	0.0436745	0.0150751	0.0141975	0.0768069	0.0253132	0.00525462	0.0232965	-0.0245984	-0.0125442
	0.0257697	0.0455009	0.0162045	0.0727361	-0.0073273	0.126045	0.00510906	0.0478442	0.0257399	0.292172	0.0401736	0.0806458	-0.00284406	0.00949466	0.0221727	0.0112122	0.0161544	0.0415666	0.0382678	-0.021426	-7.34813e-05	-0.0230329	0.0632285	0.0122863	0.0372626	0.0176823	0.0676841	0.0274436	0.0560007	-0.0118704	0.0432249	0.0169124	0.044192	0.0580969	0.0645905	-0.0185967	-0.0320787	0.0503083	0.0202374	0.0356602	0.0190401	0.0616844	0.0184871	0.0631538	0.0400258	-0.0126994	0.0345436	0.0214546	0.00142329
	0.00988783	0.00589654	0.0803424	-0.00225495	0.0485451	0.143553	0.0151715	0.0248611	0.0180949	0.255511	-0.00260932	0.0733206	-0.00373404	0.0253831	0.0254344	-0.00743522	0.0342869	0.0436043	0.00998478	0.0192245	0.0113881	-0.00329216	-0.00836713	0.0144957	0.0290403	0.0483749	0.00693885	-0.000552039	0.00540688	0.0954551	0.0355791	0.0284911	-0.00799135	0.02185	0.0631811	-0.00990319	0.0945631	0.0866684	-0.0346747	0.0153786	0.0302518	0.0436812	0.0425231	0.0463523	0.00545596	0.0234529	0.0381962	0.0205431	0.00771541
	0.0293326	0.015323	0.0380827	0.0322355	0.0435675	0.124532	0.0126696	0.0180078	0.0605082	0.193442	-0.000383728	0.106017	0.00516944	0.0111959	0.0866949	0.0586608	0.0156585	-0.0167535	-0.0228569	-0.0146219	0.0302675	0.0130466	-0.00557228	0.0426123	-0.024042	0.00750817	0.0334528	0.0297708	0.0244175	0.102605	-0.023215	0.0729676	0.0180967	0.0242435	-0.00282246	-0.0118571	0.044346	0.0800443	0.0238975	0.0294016	-0.0382333	0.0157512	0.053546	0.0975901	0.0853249	0.0256046	0.00463353	0.022595	0.0375256
	0.0473955	-0.0338254	0.0663291	0.0294653	0.0173246	0.231961	0.0350484	0.0182797	-0.0244067	0.186944	0.0320994	0.0611008	-0.00241245	0.0136539	-0.0186054	0.01409	0.0255286	-0.0193981	-0.0134249	0.0131791	0.0415917	-0.012684	0.0125747	0.0501832	0.0606988	0.0447443	0.0555605	0.0402813	0.0301449	0.121069	0.0657342	0.00793102	0.0268729	0.00418134	-0.0323431	0.0165445	-0.0287369	0.0840417	-0.0302064	0.0683822	-0.0038941	0.0246761	0.000889552	0.108836	0.0174244	0.0480677	0.0184126	0.0059231	-0.0020813
	0.0380564	0.0531341	0.0805233	0.0279564	0.0255939	0.109812	0.0250951	0.00382546	0.0121772	0.14858	0.0371864	0.100385	0.0722859	0.000491017	0.03947	0.031796	-0.0395298	0.0226656	0.0135588	0.0461754	0.0112054	0.00814159	0.0158074	0.0178821	0.0157215	0.0650986	0.0478749	0.0364132	0.0439077	0.104171	-0.0148936	0.0211818	0.0172845	0.0604936	0.0693836	0.0681508	0.031781	0.0585754	0.0182935	0.0312433	0.0380868	0.0512808	0.00613838	0.0725676	0.0147649	-0.0129354	0.0345797	0.0187895	0.00470505
	-0.0123991	-0.00980948	0.0676547	0.0223543	-0.00718799	0.247251	-0.0158225	0.0160774	0.0465407	0.172407	0.0111403	0.116727	0.130174	-0.00306242	0.0798117	0.00748069	0.0780364	0.0218196	0.035299	0.0243588	0.0465381	0.000977963	-0.027515	0.02906	0.0426216	0.0224878	0.0418401	0.0212009	0.038254	0.126788	0.00800913	-0.022053	0.0497299	0.027345	0.0291021	-0.0125195	0.00970938	0.0336443	0.0136587	0.0662514	0.0279961	0.0103188	-0.0267158	0.100298	0.0411481	0.00526295	0.0338969	-0.0310524	0.00653783
	0.0415474	0.0334927	0.0391716	0.00416491	0.0360304	0.0741363	0.000132497	0.0335652	0.0210287	0.143002	0.0171619	0.12388	-0.035167	0.0135577	0.0293957	0.0226091	0.0652488	0.0156334	-0.00325645	0.0146797	-0.0102798	0.0400887	-0.0478916	0.0191508	0.0363147	0.0468083	0.0184352	0.0220033	0.0482799	0.0398658	0.00417556	-0.0181691	0.0127491	0.063006	0.0405555	0.00630118	0.0616366	0.0663266	-0.106895	-0.00114521	0.0104013	0.0285273	0.00647948	0.0359221	0.0147495	0.0202258	0.0425773	-0.017292	-0.0112092
	0.0175582	-0.0396019	-0.0244312	0.043544	0.0191051	0.149354	0.0541887	0.0646386	0.0328012	0.0429232	0.0566988	0.0859952	0.0402786	0.0699453	0.0292537	0.0129506	0.0404949	-0.012225	0.0291539	0.0314558	-0.0247633	0.0283534	0.0351863	-0.00391014	0.0304727	0.0156216	0.0595559	0.018304	0.0556184	0.136441	0.00746409	-0.0116399	0.0455918	0.0820173	-0.00252407	0.0181785	0.0334897	0.0430961	0.0591976	0.0975939	-0.0014125	0.0107567	0.0106519	0.0066927	0.0360121	0.00778552	0.0072979	-0.0412749	-0.00183177
	0.0606124	0.0449233	0.0801474	0.0403014	0.0112895	0.105173	0.0513977	0.00953442	-0.00594952	0.111814	-0.023547	0.124915	-0.0150571	0.0365463	0.0192743	0.0440671	0.0494408	-0.0175174	0.0222633	0.0682201	0.0574132	0.0163808	-0.0524662	0.0298688	0.00314969	0.0238423	0.0687394	0.0150737	-0.000802524	0.168094	0.0346273	-0.00688613	0.0467928	0.023187	0.0340688	-0.018679	0.00394883	0.0543242	-0.0352973	0.0374393	0.0160495	-0.000430028	-0.00845498	0.0523545	0.0364173	0.00989489	0.0323691	0.00500584	0.00557599
	0.0181125	0.0202607	0.129294	0.0161884	-0.0260955	0.0858998	-0.00493196	0.0501911	0.0146556	0.098197	0.00670032	0.0825094	0.0404894	0.0481366	0.0784873	0.0243003	-0.0200956	0.0256912	0.0165371	0.0364782	0.0423431	0.0133618	0.00669222	0.00197816	0.0331423	0.0114111	0.0338505	0.0240605	0.0427975	0.150387	0.0192127	-0.0124321	0.00134325	0.00569656	0.00411742	0.0314747	-0.000791771	0.0300918	0.0190354	0.038342	0.0110145	0.00611677	-0.00101623	0.0323869	0.0502256	0.0192043	0.0421561	0.00386855	0.0126704
	0.0040947	0.04282	0.0948075	0.0294787	0.0354153	0.13392	-0.018274	-0.0311649	0.0417815	0.0484837	0.0490305	0.126548	-0.0696415	0.0353744	0.0239953	0.0158078	0.00758647	-0.00612925	-0.0182882	-0.0160137	0.0092684	0.0536609	-0.002663	0.0706011	0.0410016	0.0551886	0.0276655	0.03408	0.0486648	0.0919027	0.004662	0.0358939	0.0523633	0.0890994	0.0425246	0.00468205	0.0599647	0.0414311	0.0129315	0.0529933	0.00247592	0.0346599	0.0289527	0.0276151	0.0138957	0.0270262	0.0386283	0.0173802	-0.000565476
	0.0280942	-0.0250759	0.00202183	0.0475098	-0.00552148	0.118853	0.0560321	-0.0167108	0.00284317	0.117353	-0.045551	0.0950561	0.06573	0.087413	0.0398469	0.0183273	0.00277191	0.0500694	-0.0478636	0.037523	0.0438159	0.00620153	0.0220436	-0.00144158	0.0539737	0.0508786	0.0553635	0.029495	0.0845148	0.0346123	0.0466005	0.00321037	-0.00268541	0.0159974	0.0508686	-0.0205917	0.051797	0.0728508	0.0335237	0.0748429	0.0263497	0.0233804	0.0399309	-0.0302222	0.047683	0.0451789	0.0379186	0.0163025	0.0395233
	0.0371873	-0.00317261	0.086928	0.020194	0.021529	0.107767	-0.0176848	0.0450299	0.00373584	0.0555217	0.00381915	0.0733983	0.0520964	0.0240733	-0.00364586	0.0328445	0.010034	0.0252143	0.00766075	0.0167369	0.0261528	-0.00262412	0.00286783	0.027052	0.0372606	0.0498679	0.0557495	0.0224963	0.0459471	0.113975	0.0104443	0.050759	0.0191812	0.0126555	-0.0174563	0.00980911	0.0431048	0.0780385	0.00277531	0.00650622	0.00376813	0.00734708	0.0254507	0.0569623	0.0457445	-0.00988397	-0.00161569	0.0335706	0.041976
	0.0135079	-0.00738626	0.0227247	0.0373368	0.0344564	0.0416196	0.0881792	0.0134569	0.0786964	0.0884916	0.0181404	0.00173594	-0.00409447	0.0565795	0.0340954	0.0464989	0.0285434	0.0152903	0.019028	0.0237189	0.0408688	0.0210417	0.0678077	0.0156552	0.0485771	0.0359039	0.067393	0.011215	0.0112906	0.116977	0.0346431	0.0269072	0.0546984	0.0698217	-0.00532649	0.0655354	0.000675835	0.0176744	-0.0570068	-0.0116421	0.0196889	-0.0176918	0.028474	0.0292628	0.0181063	-0.0156223	0.0126286	0.014034	-0.00993366
	0.0090185	-0.0413794	0.0538239	0.0535113	-0.00278745	0.0884024	-0.0137244	0.0620074	0.0168397	-0.0227044	-0.036664	0.143924	-0.0166289	0.0626969	0.104108	0.0147904	0.0121648	0.0242125	0.0503534	0.00906095	0.0155878	0.026409	0.0109343	0.0445186	0.00688845	-0.00247698	0.0613889	0.0310613	0.0461076	0.053219	0.027103	-0.0360486	0.0552012	0.0309613	0.0592348	0.0672342	0.0322097	0.0742426	0.0183309	0.0763405	0.0436399	0.0317947	0.0072189	0.0426618	0.0509754	0.0138271	0.0106471	0.0122262	0.00610162
	-0.057937	-0.0253786	0.0910027	0.0366678	0.0150368	0.0570647	0.00790423	0.0292631	0.0531871	0.00719506	0.049671	0.0446137	0.00387241	0.0225952	0.0121868	0.0497539	0.0137573	0.0400021	0.00689244	0.0398663	0.0264287	0.0318491	0.00951995	0.0465314	0.0338253	0.0409762	0.0631598	0.0103954	0.034229	0.108236	0.126426	-0.00343157	0.0125401	0.0669871	0.109205	0.0253282	-0.00944657	0.037425	0.0429154	0.0809848	-0.00818721	0.0386863	0.0190278	0.0228236	0.0497637	-0.0265133	0.0323335	0.0418399	0.0373773
	-0.0284428	-0.0669574	0.0533569	0.0499238	-0.0156107	0.140943	-0.0255101	0.031132	0.0279691	0.0281672	-0.0376708	0.151287	-0.0245227	-0.043557	0.00855301	0.0215812	0.0658732	0.0126825	0.04375	-0.000564055	0.0754502	-0.0211104	0.0442654	0.014013	0.0266357	0.0417792	0.0399247	0.0316692	0.0367066	0.198991	-0.0150845	0.0335465	0.0237566	0.0385797	0.0188861	-0.0308938	0.0122637	0.129241	0.0375225	0.02818	0.00630569	0.030588	-0.010596	0.0911905	0.016181	0.0384905	0.02757	0.0306912	0.0295349
	0.0669387	-0.0268488	0.0338573	0.0444459	0.0622918	0.118415	-0.0358703	0.0166792	0.0216924	0.035502	0.00927523	0.053492	0.0604622	0.0224875	0.0745234	0.00188193	0.0624481	0.0283408	0.0365862	0.0155616	-0.00487613	0.0349511	-0.0315256	0.0780862	0.0335579	0.0796294	0.0663817	0.0064267	0.0535872	0.123371	0.0162824	-0.0439286	0.0284245	0.0338362	0.0220278	-0.0227595	0.0387386	0.0752822	0.0349546	0.0795935	0.00269105	0.00896803	0.0268285	0.0595166	0.0510621	-0.00966823	0.0343174	0.0115568	0.000490082
	0.0160757	-0.00310342	0.0806367	0.0460957	0.0102062	0.150918	-0.011583	-0.00373978	0.0102373	-0.028781	0.0117578	0.100198	0.0466298	-0.00781164	0.052362	0.00537494	0.0200985	0.00153766	0.121604	0.0334049	-0.00230548	-0.0311298	0.0329202	-0.00832028	0.0641295	0.0688158	0.116553	0.0331923	0.0341422	0.102131	0.0492245	-0.0102326	0.0168094	0.0198084	0.105679	0.00909585	0.00992947	0.00683797	0.0135072	0.0250609	0.0168959	0.0363517	0.0350545	0.0223453	0.0348761	0.0157757	0.0208826	-0.0030291	-0.00222006
	0.0354257	-0.0280462	0.101373	0.0525007	0.0320975	0.0935962	-0.0174094	0.0204252	0.0166907	0.0920764	0.0236334	0.0785716	0.0339358	0.0589262	0.0269389	-0.015837	0.0614611	0.0186773	0.0584986	0.00526057	0.0240199	0.0239668	0.0503345	0.00243508	0.0312156	0.0557035	0.0605144	0.0231889	-0.01956	0.109488	0.00974958	0.0263409	0.00450289	0.0268916	0.0402081	0.0388918	-0.00652355	0.0236463	0.0296587	-0.00021601	0.0165419	0.0193026	0.0480012	0.0114564	0.0512883	-0.00885837	0.0207214	-0.00710978	0.0321948
	0.0231753	0.0109612	0.0510953	0.0499045	-1.64918e-05	0.154691	0.0102371	0.0449254	0.0379163	-0.0573836	0.0482452	0.0898447	0.0267691	0.0694197	0.0792136	0.0264838	0.0693924	0.0759888	0.0158907	0.0460019	-0.0143468	0.0398431	0.0536769	0.0135354	0.0253727	0.0284151	0.0611818	0.0221985	-0.00724721	0.111707	0.0393358	0.0209455	0.0294735	0.0051648	0.046136	0.04815	0.0394717	0.09003	0.0466172	0.0495568	0.0350394	0.0495102	0.0285414	0.0396327	0.00640675	0.0201624	0.0274877	0.0214038	0.00140547
	0.0366035	0.0174683	0.121739	0.0382287	-0.018491	0.107404	0.0635443	0.0929131	-0.00687362	0.0720953	0.0396309	0.0119766	0.0364528	0.11106	0.0145153	0.0314255	0.0817971	0.0822571	0.016255	0.049954	0.0298341	0.0322985	0.017467	0.0355022	0.0169691	0.0717777	0.0115167	0.0494012	0.0692799	0.0662404	0.0790968	-0.0541116	0.0211627	0.0236868	0.0527925	-0.0269673	-0.00186754	0.129078	-0.00188496	0.0051048	0.0533193	0.0385366	0.0333825	0.00654638	0.0264446	0.0216488	0.0247418	-0.00496911	0.0125168
	0.0419354	0.0113611	-0.00670249	0.0394399	0.00539311	0.0869344	0.0525507	0.0241844	0.0139274	0.0412369	-0.00853226	0.0915938	-0.0052514	0.0111039	0.0267492	0.0578173	0.0423564	0.0209709	0.0285773	0.0308053	-0.0635543	0.0212931	-0.0288999	-0.0116752	0.0662517	0.0137808	0.052081	0.022798	0.0335109	0.085035	0.0771513	0.0229633	0.00711538	0.0367343	0.0639076	0.03742	0.0405171	0.0866369	-0.0206525	0.0374954	0.0201232	0.043614	0.00918064	0.0115054	0.0543507	0.0135307	0.00180315	0.0403797	0.0307172
	-0.00365887	0.0266973	0.0403552	0.0417984	-0.000351387	0.0683061	0.00829549	0.0353675	0.0642768	0.00585926	0.0103903	0.0610896	0.0256661	0.0909648	0.0282699	0.033209	0.055263	0.059326	0.0388763	0.0586275	-0.044528	0.00645346	0.00725936	-0.0130681	0.0534481	0.0562653	0.0695165	0.0373591	0.019184	0.132914	0.0521869	-0.00533559	0.031197	0.0393709	0.0328609	-0.0121625	-0.0413325	0.0903652	0.103624	0.0157344	-0.000524192	0.0462011	0.0132158	0.0687915	0.0541856	0.0219398	0.0389632	0.0180102	0.0073518
	0.0610812	0.0124985	0.0268929	0.0133887	0.0198442	0.0794518	0.000924437	0.00682444	0.034274	0.0290322	0.0340991	0.0562665	0.0140439	0.03794	0.0489817	0.0426462	0.0519362	0.0305614	-0.00657151	0.0156088	0.0133783	0.00316281	-0.00772154	0.0072523	0.0505748	0.0347902	0.0665395	0.0321477	0.0746654	0.131898	0.0921593	-0.00452283	0.0539951	0.0181261	0.00372912	-0.00690227	-0.0136715	0.0702471	0.0280105	0.0575279	0.0235725	0.0332183	-0.00222127	0.043064	0.0623106	0.0258041	0.0406954	-0.0263959	0.0290282
	-0.0115462	0.027833	0.0212847	0.0312855	0.00144691	0.110466	-0.00789326	0.0260143	-0.0104658	0.0622587	-0.0145701	0.13213	0.00592431	0.108068	0.0105385	0.0314769	0.00795772	0.0912375	0.0181253	0.0248831	0.00280708	-0.0109428	0.010877	0.0234297	0.0660511	0.070603	0.0594475	0.0225818	0.0149282	0.148361	0.0422145	-0.0152758	0.0137746	-0.0160607	0.0373945	0.0639174	-0.00434093	0.00166077	-0.00157056	0.0548651	-0.00560175	0.0346974	0.0370319	0.0338273	0.0248693	0.0113971	0.00282172	0.00137916	-0.0212235
	0.00939967	-0.0314857	0.0791981	0.0505391	0.0249522	0.21249	0.0449145	0.0521496	0.0210187	0.0984011	0.0142092	0.105892	-0.0205349	0.0759168	0.0444383	0.0335015	0.0653725	0.00819451	0.0199162	-0.0264011	0.0392419	-0.00589693	-0.0465607	0.0549686	0.05122	0.10337	0.0200021	0.0524611	0.0590609	0.103294	0.0348098	0.018355	0.0125832	0.0216018	0.000131738	0.00452627	0.103071	0.0709988	0.0183696	0.0411131	0.0464402	0.0266302	0.0412869	0.0688793	0.00161529	0.0243441	0.0145711	-0.0217072	0.0328217
	0.0730117	0.0319702	0.0757305	0.0552476	0.0263693	0.0946724	0.026366	0.0216107	0.0289521	0.00949827	-0.00951571	0.080607	0.0177662	-0.0072135	-0.051842	0.0110075	0.0213562	0.0457626	-0.0455672	0.0069204	0.0062252	-0.0023935	-0.0307307	-0.00032068	0.0497375	-0.0138687	0.0125488	0.0471684	0.011841	0.09953	0.0902739	0.0362994	0.00834659	-0.0128376	0.0711449	-0.0273803	0.0196468	0.125189	0.0110187	0.0485169	0.00122147	0.0134875	0.0296883	0.0426258	0.0188309	-0.0135778	0.0192794	-0.053779	0.00889491
	0.0327554	0.037667	0.0417232	0.0222867	0.0277265	0.0482137	-0.0148417	0.057565	0.0107817	0.0380632	-0.00650914	0.110729	-0.0367968	0.0319919	0.0481407	0.0542345	0.0314947	0.0453663	0.0183165	0.0446891	0.0285336	0.00627914	0.0106226	-0.0347836	0.0142954	-0.00710877	0.0789338	0.0483643	0.0595029	0.132442	0.0419038	-0.0269427	0.0845089	0.00863927	0.0310362	0.0169192	0.064995	0.106424	0.0196454	0.0568397	-0.00120353	-0.013038	0.017603	0.062897	-0.00213926	0.0217832	0.00591337	0.0169269	0.00888693
	0.0360237	0.009652	0.0833137	0.0378184	0.00263832	0.0689609	0.030762	0.0205022	0.0142488	0.0350077	0.0314422	0.0817275	0.0209645	0.045805	0.0939868	0.0256233	-0.000244669	0.0454471	-0.0234129	0.0322046	0.0261217	-0.0206939	-0.0148566	0.0190078	0.0781724	0.0172509	0.014283	0.0274615	0.0580274	0.131578	0.121519	0.045518	0.0360433	0.0114539	0.06744	0.0105688	0.00143566	0.0730005	0.0582683	0.0250411	0.00440519	0.0195908	0.00165167	-0.00163741	0.0743804	-0.0119955	0.0224909	0.0330793	0.00403726
	0.0394108	0.0187267	0.0858146	0.0659034	0.00143165	0.172879	0.0357929	0.0137083	0.068307	-0.00451229	0.013966	0.0772063	0.0200099	0.0355624	-0.0294634	0.00807899	-0.028834	0.0235523	-0.0107884	0.0548713	-0.0118574	-0.0189315	0.0142437	-0.00867669	0.0390759	0.11063	-0.0286323	0.0447234	0.0148444	0.0974737	0.0765692	0.0219895	0.0211839	0.04703	0.0818357	0.0271041	0.052659	0.0789978	0.0322749	0.0129964	0.023082	0.0293119	0.046492	0.0298787	0.0486033	0.0329621	0.0295719	0.000105789	0.0102135
	-0.032101	0.0157364	0.0315134	0.068691	0.0329915	0.07027	0.0274441	0.0248781	0.0267939	0.0455201	-0.00587496	0.10311	0.040926	0.0258144	0.0631066	0.0507314	0.029963	-0.00145641	-0.00202792	0.0312065	2.10745e-05	0.0444247	0.0258583	-0.0285262	0.0644679	0.104829	0.0965165	0.0382077	0.0446153	0.148438	0.0556531	0.0437257	0.0552162	0.0362917	0.0483793	0.0432292	-0.0581886	0.0316866	0.0365054	0.0202552	0.0139277	0.0278313	0.0283709	0.033246	0.0362247	0.0220507	0.0224245	0.0354186	-0.00482839
	0.0348176	0.00994224	0.108445	0.0488449	0.0152407	0.103297	0.0141147	0.0409558	0.0719637	0.125078	0.0244937	0.0643784	0.0474449	0.00787067	0.0916678	0.00795955	0.0255747	0.0293377	-0.0262333	-0.0217556	-0.0306369	0.000112358	0.0313613	0.055181	0.0696263	0.0544903	0.0388381	0.0357073	0.0238834	0.0604368	0.0389803	0.0200587	0.0586714	0.038865	0.00161848	0.0119212	0.0929554	-0.00893359	0.0203678	0.038298	0.0188658	0.0191293	0.0306586	0.0689538	0.0337072	0.0461949	0.0258696	-0.0162537	-0.000675484
	0.00570044	-0.0385065	0.0479309	0.0377905	0.0324652	0.102443	0.0677111	0.0963281	0.0468337	0.0153338	0.0020172	0.0813345	0.054911	0.0522312	0.0798687	0.0396034	0.00780363	0.0139606	0.0145228	-0.0179627	0.0540665	0.00196151	0.0325511	0.024292	0.0364058	0.067546	0.0349754	0.025767	0.0468562	0.10325	-0.00973431	0.00846469	0.0409022	0.0442485	0.0245435	-0.00576113	0.0156541	0.0433388	0.031452	0.0303945	-0.00745529	0.0399917	0.0595483	0.0400392	0.0666713	0.010519	0.0436962	-0.00274644	0.00731801
	-0.0296673	0.0138615	0.0917798	0.0370856	-0.00253059	-0.000526691	0.0242907	0.0585169	-0.0200843	0.0767362	0.00846803	0.107406	0.000585407	0.0160575	0.0465875	0.0145394	0.0770002	-0.00323483	0.0278101	0.0141262	0.0291956	-0.0475356	0.0291622	-0.0265514	0.00632814	0.076885	-0.012277	0.0305302	0.0502789	0.161495	0.0587632	0.0159502	0.0625335	0.019886	-0.00868226	-0.01548	-0.0134949	0.0277815	0.0613437	0.0125881	0.0160477	0.0136219	0.00914418	0.0376514	0.0348922	0.0114189	0.0305612	0.0317804	0.0188338
	0.0177677	-0.00162789	0.111613	0.0126978	0.0214725	0.0493101	-0.0170222	0.0950945	0.0383927	0.0240882	-0.0373136	0.122565	0.0532343	0.0442475	0.091526	0.00437813	0.0432853	0.0443099	0.0283579	0.0170802	0.0170171	-0.0228702	-0.0297508	0.0334571	0.074708	0.0507961	0.00610296	0.0380496	0.084924	0.101805	0.0176506	0.0135775	0.039372	0.0339455	-0.0297973	-0.0362234	0.012222	0.040319	0.0376793	0.0672785	0.000115895	0.0610714	0.0341779	0.0378042	0.0356861	0.0194719	0.0364289	0.0155586	0.0153441
	0.0297134	0.0497152	0.104447	0.0743893	-0.029397	0.0166604	0.0444614	0.0617048	0.0172395	-0.00266997	0.00304895	0.102055	0.0588746	0.0100974	0.00608838	0.0517514	0.0418367	0.0570638	0.0855576	0.00789303	0.0108039	0.00126981	-0.00415664	-0.000153711	0.0153314	0.0767825	-0.0334358	0.00115517	0.0944615	0.0352078	-0.0640118	0.0590733	0.0142235	0.0286493	0.0262311	-0.00779814	-0.00677355	0.0771795	0.0625693	0.0411659	0.0170044	0.00970945	0.0478868	0.0217725	0.0283366	0.0525295	-0.00510423	0.0195313	-0.00090683
	0.0350494	-0.0488497	0.0696417	0.0180815	0.0288997	0.0781653	-0.00201259	0.0176748	0.0537515	-0.0521012	0.0326308	0.117359	0.0287068	0.0562924	-0.00537235	0.0228305	0.0588029	0.0367604	0.0573489	0.0271206	0.00249435	-0.0113006	0.0267741	0.00132854	0.0404322	0.157412	0.00390421	0.0379388	0.0291213	0.194741	-0.0103927	0.022924	0.034789	0.0583078	0.0457107	0.00808585	0.0191436	0.0617827	0.0521622	0.0285853	0.00537783	0.0170686	0.0338897	0.0721142	0.0546036	0.0237217	0.00891163	0.0148947	0.0187394
	0.0526653	0.0111031	0.0904281	0.0252893	0.0230423	0.0428047	0.0630599	-0.0197606	0.00901354	0.0440427	0.0127265	0.15745	0.0664527	0.0203144	0.019807	0.0149147	0.0204029	0.0429893	-0.00728107	0.0496897	-0.0131728	0.0079966	0.0568691	0.0236231	0.0756639	0.0959093	0.027707	0.0571179	0.0464579	0.138105	0.0512046	0.0601239	0.0570911	0.035587	0.00699115	-0.016064	0.0307782	0.0896414	-0.0286127	0.0329471	-0.000301926	0.0246603	0.0712018	0.0320443	0.0769593	0.00597866	0.0193851	0.00529687	0.034498
	0.0246151	-0.0283863	0.141418	0.0469094	0.0091258	0.0724228	0.0111696	0.0460267	0.0937536	-0.00521074	0.0187738	0.0506904	0.050017	-0.00123181	0.0220542	0.0165889	0.0458974	0.101106	-0.034378	0.0113638	0.0185363	0.0314174	0.0295754	0.0215865	0.049911	0.0500261	0.0075185	0.0314605	0.105103	0.153293	0.0747287	0.0549099	0.0494506	0.0295538	0.0507142	0.0375368	0.0253345	0.0632016	0.0224271	0.040315	0.0276592	0.0413346	0.0205473	0.072467	0.065592	0.00860072	0.0357538	-0.0315066	0.0151744
	-0.0175373	0.0318756	0.116261	0.0231509	0.0255965	0.0948791	0.0251171	0.0421118	0.0510183	-0.099651	-0.0324988	0.0877566	0.0158272	0.0216951	0.0537403	0.0150579	0.0404836	0.0149476	-0.00995564	0.0675765	0.0512762	0.0088008	0.00868636	0.00593954	0.0473292	0.0353947	0.00636818	0.0220281	0.0500285	0.122579	-0.0161409	0.0808741	0.100948	0.0242761	0.0467121	-0.0235843	0.102237	0.0526903	0.0352896	0.0856664	0.0224177	0.0372725	0.0221043	0.0485118	0.0211954	0.0189602	0.00907798	0.0132492	0.0210986
	0.0175512	-0.0152084	0.123056	0.0437643	0.0237449	0.11895	-0.00110379	0.0262324	0.0064318	0.0189474	0.00428384	0.0958316	0.0851675	0.0243708	0.0479303	0.0161841	0.0630788	0.0220581	0.000173344	0.0485728	0.0307099	-0.00616243	0.0395926	0.0434144	0.0789914	0.0733258	0.0396529	0.0521656	0.0353702	0.150222	0.0659579	0.0400399	0.0407203	0.0292029	0.029851	0.0696523	0.0172441	0.0678478	0.103325	-0.0199952	0.0147407	0.00999351	0.0613617	0.0565222	0.0107079	0.0114716	0.0304411	0.0137588	0.00642842
	0.0192398	0.028891	0.102968	0.0338557	0.0173287	0.0724239	0.00182919	0.0236491	0.0252364	0.0301365	-0.0380916	0.129574	0.0238565	0.061654	0.0665223	0.0428503	0.0321171	-0.00177596	0.0227727	0.00884017	0.0299533	0.0281025	-0.0137901	0.0282243	0.043471	0.0731897	-0.0298352	0.0410537	0.044684	0.104966	0.0473663	0.0523483	0.0488406	0.0217161	0.0116154	0.0345423	0.0163725	0.0528594	0.0938522	0.0676412	0.00897111	0.0106738	0.0605907	0.0305265	0.0417663	0.0156071	0.00519953	0.0182579	0.0315668
	0.0530809	0.0719417	0.111446	0.0402312	0.0522027	0.113342	0.0725595	0.0306762	0.0370488	0.0205274	0.0210959	0.121557	0.00399233	0.0777454	0.0400891	0.0368174	-0.0120844	0.0305721	-0.00887234	0.0203165	0.00199578	0.0264275	0.020799	0.0211936	0.0549902	0.113522	0.0281787	0.0180844	0.0782487	0.13046	0.0380203	0.0421187	0.0193794	0.031326	0.0141017	0.0291248	-0.00968486	0.0882805	0.0331566	0.0355916	-0.00394618	0.0203123	0.049569	0.0698495	0.0282526	-0.00144335	0.043683	0.0396108	0.029911
	0.0496035	0.0169573	0.0572784	0.0703622	0.00960062	0.0835128	0.0240279	0.00309117	0.0275388	-0.0100481	-0.0141954	0.0991412	0.0735666	0.0232762	0.0892645	0.0187863	0.0643742	0.0197355	-0.010323	0.00857276	0.0284275	0.0278556	-0.0232634	-0.0265417	0.0904419	0.120892	-0.0163251	0.0360045	0.0796845	0.144702	0.100477	0.0859834	0.0973453	0.085274	0.0384984	-0.0667335	-0.0457639	0.091944	0.0189043	0.0224132	-0.0209676	0.0243133	0.0453034	0.0806518	0.0310202	0.014788	0.00929401	-0.0119463	0.00238084
	0.0807074	0.0180238	0.0727445	0.0264678	0.0533375	0.101887	-0.0153803	0.000398956	0.00990072	0.045995	-0.0424723	0.126068	0.0137863	0.0110741	0.0833013	0.037021	0.0453412	0.0176253	0.0304252	0.035296	0.000324208	0.0313227	-0.0582474	-0.0114292	0.0385706	0.0256081	0.0130794	0.0530619	0.0684252	0.188266	-0.0244017	0.0301412	0.0274113	0.0140101	-0.0115577	0.00564505	0.0258932	0.0690011	0.128653	0.0271495	0.0383935	0.00159314	0.0282116	0.0681863	0.0193665	0.0256887	0.0322224	-0.00947309	0.0439809
	0.0428765	0.0271176	0.127637	0.019281	-0.00037327	0.122687	0.0463926	-0.000731542	0.0402591	0.0452904	0.0350046	0.103985	0.0328388	-0.00333921	-0.0252572	0.0505338	0.0695784	0.0567302	0.0104067	0.0241704	0.0108752	0.0350855	-0.0127008	-0.0314216	0.0106581	0.130832	0.0487396	0.0494368	0.0589843	0.168517	0.0838769	-0.00189503	0.0567268	0.0021837	0.0460711	0.00583277	-0.000180639	0.074964	0.0542726	0.0531379	0.0204882	0.0464222	0.0814976	0.0303358	-0.00486796	-0.00350972	0.0251301	-0.00123422	0.0352601
	0.0729836	0.0428601	0.139962	0.00593521	0.0793443	0.154	-0.00077911	0.0636826	0.0234325	0.0817076	0.0127962	0.132054	-0.0545755	-0.0104353	0.0554632	0.0795912	0.0494887	0.0188669	0.000702554	0.00505473	-0.0186129	-0.00153576	-0.0204928	0.0388404	0.0458105	0.131683	0.0790728	0.0257132	0.0529031	0.150175	0.0207282	0.0127276	0.0448505	0.0424857	0.0011932	0.0579275	-0.0405903	0.201584	0.0765048	0.0292422	-0.0218044	0.0354601	0.0568834	0.0766558	0.0525843	0.0108495	0.0558227	0.0247136	0.00671026
	0.0321092	-0.00178008	0.0634438	7.17449e-05	0.0194421	0.138112	-0.0165273	0.0273034	0.0304076	0.0662683	-0.0111015	0.103301	0.0385433	-0.0109332	0.083136	0.0146713	0.0633873	0.0269611	0.0216144	0.0297711	0.0646279	0.0496583	0.0294736	0.0332106	0.0962976	0.0592562	0.0201497	0.0573876	0.0753896	0.180948	0.0192486	0.0324825	0.071682	0.0543072	0.0262149	0.00704872	0.0357996	0.087447	0.0495286	-0.0151919	0.00975445	0.0385579	0.039121	0.0497188	0.0590522	0.0235186	0.0143492	0.0375742	0.0385843
	0.0319305	0.0249049	0.0731176	0.0173497	0.016564	0.0469944	0.0243321	0.0787009	0.0290171	0.0337162	0.0134414	0.0781598	-0.0090445	0.0186867	0.0472925	0.0528201	0.08048	-0.0227273	0.0225478	0.047694	0.0192559	0.0102022	-0.0365159	1.99679e-05	0.078444	0.0225133	0.0327353	0.0340119	0.0933264	0.178483	0.0161148	-0.0106447	0.0794567	0.0243645	0.0549238	0.0246669	-0.00930242	0.148796	0.0108442	0.0746057	-0.00151629	0.0288684	0.0731433	0.0863096	0.0516294	0.00806106	0.0394688	0.0404089	0.0316174
	0.0546619	0.0219774	0.0704936	0.0215959	0.0652911	0.122002	-0.000599001	-0.0312433	0.041991	0.0328375	0.109065	0.0989489	0.00394121	0.0460058	0.0568809	0.0606581	-0.00206418	0.0144622	0.0036637	0.0388644	0.014784	0.0353015	0.0439836	0.0201797	0.0432941	0.0736104	0.0541278	0.0573916	0.0422606	0.219247	0.0913008	0.041678	0.0419001	0.0772458	0.0778189	0.047759	0.0525457	0.116248	0.0173368	0.00861868	0.00347426	0.0244551	0.0520566	0.0235145	0.0180478	-0.00254325	0.0230028	-0.0113782	0.0548146
	0.0601547	-0.0147246	0.0954465	0.0287042	0.0406554	0.0475128	-0.0119955	0.044007	0.0116509	0.0152515	0.0128424	0.104838	0.00774415	0.0163209	0.0301208	-0.0129281	0.0665578	0.0100374	-0.0201103	0.0278116	0.00634803	0.0326219	0.0165965	-0.00242892	0.105093	0.0808707	0.00446803	0.0311448	0.0822046	0.150988	0.0755186	0.0651866	0.0642706	0.0399342	0.0421163	0.0106796	0.00818112	0.106273	0.0177191	0.054176	-0.00516944	0.0520338	0.0117012	0.0282873	0.0430054	0.0132402	0.0369107	0.0399709	0.0235769
	0.000642952	0.00682532	0.0687645	0.0554133	0.0460579	0.0937673	0.0428089	0.0748371	-0.00508552	0.108091	0.013324	0.0728488	0.0485714	0.0201113	0.0825832	0.0141337	0.0594567	0.0214455	0.047267	0.0888327	0.0211187	0.00913124	0.0296502	0.0200765	0.0348339	0.133341	-0.00825177	0.0432609	0.0824277	0.114272	0.00418503	0.0765745	0.021219	0.0245649	0.0255875	-0.0920749	0.0469881	0.148136	0.125852	0.0700976	0.0393426	0.0509374	0.0584521	0.0720314	0.0188732	0.0013651	0.024393	0.0111126	0.0404959
	0.0663801	-0.0121159	0.0413411	0.00695453	0.0388564	0.084082	0.0281502	0.0135645	0.0440968	0.0191024	-0.0382029	0.126165	0.0102044	0.0354017	0.086666	0.065135	0.0934029	0.0190667	-0.0115298	0.0430442	0.0674581	0.00242909	-0.0283154	0.0558509	0.075927	0.1275	0.0319627	0.0510269	0.107203	0.158441	0.0091974	0.0761218	0.00220745	0.0641474	0.0289607	0.0190578	0.0291373	0.174382	0.0706904	0.0629956	-0.0312754	0.0329893	0.03371	0.0591938	0.0450053	-0.00157374	0.0222763	0.0156259	0.0124776
	0.0622527	0.0665092	0.0531734	0.0585486	0.0408221	0.0860035	0.0154361	0.0352732	0.0345341	0.113482	0.0327621	0.125885	0.0315932	0.0144571	0.102557	0.0512268	0.0222847	0.0301208	0.0769922	0.0332419	0.0268871	0.0221633	-0.0238434	-0.00378767	0.0878085	0.0945766	0.00487061	0.046798	0.0712771	0.194273	0.0978104	0.11898	0.0520281	0.0572836	0.00924857	-0.0350957	-0.00629531	0.181937	0.0775855	0.0309564	0.0258413	0.0236766	0.0718046	0.0446181	0.0458368	0.0117448	0.0074303	0.0418215	0.0183351
	0.00409102	0.0178881	0.0719291	0.0689048	0.0170096	0.124482	-0.010516	0.0298959	-0.00427451	0.140179	-0.0624484	0.100325	0.0532255	0.0188385	0.0188159	0.0713366	0.0134334	0.0320604	-0.0332891	0.00205721	0.0342638	-0.0107365	0.0369408	0.0418358	0.0651622	0.126645	0.00692024	0.0314216	0.0587382	0.164649	0.138432	0.0317582	0.0749527	0.0942691	0.00394781	0.00259455	0.0049426	0.136681	0.0329507	0.0633236	-0.0037852	0.024392	0.069476	0.0363081	0.0739157	0.0198175	-0.00993768	0.0121351	0.00293598
	0.0617226	0.0118022	0.124265	-0.0125739	0.01137	0.116362	0.0560956	0.0570669	0.0117052	0.13413	-0.00347321	0.0867791	-0.0118886	-0.00594096	-0.00425608	0.0346245	0.0126879	-0.0082389	0.0342812	0.00496082	0.0234111	-0.00390343	0.0083087	0.00253228	0.0604897	0.0710854	0.0291457	0.0626666	0.0279937	0.132993	0.0545682	0.10652	0.0384431	0.0523379	0.0581039	0.0580087	0.0336016	0.0851819	0.0620491	0.0563535	0.0294652	0.0228323	0.0859761	0.0384323	0.0275874	0.0367939	0.0188194	-0.00823256	0.0420443
	0.0301892	0.0200006	0.156672	0.0340057	0.0290317	0.0542745	0.0651437	0.0123534	0.0320678	0.0866224	0.0349461	0.0843055	0.0669685	0.052262	0.0593167	0.0449992	0.0132711	0.00122883	-0.0132064	0.0629011	0.0500044	0.0159321	0.0215479	-0.0256016	0.0626668	0.0368042	-0.00616545	0.0501264	0.0793274	0.127002	0.0475035	0.0983042	0.0390031	0.0767702	0.0358331	0.00316316	0.0255086	0.110358	0.0663274	0.0398418	0.0226962	0.00784198	0.0566693	0.0226106	0.0538347	0.00088746	0.0274654	0.00465258	0.0262006
	0.089364	0.0222624	0.11453	0.0163785	0.00902992	0.0865737	0.0390348	0.0400404	0.019915	0.148668	0.0255666	0.103492	0.0662371	0.054059	0.0331535	0.0214071	0.040138	0.060204	-0.0356159	-0.00471828	0.012088	0.0321063	0.0274838	0.033804	0.159794	0.0582471	0.0265333	0.0597745	0.0206968	0.0824486	0.00859884	0.0955652	0.0612904	0.0622395	0.0650055	-0.0321869	0.0131635	0.132337	-0.0565353	0.0737095	0.047924	0.0170765	0.0407248	0.0730065	0.0427562	0.0224459	0.0314192	0.0186056	0.0136592
	0.040318	0.0113949	0.0473742	0.0412296	0.00860615	0.0525236	0.00488095	0.00886744	0.0127178	0.146387	-0.0160799	0.082416	0.00223178	0.00225232	-0.00263466	0.00878864	0.0652345	0.0130684	0.0338087	0.0114148	0.0468614	0.0273686	0.0152708	-0.00120821	0.0960302	0.0280111	0.0205724	0.0371767	0.0682161	0.16703	0.0203387	0.0874515	0.0511927	0.0686135	0.00208999	0.0627468	0.0323665	0.158981	0.0622798	0.0264356	0.0095753	0.0362887	0.0420883	0.0646696	0.0384599	0.0165297	0.0209065	0.0595636	0.046371
	0.0187714	-0.0176621	0.105728	0.0344529	0.0338719	0.109585	0.0511123	0.0768192	-0.00194046	0.0104668	0.0262797	0.092764	0.000147819	0.0135829	0.0365687	-0.000557715	0.0164103	0.0247974	-0.00497898	-0.0131859	0.0707317	0.024208	0.0243681	0.0226872	0.0886831	0.0983561	-0.00956907	0.0460724	0.0564706	0.141985	0.0538632	0.105671	0.0745895	0.0156093	-0.0211543	0.00811801	-0.0145564	0.0906814	0.0524786	0.0242051	0.0358991	0.0306353	0.0411974	0.0368726	0.0303148	0.0327818	0.0259038	0.0646224	0.0562463
	0.0430849	0.0190349	0.103702	0.00265226	0.0143081	0.13998	0.00216429	0.0128885	0.0268667	0.154184	-0.0393042	0.112031	0.0960095	0.0448646	0.0690355	0.0247623	0.0557741	-0.00261733	-0.034163	0.0181144	0.0272553	0.0159951	-0.0143475	-0.0170689	0.0811451	0.114352	-0.00891702	0.0678459	0.0525709	0.132838	0.0887536	0.0961604	0.0241208	0.0492382	0.0109658	-0.0172253	0.0128792	0.108431	0.0217229	0.0217788	0.020063	0.0234754	0.0391252	0.0670481	0.0299078	0.0117989	0.0229537	0.0134349	0.0307024
	0.000581705	0.0547591	0.10151	0.0421836	0.0153723	0.0837598	0.00211755	0.0720655	0.0244817	0.177885	0.0740982	0.100165	0.0192414	0.0320287	0.060713	-0.00201926	0.0694885	-0.0227214	0.0506302	-0.007676	0.0649596	0.0339675	0.0439811	0.00604031	0.0808949	0.0598356	-0.0215344	0.0621532	0.0812377	0.142018	0.0319778	0.0760577	0.0431762	0.0405105	0.000482522	0.0601404	0.053877	0.109351	0.0231467	0.0261234	0.0237986	0.0467377	0.0458248	0.0816385	0.0443168	0.0152828	0.0309064	0.0122096	-0.00118365
	0.0412375	0.0616993	0.095827	-0.00233027	0.0125047	0.110795	-0.0100276	0.0377445	0.00340773	0.0990314	0.0167975	0.054711	0.0789735	0.0618313	0.0894846	0.00964871	0.00386156	-0.0239564	-0.0154964	0.00504353	0.0397615	-0.0018571	0.0170167	0.00816019	0.118404	0.113381	-0.0421571	0.0212103	0.0744654	0.153977	0.0425183	0.104664	0.0353587	0.0881567	0.00891239	0.0184118	0.0343869	0.154904	0.0361163	0.0281997	0.0159869	0.0345199	0.0295289	0.0925524	0.0435434	0.0389739	0.0146736	0.0451918	0.00738871
	0.0675985	0.0704961	0.109303	0.044517	0.0425087	0.0195464	0.0145835	0.0184911	0.0432971	0.108425	0.0403866	0.0452072	0.0213291	0.0275779	0.0412661	0.105766	0.0101709	0.0554168	0.0589304	0.0257469	-0.0248356	0.0241559	0.0209308	0.0240286	0.0702229	0.121039	0.0135523	0.0460254	0.0786343	0.147857	0.0703947	0.0842897	0.0602077	0.0613374	0.0184103	0.0561779	0.00645107	0.100664	0.0758996	0.028245	0.0356363	-0.00368953	0.0267588	0.0542117	0.0682086	0.0406438	0.0307231	0.00443701	0.00229859
	0.0338368	0.0218864	0.0521372	0.0150737	0.0106191	0.132689	0.0685167	0.0310489	0.025906	0.168039	0.0268414	0.105085	-0.00700633	-0.0106055	0.0715404	0.0038482	-0.0194347	-0.0155962	0.0227458	0.0544335	0.078097	0.0136935	0.0091338	0.0276056	0.0972538	0.171584	0.0407465	0.0395216	0.0618916	0.171214	0.00515958	0.108374	0.0649731	0.0781279	0.0328378	0.0113745	0.0324929	0.110578	0.0960293	0.0182128	0.0365876	0.0235403	0.0968774	0.103175	0.0269672	0.0224425	0.023565	0.0229721	0.0244058
	0.00973957	-0.0796009	0.0631859	0.0195508	0.00992189	0.0943914	0.00198381	0.0233437	0.0546341	-0.0125356	0.0524797	0.0803278	0.0463249	0.0686308	0.0702305	0.00840859	0.0498318	0.073701	0.0216502	0.0322985	-0.0221436	0.0130865	0.0620728	0.0404275	0.112301	0.0908296	0.00610374	0.0379961	0.0109818	0.149267	0.0479608	0.0291803	0.0530912	0.0661737	0.0330769	0.0208407	0.038465	0.0453799	0.0264329	0.0189876	0.0655287	0.0140871	0.080912	0.0420263	0.0327331	-0.00751083	0.0277289	-0.0447228	0.015322
	0.0417432	0.030557	0.0930472	0.0344939	0.00891388	0.166873	0.00779572	0.0964727	0.0421108	0.0786664	0.00348854	0.116572	0.0302997	0.0646572	0.0410052	0.0313658	0.0274547	0.0722018	0.0409668	0.0743483	-0.0116939	0.0227947	-0.0142426	0.0134953	0.0727526	0.133813	-0.028573	0.0513166	0.0870632	0.132306	0.0685847	0.130634	0.053621	0.0768538	0.00925628	0.0659227	0.0226308	0.0797019	0.0230813	0.0839937	0.0217175	0.0299055	0.0434302	0.0369295	0.0630611	0.0143857	0.0211356	-0.00698191	0.0178981
	0.0550012	0.0171911	0.0833876	0.0130915	0.0249623	0.0392236	0.0318169	0.0473019	0.0384307	0.134855	0.0184323	0.0848354	-0.00106978	0.0237504	0.0425662	0.0271763	0.029611	0.00568393	-0.013876	0.0408315	0.00555867	0.0429364	-0.00600394	0.0368765	0.0692956	0.11899	0.0354073	0.0628483	0.0563942	0.0936003	0.0656215	0.0880534	0.0241011	0.0542705	0.0101867	-0.00216031	0.0481637	0.105889	0.0833573	0.0533452	0.0162344	-0.0164476	0.0355973	0.0568012	0.0400213	0.00546322	0.0297135	0.0498354	-0.0106168
	0.0431127	0.0664583	0.107157	0.0215309	0.0220622	-0.0213061	0.0334462	0.0483852	0.0955288	0.14428	0.00266633	0.106319	-0.0397057	0.00857653	0.0855208	0.0373972	0.0682901	0.0508561	0.0165066	0.0194123	-0.0107003	0.0240335	0.000169711	0.0459813	0.0792977	0.0637015	-0.0270904	0.0459988	0.115435	0.0221143	0.031345	0.0619215	0.082075	0.0425528	0.053807	0.0904674	-0.0161538	0.18337	0.0373358	0.074243	0.024021	0.0264254	0.0726131	0.0517953	0.0410375	0.0269906	0.0304272	0.0199236	0.0277839
	0.0270217	0.0229447	0.0964542	0.0267418	0.0202796	0.173039	0.0504012	0.0146059	0.052666	0.173161	0.0131852	0.0950801	0.0348975	0.0462462	0.0951375	0.0412494	0.0673485	-0.0366861	0.0418421	0.0718029	0.00408135	0.0068701	-0.00637244	0.0429185	0.0941672	0.0881402	-0.0233715	0.0329445	0.0888838	0.104444	0.0607691	0.095839	0.0512096	0.0465637	0.00107537	0.0221126	0.03479	0.0480743	0.0694077	0.0669369	0.0424535	-0.0275885	0.0746901	0.0798614	0.0765501	0.0373666	0.0296483	0.0369458	0.0251161
	0.0471975	0.0305143	0.0494478	0.00670429	-0.0206739	0.108759	-0.0591305	0.00790625	0.0359268	0.0870256	-0.0118892	0.180597	0.0597689	0.0455974	0.037224	0.0630162	0.0494464	0.0153874	0.0181272	-0.0132693	0.0683234	0.0235924	-0.0192495	0.0557193	0.0804476	0.123615	-0.0415234	0.0737057	0.103707	0.126903	0.0471018	0.0557934	0.0864099	0.0272839	0.0338543	-0.0254205	0.0433794	0.0784311	0.0154828	0.0476235	0.0466427	0.0323902	0.0617117	0.0723275	0.0612506	0.00433314	0.0314173	0.0132835	-0.00334262
	0.0348889	0.0669201	0.104972	0.0608663	0.00868046	0.00865272	0.0166816	0.0934907	0.00445852	0.104166	0.0473002	0.146404	0.0020448	0.0274199	0.0714449	0.0386008	-0.00768935	-0.0212832	0.00721256	0.0378159	-0.00613544	0.0182126	0.0450361	0.0300043	0.0275818	0.108673	0.0374793	0.0697316	0.108779	0.143049	0.027983	0.0712873	0.0711118	0.0435946	0.0526373	0.0299263	0.0122577	0.0827473	0.0149105	0.0364214	0.0457499	0.00587025	0.0435127	0.0941066	0.0842931	0.00454727	0.0341756	0.0529018	0.0475763
	0.0156837	0.0324847	0.0792225	0.0303064	-0.000459671	0.00223009	0.00753071	0.0680678	0.0503859	0.172377	0.0048328	0.0692125	0.051096	0.0022062	0.0922103	0.0226943	0.0667905	0.0410901	0.00248023	0.0214552	-0.0245294	-0.0143383	0.027526	0.0297932	0.0671001	0.0362467	-0.00669338	0.0447647	0.0397092	0.142069	0.128055	0.154951	0.0845271	0.0412895	0.0164013	-0.0190823	0.0417335	0.0999529	-0.0315767	0.0233995	0.0700734	0.0215904	0.0572627	0.0587572	0.0521427	0.00615203	0.029461	0.0395252	-0.0223741
	0.0521537	0.0276758	0.0842104	0.0206257	0.0431795	0.0991331	0.0120753	0.0435299	0.0315994	0.195715	0.0976799	0.0828596	0.103549	0.0260975	0.128667	0.0608992	0.0258806	0.0590635	0.073343	0.0630137	0.0086443	0.0229981	-0.0242951	0.0590364	0.066811	0.0803633	-0.0421824	0.0625942	0.0794021	0.118173	0.0619889	0.0671767	0.0718008	-0.0218677	0.0781573	0.0485452	0.00325853	0.134249	0.0678709	0.0800422	0.00967692	0.0648846	0.0797366	0.112998	0.0867845	-0.00191607	0.0398588	0.0228581	0.0246264
	0.0750409	0.0150744	0.070335	0.0408729	0.0231151	0.0681049	-0.0275403	0.0353397	0.0495995	0.0998737	0.022536	0.111749	-0.00732629	0.00924875	0.108793	0.00427493	0.0709306	0.0748474	0.017782	0.0685379	0.0104985	0.0512878	-0.00595909	0.0295379	0.0490498	0.0304589	-0.0271027	0.048048	0.0984217	0.092876	0.0235803	0.0503538	0.0417267	-0.00893632	0.0262807	0.0366372	0.0301833	0.112781	-0.017795	0.0598854	0.0138416	0.022304	0.0573341	0.0973479	0.0763222	-0.00930929	0.0542671	0.0328865	0.0355353
	0.0414805	0.0523528	0.0743301	0.00678996	-0.00496656	0.166051	0.033575	0.00507965	-0.0147032	0.154498	0.0563386	0.117881	0.0172871	0.0332957	0.128395	0.00897645	0.0328893	0.0199941	0.0236083	0.00770833	0.0233556	0.0590391	-0.0031537	0.0581897	0.106732	0.0882194	0.0068373	0.0393969	0.0570674	0.107284	-0.0125992	0.0605424	0.0666006	0.0194283	0.0592551	0.0393691	0.0465442	0.0752148	0.0286492	0.0107405	0.08376	0.0281288	0.0625101	0.0875909	0.0186926	-0.00585593	0.0208469	0.0701899	0.0326454
	0.0434139	0.0679372	0.0652263	0.0462499	0.0236809	0.057464	0.00142921	0.016148	0.0608536	0.16834	0.0462554	0.136222	-0.00446377	0.085388	0.0926997	0.00613852	0.0628396	-0.0034589	0.0157415	-1.05721e-05	0.00353845	0.0128913	-0.0188737	0.0345296	0.0680226	0.117499	0.0209116	0.0621306	0.0627684	0.112698	0.0752596	0.0757802	0.0721366	0.0158067	-0.033655	0.0342063	-0.0130802	0.112994	-0.00416824	0.037636	0.0272765	0.0586932	0.0629056	0.169081	0.0532537	0.00480105	0.033135	0.046558	0.0124612
	0.0693824	0.0415327	0.0793201	0.032472	0.0037363	0.0466985	0.0511404	0.0336872	0.029116	0.101987	0.0521339	0.0597682	0.103876	0.0204282	0.12493	0.0213256	0.0601567	0.0231952	0.00927697	0.065931	0.000722576	0.0121162	-0.0112625	0.0501349	0.0285899	0.107723	-0.0566083	0.0630429	0.0606649	0.118428	-0.00100149	0.0622619	0.0413273	0.00841082	0.0969834	0.0261396	0.0013662	0.0729326	0.0558738	0.057252	0.0297804	0.0600459	0.0719699	0.10672	0.0342852	0.0153117	0.0562883	0.0444659	0.00031752
	0.0649894	0.0139605	0.0721608	0.00223305	0.0517238	0.0762692	-0.0329098	0.066801	0.0409918	0.128517	0.085001	0.129206	0.0544835	0.0427452	0.0890041	0.0191068	0.0365454	0.0476993	0.0928535	0.0457127	0.00561065	0.013004	0.0147607	0.0624599	0.0748111	0.0743798	-0.0391592	0.0616657	0.120314	0.169475	0.0389191	0.0328895	0.075302	0.0407982	0.061744	0.0218052	0.0194297	0.121898	0.0431173	0.075206	0.05234	0.0164078	0.0271905	0.153029	0.0671187	0.0396371	0.0375745	0.00571245	0.0158726
	0.0195575	0.00364032	0.0532636	0.0403105	0.0168587	0.117532	0.00364824	0.0212338	-0.0355719	0.227498	0.01945	0.0326028	0.0797924	0.012547	0.118856	0.0123346	-0.0112551	0.0417683	0.0307375	-0.00662002	0.03037	-0.00757252	0.0232299	0.031453	0.0589347	0.107374	-0.000965403	0.0595809	0.125918	0.0824045	0.0394166	0.109636	0.0692514	0.0451737	0.0718293	-0.00434078	0.0277925	0.141653	-0.0193669	0.0509538	0.0327901	0.0123832	0.0548469	0.082394	0.0512675	0.0207182	0.0691083	0.0415303	0.0382173
	0.146726	0.0330164	0.055978	0.0194771	0.0351815	0.00849933	-0.026692	0.118547	-0.0266877	0.0834902	0.00948272	0.0257354	0.0495264	0.0218446	0.115676	0.0201226	0.0510823	0.0279431	-0.000255422	0.0331157	-0.00948044	0.0368307	0.00314095	0.0415422	0.0347642	0.0899119	0.0148392	0.0721436	0.0216656	0.0839116	-0.00104246	0.121191	0.0578147	0.0650285	0.058009	0.00349738	0.0226068	0.0774484	0.0072482	0.0804146	0.0299452	0.02288	0.051352	0.0706392	0.0698194	0.028905	0.0393162	0.0276361	0.0340316
	0.0132887	0.0179775	0.103079	0.0309865	-0.00105499	0.063505	-0.0287773	0.0135786	0.0429545	0.13921	0.124575	0.0600703	0.0755974	-0.0107397	0.0793938	0.0162527	0.0127105	0.0991515	0.0283312	0.0423825	-0.0144211	0.0223091	0.0129176	0.0517646	0.00365191	0.0755956	-0.00191633	0.0371806	0.0589655	0.139063	0.0277682	0.00280892	0.0671368	0.0410976	-0.0144666	-0.0204986	0.0205082	0.0980223	0.0536252	0.0204863	0.0338094	0.0134995	0.0512412	0.0961332	0.0455822	0.0138675	0.0405355	0.0561066	0.0252339
	0.0757827	0.0621246	-0.00191914	-0.01753	0.00947441	-0.03177	-0.00915709	0.0530067	0.0598981	0.0241651	0.0138413	0.0412256	0.0542845	0.0434875	0.129472	0.0198633	0.0625638	0.000252119	0.00915875	0.0174782	0.0293739	0.0281895	0.0107411	0.0800196	0.0611829	0.0355787	-0.0735122	0.0492547	0.0661842	0.0590937	0.0290537	0.0785441	0.0368881	0.0537058	0.0249618	-0.0227848	-0.0414976	0.106199	-0.00544025	0.0680407	0.0208951	0.0629741	0.0559192	0.0673339	0.0459411	0.0411306	0.0391775	0.0755475	0.0152265
	0.0384903	0.009035	0.0892749	-0.0102908	0.00378534	0.0370026	0.0757574	0.0400748	0.0800986	0.0364175	0.0674151	0.0736996	0.105607	0.0506421	0.12799	0.0518054	0.0394234	0.0625387	0.0105209	0.0284192	-0.0129051	0.0322453	-0.00609256	0.038742	0.0655317	0.0818633	-0.00196117	0.0658277	0.0460046	0.100323	0.0552326	0.138981	0.045883	0.0630969	0.00911809	0.00161037	-0.0044998	0.0854452	0.0465841	0.0717244	0.0469931	0.0439592	0.0471445	0.0955797	0.0670333	0.0450412	0.0246284	0.0158395	-0.00111799
	0.0140202	0.0553093	0.110295	0.040351	0.019512	0.0143604	0.0217499	0.0394179	0.000701494	0.0744764	0.0230523	0.0653834	0.0875364	0.0110628	0.106065	-0.0311223	0.0275022	-0.0131871	0.0298595	0.0148352	-0.0164301	0.00455147	-0.00543077	0.0417254	0.112516	0.0730822	0.0102611	0.0433494	0.0965369	0.0841028	0.00757943	0.108925	0.0376992	-0.00260532	0.00747486	0.0365667	-0.0170923	0.0901885	0.0112048	0.0248622	0.000810222	0.0230315	0.0547348	0.11463	0.0369386	0.00246504	0.0498264	0.0599462	0.0433283
	0.0417054	0.0812619	0.0564698	0.0332265	0.00183299	-0.0118598	0.00809132	0.0950135	-0.00829655	0.0755594	0.0511016	0.0345231	0.0390836	0.0182489	0.09851	0.0561764	0.037318	0.00928074	-0.010374	0.00859453	0.051047	0.0145361	0.0408394	0.0566017	0.0550873	0.148287	0.0475565	0.0453167	0.0827297	0.0995724	0.0572863	0.0647655	0.0702917	0.0438973	0.0325545	0.0818379	0.0223431	0.0778237	0.00707436	0.024767	0.0103377	0.0373434	0.0669961	0.107107	0.0413377	0.0356683	0.0441609	0.0415874	0.0399516
	0.0440665	0.0538581	0.0412732	0.037477	0.0448536	0.110018	0.0384674	0.0520498	0.0240542	0.122425	0.0839357	0.0597474	0.083	0.0757479	-0.00134275	0.0110439	0.0410561	0.0068601	0.055495	0.0140031	0.0332865	0.049566	0.0352993	0.0634078	0.0501886	0.0792505	0.0564835	0.0446271	0.10158	0.15025	0.0749679	0.115768	0.0231883	0.0490168	-0.0433894	0.0157136	-0.0021615	0.0740677	0.0548474	0.0842938	0.0322968	0.0133336	0.060863	0.130244	0.0799375	-0.00190386	0.0441036	0.0518199	0.0107614
	0.0426545	0.0246565	0.0772188	0.0225862	0.0225921	0.1123	0.0137439	0.0303541	0.07271	0.10697	-0.00865151	0.0849472	0.0658795	0.0283533	0.0196379	0.0207445	0.0665087	0.0160406	0.0260797	0.0168632	-0.0145436	0.0948606	-0.0184871	0.0349965	0.0232151	0.146395	0.0280661	0.0593302	0.0634809	0.118331	0.00118425	0.0417061	0.079897	0.0300608	0.0716875	0.0324119	0.043332	0.122315	0.0281313	0.0638625	0.0714824	0.0157414	0.0356023	0.092095	0.0485281	0.0138718	0.0680206	0.0259775	0.0310844
	0.049161	0.00430545	0.0381039	0.0166162	0.00372586	-0.0519584	-0.0255271	0.0519124	0.0286008	0.0377907	0.0198381	0.108564	0.0602992	0.0445754	0.0606498	0.0152773	0.00939	0.0438515	-0.0236611	0.0362432	-0.0233976	0.0099267	0.0494514	0.071766	0.0435573	0.0780794	0.0517196	0.0571485	0.127689	0.0339151	0.062754	0.129204	0.0470862	0.0441348	0.0499954	-0.0189513	0.0271503	0.0301363	0.0018509	0.0205269	0.0324705	0.0125788	0.0211735	0.14628	0.0568656	-0.00370866	0.0535925	0.0234471	0.026397
	0.0239686	0.101771	0.109905	0.0620936	0.0112373	0.082437	0.0458878	0.00839393	-0.00768603	0.085115	0.0093415	0.0779088	0.0243954	0.125076	0.0941227	0.0155215	0.0397776	0.00932472	0.00427051	0.0217481	-0.0192864	0.016895	0.0191941	0.0334417	0.0372321	0.0446801	0.0116686	0.0635718	0.0865523	0.122724	0.0384623	0.0767145	0.052352	0.0125987	0.0285959	0.0324287	0.0302602	0.119974	0.0762891	0.019609	-0.000874987	0.0540612	0.0504128	0.0892991	0.0474512	0.0202136	0.0333721	0.010819	0.0527316
	0.0471179	-0.0450976	0.0266306	-0.00389334	0.00603837	0.0682451	-0.0129129	0.033894	0.0177428	0.0657645	0.009785	0.113178	0.00203828	-0.00757575	0.107338	0.014978	0.0461442	0.0255872	0.00328834	-0.0273595	0.0105632	0.0359422	0.0566421	0.00763697	0.0111179	0.115146	0.0412024	0.0632258	0.109498	0.130417	0.00942613	0.0826401	0.0538338	0.0384476	0.0298233	0.0881951	-0.0283152	0.0744544	0.0303034	0.046846	0.0305301	0.0186798	0.0773691	0.134142	0.0427825	-0.00450798	0.0289725	0.0607776	0.0306489
	0.0604781	0.0548047	0.104094	0.00876285	0.0350883	0.0443877	0.00375962	0.0652948	-0.00374719	0.0450643	0.0134245	0.123828	-0.0120117	0.0671265	0.0863585	0.0537324	0.033199	0.0590737	0.00928014	-0.00106281	0.0113995	0.0163119	0.016714	0.026396	0.0963575	0.0349711	0.038369	0.0358021	0.115134	0.0880682	-0.010855	0.120938	0.0328703	0.0415113	0.0217766	0.0190054	0.0483645	0.121445	0.0470418	0.0360957	0.0444235	0.0343916	0.0416459	0.106737	0.0581242	0.00865601	0.0448627	0.0570304	-0.00152033
	0.0616945	-0.0078208	0.0418932	0.0388543	0.0151742	0.0662461	-0.00128563	0.050307	-0.00718248	0.0169121	-0.0161425	0.0722968	0.0774927	0.035595	0.0838217	0.015254	0.0753441	0.0250631	0.0815866	0.0411822	-0.00554148	0.00720981	-0.00656981	0.0741795	0.0391057	0.141745	0.0214218	0.0666984	0.0671221	0.0910854	0.0364185	0.0889649	0.0214025	0.0124378	-0.00030481	0.0200724	0.0312598	0.123625	0.0313991	0.0281064	0.0563728	-0.0129296	0.038833	0.132238	0.0541845	0.0101047	0.0531488	0.0471946	0.0228715
	0.0455603	0.0610961	0.105762	0.0126015	0.0402458	0.0498344	0.0137741	0.0270478	-0.0134751	0.0616564	0.0321642	0.0288449	0.0348024	0.0752317	0.0734396	0.0445924	0.0862501	0.0148472	0.002982	-0.0123327	0.00349975	0.0187114	0.0270684	0.0388101	0.0430024	0.120081	0.0738984	0.0291994	0.0827763	0.106518	0.0462409	0.0924748	0.0558971	0.0169681	-0.00123653	-0.0171881	0.0623985	0.121149	-0.0275324	-0.00227708	0.0471563	0.000258109	0.0803571	0.143868	0.0346175	0.0258538	0.0320773	0.0433368	0.0598287
	0.0630327	0.0500257	0.059072	0.0185142	0.0694521	0.00751754	0.00831787	-0.00701509	0.0839507	-0.0669272	0.0242339	0.11482	0.0514353	0.0507058	0.129029	0.00544055	0.0225516	0.0365097	0.00526234	0.0496175	0.027696	0.0087318	0.0244795	0.0242641	0.0321087	0.148452	0.0745843	0.050898	0.0806547	0.0872042	-4.63668e-05	0.126583	0.0342854	0.0308941	0.0397665	0.0129698	0.0247701	0.0918557	0.0340104	0.109137	0.0336062	0.0375153	0.0537124	0.130422	0.026992	-3.43278e-05	0.0373573	0.0422662	0.00220164
	0.0423358	0.0454648	0.13171	-0.00503765	0.0448724	0.0428908	-0.0681854	0.0396084	0.017859	0.0462448	-0.00519659	0.0730279	-0.0417087	0.0560619	0.10368	0.00175994	-0.00751047	0.0369438	0.0168007	-0.00333706	0.0162821	0.0125386	0.0087198	-0.00892452	0.02953	0.107952	0.0165109	0.0998776	0.118111	0.0953109	-0.00368989	0.0746184	0.0635539	0.0663115	0.0324177	-0.0514996	0.0152425	0.0375475	0.0200557	0.0980131	0.0163125	0.0251455	0.0483086	0.0911906	0.0828806	0.00602306	0.0317486	0.0520294	0.00633067
	0.0405816	0.0621747	0.123526	0.0407744	0.0187736	0.0168123	-0.00241404	0.05764	0.0765868	0.0386587	0.0478642	0.0887984	-0.0122713	0.0951909	0.0607882	0.0538434	-0.0175958	0.0255743	0.0454276	0.063885	0.0309017	0.0391587	0.0124851	0.0372339	0.0464387	0.106112	0.0490729	0.0487622	0.059944	0.163187	0.0268511	0.0999409	0.0643576	0.0305167	0.0194516	0.0281228	0.0606461	0.142406	0.0857359	0.033849	0.0492903	0.0183582	0.049732	0.0962395	0.0476641	0.0259444	0.0619168	0.0068067	0.0100171
	-0.0349063	0.0890469	0.10648	-0.0305407	-0.007494	0.043691	0.030507	0.103258	0.0287045	0.0681695	-0.0215635	0.0836924	0.0403991	0.016985	0.0967446	0.024682	0.0246332	0.0363042	0.00270033	0.0459478	-0.00939679	0.0344358	-0.0116468	0.0360917	0.0538666	0.0814813	0.0475484	0.0276437	0.0677527	0.0869271	0.0369806	0.129886	0.0684955	0.0160715	-0.0101188	0.0131612	0.0745456	0.0703079	0.0711982	0.125246	0.019154	0.00759361	0.0639115	0.0856616	0.046716	0.0098873	0.0802005	0.0454672	0.048756
	0.0748224	0.0175236	0.0400805	0.0195481	0.0395531	0.0791282	-0.0156764	0.0548871	0.0269529	0.0449405	0.0329514	0.0811228	0.0316442	0.059341	0.0610718	0.0253434	0.00563789	0.0738493	0.0760612	0.0370641	0.0516947	0.0169671	-0.0300935	0.0139291	0.0129627	0.0921774	-0.0341213	0.0385532	0.102757	0.0866828	0.0596906	0.110043	0.0601621	0.0251734	-0.00339675	0.0232567	-0.0317946	0.0801378	0.0510584	0.0863077	0.0211021	0.0149527	0.036916	0.112548	0.0807614	-0.00221322	0.0250313	0.0313157	0.0342023
	0.0711454	0.0562766	0.13563	0.00119564	0.0144853	0.0442118	-0.0077349	0.0566554	0.03239	0.0440844	0.0691732	-0.00836002	0.00939924	0.033597	0.0770181	0.0132388	0.0529801	0.0126428	0.0123046	0.0159235	0.0538994	0.0188219	-0.0193342	0.0716667	0.0379057	0.0741372	0.0186851	0.0396222	0.107507	0.138789	0.0297859	0.151982	0.0606347	0.0447518	0.0132661	0.0564469	0.0325661	0.127193	-0.0205512	0.0718234	0.00565433	0.0271057	0.0512556	0.0753336	0.055129	-0.0132922	0.0488758	0.0457513	0.0371356
	0.0318328	0.0643675	0.0871556	0.00867041	0.0252781	0.0175622	0.0128884	0.0350892	0.0449283	0.0542231	-0.00776784	0.082332	0.0193283	0.0533702	0.112933	0.0257062	-0.012539	-0.0140249	0.0985375	-0.00752425	0.0353099	0.013064	-0.0428364	0.0654916	0.0567143	0.0966365	-0.00764733	0.0440645	0.0713985	0.105863	0.0228962	0.100753	0.0596274	0.0353733	0.0130655	0.0387857	0.0166506	0.0890565	0.0604174	0.0857944	0.0468836	-0.000626969	0.0354276	0.104477	0.0149921	0.0210659	0.0248537	-0.00324216	0.00990529
	0.0653083	-0.000205273	0.0742784	-0.0194585	-0.000124072	0.048382	0.0491281	-0.0226647	0.0156647	-0.00432329	0.0164862	0.0954693	-0.0125412	-0.00257944	0.0728394	0.0262533	0.0667126	0.0497883	0.00285624	-0.0097444	-0.0256212	0.00191064	0.0349736	-0.0148863	0.0416521	0.110463	0.0428411	0.0447949	0.0995743	0.122381	0.0775131	0.0857688	0.0474373	0.0284447	0.101929	0.0689517	0.019362	0.0843786	0.0123047	0.0224842	0.0394241	0.0248475	0.0852531	0.0694554	0.0474931	-0.00888344	0.0383437	0.060933	0.0194303
	0.00597502	0.0249974	0.0324097	-0.00419812	0.0319847	0.0652318	-0.00883711	0.0169312	0.00640396	-0.0634971	0.00690673	0.0516219	-0.0201253	0.0207233	0.0844201	0.0138876	0.0315953	0.0156551	0.0136823	-0.0158439	-0.000299943	-0.0286015	0.0174252	0.0344343	0.0657305	0.04814	0.0373935	0.0510561	0.127811	0.156768	0.0278869	0.0953463	0.0125806	0.0316465	0.000318451	0.0323077	0.00760326	0.0545517	0.0181719	0.0602444	-0.00216147	0.0267882	0.0668919	0.0989513	0.0325588	0.0304671	0.026345	-0.0119265	0.0214055
	0.0570466	0.0381823	0.0751232	0.0353772	0.0431764	0.0222393	0.0284234	0.0356199	0.0496085	0.0883396	0.0133635	0.0875045	0.00901213	0.0359291	0.0293891	0.0263467	0.00298197	0.0510392	-0.0220472	0.0193402	0.00402334	-0.0168858	-0.00246124	0.0180576	0.0671588	0.135003	-0.00122014	0.00937159	0.0641075	0.0869385	-0.0174068	0.101574	0.0359328	0.0295041	0.0055888	0.0667386	0.104596	0.0955945	0.00523891	0.0563181	0.0240742	0.0171474	0.0549937	0.0812793	0.0117663	0.0284233	0.038088	0.075913	0.0198551
	0.0628202	0.0451379	0.141091	0.0206958	0.0179376	0.0167845	0.00917086	0.053851	-0.0259008	-0.0086224	-0.0259643	0.0803628	0.0523373	-0.0538899	0.0877341	0.0178816	-0.00457697	0.074299	0.0103263	0.00641045	-0.0173886	0.00036753	0.000423101	0.0389079	0.0157149	0.0869401	0.0192491	0.0650738	0.0449557	0.122765	-0.0043524	0.0810866	0.0630851	0.00360181	0.0965735	0.0519149	0.0277454	0.0297915	0.0667033	0.0096152	0.0505582	0.0126909	0.0352709	0.0935388	0.0326052	0.0218519	0.0504884	0.0105568	-0.00561604
	0.0540231	0.0733559	0.0836385	0.0400766	0.0238542	-0.0861462	0.0932909	0.0426893	0.0270739	-0.00374687	0.0867059	0.0945908	-0.036121	0.0230418	0.102391	0.0341542	-0.0306489	0.0674453	0.0456746	0.0508868	0.0396956	0.0157921	-0.00347719	0.029343	0.0214112	0.0285643	0.0430872	0.0471651	0.115727	0.106071	0.106059	0.180134	0.0630846	-0.0202956	-0.0196533	0.0761372	0.0140285	0.10336	0.0617049	0.0264277	0.0232327	-0.0135862	0.0788705	0.104924	0.0595061	0.0363429	0.0656277	0.0119743	0.0187798
	0.0293168	0.00508648	0.0846834	0.0240909	0.00923951	0.0243558	-0.0440638	0.111513	-0.000241375	-0.0251301	0.0724121	0.0723703	0.0802808	-0.00185119	0.0535748	0.0031768	0.033434	0.00832814	0.044907	-0.00251036	0.0228414	0.0196717	0.0281563	-0.0135482	-0.00205589	0.0410001	-0.0208013	0.0282197	0.087322	0.10997	0.0986026	0.100479	0.0150726	0.0419907	0.0126553	0.0193312	-0.0482806	0.0854611	0.00915143	0.0509129	0.0462726	0.0146548	0.0848339	0.0873329	0.0269647	-0.0125113	0.0678948	0.0830688	-0.00580445
	0.0396587	0.0623689	0.0421312	0.0421866	0.0204262	-0.0347852	0.0684775	0.0292934	-0.0133714	-0.00988633	-0.0167615	0.0174947	0.000722856	0.0779278	0.0880551	0.0371943	-0.0088187	-0.014232	0.0352545	0.0169354	0.0369142	0.0431309	0.015595	-0.00110026	0.0322011	0.12202	-0.0279689	0.0455254	0.134336	0.104726	0.00862719	0.0911104	0.0630207	-0.0131043	0.0311891	0.0219308	0.049746	0.138201	0.105385	0.0700269	0.0348496	0.038633	0.0569863	0.0705556	0.0561214	0.0322424	0.0523282	0.0459002	-0.00518266
	0.0350477	0.0430474	0.0670476	0.00759895	-0.0175187	0.0146518	0.00713968	0.034572	-0.0174197	0.0491014	0.00172726	0.0609219	0.0240924	0.0549655	0.0989707	-0.0134487	0.0509744	0.0771512	0.0224185	-0.0391845	0.00466653	-0.00964582	0.0362017	0.0128677	0.0319265	0.0923279	0.00207002	0.0406822	0.0879223	0.00554461	0.0777358	0.0817176	-0.02165	0.0112888	0.026746	0.0321709	0.0514942	0.0759329	0.0511883	0.069452	0.0128448	-0.00154588	0.0380684	0.116134	0.0553178	0.00560025	0.0722491	0.0320485	0.0152853
	0.0321901	0.0619591	0.0595682	0.0188069	0.0094563	0.0331705	0.0206008	0.0872899	-0.0272725	-0.015916	0.0244498	0.0537168	0.0229771	-0.0186371	0.035036	0.00935008	0.0735557	0.0250389	-0.00786436	0.0306508	0.0272384	0.0529363	0.0260264	-0.0195208	0.06775	0.161149	-0.00138069	0.0307499	0.0822701	0.139366	0.0403321	0.0770614	0.0305795	-0.0201848	0.0197435	0.0140054	0.0442741	0.10285	0.026367	0.0530611	0.0136689	0.0299055	0.0496674	0.111134	0.0529604	0.0341629	0.0502082	0.0648191	0.00919965
	0.0687136	0.00597244	0.0573598	0.0192777	0.0177036	0.0514939	0.0109447	0.0358836	0.0886916	0.025587	0.0189512	0.0061219	0.00394132	0.0671405	0.0459723	0.0464332	-0.00921574	0.0832309	0.0121771	-0.0196652	0.0436043	0.0335426	-0.00261817	0.0382041	0.0227938	0.0539758	-0.0026105	0.0709862	0.0602733	0.107081	0.00632548	0.0902326	0.026214	0.021896	-0.0105234	0.0601108	0.034096	0.085454	0.012727	0.0369588	0.0247322	0.00444486	0.033056	0.0820152	0.0382341	0.0128865	0.0637148	0.0737727	0.0402196
	0.0148399	0.0892348	0.0356157	-0.0123812	-0.0104388	0.0142678	0.0296401	0.0419272	0.0155986	-0.00435071	-0.0347194	0.0667657	-0.00813538	0.0512575	0.113442	0.00667838	0.00147209	0.0493817	0.0117258	0.049196	-0.0131141	0.0258238	0.0408606	0.0212197	0.0837935	0.0989187	0.0131288	0.0641223	0.0386019	0.128098	0.0156984	0.183641	0.0342176	0.0356177	0.0668477	0.000164112	0.0691523	0.00386699	0.0340901	0.00240302	0.00510332	0.0257706	0.0401519	0.0813496	0.0452779	0.0074604	0.0518942	0.0726442	0.0124674
	0.0662401	0.0168581	0.115282	0.0252364	0.0313138	-0.00590068	0.0144455	0.0314778	-0.00447195	0.0659886	0.0159117	0.0580933	0.0189897	0.0214376	0.0705126	0.0535051	0.0751571	0.0174895	-0.0144751	0.00929413	0.018062	0.0260234	0.0294919	0.0155965	0.0367409	0.0392417	0.0452485	0.0558775	0.0986252	0.170395	0.0727251	0.108438	0.0437596	0.0116509	0.0349465	0.0144919	0.0147955	-0.0203359	0.0288193	0.031822	0.0368545	0.0458837	0.105826	0.121785	0.0433641	0.010434	0.0319517	0.04986	0.0134988
	0.0321692	0.0292719	0.0751709	0.0138194	-0.0140475	0.07383	-0.034259	0.00498771	-0.0137064	0.0583857	0.0239861	0.0536783	0.0617928	0.0439226	0.0631133	0.0218381	0.0220342	0.0219894	-0.0142203	0.00756354	-0.0234283	0.0204528	-0.00168831	0.0411659	0.0375325	0.0834381	-0.00063356	0.0405908	0.122962	0.0771631	0.0344367	0.0399837	0.0602159	0.00943239	0.0437905	0.0385366	0.0454948	0.0390861	0.0179854	0.0446547	0.0213218	0.0104472	0.0447794	0.0899849	0.051393	0.0295966	0.0647826	0.0573711	0.0216732
	0.0342195	0.020499	0.0521552	0.00839309	0.0298699	0.0147138	-0.00167243	0.0549189	-0.0252959	-0.00945255	0.0224573	-0.0169379	0.113735	0.00669796	0.0591286	0.0246172	0.0306032	0.0705709	0.0689505	0.0335667	0.00726441	-0.00169439	0.018439	0.0206264	0.0618882	0.0192491	0.0147353	0.0448286	0.100471	0.113649	0.036377	0.135581	0.0490202	0.047009	0.0304896	0.0626429	0.0137775	0.140453	0.0117144	0.104383	0.00571241	-0.00266821	0.0419003	0.111924	0.0375032	0.000418095	0.0307473	0.0279608	0.0384662
	0.0792601	0.105796	0.0501415	0.0460007	0.00395849	0.0534005	-0.0127217	0.00908982	-0.00885797	-0.0731563	-0.0127254	0.102126	-0.0340822	0.0095311	0.0627982	0.0375673	0.0602766	0.0470142	-0.00839549	0.0418465	-0.0368223	0.0238511	0.00556631	-0.00234368	0.0354601	0.0728292	0.057103	0.076861	0.0541057	0.180185	0.0250085	0.147541	-0.00075472	0.0118872	0.036552	0.0504	-0.00735357	0.0848424	0.0307534	-0.0147811	0.0291304	-0.00810241	0.0336644	0.127899	0.0642705	0.0194459	0.0381785	0.0237907	0.0256287
	0.0168168	0.0175949	0.0610646	0.00866622	-0.00116593	-0.0792974	0.0135826	0.0613443	-0.0341416	-0.006587	0.01716	0.0243377	0.0154387	0.0216684	0.104222	0.114551	0.0487535	-0.047182	0.0312872	0.0344746	0.00861141	0.00303395	0.0281992	-0.00829228	0.041956	0.143449	-0.00647044	0.0301392	0.0882841	0.191856	0.00923599	0.119821	0.034975	0.0144223	0.0426789	-0.048702	0.063996	0.0604744	0.00520706	0.0468739	0.028617	0.00415506	0.0592685	0.113966	0.0565739	-0.0128748	0.0453459	0.0750518	0.0240987
	0.0348884	0.0391343	0.0820235	0.0198167	0.00616888	-0.0434401	0.00272834	0.0508619	0.019971	0.00863309	-0.0231897	0.0713955	0.0334523	0.0393326	0.0707211	0.0255945	0.0296659	0.0731706	0.00797702	-0.0139494	-0.0252743	-0.000472916	0.0258667	0.00742908	0.0714987	0.0142736	0.046792	0.0381845	0.0496827	0.112885	0.00361582	0.123135	0.000430364	0.0089594	0.0383381	-0.00789121	0.0208034	0.0170176	0.0412816	0.0507187	0.0409638	0.0286281	0.038388	0.114272	0.0512095	0.014472	0.0567622	0.0755305	0.0547817
	0.0235756	0.0422643	0.0234406	0.0240865	-0.00357784	0.0471783	0.0238744	-0.0170023	-0.0126788	0.0313115	0.00262027	0.0774683	0.0514836	-0.0489888	0.0708738	0.0171251	0.0205775	0.0697119	0.0405794	0.0108434	-0.0287669	0.0167385	0.0253547	0.00109668	0.057584	0.0217443	0.0422388	0.0271844	0.0699227	0.171822	0.0245982	0.0838446	-0.00158512	-0.00634666	0.0578917	0.00644918	0.0515247	0.00332477	0.0547946	-0.00555423	-0.00893917	0.0225077	0.0742494	0.0933047	0.0572486	0.0299974	0.0252829	0.0778646	0.0620564
	0.0882036	-0.0235371	0.0829289	0.0263457	0.0173064	-0.0354502	-0.0030137	0.0297128	-0.024028	0.0165682	0.0345114	0.039118	-0.00913777	-0.0026803	0.0416618	-0.00322567	-0.0108932	0.0246272	0.0480755	0.0281184	-0.0236452	0.0836523	-0.0296888	0.0339498	0.0657572	0.12324	0.0566446	0.0481518	0.0825396	0.133717	0.057811	0.134586	0.0131476	-0.00631446	-0.0103487	0.0647439	0.0172187	0.0534199	-0.041799	0.0741466	0.0199243	0.0548309	0.0601174	0.0444086	0.0526411	0.038516	0.03811	0.0553204	0.0162712
	-0.0069648	-0.0189394	0.0458825	0.0420341	0.00190609	0.0309463	0.0254457	0.0399708	-0.00863338	0.069254	0.069903	0.0829516	0.0430481	0.0436802	0.0486644	-0.00531979	0.0395799	0.0137156	0.0362356	-0.0100837	0.00640603	0.0226277	0.0254153	0.0358097	0.053392	0.0482457	0.103099	0.0476746	0.102776	0.182889	0.0966212	0.131825	0.0155907	-0.00920243	-0.0317247	0.0232709	0.00448483	0.0297938	0.0703812	0.0682754	0.0494851	-0.00159983	0.0436682	0.0581458	0.0292368	0.0244535	0.0370913	0.0656833	0.047648
	0.000182923	0.118827	0.0579017	0.0149484	0.0104438	-0.0258682	0.0051	0.0373627	0.00605325	-0.0120274	0.0225322	0.0302153	-0.0121299	-0.00739916	0.0181361	0.0461025	0.0424111	-0.00585474	0.0247702	-0.0310832	0.0117554	0.00303872	0.0233863	0.0470245	0.0660898	0.0898281	0.0592676	0.0568914	0.0502398	0.119074	0.0833533	0.0777661	0.0516398	0.00379957	0.0100421	0.00581984	0.0806059	0.0390437	0.0473731	0.0118281	0.0219252	0.0198364	0.0451093	0.0802662	0.0337508	0.0134416	0.0733746	0.0806357	0.0296128
	0.0552357	0.0569261	0.0550428	0.0260061	-0.0144442	0.0756919	0.0201485	0.0458557	-0.0331853	0.0491399	0.047892	-0.014173	0.0970891	0.0536573	0.0704886	0.0230242	0.0227778	0.046335	0.0785152	-0.0113277	-0.00456946	0.013067	-0.0332494	0.0462749	0.066412	0.0845424	0.102343	0.0515217	0.115308	0.18156	0.0434658	0.187931	0.0254107	0.026466	0.019918	-0.0288862	0.109455	0.1169	0.0320707	0.0654219	0.0355717	0.00944031	0.0113742	0.0680959	0.0402853	0.0342889	0.0395607	0.0436069	0.0521905
	0.051161	0.0154828	0.0698931	0.0213449	0.00367974	0.0650632	0.0188933	0.036867	0.0251423	-0.00733841	0.0110757	0.0017605	0.0109157	-0.00894787	0.0347757	0.0279765	0.032558	0.0492297	0.0790766	-0.00513993	0.0424133	0.0114053	0.0314484	0.0139664	0.0695701	0.0721048	0.106595	0.02406	0.112323	0.271619	0.0319742	0.151919	0.0191344	0.00825909	0.00951325	0.067938	0.00865875	0.0898542	0.0607451	0.0434025	0.0061948	0.0589897	0.0564918	0.0598415	0.0578663	0.0232977	0.0381503	0.0535122	0.0372988
	0.0432591	0.091739	0.0275527	0.0601184	0.0201434	0.0765967	0.0391394	0.0521835	0.0155961	0.00436952	0.0186288	0.0857033	-0.0250781	0.0485888	0.0662462	0.00380813	0.0379484	0.0257738	0.0506933	0.0333478	0.067819	0.050325	-0.00847912	0.0207811	0.0649784	0.080248	0.111246	0.0304451	0.0798177	0.167914	0.0287373	0.109219	0.0137144	0.00184619	0.0383628	-0.00191058	0.0475999	0.0471535	0.0584169	0.0745074	0.0195407	0.0691913	0.0374021	0.0963814	0.0422713	-0.000373736	0.0402735	0.0710973	0.0144116
	0.0548127	0.00568515	0.00034134	0.0265552	0.0459199	-0.112442	0.0418817	0.0619065	0.0193665	0.00292728	0.052958	0.00915447	0.0475408	0.0284522	0.0389452	0.0349159	0.0141131	0.0498685	0.0490959	0.0123669	0.0292318	0.0194688	0.0276637	0.0159461	0.0382904	0.0301719	0.0773597	0.0577387	0.102954	0.15251	-0.0230219	0.104533	0.0346453	0.00899582	-0.0693857	0.0475863	-0.0118869	0.0958707	0.0322742	0.0675366	-0.00930732	0.0556472	0.0631215	0.0883639	0.0296983	-0.0303835	0.0395364	0.102479	0.0335268
	0.0531066	0.0359758	0.0631829	0.0449844	0.0220379	-0.00804672	0.00298722	0.041891	-0.000439154	0.0431388	0.0619356	0.0615208	0.0298998	0.0584561	0.0835476	-0.00655668	0.0100008	0.0568135	0.0188033	0.0467574	-0.000379167	-0.00573264	-0.0317657	0.0464382	0.00820252	0.0823298	0.0905088	0.0490612	0.113326	0.187058	0.0579269	0.157112	0.0258171	0.0234161	0.0154492	0.0547815	-0.0198969	0.0560097	-0.018551	0.0494779	0.004028	0.0358745	0.063224	0.0804623	0.072873	0.029718	0.0749729	-0.00627522	0.0450596
	0.00376406	0.00187611	0.0383384	0.0416307	0.0278151	-0.0760208	0.0217668	0.0273448	0.0207943	0.0804384	0.0232009	0.0605886	0.000678665	0.0274078	0.0342835	0.0166387	0.0368858	0.0177984	-0.0184702	0.0241274	-0.0281545	0.0141822	-0.0731408	0.0382039	0.0336272	0.0458547	0.0918177	0.0436014	0.116634	0.125693	0.0459333	0.174584	0.0445364	-0.00192861	0.0022639	0.0604245	0.0239674	0.06403	0.0356212	9.70222e-05	0.0224947	0.0251668	0.0325863	0.0930927	0.0155801	0.056743	0.0583911	0.0438215	0.0274097
	-0.000650957	0.0618317	0.0322024	0.0385817	0.00153198	-0.030251	0.0158803	0.107411	0.0473237	-0.0253686	-0.0728179	0.0149989	0.0760986	0.0301999	0.0858915	0.0409426	-0.0174825	-0.000620767	0.042368	0.0228925	0.0251005	1.97474e-05	0.0414366	0.0277312	0.0623771	0.0666033	0.124991	0.0342582	0.0594402	0.166354	0.0456376	0.129904	0.0175705	0.0133195	0.0609056	0.0335201	0.0165919	0.105434	0.0385207	0.0188984	0.0204338	0.0524568	0.0627159	0.119777	0.0619021	0.0169708	0.0435285	0.0468519	0.0323409
	0.0488627	0.0127886	0.0734417	0.0448888	0.0343327	-0.0198098	0.0184053	0.0492702	0.00210732	0.0304476	0.00571739	-0.0307898	-0.000666513	0.0685411	0.0695506	-0.0291321	0.0513667	0.00783554	0.0175325	0.0304613	-0.0115656	0.00875743	0.0447981	0.0478023	0.0677807	0.0598246	0.112309	0.0408187	0.0475565	0.105313	0.00328341	0.146904	0.0112128	0.0268984	-0.0131274	0.0132301	0.0321273	0.119971	0.0160606	0.059015	0.0109364	0.0155589	0.0291706	0.0712005	0.0037935	0.0300127	0.0726774	0.0596585	0.0534838
	-0.0124647	0.0697326	0.0790942	0.0288193	0.00721234	-0.0532512	-0.00699899	0.00273813	0.00957731	0.00751046	0.0241888	-0.00545231	-0.00427571	-0.000128348	0.0772891	0.0857039	0.0281482	-0.000459986	0.0950967	0.0585201	0.0838103	-0.0387557	-0.021428	0.0367295	0.0492603	0.094243	0.140535	0.0443849	0.126035	0.176837	0.0590622	0.176237	0.0345054	0.00550485	-0.051848	0.0348743	0.0329861	0.131356	0.0359588	0.0222733	-0.00846737	0.0633224	0.0138367	0.0581959	0.0640861	0.019722	0.0405841	0.0392293	0.0232704
	0.00232557	0.0900356	0.0500212	0.0496272	0.029511	0.0501412	0.0149085	0.0245992	-0.0126078	0.088066	0.0246203	-0.0506231	0.00106827	0.0536008	0.10168	-0.0026455	0.0415326	0.0642748	0.0780673	0.0226748	0.0307919	0.00730321	-0.0110004	0.0652016	0.0389306	0.116856	0.131563	0.0380322	0.0962391	0.239101	0.0441423	0.116402	0.02589	0.0336603	0.00479883	0.0326364	-0.026013	0.0709598	0.0531306	0.0108194	0.00708411	0.0224636	0.0542844	0.0585501	0.0372179	0.0102422	0.0594164	0.0221	0.0770978
	0.00275086	0.0965406	0.0989457	0.0474401	0.00142099	0.0281335	0.00361031	0.00385136	0.0593651	0.0231479	0.0932393	-0.0244596	-0.0230096	-0.0114874	0.0244595	0.0172812	-0.0225647	0.0311502	0.0750615	0.0611069	0.0595446	0.0249779	0.0345352	0.0148089	0.0757376	0.0633771	0.1302	0.041118	0.080498	0.186389	0.0280497	0.130172	0.0344982	-0.00478123	0.0639822	0.0609853	-0.0450784	0.0231113	0.0493	0.0312199	0.034188	0.0358779	0.0678017	0.0525284	0.0557801	0.000841852	0.0416149	0.00433907	0.0639556
	0.0415285	0.0195178	0.0426454	0.012365	0.0108213	0.100396	-0.0283649	0.0603188	-0.00960525	0.157074	0.0244582	0.0126154	-0.0160076	0.0161647	0.0511607	0.0121903	0.017418	0.0133508	-0.00148159	-0.00283992	-0.0103744	-0.0314503	0.0119789	0.0428582	0.0353845	0.0532588	0.0962033	0.0189959	0.0244746	0.134386	0.0494476	0.142174	0.0113587	0.0288757	0.0425023	-0.0368105	0.0267382	0.0771783	-0.00589413	-0.0115829	0.0188529	0.0475038	0.0394401	0.062045	0.034742	-0.00176815	0.0372741	0.0708171	0.035243
	0.016041	0.00815106	0.0699561	-0.00205634	0.018764	0.0101939	0.0706037	0.086624	-0.00445509	0.145722	0.026473	0.0116374	0.000607132	0.0458354	0.0630921	0.0111137	0.0685557	-0.0210006	0.0335369	0.0506237	0.0114052	0.00382672	-0.00541552	0.0505477	0.0985082	0.066657	0.101651	0.0199141	0.0831687	0.155568	0.0473112	0.178932	0.0165404	-0.00617447	0.0500028	0.0260028	-0.0117993	0.103398	0.0320209	0.0612523	0.0194618	0.00751413	0.0142683	0.0438506	0.0418965	0.0241781	0.0256657	0.0301513	0.0232017
	-0.0027271	0.0727215	0.084158	0.0624305	0.00649261	0.0879156	-0.00356747	0.0169504	0.0280163	0.113889	0.0519169	0.0572279	0.0508651	0.000324069	0.0104896	-0.00083876	0.0512032	-0.000124142	0.050588	0.0260434	-0.00668455	0.0167909	0.0599972	-0.00734487	0.0465377	0.0459596	0.0817628	0.028791	0.0718328	0.118122	0.0962684	0.122465	0.0334795	-0.0488022	0.0315599	0.0396544	0.017381	0.0941223	0.0385936	0.0322108	0.0240327	0.077844	0.0711526	0.0943174	0.0610054	0.0440568	0.0335153	0.0807588	-0.018526
	0.0473397	0.0576807	0.0323538	0.0594587	-0.00715025	0.0152751	-0.0280942	0.0461985	0.0144994	0.0800216	0.0584612	0.00953097	0.0530343	-0.0412666	0.0328044	0.0391846	0.0171246	0.00602172	-0.00789491	-0.00654948	0.0543913	-0.0190796	0.0823634	0.0326055	0.0619399	0.136746	0.0942998	0.0458858	0.0957943	0.187651	0.013431	0.139232	0.00930575	0.0279414	-0.0343283	0.021322	-0.00881302	0.023573	-0.00579431	0.00474402	0.0604356	0.0466436	0.0425134	0.081194	0.0461415	0.0187661	0.0449209	0.0520622	0.0366497
	0.0615581	0.0208717	0.0231305	0.0419522	0.0261322	0.00418696	-0.0332773	0.0608902	0.0521163	0.0594252	0.0830529	-0.0107909	0.00599647	0.0980475	0.0426406	-0.0256181	0.0935572	0.00983551	0.0431725	0.0133205	-0.0326523	0.00250997	-0.0365761	0.027297	0.0574952	0.0715752	0.0981129	0.0349676	0.134999	0.22437	0.0675696	0.166453	0.0234158	0.00458442	0.0573447	0.0430028	-0.0376679	0.0648669	0.069825	0.0343556	-0.00415032	0.025193	0.0408285	0.0737028	0.0451739	0.0330383	0.0531143	0.0764962	0.0643673
	0.0554896	0.00904787	0.0354365	0.0508663	-0.0334536	0.00323814	-0.0149378	0.0609049	0.044036	0.124716	-0.00188158	0.0194868	0.00971686	0.0773421	-0.015008	0.073876	0.0248794	0.0327716	0.0320529	0.00479301	-0.00261853	0.00607382	0.0573976	0.0386413	0.0677227	0.0550676	0.08768	0.0255332	0.10302	0.126968	0.0886641	0.105388	0.0123729	-0.018615	0.0333258	0.0574057	0.0529816	0.0510211	0.0109373	0.0154881	0.0134701	0.0641958	0.0281909	0.0986439	0.0655205	0.0212785	0.0456021	0.113103	0.0468231
	0.0168196	0.0135848	0.0265922	0.0404181	0.0232752	-0.0127513	0.00040689	0.0992956	0.0227045	0.0875501	0.0263853	0.0931304	-0.0543156	0.0395904	0.0663715	0.0793461	0.0125016	-0.0121929	0.0479325	0.0116789	0.0254924	-0.000985744	0.0125129	0.0472075	0.0397172	0.0109319	0.0133412	0.0674042	0.0615361	0.121644	0.0500398	0.11855	0.0400712	0.0538241	0.0125308	0.0660287	-0.000455819	0.0740744	0.0265474	0.0299128	-0.00135805	0.00973584	0.0658489	0.0656173	0.0433434	0.0360621	0.0582961	0.0397346	0.0472021
	0.0782891	0.0393379	0.0335567	0.0395284	0.0477115	-0.00509309	0.00805417	0.0459754	0.0449544	0.117708	0.0346047	0.033999	0.0347666	0.0865169	0.0424959	0.0121159	0.0491412	0.0281554	5.29778e-05	0.0287144	-0.0233773	0.000666339	0.00819313	0.056703	0.0662974	0.123896	0.085144	0.0133829	0.0297887	0.127461	0.0567457	0.158852	0.0303118	-0.0194631	0.0527124	0.0206731	-0.00921564	0.00930108	-0.00271474	0.0517905	0.00499489	0.0475812	0.0517604	0.067834	0.0384418	0.0320021	0.0642726	0.0302091	0.0306552
	0.031407	-0.00327541	0.0402984	0.0301406	0.00383586	2.42316e-05	0.0136574	0.0815961	0.0365541	0.201818	0.0614315	0.040663	-0.0224482	0.0363592	0.0359489	0.0467225	0.0364077	-0.0198496	0.0023308	0.00734449	0.0273581	0.0328534	-0.0336735	0.0460434	0.045735	0.0286526	0.0744379	0.0336866	0.10692	0.200429	0.00903737	0.115379	-0.0219094	0.0398852	-0.0486638	0.0363253	0.0177411	0.0613418	0.0434043	0.0490935	0.00917038	0.0546393	0.0480664	0.0333606	0.0562929	0.00441718	0.0175886	0.0053706	0.0123728
	0.00292564	0.0334783	0.0502599	0.0281252	-0.0232709	-0.0230238	0.0133138	0.0190574	0.0427679	0.151246	0.148068	0.0333362	-0.0313984	0.0388719	0.0387143	0.051972	0.0302347	0.00663524	0.0127897	0.0702442	0.00916972	0.0198836	-0.0358874	0.0461477	0.0605156	0.0660543	0.0755637	0.0326789	0.0692253	0.121955	0.13202	0.176382	0.00315106	0.0735984	0.00750199	0.0703432	-0.0151702	0.0569285	0.059329	0.0459115	-0.004168	0.0671561	0.0116805	0.048311	0.0117738	0.0246678	0.0561824	0.0744151	-0.0244781
	0.0134073	0.0687399	0.083113	0.00945671	0.022726	0.0526387	-0.00653518	0.0201402	-0.0215835	0.140943	0.024955	0.0645081	0.0913966	0.0148444	0.0886165	0.0373413	0.0647266	-0.0200712	0.0382272	0.0198777	-0.0135923	-0.020878	0.0523722	0.0624253	0.0418711	0.115332	0.0427306	0.0596057	0.0812989	0.124097	0.061944	0.194832	0.0141305	0.028608	0.0471421	-0.0272711	0.0320921	0.0302236	0.0264122	0.0171585	0.0352491	0.043316	0.0435271	0.059322	0.00756916	0.0123173	0.0482851	0.0414883	0.0563471
	0.0202385	0.000268149	0.0239371	0.0317248	0.0189939	0.0533014	-0.0115867	0.0545769	0.025392	0.082304	0.0017537	0.0357286	0.00770683	0.0662607	0.0857555	-0.014745	0.0206685	0.0514146	0.0601562	0.0194848	0.0268135	0.0612003	-0.00867504	0.0900541	0.0436259	0.078911	-0.0129198	0.0443435	0.0512511	0.123762	0.0491317	0.139981	0.0469916	0.0428548	-0.0476362	0.0126896	-0.0115485	0.0315968	0.0671814	0.00551237	0.0331575	0.0575215	0.0622086	0.0624068	0.036899	0.00754483	0.0417172	0.0530664	0.0153058
	0.0561827	0.0867234	0.0226878	0.0344697	0.0132151	0.0154808	0.0182233	0.0446788	0.0328066	0.186891	0.118426	0.0151519	0.0168314	0.109469	0.0198626	0.037652	0.0317996	0.0191255	-0.0118551	0.00100381	0.00120995	-0.000932341	0.0205836	0.017277	0.0734706	0.0209497	0.0402076	0.0338599	0.115596	0.0777607	0.0733193	0.180676	-0.0158483	-0.000960827	-0.00920139	0.0865172	0.0260957	0.0345975	0.0218181	0.00190039	0.0274671	0.0786644	0.0409496	0.0654572	0.0437784	0.0421435	0.0360162	0.0105772	0.0316787
	0.0793541	0.0466479	0.0294342	0.0545918	0.0266742	0.060827	0.0176274	0.0195998	0.0165469	0.161394	0.0381268	-0.00806793	-0.0098173	0.0638912	0.0101519	0.0431127	0.0840376	-0.0100539	0.0174538	0.0366825	0.0265976	0.0302493	-0.00716917	0.0837983	0.0317643	0.0508254	0.0457615	0.033946	0.0399209	0.118354	0.0561793	0.140349	0.0227397	-0.0269278	0.0231133	0.0310251	0.0792178	0.046677	0.0617346	0.0238304	0.0225979	0.0635174	0.060456	0.0704831	0.0318055	0.0178914	0.0299821	0.0432446	0.00129897
	0.0508607	0.0716559	-0.00555225	0.0546569	0.0362665	0.126526	0.0387	0.0356792	0.0965041	0.150557	0.0688599	-0.00726735	-0.0137993	0.0972704	0.0194745	0.00356717	0.0706312	0.0354766	0.0905113	0.0574734	0.0297512	0.0128499	-0.00188591	0.0353443	0.0189908	0.0638916	0.0453771	0.0452901	0.0551247	0.0861766	0.0560076	0.131574	0.0352295	0.0128918	0.0502688	0.042548	0.0355343	0.043829	0.0780239	0.0232876	0.032489	0.0656078	0.0278121	0.0611022	0.0585251	0.0349477	0.034006	0.0348851	0.0308943
	0.0395563	0.0205014	0.0171367	0.0554398	0.00875805	-0.0315862	-0.0587529	0.0354221	0.0446112	0.117756	0.0824848	0.0772456	0.0339693	0.0997603	0.0955576	-0.00179079	0.046862	-0.0165715	-0.0186489	0.033801	0.0204503	0.0265162	0.00681886	-0.00642944	0.041888	0.132788	0.00977272	0.0533525	0.0362292	0.11027	0.0332251	0.12251	0.00151798	-0.00186152	0.0229555	0.106091	0.0730436	0.0349403	0.00280742	0.0691658	0.0277038	0.0741322	0.059643	0.0657508	0.0357428	0.00951061	0.00370605	0.0487705	0.0500637
	-0.0194436	-0.00139835	0.0011625	0.0252715	-0.0101533	-0.0238055	0.0438012	0.0455466	0.0226718	0.187412	0.0018659	0.0107057	0.0370296	0.0436997	0.0152596	0.0139916	0.0121913	0.0221218	-0.0207638	-0.0637574	-0.0358328	0.0294319	0.0489808	0.0174972	0.0668957	0.0372202	-0.0198104	0.0528746	0.0710698	0.160157	0.0592427	0.176335	-0.0376083	-0.0112614	-0.0257409	0.141136	0.0527236	0.0557116	0.039409	0.0190445	0.0371489	0.00248618	0.0553977	0.0970851	0.0540634	-0.0112961	0.0407642	0.081611	0.0113691
	0.000896263	0.0834617	0.00863965	0.0324895	0.00947645	-0.0659055	0.0297863	0.0543346	0.0404082	0.179754	0.0268337	0.0482796	-0.0557595	0.0337831	0.0971425	-0.000733604	0.0368756	0.0309939	0.043664	0.014724	-0.01557	0.00953972	0.0322714	0.0417778	0.0445308	0.103151	0.0269614	0.0441061	0.0774442	0.0452177	0.0638528	0.149404	0.00559096	0.0392082	0.0266154	0.0845299	0.00612716	0.0678963	-0.0117727	0.0413083	0.0054417	0.0317515	0.0591528	0.0276549	0.0531273	0.023839	0.0458738	0.0785368	0.0272479
	0.0481363	0.0445974	0.0257972	0.0328999	0.0308453	0.0101701	0.0377336	0.00582557	0.0029247	0.138237	0.0398034	0.0276469	0.0793665	0.121098	0.01402	-0.0179586	0.0316498	0.0225672	0.01576	0.010467	-0.0190391	0.0179358	0.0313297	0.00178194	0.0243126	0.0603908	0.0476902	0.0562057	0.0856799	0.0636128	-0.057031	0.145314	0.00515007	0.0159951	-0.0249682	0.0702123	0.0281475	0.0117019	0.0533315	-0.0111756	0.0229979	0.0533862	0.0535664	0.0279668	0.0419841	0.0127067	0.0627205	0.0442136	0.0281216
	0.0290914	0.0599688	0.0206603	0.020889	0.00219848	0.0179725	0.00551682	0.0528915	0.0187326	0.0802979	0.0537532	0.0443657	0.0848941	0.0574037	0.0618434	0.0647131	-0.0210657	0.0114463	-0.0390939	-0.0207551	0.0225926	0.0273329	-0.022537	0.0404089	0.0709077	0.0355676	-0.00488172	0.0269284	0.0140521	0.0923721	0.0566521	0.135455	-0.0232128	-0.0119561	0.00824385	0.0655197	-0.00705807	0.0671261	0.0664596	0.0279973	0.0420143	0.0640433	0.0631572	0.0978687	-0.000784259	0.048862	0.0284875	0.0233521	0.0141763
	0.0466846	0.0510423	0.0567938	0.0219485	0.0166525	-0.0498946	0.00703629	0.0408456	0.0295718	0.100131	0.0383277	0.0208153	-0.00665737	0.144556	0.0737819	-0.0220631	0.0321251	0.0700349	0.0770367	0.000779478	-0.00990856	0.0363433	-0.0295432	0.0554986	0.0667262	0.077726	-0.0163876	0.0464672	0.0803942	0.113654	0.0271451	0.117777	0.0173652	0.0411399	-0.0475753	0.0774761	-0.00831241	0.0272364	0.045728	0.0205984	0.07307	0.0700096	0.0621376	0.0314412	0.0201181	0.0350153	0.0408412	0.0587524	-0.00140182
	-0.00739366	0.0942297	0.0392853	0.0129741	0.0299594	-0.0804616	0.0254109	0.0676982	0.0418314	0.182268	0.0492846	0.0240486	0.0413443	0.0809702	0.037371	0.0439855	0.0231008	0.00693526	0.00290344	0.00145954	-0.0163013	-0.0114026	0.0028795	0.0194329	0.0256389	0.0432295	-0.0451244	0.0318163	0.0639892	0.120594	0.0781473	0.182211	0.0427288	-0.0322653	-0.0304358	0.0475056	0.0398314	-0.0390957	0.0324445	-0.0250947	0.0330989	0.0904538	0.0415858	0.0249446	0.00109585	0.0137981	0.0261203	0.0498037	0.0131676
	0.0504815	0.0766197	0.0352619	0.0372922	-0.00495144	-0.0874914	-0.00636907	0.0693991	0.0713637	0.0915846	0.0366934	0.0344363	0.033761	-0.00546356	0.0142369	0.00490485	0.00875783	0.0283256	0.0276802	0.035985	-0.0231694	0.0491804	0.0310449	0.0135095	0.0450018	0.0581105	0.0491811	0.0438244	0.0514367	0.0694941	0.0384794	0.226773	-0.0187204	-0.00298499	0.0534249	0.0614873	-0.0223344	0.082984	0.0802302	0.0279275	0.0544732	0.028479	0.024759	0.0107502	0.0749239	0.0540768	0.0317453	0.0900764	0.0616175
	0.060395	0.020806	0.0178755	0.0366909	-0.0286137	0.00735242	0.0450672	0.0366228	0.0304341	0.186381	0.0606368	-0.0236049	0.00613573	0.00118226	0.0663409	-0.044405	0.0387751	0.0341935	-0.00156352	-0.0173927	0.017896	-0.0204192	-0.0180802	0.0417209	0.0802843	0.0590195	0.028418	0.0561409	0.103123	0.147715	-0.0277369	0.151832	0.0302845	0.0154456	0.0762698	0.0458515	0.0577949	0.0783421	0.0594559	0.00193091	0.0681948	0.0637481	0.0480218	0.0615716	0.0429572	0.0132879	0.0283902	0.0401709	0.0321692
	0.0388156	0.0150407	0.0389124	0.0234719	-0.0489005	-0.0550089	0.00789758	0.0375584	0.07335	0.201653	0.0256006	-0.012718	0.040809	0.039434	-0.00397848	0.0209199	0.053335	0.0409032	0.03642	-0.0278358	-0.0319371	-0.0173424	-0.0159171	0.0538119	0.0535334	0.0643017	-0.0366438	0.0439139	0.0368195	0.120495	0.0350398	0.102997	0.0124212	0.000696384	0.0121034	-0.0350856	0.0106888	0.0359417	0.109229	0.00933395	0.0447558	0.0532236	0.0344985	0.0464928	0.0348536	0.0304599	0.0285702	0.0155535	0.0509185
	0.0293579	0.0575121	0.0431087	0.0234247	0.00804829	-0.020416	0.0512325	0.0702354	0.0179675	0.114917	0.0887085	0.0999684	0.0475477	-0.0470806	0.0456602	0.0262154	0.028083	0.0449664	0.0226112	0.00636157	0.0371779	0.00144227	0.034439	0.0669885	0.027441	0.0908201	-0.0258242	0.033543	0.0538357	0.0888519	0.0405902	0.232912	0.00556557	0.0510467	0.0866436	-0.00204331	-0.0293608	0.0678651	0.0817907	0.0564346	0.0312522	0.0385452	0.0245294	0.0571426	0.011524	0.013719	0.0360122	0.0925792	0.0246746
	0.0703851	0.00728756	0.0284665	0.064338	0.00355894	-0.00105565	-0.00624507	0.0267234	0.0473309	0.100609	0.0639265	-0.029898	0.0164314	0.0403174	0.0305658	0.0452003	0.07917	0.0611308	0.0194295	-0.0118678	0.0291805	-0.00529637	-0.00458942	0.0589071	0.0558051	0.0174584	0.000126476	0.0237944	0.0749696	0.144735	0.0360391	0.0791189	0.0275513	0.0212223	0.0917851	0.00864844	-0.0106271	0.0686778	0.041712	-0.00442245	0.0156544	0.0343345	0.0388682	0.0677458	0.0282737	0.0407973	0.0344732	0.0513174	0.0390868
	-0.000279286	0.0498212	-0.0152646	0.0021623	0.0044342	0.059589	0.0381789	0.0162692	0.0060821	0.127043	-0.0224961	0.0210362	0.0320759	0.0372704	0.0270177	0.0280683	0.00148596	0.0148287	0.0167076	0.036068	0.0122247	-0.0235021	-0.00491703	0.0245707	0.032893	0.0207191	0.00318357	0.0162247	0.0115156	0.124284	0.0360891	0.090028	0.0420538	-0.0062923	0.0483293	0.05	0.0645978	0.0653956	0.0404427	-0.00914988	0.0168492	0.0611348	0.028589	0.0640121	0.0259569	0.0314598	0.0222714	0.0216684	0.0289046
	0.0390395	0.0801754	0.0521668	0.0488622	0.00603474	-0.047443	0.0642502	0.0790964	0.0581614	0.133847	0.0419303	-0.00909739	0.0147267	0.0378862	0.0398615	-0.00453199	0.0348351	0.0615027	-0.0154844	0.0195393	0.013598	-0.0373658	0.0442401	0.061604	0.0321688	0.0563586	0.066566	0.0499652	0.0706576	0.0856734	0.0365792	0.0923475	-0.00950707	0.00651049	0.048956	0.030407	0.0643055	0.09845	0.0321415	-0.0279083	0.0376585	0.0517796	0.00353953	0.0281806	0.00855704	0.0296415	0.00994962	0.0361158	0.0413919
	-0.0168094	0.071224	0.065742	0.0186305	0.0193316	0.0500746	0.0439845	0.0388849	-0.0197668	0.0746757	0.0554919	-0.0109404	0.0304039	0.0451927	0.0785104	0.0168253	0.00445549	0.0448764	0.0308464	-0.00505897	-0.0379162	-0.00504565	0.0162107	7.39885e-05	-0.00791763	0.0964617	0.0250791	0.0204928	0.0732463	0.1282	0.0213652	0.15599	-0.00746984	-0.0104258	0.0230277	0.0820822	-0.0210791	0.0151213	0.0207142	-0.0108604	0.041058	0.0334824	0.0313708	0.00762982	0.0464965	0.0171119	0.0285442	0.0125855	0.0252125
	0.0339244	0.05779	0.0302184	0.00853311	-0.0150192	0.025185	0.0398996	0.0282873	0.042315	0.165989	0.0685258	-0.00512699	0.0758158	0.0525699	0.0292822	0.0251106	0.0756211	0.070066	0.0899122	-0.00768782	-0.00605214	0.0464982	-0.0180338	0.029664	0.0393812	0.0157299	0.0246574	0.0338326	0.0779164	0.0666355	0.0686039	0.117924	0.0304805	-0.0175106	0.0459382	0.0268534	0.0405303	0.0592841	0.026841	0.0480999	0.0419157	0.0281077	0.0189401	0.0479853	0.063709	0.0010451	0.0206358	0.0707024	0.0108041
	0.0286617	0.0635615	0.0410105	0.0147689	0.035683	-0.0524825	0.0116685	0.0645331	0.0673653	0.100395	0.0453656	0.0273083	-0.00280815	0.038655	0.0592547	0.0513925	0.0696394	-0.0222653	0.0200039	0.0123696	0.0233793	0.0215617	0.031305	0.00680857	0.00784159	0.0467426	0.00288577	0.0403799	0.0580043	0.120897	0.0128248	0.0937173	0.00953229	-0.0112356	-0.0753965	0.0457519	0.0389409	-0.00628442	0.0996724	0.0509599	0.0600158	0.00217907	0.0261044	0.0295135	0.0471104	0.0127161	0.0261671	0.0449887	0.0434407
	0.0342628	0.000233769	0.0559428	0.00169261	0.018937	0.0636994	0.0459192	0.00884707	-0.0119947	0.0837526	0.0162705	0.0323235	0.0454099	0.0680358	0.0611571	0.0513466	0.0271239	0.00938684	0.0393899	0.00548509	-0.0103226	-0.0141025	-0.00413422	0.0145592	0.0405685	0.0586517	0.00712643	0.0405211	0.00467803	0.129261	0.0617769	0.112842	0.0706055	0.0016248	0.00814099	-0.0159526	0.0538181	0.101354	0.0975046	-0.0234557	0.0035109	0.0394259	0.0204329	0.02664	0.0143611	-0.0026052	0.0346783	-0.0117791	-0.0261407
	0.0551693	0.0270897	0.024951	0.01957	0.014332	-0.0853369	-0.0392625	0.0341919	0.0281774	-0.0226968	0.0187259	0.00638251	0.0123627	0.0894969	0.0411657	0.0334904	0.0283241	-0.0177025	0.056246	0.0430771	0.0146522	0.0230834	0.00569543	0.03075	-0.000189791	0.139302	0.0806862	0.00878872	0.0936983	0.0552233	-0.0112745	0.026096	0.00645511	0.0167419	-0.0408616	0.0638539	0.0311202	0.0441071	-0.0319053	0.00454459	0.018784	0.0202955	0.0391954	0.0611492	0.0292276	0.0283606	0.0149898	0.0675195	-0.031612
	0.0317231	-0.0167748	0.0371608	0.00647885	0.00083403	-0.044338	-0.0170686	0.044131	0.00339606	0.0757133	0.0559689	0.0140419	0.0470543	0.00351975	0.0626702	-0.0117288	0.0609033	0.00433144	0.0534869	0.0451717	0.0369981	-0.00907477	-0.0184235	0.0252938	0.0190113	0.0454589	0.0512044	0.0131918	0.0408639	0.0769084	-0.00460329	0.0861607	-0.0387237	-0.000386736	-0.00851247	0.0119041	0.0163014	-0.028604	0.0515173	-0.0371563	0.0147095	0.021818	0.0208555	0.00532414	0.0162728	0.0523844	0.0122704	0.0935177	0.00541788
	0.0987096	0.0557716	0.0222946	0.00586884	0.00412274	-0.00292701	-0.0585093	0.0309487	-0.00773385	0.0798797	0.0617993	0.0707133	0.0118849	0.0463914	0.0518615	0.0106619	0.0853183	0.0400748	0.0745381	-0.0396515	0.0246531	-0.00644818	0.00528429	-0.00317414	0.0346579	-0.00603111	0.0575691	0.0218785	0.0501423	0.131717	0.0188882	0.127	-0.0187748	0.022135	0.0536294	0.0229572	0.00968982	0.0657429	0.0214842	0.00251901	0.0194647	0.0354009	0.042101	0.0518608	0.0323193	8.32905e-05	0.0417001	0.0429956	-0.0033951
	0.00872586	0.00902132	-0.0151796	0.000312727	-0.0188724	-0.0570024	0.0441898	0.022309	0.0238385	0.0593806	0.0826161	0.0204631	0.0340466	0.0360245	0.029821	0.0418832	-0.00744936	0.0317034	0.0691102	0.00228611	-0.00160117	-0.0114107	0.0201655	0.0216708	0.0330557	0.0754967	0.0413715	0.0279469	0.063093	0.162802	0.0609818	0.0787222	0.0191384	-0.0355733	0.00427755	0.0512778	0.0135428	0.0214945	-0.00523998	0.00626377	0.030037	0.0110496	0.0403693	0.0613164	0.022449	0.058421	0.0444126	0.0370292	0.0277005
	0.0269365	0.037909	0.0187603	0.0115499	0.00406013	-0.0570355	-0.0152501	0.0101391	0.0659191	0.0338725	0.048349	0.0515202	0.0369014	0.103694	0.0678491	0.0362245	0.0436413	0.00876385	0.0379844	-0.0499275	-0.0285682	0.0136426	0.0512547	0.0103743	0.0236793	0.0394787	0.0879821	0.0178176	0.0663842	0.109717	0.059978	0.136424	0.0126362	0.00684622	0.0252987	-0.00312667	-0.0233012	0.018277	-0.0493551	0.00773027	0.0430404	0.00822461	0.0163952	0.0657796	5.55429e-05	0.0502283	0.010362	0.00320045	0.0305875
	-0.00504199	0.0279482	0.0465473	0.0311301	0.033752	-0.0347211	0.0049772	-0.0328663	0.00964732	0.0835296	0.11209	0.0186982	0.0422067	0.0493248	0.0873272	0.0686291	0.0735518	0.0058287	0.0679231	-0.0123997	-0.0259486	0.0164596	-0.0115883	0.0369415	0.0251284	0.0896499	0.0935237	0.0293964	0.0747851	0.133259	-0.00227797	0.150339	0.0416628	0.0104578	-0.0195361	0.00209247	-0.00200944	0.0973834	0.0163881	0.0285015	0.0320771	0.0143927	0.0175974	0.0450506	0.014066	0.0278172	0.0401486	0.049447	-0.0424588
	0.0161147	0.0271941	0.0417031	0.019915	0.0167301	-0.0322567	-0.00473652	0.00286789	0.030763	0.122214	0.0160503	-0.0304091	0.0382055	0.0632655	0.0655496	-0.00593754	0.0370211	-0.00419299	0.0635785	0.00492957	0.010584	-0.00956239	-0.0328097	-0.00480993	0.0156594	0.0688842	0.108376	0.0162997	0.0537583	0.0500529	0.0366273	0.0507199	0.031446	0.0356592	-0.0100841	0.00748378	-0.0308661	0.0157861	0.00546828	0.0123491	0.0190717	0.00686211	0.0355077	0.0431481	0.0236902	0.0249295	0.033658	0.045684	0.0385186
	0.0439744	0.0186195	0.0169971	0.00521459	-0.0134748	-0.0702717	0.0162076	0.064722	0.0792227	0.0116745	0.0509899	0.0122344	-0.00684931	0.0268085	0.0903215	-0.00503034	0.0205575	0.0590325	0.0750862	0.0172178	-0.0103943	0.00673765	0.00309877	0.0115581	0.000989687	0.0630154	0.0808931	0.0513601	0.0222022	0.116201	0.033688	0.0670963	0.010905	0.0064746	0.0269937	-0.027872	0.0235585	0.0358134	-0.0031564	0.0709827	0.0437149	0.0405944	0.0158018	0.0710376	0.00349156	0.0447799	0.0219312	0.0522906	-0.011814
	0.0612423	-0.0100838	0.0972477	0.00640916	-0.0232398	0.00502775	0.0314812	-0.00976278	0.0420188	0.0885699	-0.0226946	0.0697462	0.0473947	-0.0296586	0.00394618	0.0190732	0.0196535	0.0418517	0.107877	0.00386575	0.0288425	0.040873	-0.0109824	0.0196165	0.0124244	0.000927961	0.0230124	0.0253453	-0.0014712	0.16711	0.00361693	-0.0207402	0.068481	0.0330055	0.0184102	0.00316826	0.098972	0.0404813	0.051909	0.0411375	-0.0144869	0.00539104	-0.0128777	0.04079	0.0203506	-0.00708894	0.0320034	-0.016864	0.018291
	-0.0150811	0.0276307	0.0587163	0.0236584	-0.00965482	0.0416688	0.0321655	0.0326481	0.0181507	0.051884	0.0575397	0.0393408	0.0639989	0.0410721	0.0296389	-0.00785578	0.0772807	0.0722263	0.0117679	-0.00505379	-0.0253282	-0.0117638	-0.00680651	-0.00289995	0.0346806	0.0191487	0.0731814	0.00277158	0.0909805	0.0858502	0.036844	0.106405	-0.0117913	-0.0203842	-0.0764347	0.00300423	0.0441283	0.0412698	0.0724479	0.0365975	0.0204635	0.0164369	0.0310955	0.0602667	0.0366215	0.0156703	0.000304078	0.043654	0.0152568
	0.0272278	0.0498598	0.0333334	0.0335383	0.0518215	-0.00550559	-0.0351023	0.0847566	0.0305344	0.0549092	0.0874951	-0.00966733	-0.0103753	0.0793176	0.000972233	-0.0240209	0.0758837	-0.0304005	0.014359	-0.00406647	-0.0315208	-0.013976	-0.0298633	0.0263916	0.0169395	0.0437949	0.120254	0.00459899	0.0752214	0.123574	0.0282119	0.0986473	-0.0017016	-0.00131804	-0.00820509	0.0289901	0.0216956	0.0440437	-0.0105445	0.0110404	0.0161255	0.0287566	0.0447803	-0.00698693	0.0462308	0.0251432	0.0196231	0.0780229	0.00562635
	-0.0281382	0.0412556	0.103179	0.01675	-0.00391912	0.0386876	-0.0455932	0.0591333	0.0381503	0.0298992	0.0345004	0.0654171	0.00757579	-0.0194164	0.00341877	-0.00468254	0.0561058	0.0158303	0.0461118	0.00531803	-0.0344741	-0.0244928	-0.0113633	0.0373484	-0.0300861	0.0433115	0.0571608	0.00145851	0.112567	0.182359	-0.0442504	0.086078	0.00417542	-0.00631139	0.00223567	-0.00899083	-0.0202197	0.0964131	0.00701918	0.0474781	0.0341753	-0.00925908	0.0484024	0.0350092	0.0152116	0.0287592	0.0591599	0.0237392	0.011243
	0.0118962	-0.00111737	0.0655668	0.0286701	-0.0122006	0.00048095	0.0554496	-0.000342148	-0.0269649	0.0719392	-0.0388775	0.0558534	0.0833177	0.0643868	-0.0160147	0.00366028	0.0359916	0.00903747	0.0956131	0.00941037	0.024785	-0.0138666	0.0368121	-0.0209302	-0.0129283	0.0742089	0.0523301	0.0123021	0.0479284	0.11416	-0.0205781	0.0612022	0.071245	-0.0015523	-0.0351641	0.0590334	-0.0335299	0.0369905	0.0102832	-0.00864491	0.031709	0.0236934	0.00419361	-0.027961	0.012317	0.0301871	-0.00417124	0.000206055	0.0185651
	-0.000900337	0.0304971	0.0172518	-0.0146828	-0.0219239	-0.0401591	0.0780148	-0.0338663	0.00304233	0.00642945	0.0256436	0.0164675	0.0260114	0.0234692	0.011362	0.0548441	0.0273935	-0.0167656	0.124807	0.0386132	-0.0348269	-0.0152196	0.024276	0.022528	-0.00068353	0.0466617	0.091868	0.0140311	0.00154477	0.0937014	0.0107157	0.0690426	0.0706574	0.0350359	-0.0101788	0.0372641	0.0686295	0.0424218	0.0139446	0.0234	-0.0247677	0.0222391	0.0122302	0.0090165	0.0355163	0.00934244	0.0066069	-0.0111398	0.00603206
	0.0096897	-0.0114736	0.034647	0.00813386	0.0152065	0.0448097	0.0838168	0.0282361	0.00871324	0.0170869	0.00794734	0.0339105	-0.0125228	0.00127982	0.0623342	0.019268	0.0303381	-0.0338073	0.0819781	0.016126	0.0203461	-0.0174143	0.0331478	0.00427987	0.0174403	-0.000442705	0.0883568	0.042932	0.0225815	0.0963351	0.0333519	0.0583747	0.0663431	-0.00692356	-0.0164306	0.088079	0.140297	0.0518178	0.0362104	0.0437572	-0.000922494	0.0593293	0.00285433	0.0283629	-0.00976255	0.0192102	0.0359691	0.00792045	-0.000299573
	-0.0363701	0.0108172	0.0386341	0.00133122	-0.0219685	-0.0748652	-0.0317071	0.0105801	-0.0144085	0.0166608	0.0702822	0.0361633	0.027226	0.0350085	0.0969782	0.0179924	0.0498303	0.0757443	0.0438793	-0.0189442	-0.00791294	0.0788691	-0.00934603	0.0211662	0.0175781	0.115074	0.102186	0.012725	0.0310807	0.0865489	0.0372496	0.0850433	-0.0342876	-0.0304768	0.0445796	0.0285928	-0.0026859	0.0274605	0.0422147	0.0447768	0.00501322	0.00867076	0.0200149	0.00766886	0.0265965	0.0363875	-0.0106462	0.0571036	-0.0195203
	0.00540377	0.0331191	0.0235256	-0.00151336	-0.00320565	0.0621782	-0.0510232	0.031115	0.0130307	0.0905249	0.0397415	0.0104733	0.0317678	0.0662516	0.107876	-0.0109377	0.0691661	-0.0132602	0.0291522	-0.0158058	-0.0147195	0.00822737	-0.0986376	0.0141069	0.0202944	-0.0010713	0.0150891	0.0155133	0.0724292	0.0742054	0.0477895	0.102561	-0.00167616	-0.0126091	0.0277078	-0.0223918	-0.0445544	0.0505329	-0.0440463	0.0273817	0.0292743	0.0466102	0.0597718	0.0136577	0.0115634	0.0459661	0.00160243	0.0557572	0.0212309
	0.0282302	-0.00519115	0.0432115	0.00842275	0.0125515	0.0486267	0.0316013	0.0203473	0.00885362	-0.0417798	-0.00899813	0.0477623	0.000615619	-0.00755912	-0.00142596	0.0766899	0.0493939	0.0323404	0.0385919	0.0331346	0.0326749	-0.00716992	-0.00949146	0.0388387	-0.00864752	0.0243221	0.0528469	0.00805268	0.0307158	0.110572	0.0212056	0.118241	0.0828761	0.0401549	0.0485478	0.018919	0.0372233	0.0184648	0.0246574	-0.0312935	0.00109106	0.0154216	0.0216757	0.0431703	0.0323457	0.0225117	0.0274852	0.0557938	-0.0241451
	0.0323632	-0.0230671	0.0613022	-0.000601507	0.00187561	0.0110877	0.0536067	0.0421567	0.0251775	0.101473	-0.00681664	0.0244173	0.00685947	0.0511462	0.0308533	0.055688	0.0242558	0.0173084	0.0531533	0.0278054	0.00469752	0.000655326	0.0356578	0.0361951	0.0243391	0.0720529	0.0318906	0.0065214	0.0332613	0.123785	0.0266881	0.10567	0.0897234	0.0306415	0.0176991	0.0529946	0.0764274	0.00643896	0.00512019	-0.0199156	0.00567743	0.0338576	0.000731837	0.0356907	0.0355087	0.0161568	0.0231184	-0.00490267	-1.95072e-05
	0.0473322	0.0782424	0.0341631	0.0440372	0.00299331	-0.0296781	0.0333485	0.0168489	0.059766	-0.0177337	0.0552866	0.0239739	0.0179673	0.105069	0.099197	0.0423603	0.0722012	0.0429779	0.0066047	0.0326032	0.033952	0.00670531	-0.00885894	0.0229014	0.0177877	0.0471187	0.0924535	0.00866732	0.0476453	0.0932327	0.036159	0.0325116	0.00552147	0.00406121	-0.00366257	0.0217573	0.0320376	0.0358199	0.0205605	0.00524032	0.0416725	0.0111158	0.0428308	0.0352627	0.0388175	0.0354058	-0.0134521	0.0800857	0.0367451
	0.0450695	0.0238934	-0.00318011	0.00386114	0.0063162	0.0165668	0.109287	0.0242576	-0.0247515	0.0642099	0.0364469	0.0574615	0.0495909	-0.00836688	0.0269417	-0.00579239	0.0604583	0.0219442	0.0625813	0.0488474	0.0700477	-0.0231537	0.0291091	-0.0134404	0.0139005	0.077523	0.0661141	0.0456009	0.0132	0.201543	0.0818138	0.121542	0.0250489	-0.0150052	-0.019552	0.0439195	0.0615892	0.0909007	0.0754716	-0.0258542	0.016337	0.0211598	0.0318923	0.0257916	0.0205733	-0.00475647	-0.00324896	-0.0362157	0.00518478
	-0.000322325	0.0111891	0.038794	0.0100763	-0.0315528	0.0899406	0.0342005	-0.0694927	-0.0403217	0.0180627	-0.000156616	0.00183722	0.100934	0.0600483	0.0425642	0.0409706	0.0287177	-0.0134079	0.0513402	0.00156798	0.0882208	0.0244074	-0.0301296	0.014625	0.0311709	0.0199241	0.0810701	0.0263051	0.0453288	0.142242	0.0180531	0.0490728	0.0549981	-0.0495972	-0.00790564	0.0896231	0.0639394	0.0833012	-0.0144577	0.0301271	-0.00519203	0.000379655	0.0108384	0.00894573	-0.0175027	0.0317111	0.00880158	0.00458806	0.00924305
	0.0106017	-0.0121141	0.0681689	0.00433539	-0.0072756	0.0139163	-0.0362962	0.0459949	0.00187976	-0.0551129	0.0777196	0.0164507	-0.00735244	0.00775051	0.0257143	0.0479919	0.0759069	-0.00495642	0.0403347	-0.00129362	0.0734482	0.0250992	0.0479678	-0.0165795	0.00382142	0.0740834	0.138184	0.031038	0.0344656	0.0647058	-0.0351484	0.0430766	0.0254006	0.0657455	-0.00158593	0.0261291	-0.0102434	0.146805	-0.00810215	0.0287652	0.0033691	0.0196139	0.0451301	-0.000571036	0.0288412	0.0333781	0.00437335	0.0150699	0.0120985
	0.00369162	0.10593	-0.00801424	0.0245921	-0.00608802	0.0164162	0.0554754	-0.000832859	-0.0348488	0.0363957	-0.00865309	0.00968621	0.0550502	0.0807591	0.0536568	0.0553446	0.0322768	0.0177966	0.0382711	0.0580268	0.0113871	0.0162399	-0.0164863	0.00411747	0.0236311	0.00143215	0.110744	0.0424791	0.0394174	0.206888	-0.0071741	0.045927	-0.0082514	0.0494808	-0.00632256	0.0474165	-0.0130563	0.0349381	0.0351812	0.0113865	0.000390555	0.026851	-0.0128577	0.0640495	-0.0246314	0.0323027	0.00340396	0.00922912	0.00132478
	0.0303379	0.0739687	0.0591207	0.0181043	0.0109944	0.0436381	0.0686446	-0.00569084	0.0195745	0.051505	-0.0256268	0.0434046	0.0404361	0.0665465	0.0449849	0.0664267	0.0176439	0.00258439	0.053745	-0.00766025	0.00936341	0.00464703	0.0137359	0.00512165	-0.013601	0.0813647	0.116711	0.0101841	0.0389332	0.16255	0.0213678	0.0853001	0.0447458	-0.00308602	-0.00438444	0.0553656	0.0477302	0.0462564	-0.0484679	0.0332407	-0.00386575	0.00413998	0.0332882	0.0319802	-0.00603112	0.0068971	-0.0157544	0.0478958	0.0130077
	-0.0137039	0.0382157	0.019445	0.0145058	-0.0191098	-0.0196511	0.0403671	-0.000309837	0.0235055	0.139239	-0.0346458	0.0535336	0.062511	0.0488695	0.0127311	0.0164582	0.0602959	0.026349	0.0676229	-0.00708962	0.0251639	-0.0246019	-0.011076	0.0310133	-0.0129042	0.0225258	0.115504	0.0120611	0.0366267	0.141527	0.0124052	0.106212	0.0384165	0.0361988	0.0741674	-0.00312852	0.0632151	0.149944	-0.0219158	0.0138985	0.0112835	0.048884	0.022285	-0.0186238	0.026685	0.00122914	0.00780417	0.0357036	-0.00631595
	0.0502674	0.0323057	0.0166212	-0.00359576	0.0122866	0.00867095	0.0559528	0.043522	0.0221338	0.0727381	-0.0101205	0.0745373	0.0547173	0.0412394	0.0332507	0.0254991	0.0220056	0.0639215	0.0281359	0.0282571	0.0222666	0.0321682	-0.0388762	0.0148869	-0.0155674	0.043312	0.177275	0.00324861	0.0134662	0.107771	0.0567675	0.0920725	0.0394235	-0.0124612	-0.0134817	-0.0448277	-0.000311354	0.0643271	0.108074	-0.00444302	-0.0206173	0.0464925	-0.00213579	0.035593	0.0296756	-0.00831101	0.0363509	0.0168063	-0.0114355
	0.0230823	0.0542084	-0.00832593	0.00780833	0.00709332	-0.00220418	-0.0168275	0.0121874	0.0267393	0.136932	-0.00314583	0.0587199	0.0327323	0.0190042	0.0852009	0.0092808	0.0159651	0.0272567	0.0991209	0.0219287	0.0306323	-0.00560106	-0.0644506	0.00281459	0.00865368	0.0593388	0.124613	0.0314594	0.0801791	0.145606	0.0444924	0.0262249	0.0643581	0.00404456	0.028053	0.0142209	0.0254724	0.0779841	0.0450549	0.00726357	0.0096745	-0.00804052	-0.00412106	-0.00327113	-0.0070653	-0.00332068	-0.00458089	0.022917	-0.022365
	-0.00597134	0.0178677	0.0423645	-0.011722	0.00259003	-0.0525717	0.0622675	-0.0439572	0.00427715	0.126703	-0.0180053	0.0701385	0.113553	0.00529313	0.0368046	0.039097	0.00809398	0.00923468	0.0614579	0.0251476	-0.00484615	0.00713902	-0.0039547	0.0662088	0.0203108	0.0703143	0.146863	0.00885581	-0.0265074	0.144306	0.0186814	0.0563263	0.0362082	0.026346	0.0477306	-0.00953719	-0.0141529	-0.0105462	-0.0184895	0.00878821	-0.0307155	0.0256107	0.012268	0.032553	0.00415724	0.017909	-0.0175726	0.00729736	0.0121719
	-0.00103316	0.0599647	0.0209688	-0.00478986	0.001406	0.0205734	-0.0171801	-0.00729291	0.00186177	0.10885	0.0785919	-0.00372197	-0.0250017	0.018809	0.00678385	0.0377246	0.0896228	0.0375256	0.0437436	-0.012578	0.0915399	0.0566162	0.081551	0.0613501	-0.00628378	0.0188192	0.151094	0.0540862	0.00685034	0.136494	0.0366008	0.012825	0.0789115	0.00470496	0.00870923	0.0389214	0.0138041	0.0168252	3.73263e-05	0.0434185	0.00458207	0.0405515	-0.00839362	0.0368554	0.00628429	0.00732077	0.011931	0.0251356	-0.00539144
	0.0314706	0.0721123	0.0611766	0.00176565	0.0273708	0.000847461	0.0196046	0.0230716	0.00259565	0.112437	-0.0523726	-0.00943336	0.0254881	0.016432	0.0241682	0.0478832	0.0013384	0.00128718	0.0809195	0.0148896	0.0205505	0.0213325	-0.0149132	0.00943217	0.0274839	0.09348	0.196698	0.0394945	0.0257969	0.0930267	0.0257649	0.0733272	0.0598569	-0.0177638	0.0311519	0.0674566	0.0443528	-0.0117131	0.0136415	0.0248941	-0.00611632	0.0719959	0.0256827	0.0381509	0.0223846	0.0174534	0.0013006	-0.0213609	0.0361092
	0.0369271	0.0243881	0.0368834	0.0124699	-0.0186703	-0.0800897	0.0433301	0.00304534	-0.0077734	0.0623418	0.00780113	0.0318358	-0.0390694	0.0194958	0.0716733	0.00135222	0.0183975	0.0601974	0.0353546	0.00523979	0.0339154	-0.0179724	-0.00649017	0.00532055	-0.00576012	0.0366045	0.121095	0.025967	0.043494	0.151674	0.00830336	0.130859	0.0313895	0.0110316	0.00275417	0.011852	0.0499465	0.0427738	-0.0205946	0.0569584	0.0282672	-0.00194888	0.011046	0.0530103	0.0188287	0.00429716	0.0241078	-0.0127703	-0.00122083
	0.0489521	0.0221542	-0.0320726	0.0307172	0.0216815	-0.00514988	0.0243776	0.0230288	-0.0222373	0.105494	0.0196046	-0.0585813	0.0512173	0.0215267	0.0246594	-0.0463606	0.00957711	0.00600823	0.0730584	0.0113108	0.0536001	-0.00318351	0.0512803	-0.0141629	0.0209071	0.0145315	0.163935	0.0212981	0.0434836	0.113603	0.0349922	0.0638082	0.0732972	0.0344744	0.0223321	0.0592201	0.0763939	0.0847371	0.0646611	0.0570328	0.0193146	0.0367168	-0.000959303	0.0443201	0.0208523	0.00786894	0.03351	0.00228984	-0.0236378
	0.0308629	0.0610858	-0.0252935	0.0062968	0.0442282	-0.0169795	0.0648493	-0.0129219	0.00743078	0.184957	-0.00477351	0.0672329	0.0221288	0.071284	0.0103295	0.0427592	0.0016712	-0.0184463	0.0496682	-0.00989239	0.00703281	-0.0250691	0.0585937	0.0275049	-0.00861202	0.0467194	0.177403	0.0247576	0.0257562	0.177167	0.0275792	0.0584859	0.0556536	-0.0315294	0.018527	0.0258767	0.0146447	0.0357696	0.00402697	0.0121013	0.0132602	0.0216057	-0.000411465	-0.000525791	0.0293119	0.0548856	-0.00827177	-0.0143034	-0.0042044
	0.0574198	0.134331	0.0484109	0.00702386	0.00999865	0.0100272	0.0987	0.00700535	-0.00115836	0.166014	0.0240042	0.0628012	0.0241898	-0.00192302	-0.0263479	0.0416936	-0.000522368	-0.00840077	0.107084	0.0201903	0.0195448	0.00919952	-0.00552755	0.0512898	0.0526755	0.0859704	0.144425	0.0205097	0.00216603	0.135981	0.0101282	0.0440525	0.0657462	0.0127219	0.00155416	-0.000940705	0.0253928	0.0842134	-0.0426788	0.00458222	0.00452133	0.0371365	0.0030744	0.0253462	0.0462806	0.000334287	5.68315e-05	-0.0023831	-0.00639954
	-0.00388829	0.0789904	0.0287667	0.0368784	0.00951176	-0.0271745	-0.0232825	0.01838	0.0020654	0.161736	0.0247896	0.014603	0.0361586	0.0523981	0.0320358	0.0135529	0.0944515	0.0367319	0.0830673	0.0177035	-0.040534	0.045348	0.0265112	0.0371185	0.0606804	0.106031	0.150722	0.0141925	0.0677021	0.125222	0.100082	0.0257615	0.0572716	-0.0114806	-0.0170526	0.0976947	0.0204699	0.0231143	0.0089079	0.00935916	0.0507262	0.0120845	0.0289913	0.0428336	0.0231728	0.0352162	0.00799542	0.0644654	0.00950258
	0.0366134	0.0225741	0.0384561	-0.000921015	-0.00030808	0.0792072	0.0606291	0.0127735	-0.0214952	0.143255	0.0778162	0.0629111	0.0154222	0.0397745	0.00646803	-0.0133149	0.0694875	0.00677962	0.0186557	0.0295952	0.0295143	0.0169275	-0.029009	-0.0148378	0.021762	0.0376932	0.187696	0.0326035	0.0381708	0.158478	-0.00572121	0.0424749	0.0583801	0.0100969	0.0124639	0.0374799	0.0666314	0.0801793	0.0052764	0.0524766	-0.000902191	0.0273271	0.0138497	0.0430791	0.0123461	-0.0123354	-0.0154023	0.0153522	0.027051
	0.0239592	0.076397	0.0446597	-0.00618521	0.0338928	0.00850302	0.0368182	-0.0175118	0.00705081	0.0278225	0.053782	0.0760025	0.00564277	0.0423492	0.0619297	-0.00233813	0.0205891	0.0685894	0.0949558	6.30437e-05	-0.0356644	-0.0144474	0.0429235	0.0695626	0.0169038	0.084669	0.153741	0.0276139	0.120048	0.120485	0.072112	0.0804563	0.0489767	-0.0299135	0.00578323	0.0206278	0.00299822	0.0368767	0.000683424	0.0301167	0.0325073	0.0253146	0.0574368	-0.00501628	-0.00766579	0.0396815	-0.0240493	0.0237682	0.0140814
	0.0440531	0.0271031	0.0239525	0.0218868	0.0502497	-0.0136192	0.0460127	-0.0023326	0.00158384	0.143707	0.0329035	0.0146009	0.0018389	0.0218163	0.029833	0.0100258	0.0283672	0.0161616	0.0739382	0.0111677	0.0310621	-0.00564418	-0.00398425	0.0215679	0.0441344	0.0213115	0.222336	0.0454459	0.0273631	0.0892032	-0.0194409	0.00181297	0.00839721	7.77711e-05	0.0131898	0.0745593	0.0751959	0.037616	0.0206949	0.00719783	-0.00938629	0.0547714	-0.00642404	-0.0170374	-0.00610524	0.0263682	0.0145524	0.0222149	0.012367
	0.00198944	0.103712	0.0724169	0.0269006	0.0216948	0.0717927	0.0118272	0.0154053	0.0369308	0.148049	0.0947845	0.00594162	0.0274964	0.0251405	0.079054	0.0301283	0.0329436	0.00466807	0.0761704	-0.0267451	-0.0137632	0.0211432	0.00399816	0.045072	-0.000496466	0.0639211	0.170587	0.0319372	0.0419104	0.0951314	0.0384958	0.0627881	0.0116044	-0.0281518	0.0500395	-0.0439342	0.0732078	0.0475243	-0.0375762	-0.0394516	0.013301	-0.0269284	0.0428069	0.0187443	0.0374969	0.0122721	0.00118022	0.031017	-0.0056001
	0.0790423	0.0740719	-0.04204	0.0228234	-0.0192994	0.0669329	0.025981	-0.0269238	-0.0583478	0.128991	-0.0198898	-0.00474782	0.0644937	0.0368496	0.00325549	0.0265473	0.00414785	-0.000316066	0.052317	0.0172425	0.0348094	0.0273123	0.0460796	0.0503947	-0.00401207	0.0217382	0.0996751	0.0285408	0.025975	0.174077	-0.0224953	-0.0416794	0.0406256	-0.011862	0.00889375	0.0252275	0.0722711	0.0146833	-0.0117335	0.055518	0.029951	0.043701	0.0215587	0.0112798	0.0205708	0.0112985	-0.00070273	0.00954418	-0.0150756
	0.03634	0.0258467	0.0263068	-0.0048421	0.00539953	-0.015779	0.043428	0.0516121	-0.011467	0.25794	0.0858514	0.00862114	0.0442789	0.0257872	0.0571784	0.0822975	0.0251829	-0.0306457	0.088194	0.0213098	0.0409303	0.0015034	0.0246334	0.0120818	-0.0364664	0.0851799	0.118899	0.0065838	0.0506835	0.11534	0.051386	0.0412428	0.0715063	0.013158	-0.00672154	0.0199451	0.0539822	0.0883329	0.0255742	0.0411668	0.0160111	0.0087153	0.0109556	-0.0147265	0.0236632	-0.000429095	0.0304888	0.0222401	0.00790554
	0.0136187	0.0455332	0.00388442	0.0117135	-0.00191327	0.000738573	0.027582	-0.000707127	0.00799359	0.153115	0.115769	-0.0316434	0.070789	0.049398	0.0219124	0.0240012	0.0311438	-0.0226337	-0.0090616	0.00533828	0.00729451	0.0223564	0.0141612	0.068495	0.00778909	-0.0114988	0.167091	0.0291466	0.0943317	0.063826	0.0735341	0.0473519	-0.0163315	0.0350539	-0.0657464	0.0187437	-0.00871906	-0.00316781	0.0443434	0.0529405	0.0347099	0.026099	0.0452768	0.0317391	0.00467618	0.0292072	0.00344724	0.0818609	0.0179354
	0.0282629	0.104768	-0.0379863	0.00799629	0.00782807	-0.0554113	-0.0232532	0.0321464	-0.00835711	0.126224	0.0813318	-0.0214975	0.00908665	0.070236	-0.00995759	-0.00775276	0.0875563	0.0576462	0.0541766	0.0117181	0.0807529	-0.00453937	-0.0414599	0.0479774	0.0190847	0.0394675	0.175244	0.0266374	0.0617066	0.0863511	-0.0120776	0.0712036	-0.0313987	0.0088004	0.0396405	0.0789006	-0.00787012	0.0315193	-0.00241072	0.05897	0.0463914	0.0103501	0.0232436	0.00968178	0.00965408	0.0238259	0.0309965	0.00426798	0.00956905
	0.0113853	0.0258813	0.0530099	0.0325961	-0.0118101	-0.0326079	0.0224893	0.01323	-0.0288987	0.148659	0.0190158	-0.0126736	-0.00742447	0.000103447	0.039998	0.0419099	-0.0083142	0.0431174	0.0521638	0.0367203	0.0351658	-0.0186211	0.060559	0.0377276	0.0509167	-0.024471	0.152502	0.00925965	0.0235753	0.0748299	0.00457264	-0.00401928	0.00440724	-0.0255734	0.0391377	-0.0109743	0.0504389	0.0792081	0.0253354	0.00134988	-0.0105977	0.0297373	0.0341627	0.0206666	0.0370717	0.0125288	-0.0046659	-0.00460307	-0.0227201
	0.0150064	0.0779856	0.0594008	-0.00249669	0.037228	0.00897375	-0.0191347	-0.00830732	-0.0176666	0.12515	0.0527484	-0.00827894	0.06609	-0.0123202	0.0354572	0.045353	0.0112093	0.00970531	0.0639294	0.010405	0.0189303	0.0201262	-0.026227	0.06084	0.027421	-0.00190935	0.15144	0.0239825	-1.69602e-05	0.0424726	0.0432497	0.044059	0.0203952	0.00213054	0.0426147	0.0625696	0.0098906	0.0241737	0.00828127	0.0301052	-0.00607988	-0.00994142	0.00415677	-0.000867424	0.0136704	0.00288898	0.00999737	0.0317407	0.00238883
	0.00584048	0.0944668	0.0718589	0.0237663	-0.0138002	-0.0790706	-0.00249125	0.0374934	0.00377346	0.159489	0.124616	0.0290812	-0.0244324	0.0292731	0.00679542	0.0255067	0.0647178	0.0444852	0.0757599	-0.0245406	0.00832802	0.0421812	-0.0015376	0.0133192	0.00748425	0.117752	0.227146	0.00313835	0.0617545	0.0717732	0.0646275	0.0481248	-0.0201758	-0.0102827	0.0124186	0.0574192	0.0279249	0.0382542	0.0450089	0.0390112	0.0372803	0.00589193	0.00405409	0.0376635	0.0121514	0.0586642	0.00737237	0.0662684	0.0284839
	0.0116214	0.111701	0.0743365	0.00125445	0.0289318	0.0254295	0.084496	-0.0202979	-0.0116304	0.171996	0.0180703	-0.0115953	0.010204	-0.00917775	-0.0318419	-0.0106941	-0.0169026	0.0297257	0.130313	0.019524	0.0431364	0.0268292	-0.0143074	0.0346133	0.00614799	0.0335876	0.183048	0.0245749	0.0106106	0.0413778	0.015838	0.0199158	0.0640046	0.0825314	0.0159681	0.0429755	0.102909	0.000785537	0.0385854	0.0474524	-0.00574337	0.0180198	0.00680746	0.0107413	0.00851397	-0.00934409	0.00691534	0.00729491	-0.0305356
	0.0786055	-0.0607487	0.0229029	0.0382073	-0.010127	-0.0113913	0.0139897	0.0197888	-0.00619657	0.19344	0.0337538	0.0441201	0.0301733	0.0590396	0.0220803	0.0100031	-0.0209807	0.00946889	0.0107038	-0.00600704	0.0486062	0.00449591	0.027137	-0.0201739	0.0390616	0.0202744	0.12201	0.015361	0.0258622	0.0816203	-0.0318124	0.0299533	0.0324976	0.0206324	0.0540202	0.0942465	0.0229005	0.0694799	0.0211486	0.0157372	0.0112722	0.0708767	0.0155473	0.0117585	0.0261383	0.0325815	0.0243689	0.000118341	-0.0226196
	0.0259709	0.017878	0.0414922	0.0129136	-0.0145105	0.0308236	0.0259392	-0.0204317	-0.015312	0.176974	0.0834772	0.025637	0.0305285	-0.00332192	0.0192076	0.0556417	0.0210395	-0.0125057	0.0489568	0.019522	0.0477583	-0.0105591	-0.0439348	0.0280135	0.0258059	0.0589651	0.190794	0.00833219	0.0366605	0.0589171	-0.0532005	0.0133452	0.036835	0.0100472	0.0569694	0.0148995	0.0871909	-0.00405991	0.0149259	0.0454541	4.5366e-05	-0.00867892	-0.0139722	-0.001154	0.00500369	0.0289996	0.000273214	-0.0408954	-0.00387524
	-0.00187574	0.0777215	0.0624486	-0.00705	0.0131187	0.0289072	0.00842317	-0.0182155	-0.0405652	0.124532	-0.0161096	-0.00390151	-0.0163844	-0.0300942	0.0300091	0.0447469	-0.011237	-0.00826697	0.0601965	-0.0299294	0.0348739	0.0253403	0.0131236	0.0326122	-0.0213968	0.0348084	0.136077	0.0116613	0.0656788	0.0501466	0.0438124	0.0553096	0.0451603	0.00900421	0.00918793	0.0778297	0.0648277	0.0770904	0.00367221	0.0251602	-0.0303556	0.00719442	0.024444	0.0198856	0.0185444	-7.7389e-05	0.0284338	-0.0118626	0.00484528
	0.00490318	0.0301751	0.0118282	0.036294	0.00372803	0.00723574	-0.0283597	0.0054145	-0.0877242	0.189537	0.00655158	0.0232602	0.100857	0.016485	-0.0378622	0.0361917	0.00665571	-0.0085302	0.0697927	0.0188999	0.0158404	-7.54313e-05	0.0185023	-0.0079412	0.0248342	-0.0150928	0.138893	0.0296479	-0.0146506	0.0537012	0.020516	0.0863421	0.0849663	0.0034413	0.0282903	0.030932	0.0428335	0.0111202	-0.00892397	-0.01507	0.0199544	0.0286581	0.0191867	0.0129221	0.000122668	0.0402657	0.0292191	0.0426044	-0.0197429
	0.0176802	-0.0283403	0.054315	-0.00647078	0.00483335	0.0651786	0.0353172	0.0438306	-0.0371191	0.0364862	-0.00385925	0.0245413	0.0318976	0.00428683	0.0132492	0.030672	-0.020869	0.022333	0.0943102	0.00973945	0.0819255	-0.0057248	0.0363794	0.0255969	0.00521973	0.0216246	0.122013	0.0115306	0.0062542	0.044338	0.0176013	-0.0179113	0.0435838	0.00699808	0.0511779	0.00222041	0.0528601	0.0690973	0.0519244	0.0585565	0.025682	0.0190842	0.00648663	0.0563856	0.00741489	0.00120247	-0.00334997	-0.044306	-0.00681156
	0.0545997	0.0700347	0.0288659	0.0178705	0.0148105	0.0758793	0.0316683	-0.00247196	-0.0217496	0.0941784	0.0475132	0.0169756	-0.00935131	0.0278381	0.0156655	0.0386275	0.00429561	0.0217484	0.0363501	0.0129186	0.0205429	-0.00873567	-0.0556755	0.0468935	0.0314397	0.0271945	0.12345	0.0167883	0.023654	0.0818765	0.0585941	0.0424849	0.0241885	-0.0194701	-0.0216278	0.043155	0.00562219	0.0838086	0.0493492	-0.00297258	-0.0124542	0.0211814	-0.0259509	0.0491893	-0.0231929	0.01294	0.0416108	-0.0209843	0.0134754
	0.0158864	0.00746107	-0.0520652	-0.0164832	-0.01813	0.0443263	0.052256	0.0202015	-0.0121277	0.140178	0.0111828	0.00289288	0.022437	0.000732564	0.0314026	0.0226695	0.00527961	0.0305471	0.0360291	0.0153017	0.0604495	-0.00269135	-0.0119292	-0.00538	-0.000943302	-0.0157209	0.100715	0.0043143	0.0207091	0.0869203	0.0707806	0.0198955	0.0169386	0.0400827	0.0385248	0.0369982	-0.0194227	0.116922	-0.0436156	0.0318961	0.0313635	0.0419676	-0.00694893	0.00445157	0.027183	0.0416674	0.00748032	-0.0532811	-0.0295341
	0.0173658	0.036253	0.0217092	0.0089399	0.0326531	0.0969263	-3.78864e-05	0.0167728	-0.0390609	0.00381495	0.0892911	-0.00428469	0.0266195	-0.00899225	-0.0100994	0.00503022	0.0262471	0.0355902	0.0420781	0.0138459	0.0651137	-0.0112001	0.0023767	0.0208578	0.023281	0.0276168	0.159317	0.0147411	0.0299913	0.0738579	0.0243894	0.0988592	0.00742705	0.0472808	-0.0119932	0.00687487	0.0162488	0.046389	0.00384572	0.0411535	0.014777	-0.0145228	0.0136236	0.00901528	0.0261607	0.0447609	0.00536085	-0.00140948	-0.016884
	0.049542	-0.00840107	-0.0100038	0.00873713	0.0298378	0.0363714	0.00418991	0.00902321	-0.000297699	0.0768341	-0.00823237	-0.0208483	0.0252197	0.0650645	0.0513578	0.0464597	0.0267798	0.0152122	0.0794117	0.0287407	0.021758	0.00671126	0.0333613	0.0176158	0.0241629	-0.00384733	0.0614843	0.00399443	0.00869259	0.0655566	0.0315217	0.073665	0.0250998	0.0155189	0.0387881	0.023336	0.0664897	-0.000835316	-0.0227844	0.0307377	0.0514358	0.0592995	-0.0233455	0.0263244	0.0189642	0.0377875	0.02444	-0.0250202	0.0191801
	0.0118166	0.052327	0.0186163	0.00952832	-0.00279846	0.0315364	0.0417846	-0.0153588	-0.02581	0.111429	0.056012	0.0921244	0.076118	0.0203335	0.0289134	0.0532376	0.00644409	0.011217	0.0828131	0.0196996	0.0247494	0.0116956	0.010928	0.00576879	0.00921564	0.0354937	0.118765	0.0403373	-0.000853399	0.0198425	0.127769	0.0576318	0.0558504	0.016934	0.0343871	-0.0750669	0.0472176	0.0112789	0.0459596	0.00494533	-0.00307151	0.013988	0.0275075	0.0253845	-0.019764	0.0428186	0.032358	-0.00809417	0.0178674
	0.0497604	0.0376375	0.0193073	0.0303156	0.0430142	-0.0833501	-0.0437734	0.0536816	-0.00184053	0.0930574	0.0651168	0.0347103	0.0604163	0.0517888	0.0476691	0.0197796	0.0588831	0.0405588	0.0326712	0.0113225	-0.00218297	0.0191756	0.0198413	0.0320608	0.00963782	0.0523377	0.136731	0.00334908	0.0689103	0.10437	-0.0035391	0.0437593	-0.0290161	0.00168546	0.00427882	0.0665268	-0.0565992	-0.000600652	-0.0387415	0.0421824	0.00616008	0.000463351	0.0362914	0.0172224	0.0131634	0.0480127	-0.00498096	0.0304981	0.0248997
	-0.0214823	0.0212589	-0.0385097	-0.000125021	0.0107605	0.098492	0.0138078	-0.0175705	0.0219799	0.133368	0.00669538	0.0199899	0.0519638	0.0219669	-0.0244098	-0.00923042	-0.0808378	-0.00760458	0.0368898	0.0381899	0.0678897	0.0390882	0.030466	-0.000514301	0.0324058	0.0530563	0.163463	0.041865	0.0157266	0.0579101	0.0585025	0.0183586	0.0691901	0.0184881	-0.0380923	0.0411057	0.0250561	0.0349382	-0.0132457	0.00976772	-0.01133	0.0358082	-0.00559248	-0.0118384	0.00481592	0.0103891	0.00332093	0.0136921	-0.00741516
	-0.0203263	0.0517331	0.0513206	0.0266712	0.0600231	-0.0712795	-0.0516708	0.0418979	0.0272432	0.0990312	-0.0262149	0.00510208	0.00507401	0.0574387	0.0369878	0.0306546	0.0452018	0.0324619	0.00863588	-0.0186294	0.036771	0.0433743	0.0523305	0.060697	0.0112922	0.0724586	0.136035	0.0123606	0.0639673	0.0451065	-0.00473612	0.0421061	0.00307572	0.0145321	0.0131789	0.0178719	0.000146908	0.0246572	-0.0213961	0.0314843	-0.0101588	-0.0105209	0.0339451	0.0540238	0.00447629	0.0499509	-0.00532427	0.0443341	0.00452164
	-0.0268884	0.0077148	0.0253146	0.0294586	0.00538408	0.0286211	0.0815005	-0.00461028	0.0546475	0.158506	0.0201592	-0.0111603	-0.00823189	-0.00159078	0.0477966	0.0243713	0.0187805	0.0407811	0.0609283	-0.00411547	0.00937534	0.0230389	0.00403611	-0.0165149	0.0266235	0.035225	0.0418752	-0.00871307	0.0539472	0.0638228	-0.0168153	-0.0239774	0.0442016	0.0332807	0.0226205	0.0585663	0.0708029	0.0965028	0.0426426	0.0135691	0.0146345	-0.0131104	-0.000219117	-0.012318	0.00752626	0.0266098	-0.0155153	-0.00491902	-0.00614725
	-0.0125009	0.00321074	0.0572425	0.0300096	-0.00226643	0.0556351	0.0054204	0.0118164	0.00442351	0.038822	-0.0355375	0.0340324	0.054811	-0.0316146	0.0332721	0.0218583	0.0548053	0.0430145	0.051875	0.0611517	0.0384872	-0.0263676	0.094728	0.0390304	0.0382574	0.0164748	0.102811	0.00702617	0.032178	0.0461734	-0.00521898	0.0765575	0.0740853	0.0566435	0.0395801	0.0234657	0.0214307	0.0449804	0.01292	0.0406245	-0.0102485	0.0123601	0.00828775	0.0227995	-0.0175216	0.0256351	0.0189548	0.0146556	-0.0185678
	-0.00472168	0.0374722	0.0480859	0.0780083	0.0301776	-0.0360181	-0.0198904	0.0219097	0.0341579	0.0178653	0.0610942	0.0333019	0.0464115	-0.0236267	-0.00538099	0.0270375	0.0349254	0.0203551	-0.0622125	0.0122207	0.0385294	0.028292	-0.0206665	0.0161187	0.022789	0.0480748	0.120924	0.0308131	0.0942623	0.0759321	-0.0175136	0.0500905	0.0182872	-0.00424253	0.0381645	0.021545	0.0189177	0.0916417	0.0146774	0.0666287	0.032439	-0.0126463	0.0244241	0.0263775	0.000676962	0.0123509	0.0108596	0.0318355	0.00659193
	0.00647865	0.00913756	0.0545999	0.0209623	-0.0333161	0.035054	-0.019764	0.0392106	0.0116583	0.122025	0.0245902	0.054005	0.0726027	-0.0135437	0.00334042	0.0301247	0.0475082	0.0171193	0.00206798	-0.0312862	0.0137157	-0.00393518	-0.00434574	0.00453389	-0.00971708	0.0719708	0.171376	0.0300644	0.0498055	0.0176333	0.0298552	0.0353945	-0.0245606	-0.0219973	0.0125216	0.027841	-0.0359149	0.01686	-0.0351873	0.0372128	0.0318384	-0.015036	-0.0154412	0.0646231	-0.0139444	-0.00306586	-0.0282116	0.0393125	0.00159027
	-0.0247495	0.00462557	0.0474856	0.0127944	-0.00433264	0.0402188	0.00106992	0.0309008	-0.00387981	0.0690752	0.0500554	0.044404	0.0922639	0.0579518	0.060922	0.00570884	0.000116792	0.0312565	0.00567987	0.00325011	0.0560694	-0.0310394	0.0182372	0.0306415	0.0353727	0.0367217	0.104876	0.0329819	0.035316	0.0582251	0.0451156	0.0685615	0.063423	-0.0117377	0.00434179	0.0328393	0.0482474	0.0331166	0.0243429	0.0266846	0.0334313	0.0255621	0.0222025	0.00789956	-0.0104139	0.0177607	0.00429893	-0.0256994	-0.00131602
	-0.0438522	0.0201708	0.0447675	0.0168255	-0.0169407	0.0393911	-0.0115844	-0.00776303	0.00431019	0.0846436	0.0526105	-0.0398124	0.0150899	0.0374982	0.00689594	0.0617097	-0.0371204	0.0311576	0.0201671	0.01579	0.0299632	-0.0216273	-0.00182331	-0.0525145	-0.00303165	0.0176239	0.146195	0.0223805	0.0220471	0.074465	-0.00840628	0.00518989	0.0618933	-0.0243085	-0.00901211	-0.0142993	0.0659252	0.015095	0.0623474	0.0544085	-0.000466427	-0.0197025	0.0235115	0.00827787	0.0213628	0.0241436	0.00575177	0.00910658	-0.0295664
	0.00829308	0.0634122	0.0534817	0.00490725	-0.00509468	0.00398723	0.043799	0.0227645	-0.0037106	0.0224302	0.0818046	-0.0362408	0.00327107	0.0524206	0.00045266	-0.0373191	0.0219478	0.0486223	0.0401449	0.0294206	0.0388534	0.0110542	-0.0106844	0.00411152	0.0280937	0.0977844	0.151346	0.0093338	0.0582157	0.0135234	-0.0617387	0.022822	-0.0492403	-0.0222456	-0.0361495	0.0654416	-0.0267294	-0.0428334	0.0835354	0.0270613	0.0475143	-0.00740305	0.0282073	0.0335387	0.0283132	0.0219786	-0.0221895	0.033586	0.0114656
	0.0167024	-0.0110443	-0.00560153	-0.00374376	-0.0312319	0.0928658	0.0408151	-0.0403027	-0.0212931	0.0487838	0.0074612	0.00929907	0.00534642	0.0158687	0.0225452	0.0366945	-0.0223649	-0.0319189	-0.0134567	0.0207378	0.0753679	-0.00796756	-0.0160831	-0.0148803	-0.0114474	0.00719598	0.0927365	-0.00248032	0.0256881	0.0105165	0.0636704	0.0103646	-0.00959827	0.0100006	0.0184167	0.00690189	0.0708325	-0.0110406	0.00144052	0.0704143	0.00240467	0.00347038	0.0120797	-0.0175409	0.00424635	0.00184655	-0.00340149	0.0447246	0.027477
	0.0240664	0.0360367	0.0376113	0.0046526	0.00583553	-0.001669	0.0128972	0.0412647	-0.00680508	0.0562309	0.0197216	0.00758879	0.00228273	-0.0061943	0.035778	-0.0216632	0.0279129	-0.0691107	0.0422219	-0.00384297	0.0157411	0.0518931	-0.038774	0.0122362	-0.0106336	0.00653549	0.0852535	0.0047645	0.0290834	-0.00435748	0.00350127	0.0607191	0.00030623	-0.0216323	-0.0257874	-0.00304733	-0.0491648	0.00911139	0.03142	0.0110599	0.0398416	0.00194712	0.00251884	-0.000889848	0.0111782	0.0169818	0.00992367	0.039028	0.0158612
	0.0137802	0.0250826	0.0285076	-0.0026007	0.0311608	0.0177089	-0.0121692	0.025442	0.0300394	0.00944641	0.0558768	0.0219094	0.0797817	0.0195541	-0.0191226	0.0439206	0.016702	0.0274503	0.0501348	0.0245414	0.0329897	0.0955553	0.00217256	0.0574544	-0.00513375	0.0669263	0.1063	-0.0184516	0.0717339	0.0184951	0.0114414	0.0739791	-0.0206959	-0.0210453	-0.0399958	0.0174072	-0.0219643	0.0152659	-0.00924639	0.0211477	0.0129641	0.049698	0.0229758	-0.0190349	-0.00507688	0.00736039	-0.0116899	0.0425021	-0.016217
	-0.0396544	-0.00402213	0.00894925	0.00760862	0.0139508	-0.0307719	-0.0454108	0.0190157	0.0125197	0.0124385	0.0231891	0.0321653	-0.018592	0.0468415	0.0600763	0.0334936	-0.00316274	0.0116451	-0.0453516	-0.00030903	0.02175	0.0338285	-0.0515397	0.0406401	-0.0239519	0.086135	0.111618	0.0153193	0.0629732	0.036852	0.0292871	0.0618466	-0.0173511	0.00145485	-0.0154044	0.0105433	-0.0441045	-0.0346736	-0.00393211	0.0222621	0.0398719	0.0152834	0.0333688	-0.00415335	0.0185476	0.0050247	0.000935552	0.0302131	0.0137863
	-0.0302206	-0.0286951	-0.0404463	0.0259386	0.0242987	-0.00675444	-0.0356677	0.0108638	0.0738927	-0.0101992	0.078266	-0.0126736	-0.0551197	0.0431854	0.00880959	0.00018201	0.0224498	0.028805	0.0864264	0.0420497	0.00641442	0.0131368	0.0411913	0.0441177	0.0509653	0.0641123	0.121932	-0.00276583	0.0331995	0.0668672	-0.0171364	0.0943162	-0.0159932	-0.0148043	0.05535	0.025669	-0.0151255	-0.0129028	-0.0365811	0.0370732	0.0322608	0.0107779	0.0287555	0.0170287	-0.00251007	0.00402004	-0.00376971	0.0324929	0.0106994
	0.0160679	-0.00563302	0.0289034	0.0277294	0.00352661	-0.0174309	-0.038701	0.0508225	0.0216389	0.0378188	0.0692745	0.0073573	0.0217907	-0.0248455	0.0807587	0.0476242	0.0369187	0.0504819	0.0194565	-0.0200558	0.0835147	0.0289472	-0.0177908	0.012274	0.0171257	0.104261	0.106181	-0.018962	0.0720907	0.038401	0.0508834	0.0873169	-0.0119675	-0.0138335	0.0269127	0.0172198	-0.0587118	0.00665612	0.0224933	-0.00932147	0.036292	-0.0148119	0.0128656	0.0225737	0.0352992	0.0328698	0.019617	0.0324528	0.0349455
	0.00137702	-0.0211556	-0.0112839	0.0284169	-0.00847125	-0.04725	0.0741465	0.0420988	-0.0371181	0.027469	0.00288091	0.00909633	0.0148861	-0.0100475	0.0693073	0.00887822	0.00410524	0.0233443	0.0305244	0.0293481	0.0103167	0.0477109	0.0224998	-0.00182578	-0.00511756	-0.0503713	0.110013	0.017784	0.00710728	0.0488661	0.078348	0.026936	-0.00972946	-0.0202172	-0.0386109	-0.0368855	0.0235531	-0.0157883	0.0756155	0.0133533	0.000207778	0.00989652	0.0303576	-0.0180779	0.0179857	0.0407337	0.0204914	0.0616678	0.0239312
	0.054615	-0.0299359	-0.000921676	0.00338414	-0.0045903	0.0532002	0.0418014	0.00179478	-0.012362	-0.0184669	0.00705776	-0.0323336	0.0362492	-0.00218218	0.041258	0.0189857	0.0293633	0.0900238	0.0573449	-0.00241983	0.000372734	-0.0120987	0.0119423	0.0347129	-0.0119087	0.0197247	0.0873704	0.0216973	0.0142996	0.0775974	-0.0177107	0.0216273	0.0532479	-0.00712523	0.000877508	0.0141936	0.0113059	-0.0201333	-0.0196477	-0.00204981	0.0478952	0.0477963	0.00550739	-0.00522633	-0.0092299	0.00993913	0.0138369	-0.00758697	-0.00673657
	0.00581892	0.0528849	0.0172834	-0.0102053	-0.0185764	0.0399832	0.00430243	0.0100396	-0.0169398	0.0193242	-0.0127017	-0.0241121	0.0839025	-0.0357401	-0.0104825	0.0537148	0.00558614	0.0817868	0.0119128	0.0118292	0.0138289	0.0232481	-0.0178427	0.0106412	0.000422997	-0.0328161	0.0515117	-0.00447858	-0.0016313	0.054829	0.0369612	0.00728299	0.0190349	0.0122843	-0.0392958	0.0435049	0.0232373	0.0161718	-0.0124656	0.0225478	-0.00311083	0.023848	-0.00914226	-0.0219157	0.0318076	0.0288661	-0.0111728	0.0355954	0.00873346
	0.0686189	0.0105179	0.042257	0.0267822	0.0251423	0.0505928	0.0302079	0.0396488	0.00832573	-0.0358762	0.00996721	-0.0247096	0.00691466	-0.040166	-0.0163825	0.0422452	-0.0158142	0.0412456	0.0629966	-0.00407744	0.00153728	0.0272719	0.0797905	0.0306374	-0.0141093	0.0650413	0.0813714	-0.00390485	0.0190597	0.0369818	0.0163974	-0.00398726	0.0358327	0.00867371	-0.0191906	-0.079634	0.0345992	-0.00709879	0.0773669	0.0747585	-0.00146235	0.0441648	-0.0331374	0.0588099	-0.00423185	-0.00143976	0.00668805	-0.0184274	0.0181888
	0.0137275	0.0244968	0.0167412	-0.0365725	0.00337257	0.119663	0.0449131	0.0495254	-0.037666	-0.0801822	-0.0247955	0.00604098	-0.0134515	-0.00585793	-0.0209434	0.0278102	-0.0151323	-0.00390517	0.0351525	-0.000654567	0.00696841	0.00622975	-0.0467561	0.0534684	0.0271312	-0.0101031	0.100449	0.0114147	0.0593712	0.0923866	-0.0476017	-0.0363323	0.0492671	0.00512839	0.0581876	-0.0340288	0.0151577	0.0217412	0.102201	0.0411402	0.00917517	0.0133898	0.0059067	0.0075382	-0.0106972	0.0357794	0.0101114	-3.81578e-06	-0.0320107
	0.0135458	-0.0172959	0.013232	0.0208489	0.0154493	0.0222466	-0.0570879	0.0328603	0.047884	-0.0347284	0.046629	0.0591531	0.0401046	0.0414823	0.0798135	-0.00465143	0.00829731	0.0352784	0.0202588	-0.000229704	-0.0127835	0.00206829	0.044937	0.0600546	-0.00782206	0.0509059	0.0852266	0.0222901	0.0310265	0.097006	0.00103724	0.0663811	-0.0525675	-0.013898	-0.0123927	0.0360383	0.0112652	0.0698688	-0.0183772	0.0281067	0.0505277	-0.0275827	0.0517721	-0.0152685	-0.00956521	0.0213335	-0.0133989	0.0838029	-0.000103434
	0.0528511	0.037496	0.00193732	-0.00283886	0.0165914	0.0693553	-0.0632746	0.0154788	0.0271518	0.0671228	0.116094	0.0601445	-0.0262884	0.0219261	0.020356	0.0262892	0.0116035	0.00274113	-0.000529386	0.0473577	-0.0371811	0.0326088	0.0316628	0.0546321	0.0143104	0.107693	0.141244	0.00332614	0.0606245	0.0662327	0.0837545	0.0710009	-0.0324514	-0.0132863	0.00165523	0.00594203	-0.0357616	-0.00847378	0.0107325	0.0576442	0.0339492	-0.0139015	0.0163553	0.0131391	0.0424873	0.00562247	0.00689727	0.0442771	0.0093573
	-0.0278125	-0.0170977	0.0539329	-0.00371769	0.00816756	0.0487042	-0.0100565	-0.0456021	-0.000297487	0.0744555	-0.0309484	0.039105	0.0654375	-0.0211129	0.0612126	-0.00188316	0.0584562	0.0449062	0.0415458	0.0190395	0.0582413	-0.00166156	-0.00837761	0.0407154	0.0493959	0.0379435	0.0572574	-0.0141114	0.0374632	-0.00206633	-0.073036	-0.0796739	0.0409797	-0.00975363	-0.0195261	0.0310099	0.0397265	0.00186793	0.0327426	0.0553467	-0.0194359	0.0221805	-0.00506192	-0.0187254	-0.0149417	-0.0205868	0.0503866	0.00196769	0.00685302
	0.000699041	-0.0354726	0.0803097	0.0225746	0.0128226	0.0338842	0.0393973	-0.0230332	0.0270231	0.0306295	-0.00744936	0.0296837	0.0174574	-0.0285072	0.0285239	0.0212123	0.00150994	0.0212115	0.05468	0.0487185	0.0175584	0.054508	-0.00588229	0.00737122	0.0194119	0.0638909	0.0511191	0.000578648	-0.00194985	0.0243578	0.0215696	0.0289572	0.0288876	0.0316535	-0.0792085	-0.0131944	0.0736864	0.00870715	-0.00674345	-0.00165789	0.0187647	-0.00389278	-0.0195805	-0.0135215	0.00437265	0.0224006	-0.0112021	0.00822461	-0.0060539
	0.0310003	0.00727662	0.0493541	-0.00256797	0.0193434	0.00694937	0.00769671	-0.00574786	0.00190843	0.102192	-0.00904085	-0.00307261	0.0490956	0.0451673	0.0199011	0.00754398	0.0149799	0.0163889	0.031118	0.0408886	0.0677558	-0.0250777	0.0154235	-0.00108346	-0.01449	0.0443824	0.0980322	0.00103646	0.0155545	0.0777629	-0.0158668	-0.0100129	-0.0120929	-0.0403492	-0.0147066	0.00476415	0.0115128	0.00168384	-0.00493584	0.0673749	0.00545344	0.0445097	-0.00960876	0.0189368	-0.00316047	0.0206062	-0.023971	0.0181145	-0.00304627
	0.0368567	-0.0337106	0.0943006	0.0059155	0.0297733	-0.00512167	-0.00428409	0.0164221	0.00124139	0.106895	-0.00727764	-0.015207	-0.0566132	0.0262272	0.0190513	0.0276374	-0.0334033	0.0904748	0.0463522	-0.0113999	0.0785508	0.0202285	0.00557447	-0.018051	0.000470846	0.0568532	0.0902946	0.0246969	0.0490451	0.10419	0.0286746	0.0154524	0.00101183	0.0334938	0.0279964	0.072977	-0.0442693	0.0466299	-0.00138945	0.00842491	0.00381853	0.0607049	-0.0144028	-0.00238153	0.0284102	0.0203264	0.00152649	-0.0216319	-0.00202689
	0.0185659	0.015451	0.0904694	0.00990948	-0.00650912	0.0444892	0.0594539	0.0155276	-0.00693221	-0.0181632	0.0113847	0.0360611	-0.000371058	-0.0191358	0.0175676	0.0265534	0.00370053	0.0355119	-0.00418204	0.0102535	-0.0394974	-0.0123662	-0.0419997	-0.0022196	0.0225591	0.0319482	0.168457	0.00874416	-0.012225	0.0942095	0.0166223	0.0242303	0.0254911	-0.0290596	0.0410078	0.0164167	0.0363961	-0.00105189	0.0176582	0.0423994	0.0124463	0.0059809	-0.0203032	-0.017062	0.00232893	0.0264259	0.0213276	0.0590845	-0.0208649
	-0.0132198	-0.0369817	0.0640826	-0.00619952	-0.012948	0.00264009	0.00567463	0.00779108	0.029227	0.0428698	0.0143664	-0.00581524	-0.00371416	-0.0158118	0.0012367	-0.0174363	0.0413958	0.034621	-0.00544522	0.0272968	0.0400401	-0.0178477	0.00526223	0.0199868	-0.0042718	0.0136295	0.0359605	0.00876059	-0.0123696	0.068549	-0.00225645	0.011269	0.0499849	0.00162324	-0.0313955	0.0237551	-0.0205612	0.0546132	0.0139318	0.00689739	-0.0280332	0.0561332	-0.0138139	0.00516088	0.0164968	-0.00318732	0.00649519	-0.0255503	0.0212243
	0.0154033	0.0369954	0.0933425	0.0420685	0.0197187	-0.0122776	-0.0085554	-0.0162404	0.0648022	0.0261994	0.0279605	0.0731776	0.0387453	0.0359226	0.0079453	0.00994612	0.019453	0.0288623	0.00258774	0.0212994	0.0871255	0.0491449	0.0281302	0.0165255	0.00124731	-0.008525	0.0612156	0.00235721	0.042376	0.0453392	0.0580906	0.062879	0.0469077	0.0253851	-0.0389462	0.10952	-0.0188004	-0.0126325	0.0496548	0.0127697	0.0131582	0.0235399	0.00317265	0.0158304	0.0192624	-0.00514864	0.019291	0.0559598	-0.00493368
	0.0340362	0.0410642	0.0269597	-0.00156177	0.0174548	0.0994592	0.0350755	0.0322995	-0.00372563	-0.0201401	0.000615255	0.0164824	-0.00254384	-0.00165481	-0.00823905	0.047428	0.026709	0.0218558	0.0107803	0.0144514	0.112511	0.00368619	0.00199147	0.0209922	0.0126539	0.0444862	0.0631749	-0.000954653	0.00903774	0.0685167	0.0062716	0.0152391	-0.0121224	1.69228e-05	0.0509701	-0.0231729	0.00801143	-0.00064163	0.0428023	-0.00593362	-0.0100843	0.00324433	0.0335318	0.0545967	-0.00229991	0.0321948	0.0088279	0.042873	-0.0152891
	0.00270838	0.0591796	0.00700296	-0.0110603	-0.006752	-0.0185025	-0.0143365	0.0247851	-0.0274011	0.0195977	0.0321359	0.05633	0.021438	-0.0282515	-0.00349852	0.0244404	0.0135302	0.0637474	0.0913937	-0.0227776	0.0127764	0.0141266	0.00234386	-0.000905249	0.030701	0.0333729	0.0653598	-0.00635169	0.0214493	0.0465402	0.0046738	-0.0190427	0.0594347	0.0619374	0.0122728	0.0561065	-0.0082551	-0.0334237	0.00424533	0.00225042	-0.00486791	0.0205218	-0.00219744	0.0319623	0.00422834	0.0296554	-0.00793049	-0.0165769	-0.0104358
	0.0633826	-0.010118	0.0534023	-0.048034	-0.0234374	0.0687144	0.0370627	0.00685476	-0.0126267	0.0869146	-0.0396128	0.0439403	0.0303087	0.0158372	0.0338001	0.0256036	-0.00213087	0.0561989	0.00297669	0.0322724	0.0935324	-0.0123389	-0.00960777	-0.0118589	-0.0549661	0.0412825	-0.0290852	0.00674886	-0.020303	0.0777966	-0.0300148	0.0486214	0.0542253	0.0296144	-0.0112078	-0.00893361	0.0522596	0.0220822	0.0278794	0.0474026	0.000836889	0.0308087	0.0242822	0.0387944	0.0220535	-0.0330706	-0.00122228	-0.0155978	0.00371505
	0.0023273	-0.00384875	0.113672	0.0151011	0.00937774	0.0618699	0.0372504	0.0255354	0.0393763	0.0462173	0.0418261	0.0420561	0.0806916	0.0239171	0.00848181	0.0604094	0.0151686	0.0510264	-0.0132756	0.0216221	0.0264315	0.0101269	-0.0209321	-0.0171345	-0.0166091	-0.00766253	0.0633274	0.0249487	0.0325977	0.0146125	0.0203054	0.0430743	0.0104592	-0.00543266	-0.00892748	0.00710825	0.0342789	0.0174861	0.0371291	0.0297442	0.0273716	0.00622668	-0.0275754	0.0387377	0.0212006	0.0248277	0.0164837	-0.00449626	0.00711141
	0.0175966	0.01556	-0.00951376	0.0276808	0.0055396	0.10419	0.00934817	0.0279765	0.00522583	0.0476588	0.0364163	0.0318174	0.0314507	-0.0415208	0.000582333	-0.00375864	0.0149832	0.0236408	0.035218	0.0305475	0.00727553	0.00895051	0.0122929	0.0201166	-0.0476734	0.0425713	-0.0120199	0.00714705	0.0177541	0.102872	0.00463605	-0.020699	0.0292801	0.0262734	0.0743131	0.0451364	0.0456824	0.0124138	0.0289937	0.00968147	0.0332162	0.0233958	0.0249944	0.0521639	0.0225887	0.029215	0.0215398	-0.00504279	-0.0253777
	0.0443302	-0.00255326	0.0405895	-0.000357143	-0.0128478	0.164901	0.0191081	-0.0164378	0.0115018	0.133631	0.0463672	0.042665	0.0309856	0.0351967	0.0122392	-0.0154434	0.00606382	0.0398113	0.0318692	0.0672162	0.0392477	-0.00405231	-0.046558	-0.0188722	-0.0285954	0.0376313	0.118456	-0.00862062	0.0259476	0.151356	0.00162221	-0.0122447	0.0113842	0.014526	-0.0256594	-0.00811183	0.0314424	0.011957	0.000937048	0.00171688	-0.0133948	0.0345317	0.0149773	0.00951212	0.0333179	0.0414254	0.0137847	0.00873751	-0.000915035
	0.0079608	-0.00807667	0.0892576	0.0122243	-0.0258631	0.0713067	0.0372932	0.0476247	0.0172932	0.0603189	0.0250483	0.0599533	0.0118353	0.0554649	-0.0223687	0.0125565	-0.0444728	0.0603456	0.0428492	0.0616836	-0.0120647	0.0120373	0.0140607	-0.0632707	0.0216708	0.0143917	0.109251	0.0166733	0.000278242	0.113357	-0.00208471	-0.0275073	0.0361653	-0.0132469	-0.00502368	0.00332698	0.0175329	0.0628018	0.0217833	-0.0121863	0.00848199	0.0405297	-0.0194472	0.0318317	0.026011	-0.0132136	0.0277046	0.0531004	-0.0130687
	0.0533963	-0.0261794	0.00781833	-0.00919689	0.0294055	0.00729588	0.0334031	0.0127365	0.0322573	0.0627728	-0.0244137	0.0689684	0.0307065	0.05249	0.0422138	0.0116135	-0.0205984	0.00195089	0.0927376	-0.00220446	0.0431693	-0.00402184	-0.000512208	0.0309991	0.00701973	-0.0133507	0.0895909	-0.00698273	-0.0334616	0.0543069	0.0330428	0.052988	0.0229639	0.0213119	0.0362254	0.0430704	0.0478274	0.0449425	0.0741768	0.0236634	-0.00568939	0.0218151	0.0686847	-0.000628377	0.0353126	-0.0160207	0.015118	0.0472304	-0.00710952
	0.00693906	0.0922321	0.0508938	0.00241349	0.0416604	0.00993338	0.00310053	0.0718626	-0.0135656	0.0541363	0.0369646	0.075358	0.0553872	0.0323706	0.0192729	-0.0286759	-0.00708089	0.0521355	0.0585466	0.0346598	0.0134673	-0.0188552	0.00123119	0.0494157	-0.0213828	0.0568078	0.136188	0.00105771	0.0295484	0.146084	-0.0587648	0.0353377	0.00643247	0.0247396	-0.0292905	0.01357	0.0920852	0.109107	-0.00524746	0.00203334	0.0246767	-0.0181051	0.0204286	0.0647433	0.0300616	-0.00412515	0.0137364	-0.0160016	-0.0128406
	-0.0756083	-0.0196774	0.122452	-0.0133368	0.0276921	0.00671254	0.0298203	-0.0306813	0.030844	0.0372137	0.0345979	0.0710388	0.0182348	-0.00731087	0.0161251	0.0495887	-0.00829841	0.053964	0.0270821	-0.0286539	-0.00872936	-0.0279935	0.0154434	0.00633096	-0.0206792	0.0713209	0.101252	0.0201886	-0.0298022	0.0280999	-0.0296675	0.0794502	-0.0346564	0.00385358	-0.00755689	0.0326489	0.075883	-0.00802818	-0.0122564	0.0260179	-0.0113642	0.0212884	-0.00186053	-0.0230548	0.0214434	0.0325302	0.0193582	-0.0123614	-0.0611631
	0.00489531	-0.0155042	0.0594253	0.0253202	0.0400065	0.0297751	0.0491516	0.0159763	-0.0217345	0.0554713	0.0199399	0.14948	-0.0305913	-0.00787276	0.0385837	-0.00474221	0.0805378	0.0141083	-0.0104502	-0.0404511	0.0703555	0.0534537	-0.0428552	0.0156499	-0.0218181	0.022825	0.0798649	-0.034186	0.022841	0.136477	-0.0199274	0.0155266	0.0414241	0.0163759	0.0236454	0.0220364	0.0660443	0.0196801	0.00768048	0.0571953	0.0250481	0.0417306	0.0538262	0.0567241	0.0318311	-0.0122338	0.0185851	0.020334	-0.00893191
	-0.00511879	0.00977461	0.135284	-0.00086762	0.0378822	-0.0237986	-0.0487818	-0.00977935	0.0274937	0.00305876	0.00608367	0.0240309	0.0138903	-0.00709978	0.0271363	0.0485045	-0.00375101	-0.0156696	0.0382942	0.0213985	0.021091	0.0318344	0.0178844	0.0142745	0.00518898	0.0577406	0.184768	0.029608	0.059542	-0.0181833	0.0505171	0.124424	-0.0133004	0.0261536	0.0242463	0.00861686	-0.0317561	0.0415702	-0.00430481	0.0288913	0.042331	0.00776343	0.00705867	0.0674411	0.0453234	-0.0141463	0.00146988	0.0427632	0.0332565
	-0.0152951	0.0464329	0.116698	0.00319379	0.0622173	0.090014	0.0169123	0.0261793	0.0385194	0.0817429	0.0254914	0.0206161	-0.00617189	-0.0394731	0.0415069	0.0131823	0.00277589	0.0178492	0.0312343	0.0497762	0.0401823	0.0143146	-0.0230773	-0.00110547	-0.0131696	0.0399104	0.104398	0.0162585	0.0297109	0.0882523	-0.0687794	0.0533753	0.0257133	0.00886669	0.041203	0.0192444	0.0391574	-0.00354257	0.0684038	-0.000905517	0.0206547	0.029313	-0.0271015	0.00140152	0.022631	0.0265291	0.00351193	0.0268389	0.0173477
	0.0273965	0.0244156	0.0869592	0.0113619	0.000354265	0.0664769	0.0717693	0.0922446	0.0109304	0.068987	0.0248532	0.117472	0.00911767	0.00773294	-0.00613392	0.0234696	-0.0484883	0.0427333	0.00864546	0.0178414	0.0119224	0.0115074	-0.0274767	0.0315858	0.0263436	0.0838347	0.180371	0.0171476	0.00995155	0.0697	0.1175	0.00121321	0.0228905	0.0520036	0.0283857	0.0323626	-0.0209619	0.0348356	0.0335407	0.00818867	-0.0188335	0.0238338	-0.0192538	-0.000615296	-0.00219611	0.00788498	-0.0209422	0.050367	-0.0114992
	0.0130978	0.000891837	0.037692	-0.0223657	0.0296779	0.141842	0.0255159	0.032181	0.044319	0.0747571	0.0261319	0.11197	0.0312611	0.0131282	-0.0142048	0.0266261	-0.00333451	0.0749412	0.0529705	-0.00701547	0.0265347	0.0174094	0.0157542	0.00415884	-0.0136755	0.0163347	0.0849672	0.0239125	0.027329	0.0570952	0.0934637	0.0620836	0.0696421	0.036848	-0.0189855	0.0218964	0.0168675	0.0605414	-0.0360312	-0.018762	0.0373127	-0.021195	0.0219589	0.0310693	0.0316107	0.0361114	-0.00453457	-0.00738267	-0.00962147
	0.0799741	0.0459693	0.160533	-0.00585565	0.026257	0.145388	0.00571366	0.00727364	-0.0131836	0.151649	-0.0232039	0.154513	0.0929983	0.0282815	-0.0549571	0.0296534	0.0180501	0.0325333	0.0743811	0.0432507	0.04983	-0.0169308	-0.0160305	-0.00203075	0.0250851	-0.00754435	0.099823	0.005356	0.00657641	0.0885958	0.0939928	0.00625558	-0.0150872	-0.00311715	0.00881829	-0.0212676	0.000132133	-0.0367365	-0.0389611	-0.00668519	0.00416796	0.0177023	-0.0195771	0.00566871	-0.0086942	0.0502888	0.0165204	0.034481	0.00439253
	0.00708514	0.0285121	0.082216	0.000199615	0.031855	0.00601949	0.00404531	-0.024542	-0.0240413	0.0662506	-0.041658	0.106566	-0.0376764	-0.0180693	0.0120554	-0.0166703	0.00537801	0.0482396	0.0638654	-0.0353597	0.0185703	0.0242196	0.0257594	-0.0148228	0.0182244	-0.00367136	0.0926319	0.0111684	0.0122692	0.0449684	0.0536862	-0.0222165	0.0146324	0.0377145	0.0443644	0.0198272	0.00645708	0.0467058	0.0223551	0.0104038	-0.0140142	0.0463007	0.000820298	0.00100462	-0.0237054	0.00659834	0.00640444	0.0385382	0.00762282
	0.0346851	0.066856	0.138428	-0.0035154	0.0425473	0.0554673	0.0122755	0.0378265	-0.00044527	0.10475	-0.020456	0.0137635	-0.0251526	0.0827232	-0.0152992	0.0266372	0.00246285	0.0258714	0.0139292	0.00795113	-0.043277	-0.0215162	-0.0635631	-0.00319962	-0.0313676	-0.0249416	0.0695241	0.0198265	0.0208792	0.0704471	0.0222577	0.0214714	-0.00961824	0.0115496	-0.00720701	0.0236093	0.0447509	0.0715547	0.0343994	0.046354	0.0335243	0.024562	0.00502041	0.03043	0.00907121	-0.0174446	0.0238243	-0.000246013	0.0356049
	0.0590285	0.0180702	0.145792	-0.00404178	0.00675613	0.0353593	0.0699683	0.0406759	0.0236456	0.141697	0.0316701	0.0275385	-0.00914832	-0.0150541	0.00370632	0.0422078	-0.0230728	0.0683075	0.0192015	0.0369802	-0.0120005	0.0208707	0.0096709	0.000497405	-0.00884528	0.00400623	0.027199	0.0116651	0.00109889	0.0621264	0.0636749	0.0171646	0.048653	0.0174335	0.0652176	0.0396365	0.0612469	-0.0122022	-0.0213423	0.0304096	-0.0329219	0.0698549	0.0152126	0.0181815	0.0189492	0.0319106	0.0319363	0.0275418	0.00786356
	0.017818	0.0105673	0.115662	0.0154756	0.0234967	0.0368575	0.0602769	0.0115884	-0.0411966	0.151423	-0.0304545	0.114387	0.0422018	0.0264649	0.0198473	0.0447772	-0.0293516	0.0398347	0.0427376	0.0369585	0.0449876	0.0247654	0.0176707	-0.0220628	-0.000867362	-0.0251299	0.0989932	-0.0273836	0.0283192	0.016261	0.0238123	-0.00111249	-0.00449315	-0.00271474	-0.0287509	-0.0120447	0.0128764	-0.0555083	0.0127815	0.0208574	0.0439432	0.0335696	0.00162595	-0.00260335	0.00291659	-0.011775	0.0287656	-0.00579562	0.0197068
	0.0580889	-0.00509995	0.17741	0.0240306	0.0491339	0.0791424	0.0538842	0.0410246	0.0191066	0.211586	-0.0409141	0.00619195	-0.00418559	0.0246599	-0.00323752	0.0390644	0.0218307	-0.00774258	-0.00522441	0.0313062	0.0772356	0.0276347	0.0430664	-0.0208751	0.006119	0.0120266	0.0748427	0.0176282	-0.0124115	0.0372152	-0.0219661	-0.00347588	0.0158169	0.0262588	0.065321	0.0496303	0.0282407	-0.0167657	0.0502631	0.00227272	0.00823391	0.0567084	0.0253842	0.0417569	0.0305414	-0.0137375	0.00886622	0.00267269	0.0368819
	0.0159643	0.0362338	0.0931673	0.0323794	0.0153462	0.098334	-0.0100607	0.0385086	-0.0260741	0.0704178	-0.00874619	0.0543645	0.0488243	0.033769	-0.0454369	0.022668	0.00886974	0.08643	0.0435009	-0.0229591	0.0429549	0.0121766	0.0902417	-0.0103043	-0.0220329	0.0286143	0.122338	0.0074358	-0.010232	0.0367956	0.0385649	-0.0345572	0.0192919	0.0429103	-0.0136903	0.00645276	0.0279119	0.0683411	-0.0217908	0.0442982	-0.00741631	0.0198713	0.0347091	-0.0452784	0.0207083	-0.010839	0.0334554	0.00289566	0.0343518
	-0.0363053	0.0159577	0.171233	0.00586796	0.0542429	0.0422102	-0.0101267	0.0413974	0.0217068	0.0739885	0.0595996	0.073381	0.0469098	0.0575418	0.0110337	-0.0144496	0.0110186	0.0312508	0.0872123	0.0181995	0.0351063	0.0496933	-0.063771	0.0371943	0.00032656	-0.00743063	0.0780141	-0.00287126	0.00882432	0.0514865	0.0100105	0.0113719	-0.00883665	0.0398724	0.03037	0.0177613	0.0890797	0.020796	0.0519726	0.0191291	0.0184929	0.0440936	-0.00641133	-0.0166755	0.0273859	-0.0174296	0.0127881	0.03945	0.032371
	-0.0426407	-0.0196362	0.106643	-0.0234033	-0.0128538	0.0765738	0.0137149	0.0737129	-0.00104523	0.128629	0.0191607	0.0683249	-0.047789	-0.020718	-0.0121284	0.0247914	-0.0264124	0.0234281	0.0302085	0.0210881	0.016497	0.0633907	-0.0641646	0.00561734	0.0470113	-0.0335738	0.0660477	0.00148332	-0.0268876	0.0195544	-0.0210812	0.0661139	0.0186326	-0.014996	-0.0048466	0.043924	0.0683344	0.0537948	-0.0832838	0.0301055	0.0246798	0.00653858	0.00591398	0.0283258	0.0694368	0.0270153	0.00108429	0.00979081	-0.00541037
	0.0296	0.042937	0.077371	0.0308758	0.0058037	0.0677309	0.074284	0.00229838	0.0390476	0.205773	0.0346434	0.0643825	0.0304478	0.0415715	-0.00682618	0.0117315	-0.00717241	0.0176114	0.00187716	0.00204904	-0.0170186	0.00125775	-0.0118477	-0.000258274	-0.00182839	0.0543678	0.0659843	0.0253469	0.0118601	0.100279	-0.0167742	0.0201897	0.0529842	0.0374755	0.0398608	0.0587274	0.011588	-0.0435324	0.00737641	0.024056	0.00739221	-0.00912428	0.00765632	-0.00725506	0.00844657	0.00443632	0.0254245	0.0239308	-0.00237025
	-0.0232826	-0.0270171	0.18125	-0.0107548	0.0211903	0.0927441	-0.0073694	0.062314	0.0302812	0.209366	0.0438417	0.0999748	0.0307726	0.0264527	0.0100799	0.0230509	0.0232276	0.0385616	0.0483634	-0.00697156	0.0388927	0.0425249	0.00421787	0.00469062	0.00211389	0.0626495	0.0869932	0.00603494	0.0407607	0.0531006	0.0321818	-0.0232995	-0.00997057	0.0215081	0.039457	0.0303071	0.117982	0.0696621	0.046581	0.0812854	-0.00238524	0.0219404	0.0473414	0.00536719	0.0179941	0.026302	0.0324934	0.0273862	-0.00664105
	0.0301872	0.035795	0.138982	0.00782109	-0.0272447	0.0357539	0.0366584	0.035265	0.0173707	0.210214	0.0246128	0.075207	0.00300889	-0.0226023	-0.0228061	0.0445919	-0.0102523	0.0476992	0.0352814	-0.0127222	-0.0251536	-0.0434756	-0.0371913	0.00632595	0.0269701	0.0515908	0.0265025	0.0103148	-0.0211498	0.0809793	0.100979	0.0404482	0.0236094	0.0118465	0.0479679	0.00856043	0.0423239	0.014493	0.0183154	0.0182806	0.0126115	0.0151494	-0.00888981	-0.0140208	0.0128615	0.00493521	0.00521469	0.0708605	0.00869544
	0.0208143	0.001046	0.108718	-0.000802868	0.0168447	-0.0263029	0.0203268	-0.0111808	-0.00351399	0.263481	0.02519	0.0711833	0.00274068	-0.023462	0.0790509	0.0196974	0.0107936	0.00975656	0.0541164	0.0477278	0.0287852	-0.00819669	0.00705026	0.0103378	0.0317711	0.14903	0.0432516	0.00672109	0.0372513	0.0547783	0.0247274	0.0514575	0.0342659	0.036754	0.0235258	0.0441947	0.0351777	0.0773514	0.0515398	0.0643896	-0.0234122	0.0345569	0.01978	0.012366	0.00393375	0.00988682	-0.0131872	0.0508324	0.0042961
	0.0139849	0.0261142	0.123564	-0.00650746	-0.0189422	0.0316981	0.0306322	0.0485526	0.0394752	0.193578	0.0522034	0.0912487	0.041115	0.0102513	0.000490304	0.0329794	0.00559786	0.0335658	0.0288114	0.00330983	0.0199923	-0.0290985	0.00848032	0.0573862	0.011209	0.0148833	0.0430013	0.0036382	0.0293666	0.0871515	0.00258193	0.0290368	0.0337861	0.00590203	-0.0108043	0.0589994	0.0591585	0.0559542	0.0881994	0.0299343	0.0649203	0.036096	0.047916	0.0223942	0.0267044	0.0174508	0.0394545	0.00549832	0.022571
	0.00573441	-0.0108676	0.130037	0.0244871	0.0205375	0.0380273	0.0309111	-0.00140103	0.0172729	0.225841	0.0519323	0.0905536	0.0118051	0.0221683	0.0174081	0.0132228	0.0220523	-0.00613541	0.000478942	0.0430382	-0.00823568	0.0502678	-0.0491486	0.0244574	-0.00739053	0.0727049	0.0564506	0.0182737	-0.0228711	0.086335	-0.0193189	0.0226623	-0.0201985	0.00629303	0.0349264	-0.0715813	0.145487	0.0562877	0.074225	0.014747	-0.0100726	0.0157161	0.0181244	0.00724826	0.0378128	0.0407642	0.0127488	-0.0305415	0.0405039
	0.0152239	-0.0200224	0.168787	0.0143091	0.00171036	0.00425319	0.0404085	0.0459145	0.00504341	0.16681	0.0166878	0.0482883	0.012606	-0.00889204	0.00166929	0.000972768	0.0100553	0.0262859	0.0188413	-0.000789796	0.0636236	-0.00188643	-0.014467	0.0341061	0.0109335	-0.0132621	0.0808728	0.00731896	0.00243447	0.0654599	-0.0298913	-0.024748	0.049032	-0.0106687	0.0155174	0.0424788	0.0137797	0.00920312	0.0566188	0.0749776	0.0322812	0.0118715	0.000161781	-0.00716009	0.00903065	-0.000474416	0.0191553	0.00384493	0.0194075
	-0.0409244	-0.0417546	0.179088	0.0242272	0.00725979	0.0294778	0.0263052	0.0352274	0.0234628	0.20041	0.0545754	0.0541618	-0.00731693	0.00330817	-0.000531361	0.0366383	-0.00463408	-0.00256113	-0.0283577	0.0564731	-0.0494819	0.0192075	0.0161364	0.0126397	0.0250122	-0.0423043	0.0598302	-0.0164209	0.0196969	0.0947933	0.0439481	0.0493377	0.0263757	0.00140674	-0.00754023	0.0260531	0.00716488	0.0590528	-0.0397074	0.0119653	-0.0209906	0.0245963	0.0478167	0.000799375	0.060378	-0.0128982	0.0269713	0.0190968	-0.0282598
	-0.00733695	0.00976986	0.0985103	0.00483761	-0.00523406	0.0401969	0.0426987	-0.023164	0.0182016	0.258249	0.0565977	0.00294536	0.0522766	0.0490195	0.0417898	0.0323342	0.0325044	0.0462911	0.0325116	-0.0315718	0.0846228	0.0173409	0.0347176	0.00174719	0.0322778	0.0357345	0.0330242	-0.0066578	0.00971296	0.0596457	0.0399258	-0.0450063	-0.00037221	0.0179808	-0.0266739	0.0428345	-0.0626871	0.0309654	0.0414024	0.0266151	0.0449797	0.0328735	0.0128731	0.0306732	-0.02518	0.0118368	0.00802729	0.0242482	0.0387564
	0.0162162	0.0268899	0.18945	0.0262573	0.0180615	-0.0215217	0.0499419	0.0409346	-0.00819204	0.312783	0.0647344	0.0686154	0.0101346	0.00815563	0.0872762	-0.0134856	-0.0336999	0.049902	0.0276351	0.0123707	0.0242637	-0.0132587	0.0594985	0.0305022	0.00433459	0.027127	0.047424	-0.00220573	0.00467259	0.0505894	-0.0199662	-0.017913	-0.0127637	-0.00411372	-0.00495213	-0.0229918	0.0110425	0.0285077	0.0212622	0.0521602	0.00223184	-0.00439985	0.00152724	0.0246931	0.00836421	0.0044936	0.027106	0.00222878	0.00539134
	0.025243	-0.0503768	0.185347	-0.00201771	0.0394481	0.151155	-0.00212652	-0.000645543	0.00852999	0.195072	0.0232847	0.0843321	0.00583829	-0.00721199	-0.0059345	0.0645857	0.0120936	0.0117882	0.0250841	0.0368362	0.017038	-0.0012354	-0.00214408	0.0306711	0.0462501	0.00201237	0.102658	0.0334313	0.0323142	0.0433696	-0.00972772	0.0046664	0.0230695	0.0407987	-0.00396489	-0.0132299	0.0708926	-0.0502473	-0.00823397	0.0242923	0.0254128	0.0154569	-0.0121749	0.0410938	0.0249219	0.0314566	-0.0135521	0.0262734	-0.0195009
	0.00927339	-0.0802665	0.0879022	0.00692024	0.0215309	0.0159495	-0.0279071	-0.001937	0.053261	0.274659	-0.0149791	0.0842516	-0.00786434	-0.0196788	-0.0463137	0.0451989	-0.0874611	0.0336793	0.0588865	0.0214922	0.0188091	0.0489802	0.0141032	0.00820387	-0.0155544	0.0407766	0.0351055	-0.011767	0.0365062	0.0831471	-0.0290887	-0.00298438	0.0494257	0.0250117	-0.00429677	0.00313677	0.0678191	-0.0206497	0.0260048	0.0610904	0.0318483	0.0259135	0.0264122	0.0273158	0.0392686	0.0339969	0.0393021	-0.00081174	-0.00192425
	0.0661577	0.0335523	0.183964	0.044822	-0.000755875	-0.0158781	0.0649003	-0.00537624	-0.0110392	0.312257	0.0293745	0.103992	-0.0107081	0.0206862	-0.00957512	-0.0101884	-0.000123598	0.0326267	0.0200317	0.0260427	0.0479927	0.0291774	0.00205559	0.0299232	0.0212764	0.0162646	0.115681	-0.0064014	-0.0176945	0.0968926	0.0105049	0.0345076	0.0277014	0.0107861	0.0390503	0.0497376	0.0035147	-0.020651	-0.0253751	0.0668398	0.0416795	0.0185512	0.0041812	0.0278258	0.0273712	-0.0146846	-0.0032964	-0.000630944	0.0416408
	-0.00266204	0.0517759	0.113733	0.0116651	0.0494389	0.00636738	0.0734589	0.00263755	0.0302267	0.231602	0.0960997	0.0430417	0.112369	0.000267308	0.0350433	0.018956	-0.00230986	0.0135034	0.0634233	0.0524977	-0.0122664	-0.0262225	-0.069427	0.0165281	0.00782961	0.0124949	0.0366165	-0.00537813	-0.00639927	0.131094	0.0182312	0.0237821	0.00700728	-0.0307382	0.0222121	-0.00582056	0.0651557	0.0282088	0.0605581	0.0730176	0.00456827	0.0381839	-0.00251152	0.0420739	0.0126217	0.0150314	0.00488239	0.0224188	0.00532634
	0.0334314	-0.0339968	0.0999437	0.00282468	0.00098132	0.0310174	0.0265014	0.0385773	0.0254532	0.278156	0.117393	0.0245996	0.102301	0.0733966	0.0537745	0.0265538	0.00143699	0.0161979	0.0378693	0.0605901	0.0496175	0.0050435	0.00894473	0.00323325	0.0310808	0.0162204	0.102308	0.00416302	0.00268989	0.0486058	0.0673398	0.0509521	0.00950348	0.0273402	0.00453858	0.00440293	0.094673	0.0419721	0.0707655	0.0105661	0.0331249	0.0131347	0.0343017	0.012894	0.00571527	0.0638946	0.0196805	-0.00490294	-0.0279208
	0.0322289	-0.0257247	0.200974	0.043336	0.00477572	0.0324983	-0.0072051	0.0295107	0.0294735	0.213402	0.0388596	0.0833293	0.0136807	0.00680703	0.0500096	-0.023559	0.0548741	0.0171419	0.00923183	0.00169049	0.064018	0.0343191	-0.0280501	-0.0448676	0.00411364	0.00359304	0.0917179	0.0228541	0.0273139	0.116556	0.0318717	0.0560076	-0.0173223	-0.00891694	0.049671	0.00610346	0.011666	0.00704082	0.100027	0.0729745	-0.000316648	0.0213834	-0.0333332	0.0491243	0.0405883	0.00912625	0.0112797	0.0377445	-0.000356931
	0.0864909	0.0193516	0.150354	0.00331933	0.00665562	0.0489795	0.0490634	0.0281766	-0.0148519	0.222857	-0.0229988	0.0943393	-0.0274902	-0.00925342	0.00311662	0.0242786	-0.00817597	0.0434863	0.0099762	0.0097084	0.0675176	-0.00227325	0.0159437	0.0504415	0.0159966	0.0201516	0.0860786	0.0260769	0.0228667	0.0977585	-0.00400805	0.0584797	-0.000881301	0.0593208	0.0107393	0.0346528	0.0138113	0.0326166	0.0995767	0.00234986	0.00734683	0.0346081	0.0429462	0.0137806	0.0263915	0.0318966	0.00474651	0.0308768	-0.0229391
	0.0411325	-0.0280667	0.0852669	0.0148441	-0.00552407	0.0365815	-0.00954635	0.0181597	0.0181708	0.298965	0.0743592	0.0774565	-0.0550277	-0.0089137	0.026876	0.0402715	-0.029374	0.0407861	0.0557825	-0.0155189	-0.0288643	0.0273658	-0.00080239	0.0195577	0.0151866	0.0231656	0.102768	-0.0026104	-0.00978866	0.095225	0.0699857	0.0334207	0.0234406	-0.00630884	0.0592545	-0.00538774	0.0919934	-0.0354253	0.100297	0.0533427	0.00629385	0.0387944	0.0128521	0.0103609	0.0154283	0.00608676	-0.00314505	0.00455983	-0.0084401
	0.0273845	-0.0092257	0.117031	0.0280918	-0.0195654	-0.0200457	-0.0603574	0.0481704	-0.036111	0.264598	0.0621346	0.0249533	0.0285317	0.00908536	0.000390443	-0.0141137	-0.0151866	0.0548146	0.0141063	0.0191881	0.0244127	-0.000810139	0.0248949	0.0496056	0.00515647	-0.00473228	0.0962879	0.00359528	-0.024122	0.0771518	-0.0326422	0.00914741	-0.00165647	0.0535583	-0.0273183	0.028658	0.0508604	0.0634473	0.0401484	0.0276468	0.0494424	0.0449467	-0.0108658	-0.0281819	0.0559751	0.0246402	0.00110864	-0.00807774	0.0148929
	0.0476113	0.00641812	0.0990004	0.0429628	0.025457	0.00113311	-0.000447268	0.0204208	0.0152266	0.191121	0.0316238	0.0365075	0.0521742	0.0240555	-0.00279773	0.0335559	-0.036722	0.0401322	0.0247239	0.0505486	0.0193584	0.0545251	0.0169944	-0.022582	0.021376	-0.00621136	0.104392	-0.00990438	0.0296838	0.0473171	0.0560164	0.0633922	0.0306262	-0.0236482	0.066764	0.0117606	0.0365136	-0.0116938	0.10152	-0.00518275	-0.0116292	0.0311884	-0.0353285	-0.00739926	-0.0176241	-0.0146977	-0.0188852	-0.00461952	-0.0255064
	0.0183952	0.0260832	0.13093	0.0271552	0.0469848	0.0401178	-0.0233526	0.0125833	-0.0341044	0.258643	0.0801851	0.0746851	0.00605576	0.025174	0.0519984	-0.018862	-0.0199729	0.0160817	0.0561145	-0.0231181	0.0106896	0.0113967	-0.011778	0.0148068	0.00269327	0.0896502	0.121527	-0.022524	0.0178046	-0.0056926	0.0474272	0.0538412	-0.000351574	0.0216547	0.0309695	-0.00425664	0.119378	0.0686088	0.0545128	0.0240625	0.000881682	0.0260382	0.0117803	-0.0077527	0.0368659	0.00443131	-0.0110728	0.00173422	0.0243326
	0.0418271	0.00942487	0.102384	0.0388802	0.00752654	0.0755032	-0.0491948	0.0284876	-0.00276214	0.181008	0.0866809	0.099018	0.0247008	0.0379512	0.0299881	0.00860679	0.00445654	-0.0295107	0.0781229	0.0896223	-0.0162508	0.0461489	0.0779875	0.0334154	0.0137161	0.00137052	0.0747651	0.0341028	0.0436376	0.0306317	-0.00555232	0.094902	-0.0157079	0.014006	0.045986	0.0097808	0.0628267	0.00778827	0.0921808	0.0457248	-0.00394999	0.0374024	-0.0126511	0.0225902	0.0243941	-0.00470773	0.0125583	-0.026482	0.0175713
	0.0318021	0.0537053	0.103593	0.0103289	0.0572245	0.0951987	-0.00997785	0.0107417	-0.000215423	0.246266	0.0964739	0.0576693	0.0489164	-0.0318143	0.0110463	0.0059017	0.0329489	0.00363423	0.0194873	0.0241734	0.00444439	0.0278005	0.0843995	0.000688706	0.0268766	0.0352409	0.0359161	-0.00184873	0.0459919	0.0678418	0.0567737	0.0486332	0.019242	0.0182006	-0.0222362	-0.0237129	0.0189543	-0.000260143	0.033654	0.0615467	0.0169649	0.00834256	0.0242257	-0.0132595	-0.0127634	0.00594939	0.0388812	-0.00236173	0.00391198
	0.0216423	0.0225724	0.0832208	0.00717945	-0.0233825	0.0248843	0.0252681	-0.016415	0.00157013	0.17054	0.030685	0.100316	0.0500544	0.0105516	0.0460432	0.058055	-0.0137612	0.024597	0.0828449	0.0297933	0.0554592	0.0156647	0.0232176	0.0126979	-0.0154223	0.0360218	0.11849	0.0176894	0.0421741	0.0244755	0.0418188	0.0396426	-0.00250979	0.0383048	0.0328177	0.0255383	0.0421262	-0.0583025	0.0658424	0.11526	-0.00681869	0.0332325	0.00778309	-0.0157481	0.0292394	0.0174917	-0.0067947	0.0121393	0.0153187
	0.00705212	0.0572794	0.049255	0.0254195	-0.014239	0.0327336	-0.0160083	-0.0339059	-0.0054179	0.245522	0.0249573	0.0743429	0.0353818	0.0185982	0.0644898	0.0706292	0.0369905	-0.0153499	0.0353381	-0.00724447	0.0628086	0.0123722	0.0308112	0.0114084	0.0210618	0.0289833	0.112987	0.00605157	0.00457678	0.0410829	0.00936374	0.0454813	-0.00291926	0.00590817	0.0198666	0.00228406	0.0879546	0.0258688	0.0050569	0.00494627	-0.00136444	0.0180382	3.75974e-05	-0.016989	0.0205366	-0.0112397	0.0121748	-0.0157682	-0.0224971
	0.042561	0.0225869	0.07444	0.0226826	-0.0190111	0.0403704	0.00503969	0.038431	0.0366442	0.248392	0.0647334	0.0850633	0.00837173	-0.0301449	0.0441004	0.0231722	0.0280508	0.0400897	-0.0175615	0.0116967	0.00197608	-0.0149484	0.0225258	0.0276931	0.00336773	-0.0107274	0.136409	0.0127917	-0.00654838	0.0734323	0.0251593	-0.0224878	0.00117892	0.00224245	0.0294594	0.054214	0.0840892	0.0532587	0.0721046	0.0652203	0.0217394	0.027105	0.00812691	0.00539536	-0.00101148	0.0227264	-0.00712312	-0.00410617	0.00248967
	0.0697354	0.0162454	0.163897	0.0310114	0.0225636	0.0170022	0.0151515	-0.00274674	0.0370506	0.183376	0.00895433	0.115344	0.00143942	0.0156697	0.053838	-5.62154e-06	0.0281906	0.0369414	0.00491697	-0.0122316	-0.0292424	0.0130602	0.0246565	0.00253702	-0.0163443	-0.0116523	0.0760926	0.00716614	-0.0245353	0.0387347	0.0827467	-0.00589315	0.00586878	0.0271776	0.0627356	0.00446263	0.0464364	0.0253104	-0.0223753	0.0851682	-0.015675	0.00340106	-0.00156005	-0.00430073	-0.00637565	-0.0142544	0.00156067	0.00537567	0.0282854
	-0.0463721	0.044348	0.110508	0.0219187	0.0279919	-0.00502321	0.038357	0.0294728	0.014031	0.228167	0.0491937	0.0742444	-0.0799136	0.00384875	0.0579817	-0.00292043	0.0430148	-0.000675296	0.0454949	0.0415036	0.029335	0.0175156	0.0489091	-0.0081645	0.0105803	-0.0421622	0.0221508	-0.00472967	-0.0210858	0.0601044	0.117195	0.0388823	0.00540799	0.00623537	0.0107359	0.042293	0.015907	0.0401762	0.0939602	0.0346874	0.0469301	0.0430153	0.0159832	-0.0127271	0.0311314	0.0059772	0.0237759	0.0159477	-0.000423924
	0.00593914	-0.0330163	0.0717339	0.0484549	-0.00183403	-0.0133477	0.0292127	0.0425502	0.00620408	0.251683	0.00628876	0.0916204	0.019819	0.025476	-0.066048	0.0314077	-0.0142663	0.0204036	0.0614366	0.0428808	0.0216228	0.00995658	-0.0180966	0.0243378	0.0310871	-0.0377452	0.0362418	0.0132805	-0.0197361	0.0536641	0.0865963	0.0516268	0.00845408	0.0560012	-0.0197859	-0.0303426	0.0593028	-0.00619578	0.0435799	0.0388925	0.0403755	0.0443569	-0.0119132	-0.0382854	-0.00751059	-0.0123323	0.00697224	0.0406216	0.0284905
	0.0500304	-0.0284563	0.099604	-0.00315858	0.0523578	0.0597096	0.0119836	0.0110292	-0.0249233	0.32214	0.0928096	0.0411804	0.0169366	0.0273459	0.0573768	0.0253005	0.0232768	0.0578622	0.045982	0.0623032	0.00449967	-0.0104836	-0.00511406	0.0272579	0.0254825	0.0169386	0.095672	-0.0101679	-0.00671459	-0.00797777	0.0813569	0.0526581	-0.00793069	-0.00937018	0.06243	0.0361178	0.0298803	0.0481246	0.0703516	0.0367782	0.0404864	0.0107025	0.0234827	0.0209516	0.0371712	0.00964961	-0.0108198	-0.00718011	-0.0115971
	0.00711993	-0.00648837	0.121487	0.0152161	-0.0042807	0.0409257	0.0763888	-0.00689021	-0.0323833	0.192369	0.0613205	0.093133	0.0578759	0.0482196	0.0311389	0.0294885	0.0200381	0.00384304	0.0013194	-0.00257478	0.0249221	-0.0207277	0.0243314	-0.0177778	0.0250385	0.0226683	0.0321202	0.00105821	-0.00764862	0.0450819	0.0946487	0.0233579	-0.0113311	0.00837217	0.0298915	-0.0489177	0.0229602	-0.0178958	0.0372255	0.0146957	0.0307225	0.032515	-0.0248454	0.051644	0.0111784	-0.0160375	-0.00896366	0.00279752	-0.00561031
	0.00897281	0.023364	0.100535	0.00701053	-0.00172026	-0.00668531	0.0113909	0.0312778	0.0329765	0.234323	0.0121117	0.0426707	0.0205079	0.0139889	0.020238	0.058567	-0.0190052	0.00920906	0.0592984	0.0232016	0.0118775	0.0323185	-0.0370861	0.0136981	-0.00171038	0.0565166	0.0196311	0.00680413	-0.00329064	0.0811928	0.0614199	0.0155756	0.0108299	0.00466596	0.0495336	0.0417309	0.0161698	0.0121065	0.0422768	-0.000371014	0.0222032	0.0546197	0.00335313	0.00758591	0.00761174	-0.0198423	-0.00376832	-0.0275956	0.0144513
	0.0496404	0.0605071	0.0721485	0.0269468	0.0165198	-0.00369742	-0.00493415	-0.0155048	-0.0386651	0.226494	0.0473756	0.105262	0.016491	0.0426238	0.0121901	0.0683684	-0.0278237	-0.0210373	0.0238296	-0.00992274	0.0488038	0.0407776	-0.0498672	-0.0205082	0.000567577	-0.011919	0.0692438	-0.028796	-0.0198348	0.0578554	0.0668453	-0.0116706	-0.00565702	-0.0142146	0.0382705	-0.0194729	0.0843251	-0.0322292	0.0624354	0.0742416	0.0179459	0.0394194	-0.0113467	0.0272689	0.0298784	0.0152506	0.00490459	0.0219894	0.0230657
	0.0248318	0.108451	0.10636	0.00989887	-0.0116342	0.0485099	0.00501211	-0.00138497	-0.0329444	0.285975	0.0590625	0.0898922	0.0914662	-0.00377935	-0.0455314	0.0324651	-0.0459684	0.00648833	0.00904498	0.0659797	-0.0449238	0.00291522	0.0162832	0.0274315	0.0010304	-0.0319923	0.0425651	-0.0117322	-0.00421163	0.0102494	0.0378089	-0.00118469	0.0206224	0.00133077	0.0718307	0.000316422	0.0331187	-0.0329818	0.0325153	0.0200376	0.0619035	0.0340331	0.00106455	-0.00378611	0.026703	0.00986402	0.0276885	-0.0132459	0.0118569
	0.0723102	0.0386535	0.0633793	-0.0131195	0.015676	0.0183584	0.00437728	-0.0285401	-0.0245903	0.21947	0.133677	0.112596	0.00949544	0.0356543	0.0767561	0.0118743	0.0291412	0.0720422	0.0211787	0.00585266	0.0417566	0.0168056	0.00284782	0.0480477	-0.0114194	0.0326636	0.166063	-0.018973	-0.0140801	-0.0212422	0.0539375	0.0420128	0.0233235	0.050383	0.0551088	0.0423771	0.00371922	0.0502742	-0.0313416	0.0420731	-0.0152935	0.0532953	0.00972785	-0.0355918	0.0085789	-0.0234182	-0.0119519	0.0268069	-0.0378246
	0.0127876	-0.0214251	0.0987093	0.0205391	0.00108185	0.0798183	0.0489349	0.0154977	0.011158	0.318351	0.047568	0.0752653	0.0313926	0.0111205	0.0168051	0.0169976	0.0113149	0.00945837	0.0348754	-0.000259158	0.0162713	-0.00218888	-0.00142177	0.0198837	0.00353639	0.061357	0.0791617	-0.00148165	0.0316414	0.0675768	0.104329	-0.026141	0.0162498	-0.0250787	-0.034246	0.0852146	0.104526	-0.0450279	0.0333867	0.041658	0.0331889	0.0205361	0.0129171	0.0155188	0.00849348	0.00114989	0.00712821	0.0581259	0.0126271
	0.0156193	0.0151679	0.0475358	0.0204688	0.0173152	-0.0223725	0.00596668	0.00307908	-0.0491222	0.215313	0.0260706	0.0258979	0.0329218	0.0141596	0.0466298	0.0472177	0.0346756	-0.0248563	0.0362539	0.00515291	-0.04492	0.0165445	-0.00797767	0.0285114	0.0012629	-0.0130785	0.0850534	-0.00527956	0.0507021	0.0850934	0.115497	-0.000245755	-0.0293725	0.00610786	-0.00819494	0.0439257	0.00924362	0.00511001	0.00943009	0.0256643	0.0199081	0.0465918	0.0384875	0.0109892	0.0456526	-0.0182294	-0.0116858	-0.0214858	-0.00304993
	0.0334531	0.0347272	0.0246394	-0.000548575	-0.037023	-0.0385898	-0.0114464	0.00247929	-0.0350126	0.173154	0.0644394	0.106346	0.0404341	0.026863	-0.0256839	0.00784982	0.0214169	-0.0134837	0.0592058	0.0446261	0.0267203	0.00218455	-0.0103892	0.0443903	0.0356498	-0.00447375	0.107655	0.0166252	0.010674	0.00349334	0.0882571	-0.00398526	0.0472732	0.022837	0.0232077	-0.0473971	0.0344509	0.0673119	-0.0230055	0.0329117	0.0541067	0.0364705	-0.00335611	0.0282911	0.0105018	-0.0124975	-0.0192828	0.0160087	-0.00438954
	0.0465176	0.026868	0.0553655	-0.0150928	0.00748449	-0.0431302	0.0247513	0.0252271	-0.00405453	0.26308	0.102421	0.0559008	0.0316476	-0.00604802	0.0433575	0.0477525	0.0463953	0.0764908	0.0549121	0.0575423	0.0430363	0.0171606	0.00496727	0.0639476	-0.0231797	0.0120032	0.0806129	0.0103157	-0.0063279	0.0208143	0.095603	0.0155893	0.00684486	0.0120962	0.0562242	0.0259078	-0.00041254	0.0467784	-0.0123893	0.00504392	0.0208502	0.0361413	-0.00204098	-0.0197435	0.00405111	0.0363379	-0.0200996	0.00484345	-0.00749854
	0.0391372	-0.0308025	0.0423956	0.0185844	0.0211776	0.10577	-0.00916797	0.0100672	0.0016137	0.218662	0.085826	0.0226858	-0.0127801	0.0499855	0.0323268	0.0187315	-0.0178228	0.00276293	0.0232877	0.000322581	-0.0121999	0.0310698	-0.0238906	0.0396519	0.000134783	0.0508406	0.0189998	0.0232257	0.00579182	0.086948	0.0763196	0.0135364	0.00871001	-0.0116275	0.0708409	-0.0277511	0.0500628	0.0160114	0.0262082	0.0599315	0.0375565	0.0266152	0.0263295	0.0446055	0.0103948	0.0157873	-0.00193897	0.0278184	-0.000651769
	0.0442141	0.0143882	0.0538702	0.0188344	0.004002	0.0146773	0.0341182	0.0138101	-0.0239619	0.314144	0.0281631	0.0255557	0.0332178	0.0411555	-0.00131714	-0.0199668	-0.0238736	0.0288954	-0.0167215	0.0257294	0.0596458	0.03021	-0.00166392	0.0100459	-0.00403805	0.0450219	0.116185	0.0356042	-0.0103457	0.0526701	0.0392228	-0.0220808	-0.00552322	0.0316341	0.00303631	-0.0106046	0.00711608	0.0616454	0.0928374	0.0603995	0.0369949	0.0160292	0.0443527	-0.0178261	0.017776	0.00540295	0.0106614	-0.0210988	0.00365271
	0.0586582	-0.00627576	0.0723824	0.0095557	0.0320865	0.0120952	-0.0211149	-0.0233608	-0.0207017	0.215952	0.0377096	0.119037	0.0659272	-0.014188	0.0244937	0.0144129	0.0293353	0.00742798	0.116282	-0.00135772	-0.00196501	0.0788052	0.0916729	-0.00363341	0.00589924	0.066828	0.0730851	0.0251237	-0.00684465	0.0562848	0.0656866	0.0365382	0.0279095	0.0357648	-0.034931	-0.00503207	0.0251763	-0.00253118	0.0403664	0.0351835	0.0329316	0.03166	0.0113366	0.0551576	0.0260652	0.0358306	0.0350783	0.0205127	0.0282175
	0.00694954	-0.0120766	0.053284	0.031077	0.00182507	0.0355568	-0.0417441	0.0321368	0.0198666	0.214762	0.102544	0.0738095	0.01623	0.0113494	0.0225926	0.0148527	0.0398004	0.0127961	0.084094	0.0752607	-0.00590586	0.0408484	-0.0367662	-0.000434154	-0.0124247	0.0348346	0.0567432	-0.0114257	-0.0226437	0.046936	0.0954305	0.051752	-0.00324712	-0.0153491	-0.0208214	-0.0315245	0.0231155	0.0492781	0.0806578	0.056033	-0.0367552	0.00337631	0.0399502	-0.0187747	-0.0234371	0.00660706	0.0206284	0.0354066	-0.0297352
	0.00874565	-0.0298998	0.0721647	0.011969	-0.00292913	0.0755602	0.0278779	0.0283559	-0.0341032	0.285566	0.0770656	0.0647944	0.000752701	0.0540948	0.0277387	0.0324659	0.0344442	-0.00823898	0.0919964	0.0028202	0.00055511	0.0424459	0.056883	0.0285348	0.0190292	0.0251751	0.0420208	0.0192529	0.0216954	0.0303567	0.0157811	-0.0425384	0.0498039	-0.000687461	0.014386	-0.0127915	0.0337176	0.0399785	0.0586298	-0.012885	-0.0111171	0.043939	0.00438881	-0.0130704	-0.0216235	0.0247645	0.00668078	0.0504866	-0.0211935
	0.0293065	-0.010258	0.0639462	-0.00658604	-0.0109369	-0.0269343	-0.020619	-0.00135519	0.0491298	0.296595	0.0942418	0.0503638	0.108916	-0.00668766	0.0137322	0.0621227	0.0424253	0.00242235	0.0812899	0.0345974	0.0486375	-0.018948	-0.0138312	-0.00245066	-0.00782847	0.011553	0.0542764	0.00375604	-0.0157011	0.0519575	-0.0180211	0.0113843	0.00775138	0.01331	-0.0122339	0.0235843	-0.00150398	0.0630301	-0.00815495	0.0280874	0.0146576	0.0492089	-0.00413257	-0.00410848	0.0292427	0.0317575	0.0361894	0.0376143	-0.0188625
	0.0162582	0.00543653	0.0551415	0.0153293	0.048734	-0.0503677	-0.0129088	-0.00308525	0.0243224	0.300467	0.0735429	0.0918929	-0.0136956	-0.0195249	0.00842699	0.0118185	-0.0117354	0.0305934	0.00413773	0.0612361	-0.0102503	0.037788	0.0212633	-0.00373281	-0.00947606	0.0152897	0.0593223	0.00154424	0.000747154	0.0737775	0.13563	-0.0268184	0.0235152	0.0202064	-0.00559649	-0.0213937	0.0754977	0.0439356	-0.0300799	0.0225999	0.0340828	0.0610152	0.0325308	0.0188764	0.0198304	0.00944994	-0.0234295	0.0323841	-0.0202524
	0.0416117	-0.00948124	0.0614239	-0.00293877	0.0164126	0.0572077	0.0329368	-0.0174203	0.0372346	0.244046	0.0600155	0.0252545	0.0568409	0.0207475	0.033778	0.0125246	0.00818554	0.028518	0.0429477	-0.0146519	0.023436	-0.00763635	0.0150757	0.0283962	0.0421324	-0.0693845	0.0576905	-0.0150305	0.0160051	0.086126	0.0613734	0.000871025	0.00599266	0.0452249	0.0365173	-0.0438928	0.0454103	0.0722592	0.00240847	0.0456463	0.0299805	0.0227355	0.00864932	0.00939063	0.0019443	0.0472684	0.0177587	-0.000119366	0.0144191
	0.0595164	0.0322723	0.0627736	0.0137844	0.01328	-0.0669615	-0.00109121	0.0384959	0.0351152	0.304165	0.0756453	0.0617103	0.0274405	0.02064	-0.00699837	0.0534598	0.0651067	0.0811721	0.0439806	0.0677305	0.00208202	-0.0398998	-0.00633415	-0.00244772	0.0198427	0.0592206	-0.0102378	-0.00863786	0.00931144	0.0631896	-0.00231315	-0.000915852	0.0176498	0.00650744	0.0345276	0.0977795	0.0213661	0.0452381	0.0602484	-0.0107839	0.00745377	0.00885464	0.0257061	-0.0139431	0.0428575	-0.00240128	-0.0028014	0.00346426	0.0108455
	-0.041284	0.0647941	0.107084	-0.0118866	-0.000651662	-0.0506401	0.0331917	0.0667264	-0.0450459	0.271104	0.0444563	0.0823616	0.0326827	0.0370074	0.0611577	0.0193081	0.0199376	0.00341608	0.0257352	-0.0102648	-0.000566428	0.0320454	-0.0529348	0.0393513	0.00829505	0.0309374	0.0869388	-0.012911	-0.0180775	0.0454203	0.0406576	0.0682902	0.0155302	-0.000131172	0.00882512	0.059424	0.0700116	0.053867	0.0144877	0.0134555	-0.00617461	0.0357687	0.0169387	0.0300797	0.0244948	0.0191046	0.0123653	-0.0246408	0.0317993
	0.0168447	-0.0592112	0.139268	0.00235872	0.0251845	0.0295404	-0.0256673	0.0398293	-0.0071635	0.207655	0.0349659	0.112973	-0.0172587	0.02092	0.00614271	0.0443382	0.0395375	0.0331373	0.0714981	0.0416276	0.00988704	0.00470217	0.0291596	-0.0105262	0.00307804	-0.0171232	0.0535561	0.0124371	-0.0465343	0.00690583	0.074722	0.00952259	-0.0102171	0.0346865	-0.00263225	0.0563859	0.0236243	0.0651459	0.0307884	-0.0240143	0.0279893	0.0139039	0.03621	-0.0128077	0.0559512	0.0434861	0.0317742	0.0217297	0.00804304
	0.0291031	-0.0464897	0.0827606	0.0387405	-0.0147852	0.0715816	0.0712817	0.0193031	0.0240103	0.329783	0.0495152	0.0304896	0.110228	0.041059	0.0229114	0.0184129	0.0162967	0.0370376	0.0233738	0.0169025	-0.0228558	-0.0299667	-0.0492285	0.0326407	0.0246277	0.0226267	0.0340343	-0.0222148	0.0327914	-0.0329448	0.0776783	0.0260695	0.0118319	0.0347987	0.0332425	0.00816541	0.0662077	-0.101972	-0.0170335	0.0448561	-0.00615809	0.0492112	-0.0192926	-0.0209459	0.00245301	-0.00127586	0.0132787	0.0188043	0.0302832
	0.0232024	0.00468494	0.114626	-0.0152308	-0.010546	0.00654831	0.01191	-0.0126015	0.0288181	0.319132	0.0756812	0.054486	-0.00577734	0.0296496	0.0415732	-0.00451245	0.0577756	0.0187087	0.0820136	-0.0364271	-0.0340422	0.0471845	-0.0117274	0.0398791	-0.0257734	-0.0403587	0.0424845	-0.027779	-0.00765089	-0.00454296	0.0790295	0.0159322	0.00278652	0.0100085	-0.0432991	-0.0328013	0.0816509	0.0471554	-0.0044202	0.00178693	0.0282842	0.0107763	-0.019505	0.00171724	0.0283761	0.027025	0.00239386	-0.0187964	0.0126175
	0.0381472	0.0171023	0.134566	0.00209538	-0.0166247	0.0562738	0.0426875	0.0529646	0.0457441	0.305607	0.0686638	0.090826	0.0108507	-0.0262428	0.0901636	0.00318419	0.0158605	0.0299473	0.0065356	0.00902524	0.0369643	0.0472964	0.0031584	0.0160834	0.0138431	0.0190725	-0.027577	0.00602938	-0.00342886	0.0818836	0.101261	0.0684172	0.0231282	-0.000742115	-0.0591674	0.0364974	0.0644374	0.0824848	0.0705379	-0.00515696	0.0291348	-0.0147179	0.0053147	0.0216936	-0.000973686	0.0346872	0.00201352	-0.0186329	0.00999214
	0.0371771	0.00817622	0.0701245	0.0297069	-0.00455275	-0.0587163	-0.0050442	0.030059	-0.00390301	0.253483	0.0352521	0.0261301	0.0103284	-0.00215273	0.049972	0.0244868	-0.0118446	0.0123461	0.0310902	0.0215768	-0.000498552	7.29867e-05	0.0555282	0.0216628	0.0229406	0.0201276	0.00739922	0.0187969	0.0268347	0.010912	0.064906	0.00814779	0.00311993	0.00516527	0.0333428	0.057218	0.0404142	0.081486	0.0641363	0.0321009	0.0338516	0.0508648	-0.0134273	0.0519078	0.0140799	0.0170336	-0.00812115	0.018306	-0.0156021
	0.0167496	-0.0282647	0.0706937	0.0373262	-0.00791538	0.0485166	0.0334505	-0.00407256	-0.0156262	0.290191	0.0411268	0.0378009	0.0160069	0.0650986	0.075691	0.0281299	-0.00394624	0.0727134	-0.0147879	0.0472644	0.043168	-0.0283301	-0.019154	0.0645943	-0.00469537	0.017932	0.0137801	0.0255656	-0.0301854	0.0853329	0.0861225	0.0510393	0.00727314	-0.0431574	0.0627298	0.0455311	0.0380642	0.0561223	0.0623444	0.0472226	0.0103572	0.0123114	0.0360149	0.0170157	0.00766808	0.0268551	0.0128325	0.00620778	0.0111182
	0.0195256	-0.0206814	0.0793196	0.00771858	-0.0151272	0.0406025	0.0520807	0.0144173	0.00254541	0.186769	0.0312804	0.0878339	0.103348	0.0295367	-0.0076263	-0.0105007	-0.0103125	0.0320544	0.0238694	-0.00337921	0.0745746	0.0395108	-0.0140864	0.00547646	0.0365076	-0.0452805	0.0434007	-0.0105801	0.00266766	0.0554148	0.0260375	0.0441675	-0.0130432	-0.030201	-0.0176428	0.00944441	-0.00865635	0.064995	0.0904771	0.0347189	0.017328	0.0176903	0.033843	0.0051156	0.0255234	0.038587	0.0500873	-0.0108433	0.00483522
	0.0217668	0.0213832	0.0539017	0.000779169	-0.0336113	-0.0835048	-0.0128792	0.0400284	0.00392166	0.261	-0.0146139	0.0247326	0.00505871	0.00907307	0.00426526	0.0365658	0.00715847	0.00244267	0.014789	-0.0392603	0.0580627	0.0587299	0.0221832	0.0173544	0.00665128	-0.0324425	0.0756122	0.0231191	0.00787108	0.080718	0.0759266	0.0644036	-0.014721	0.0238998	0.0610131	0.0516451	-0.0376917	0.0642215	-0.000635035	0.0362675	0.0249338	0.0687612	0.0363019	0.00232414	-0.00155162	0.0318949	0.0291341	0.0252782	0.00737711
	-0.00857668	0.0162277	0.040988	-0.00324028	0.0183355	-0.0401824	0.0303777	0.0427135	0.0186833	0.177626	0.0151102	0.0545155	0.0173606	0.0328288	0.0201665	0.0073838	0.00365419	0.0453022	0.0672465	0.0429321	0.0315564	0.0278792	0.0413831	0.00690008	0.0136341	0.00438895	0.0441391	0.0125037	0.0320599	0.0326438	0.0399631	0.0136405	-0.00985331	0.00394013	0.0539552	0.0405718	-0.0520248	0.0475697	0.0372094	0.0460939	0.0414768	0.0160012	0.0150577	0.0470803	0.00916743	0.0148957	0.0396794	0.00553886	-0.0345652
	0.0116673	-0.0208297	0.0578102	0.0189278	0.0142221	0.0357856	0.0161154	-0.00343706	0.0483327	0.233824	0.0776309	0.0803609	0.0484663	-0.0181327	0.022921	0.0393384	-0.00672517	0.0172231	0.0380695	0.0422943	0.0123022	0.0255706	-0.0216674	0.0417656	-0.0230831	0.0129794	0.0519503	-0.0264061	0.0102389	0.0347031	0.0292356	0.0442373	0.0157203	0.00744769	-0.0415118	-0.019156	0.0492653	0.0801575	0.0575047	0.00909152	0.00617604	0.0139044	0.0198196	0.0206743	0.0240031	0.0197016	0.0227207	0.0204364	0.0245638
	0.00791209	0.00723015	0.0553178	-0.00438022	0.0430437	-0.00407883	0.00762368	-0.011237	0.0356108	0.184012	0.0216699	0.0588174	0.00975459	0.0230104	0.0233102	0.00826631	0.04057	0.0224483	-0.0124436	0.00536923	0.0124633	0.048565	0.0382533	0.0675082	0.0180565	0.0108722	0.0425582	0.00125529	-0.0189795	-0.00395882	0.054062	-0.0162609	-0.0101024	0.029113	0.0489044	-0.00475705	0.0210529	0.0787314	-0.0326069	0.0866167	-0.00949336	0.051951	0.0295464	-0.0358309	0.0718529	0.0338268	0.0199975	0.0143537	0.0167112
	0.0407957	-0.00747474	0.0194036	-0.00168598	0.0224239	0.0961731	0.0338883	0.0227495	-0.0302018	0.271178	0.0445088	-0.0260489	0.0434089	-0.0124172	0.0449847	0.0100975	0.00345118	-0.00946101	0.0742903	-0.00646616	0.0266814	0.0369002	-0.00636227	0.00857745	0.0234855	-0.00910188	0.0735537	-0.00878657	0.024932	0.0124128	0.0494073	0.0405891	0.0171379	0.0251512	-0.00192224	0.0162963	0.0466791	0.0823752	0.026188	-0.0083125	0.0284624	0.0289699	0.0223919	-0.0045371	0.0434331	0.00243409	0.0449689	0.00816174	0.00457346
	0.0145325	-0.0128567	0.0336724	0.00276241	-0.00926272	-0.00776584	0.0412761	-0.0135607	0.00396429	0.30145	0.0494391	0.0345658	0.0498814	0.0576159	0.00391006	0.0183296	0.00898984	0.00963296	0.0241981	0.00338472	0.0135798	0.0129699	0.0313893	0.0170538	0.00889924	0.0214148	0.102767	0.00635042	-0.0205207	0.0369561	0.0459621	-0.0325972	0.026251	0.0343094	-0.00459409	-0.0266201	0.0436158	0.0121242	0.0203938	0.0143129	0.00117906	0.00486251	0.0166037	-0.0214754	0.0376597	0.0128034	0.03035	-0.0377087	-0.000394002
	0.0445368	0.0312124	0.0247859	0.0422357	-0.0433561	0.0109433	0.059819	0.0371518	0.066435	0.260966	0.0131854	0.029046	0.0417586	0.0166671	0.0598559	-0.00957413	0.0138951	-0.0565183	-0.010967	-0.0334782	0.00483251	0.0213365	-0.000936345	0.0173282	-0.0164672	-0.000866168	0.111095	0.00849581	0.0104031	-0.0138592	0.0874936	0.0847408	0.0158493	-0.00500329	0.0295097	0.0239499	0.0170835	0.064411	0.00665564	0.00600949	0.0230523	0.0350001	0.00835453	0.000450542	0.0317835	0.00185345	0.0119022	-0.000491683	0.0127261
	-0.00643333	0.00336775	0.0307693	0.0273322	-0.028326	-0.0315535	0.00472129	0.0400896	0.06688	0.309058	0.0174185	0.0697283	0.0211609	-0.0434312	0.0134338	0.00709841	-0.027676	-0.0467631	0.0230039	0.000982613	0.0586755	-0.0114058	0.00284	0.015854	-0.00885317	-0.0291633	0.0718598	0.0185321	-0.0296003	0.0172324	0.0482075	0.0330464	0.0440018	0.0160347	0.0828628	-0.0479293	0.045197	0.0315015	0.0122898	0.0144076	-0.0188967	-0.000115772	0.0239834	-0.00868667	0.0161678	0.0354152	0.0407621	0.0317521	0.0505581
	0.0457107	-0.0734	0.0746397	0.011813	-0.0447676	-0.0346585	0.0198035	-0.00401771	-0.0466065	0.310018	0.0212284	0.00581524	-0.0195812	-0.0466854	0.0673361	0.0255822	0.0146168	-0.00265463	0.00225775	0.0305937	0.0513178	-0.0207544	-0.00934777	0.0833476	0.013085	0.0488821	0.135701	0.0134989	0.00268324	-0.00552237	-0.0202521	-0.0308497	0.0195539	-0.00749645	0.0397477	-0.0210151	-0.0398979	0.0949041	0.0189551	0.0204874	0.0135829	0.0219633	0.0218627	0.0139755	0.0483007	0.0352678	0.00441166	0.0160875	0.0295809
	0.00504826	-0.0248381	0.0581108	0.060238	-0.00216577	-0.0397356	0.01564	0.0244062	-0.0268262	0.246744	0.0215971	-0.0234227	-0.00973771	0.051457	-0.0131971	0.000112609	-0.00259129	0.00970325	0.00150404	0.0191713	0.0245103	0.00918062	0.0646058	0.0262814	0.00212418	0.000448856	0.0260821	0.0173193	-0.0269875	0.0284893	0.0126225	0.00161844	0.0160867	0.0188221	0.0162665	0.0694363	0.0455544	0.0177553	0.000499655	0.0743279	-0.00814285	0.0454797	0.015577	-0.00773601	0.00321074	0.0271805	-0.000776003	-0.00308029	0.0258146
	-0.0409349	0.041583	0.0800898	0.00218154	0.0246543	-0.0455586	-0.0393694	0.0338475	0.015878	0.259568	0.0114088	0.0511524	-0.0323827	0.00254978	0.0405139	0.0355084	0.00346069	0.000669033	0.0525303	0.0193672	0.00274139	0.00595245	0.0166133	-0.000803848	-0.00123984	-0.0437961	0.0213149	0.00329803	-0.00375368	0.0337591	0.0826962	0.0483831	-0.00636729	0.00540731	-0.00773586	-0.000613278	0.0270316	0.0480959	0.016963	0.0551806	0.0162421	-0.0164039	0.0160003	-0.0158178	0.0422889	0.0314483	0.0118237	-0.0122874	0.034287
	0.0849368	-0.00828795	0.0262845	-0.00351862	-0.0146186	-0.00402927	-0.000491545	0.00207165	-0.0278278	0.270868	0.0247167	0.0182509	0.0617537	0.0106787	0.0216153	0.0395288	-0.049596	-0.0155806	0.0294912	0.0359439	0.0127063	0.00719174	0.00430275	0.00118088	-0.0291294	0.0589038	0.0581812	-0.0032388	0.0143345	0.0398077	0.0652209	0.0144288	0.0430667	-0.00797208	0.00257399	0.0599387	0.0995135	0.0498827	-0.0264539	0.00285793	-0.0267908	0.0411396	0.0305867	0.0442623	0.00821001	0.0117778	0.0343306	0.00501365	0.0383393
	0.0425461	0.0166384	0.0248126	-0.00220412	-0.0395785	0.0508299	-0.0309231	0.0245998	0.000112564	0.352367	0.0320225	0.0593041	0.00980851	0.0479473	0.000763659	0.0435071	0.071786	0.0186001	0.0119302	0.00833032	0.0325084	0.0306769	0.0432577	0.00356297	0.00144751	-0.0403829	0.0287257	0.00555866	0.00694659	-0.0239387	-0.000145978	0.0388778	-0.0210777	-0.0143695	-0.00680081	0.0244133	0.00580941	0.0253499	0.0117665	-0.0221618	-0.0165174	0.0177433	0.0244656	-0.0124907	0.0152499	0.0537183	0.0413477	0.0114815	0.0695097
	-0.00456922	0.00506767	0.0614091	0.0116795	0.00668434	0.0138388	0.0164134	-0.0272807	0.00752308	0.227916	-0.0137562	0.0534134	0.0590204	-0.0105664	0.0332815	0.0165148	0.0627033	0.0117532	-0.0157082	-0.0335065	0.021118	0.0446276	-0.00497964	-0.00606878	0.0222154	3.63392e-05	0.0178314	0.0111026	-0.0179215	0.0245326	-0.0356822	0.06478	-0.01271	0.0443427	-0.0186049	-0.00390542	0.053133	0.111254	0.0519844	0.019411	-0.0333777	-0.0215073	0.0393163	-0.0201086	0.00690639	0.0108273	0.0405455	-0.016844	0.0629798
	0.0225967	-0.000799409	0.0555024	0.0141199	0.00988896	-0.0779264	0.0244773	0.0592851	0.0188446	0.175349	0.0376725	0.0133695	0.0484357	0.00721074	0.0137093	0.0724749	0.00282349	-0.00365051	0.0250386	0.0252769	0.0312169	0.0669766	0.0286213	-0.0590595	-0.00697451	0.00708681	0.0828334	0.00387898	-0.0247884	0.0186237	0.0292942	0.00513257	-0.00811484	-0.0090624	-0.0797872	0.049103	0.0805654	0.0302963	0.0354993	0.0160547	0.0213188	0.0437489	-0.012951	0.0241143	0.0112986	0.041322	0.00712839	-0.033335	0.0035524
	0.040467	0.045097	-0.00239255	-0.0277242	0.0183281	0.0101872	-0.0809713	0.0265703	-0.00577502	0.243213	0.000336825	0.0889935	0.0269758	0.00499465	0.0245291	0.0534352	0.0928582	0.054358	0.0420085	0.0450906	-0.00325291	-0.0152314	0.0204471	0.0143016	-0.0102891	0.0287429	0.09921	0.0229288	0.0331284	-0.0127488	0.11078	-0.00326244	0.0530504	0.00587154	0.0316773	-0.00235235	0.0683285	0.0507489	-0.0477211	-0.0255476	0.0132423	0.0286231	0.0326436	-0.0245262	-0.0049631	0.0448765	0.000726953	-0.0468964	0.0518806
	-0.0479494	-0.0373664	0.102368	0.0472839	-0.0116688	-0.0065174	0.00277332	0.0267109	-0.00571099	0.240147	0.0587518	0.0145924	0.0985714	-0.00354071	0.0624217	0.0248609	0.00931935	-0.00827218	0.00297238	-0.0177909	0.019378	0.0589562	0.00852516	0.00241505	-0.006101	0.0273728	0.0797972	-0.00365101	0.00698597	0.105727	0.0385257	0.0132034	0.0197572	0.0290029	0.0463984	0.0245311	0.0242105	0.0986634	0.0630675	-0.00616778	0.0205185	-0.0239691	0.0128576	0.00754263	0.044505	0.0263053	0.0383249	0.0298703	0.00299249
	0.0307534	-0.0126728	0.0255551	-0.000331455	-0.00955316	0.0356126	-0.00242969	0.0152015	-0.026853	0.246029	0.0538849	0.052138	-0.000548519	0.0336754	0.0269981	0.0076792	0.0612682	0.0351891	0.0598423	0.0091119	0.0550814	0.0445688	0.0278737	-0.0355956	0.0421462	0.00831157	0.126299	0.00645357	0.0154037	0.0285991	0.0306928	0.0609893	0.00446084	0.045355	-0.00195425	0.0203003	-0.0191316	0.0869099	0.0773205	0.0122957	0.0138418	-0.0177963	0.02271	0.0312871	0.020072	0.0166085	0.019367	0.0163417	0.045017
	-0.0097273	0.00335088	0.0625154	0.000849686	0.0152644	0.0171747	0.0208123	0.0115952	-0.0395367	0.210236	0.0920374	-0.0318462	-0.0039863	0.0333605	0.0245229	0.0157143	0.0439164	0.0105962	0.018938	0.00671807	0.0352776	0.0627449	0.0157259	0.016	0.00191362	-0.039825	0.0921807	-0.00291426	-0.0107591	0.0683552	-0.0291704	0.0938543	0.0143377	0.0264317	-0.0488216	0.0180644	0.0501962	0.0523925	0.0313542	0.00431394	0.0234615	0.0168238	0.0196148	-0.00270914	0.00377189	0.00804338	0.0450752	0.0264621	0.0300247
	0.0201206	-0.0333345	0.0110425	0.0279361	-0.0222717	0.032347	0.0253637	0.000684787	-0.00203263	0.223139	0.055715	0.0709576	0.0728925	-0.0627049	0.000144469	0.00466863	0.0276084	0.0740417	-0.00159787	0.0372311	-0.00860676	0.0493663	-0.00528039	-0.0116308	0.0172845	0.00764468	0.148269	0.0338601	-0.0336275	0.0201323	0.0140624	0.0556267	0.0194183	-0.0768117	-0.00585399	-0.0218313	0.0491117	-0.0321211	0.0228992	0.0173026	-0.025835	0.0210862	0.0117541	0.00626966	-0.0206289	0.0140253	0.0288599	0.0367516	0.0430058
	-0.0289907	0.0208252	0.0943629	0.0517492	0.00378509	0.0324199	0.0167561	0.00273182	-0.00919005	0.178194	0.106723	0.0495061	0.023502	0.0194096	0.01322	0.0523712	-0.0149589	0.0258402	-0.00402465	0.00699603	0.0122029	0.0270133	0.0405352	0.0230021	0.0292337	0.0400801	0.0849918	0.00175432	-0.0254885	-0.0132043	0.0772209	0.0452704	0.02636	0.0435473	-0.0465614	0.0377264	0.0212905	0.0172915	0.0410755	0.0503484	-0.00762136	0.00118628	0.0207026	-0.0254516	0.0437578	-0.00366268	0.0444891	-0.0203373	0.0481701
	0.0183553	0.0350857	0.140594	-0.00654544	-0.0193407	-0.0622182	0.0067334	0.0157047	-0.0409826	0.222445	0.0900108	0.0528799	0.0206169	-0.0458821	-0.00561673	-0.0105791	0.0386998	-0.0136707	0.0567574	-0.0127141	0.0288216	0.0376728	-0.0044722	-0.016022	0.042959	-0.00524428	0.0695545	0.000357726	-0.00964945	0.073942	0.0640301	0.0428378	0.0193647	-0.00228236	0.0492079	-0.0607125	0.0249749	0.0384111	0.0759865	-0.00976215	0.0125917	0.0248246	-0.000584675	0.0320077	-0.0173667	0.0380929	0.0175382	0.0197621	0.0186455
	0.0418064	0.00540007	0.0407393	0.0112657	-0.0123934	0.0360228	0.00780615	0.0368426	-0.0124565	0.270954	0.0698016	0.0745751	0.00918954	-0.00617717	0.0174827	0.0541732	0.0618583	0.0185899	0.079628	0.0391729	-0.0142406	0.0278542	0.0397116	-0.0164404	0.0180438	-0.034502	0.0556824	-0.0233799	-0.0209157	-0.00517709	0.000880199	0.0824324	-0.00356238	0.0169821	-0.00797937	0.0531673	0.014646	0.0639377	0.00976168	0.0321523	2.77093e-05	0.00267444	0.0223961	-0.00668169	-0.00323232	0.00267297	0.0355205	0.0577343	0.0521384
	0.00964308	-0.0192239	0.00061514	0.0149391	-0.027298	-0.0639446	0.00168609	0.008866	0.0157471	0.291833	-0.0350385	0.0314867	-0.00407931	-0.0332907	0.00652986	0.0273467	0.0299551	-0.0284349	-0.0216113	-0.00335869	0.00277051	0.0451173	0.0116025	-0.0113518	0.0352113	0.0913937	0.0360226	0.00366251	0.0111952	-0.00239235	-0.00931655	0.0846067	0.0296246	0.00658382	0.0484678	0.02772	0.0587773	0.0274543	0.00189116	0.0279865	0.0197419	0.0335811	0.00792585	0.0226442	-0.00592375	-0.0158657	0.0022141	0.0145222	0.057607
	-0.0270039	0.0441698	0.134191	0.00157321	0.034934	-0.0349004	-0.0112031	-0.0113213	-0.0636898	0.301693	-0.00851002	0.0249475	0.116263	0.0125336	0.0197343	0.0354042	-0.00154592	0.0441556	0.0458105	0.0222449	0.0515295	0.0292259	-0.00992848	-0.00693994	0.0146562	0.00907537	0.0427563	-0.0146961	-0.00348455	0.0178294	0.0537206	0.144648	0.00505818	-0.015636	0.0294041	0.0266602	0.0238012	0.0257985	-0.0111069	0.0174811	0.0188351	-0.00300094	0.0336894	0.0447797	0.0459185	0.0366649	0.0210299	0.0363082	0.021946
	-0.0172656	-0.0113395	0.0851583	0.0171409	0.0249516	0.0209906	-0.00490777	0.0132212	0.014959	0.268799	0.0144471	0.05066	0.0637992	0.022926	-0.0114498	0.0205812	0.0292604	-0.0325917	0.0419656	-0.0198145	-0.00120882	-0.0107316	-0.085952	-0.0361917	-0.0240124	-0.0168721	0.080536	-0.00832605	0.00239381	0.00117058	0.0715965	0.024063	-0.0534035	0.00089616	-0.0152799	0.0266637	0.0238058	0.00666543	0.0270695	0.00593716	0.0169787	0.0180395	0.0183724	0.00497373	0.00035757	0.0383384	0.00671556	0.040383	0.0493053
	-0.0105998	-0.00841368	0.118269	0.00971379	0.0136129	-0.0152592	-0.0378725	-0.0102567	-0.023295	0.271478	0.0216625	-0.0193932	0.0294047	-0.000607393	0.0349338	0.0166055	0.0247649	0.0278534	0.0391995	-0.0119685	0.0197994	0.000282648	0.0120847	-0.0139439	0.019304	0.0365209	-0.0243142	0.00698713	-0.026875	0.0428134	0.0569991	0.0198982	0.0256468	0.0178186	0.0563724	-0.0258875	0.139199	0.00266041	-0.000721768	0.0487238	-0.0172149	-0.0361758	-0.0298986	-0.0457288	0.00547742	0.026042	0.0194775	0.0202076	0.0275097
	0.0216053	0.0324184	0.073695	0.00568188	0.0069978	0.0334526	-0.00976914	0.0276485	0.00982725	0.312532	0.0316629	0.0226226	0.0550293	0.0239006	-0.0397745	0.0295476	0.0463244	-0.0242209	0.055353	0.0512691	0.034451	-3.89409e-05	0.008825	0.0553309	-0.00680186	0.0533324	0.114557	0.0240435	-0.0234423	-0.00758776	-0.00898403	0.075003	-0.00171471	0.001449	0.0728461	0.00478207	-0.0144062	0.103096	-0.0122763	-0.00916258	-0.00140703	0.0180582	-0.0297724	-0.000437982	-0.00324489	-0.00966769	0.0450572	0.0991039	0.0229582
	0.000239427	-0.0152595	0.0599298	0.022466	0.0148958	-0.00304514	0.0300116	0.020732	-0.0595408	0.230695	0.0269369	0.0342811	0.0194551	0.0258662	0.0283068	-0.00685309	0.0568415	0.00939383	0.0704834	0.00235902	0.012824	0.038611	-0.0148968	-0.00981564	0.0657055	0.00544415	0.105723	0.00798888	0.007256	-0.00700318	-0.003957	0.0516497	0.0144433	0.00532488	0.0129961	-0.0132857	0.134817	0.0755816	0.00313577	0.00753494	0.0157511	-0.0030092	0.00392372	-0.0177718	0.0364279	0.0154697	0.0231968	-0.00897951	0.0332893
	0.00605052	0.0110635	0.0773947	0.00451308	0.0281691	0.0125963	-0.0057095	0.0453165	0.0193136	0.222012	0.0264015	0.0100532	0.00179328	-0.00652207	0.0186995	0.0161207	0.0189778	0.0346814	0.0379142	-0.00603493	0.0640789	-0.00712856	0.0304412	-0.0206	0.00558596	-0.0106703	0.0666214	0.0140481	0.00257416	0.0527999	-0.0237528	0.0543052	0.00551696	0.00592532	0.00794376	-0.0325473	0.0523848	0.110272	0.0809202	0.0507618	-0.0223802	0.027886	0.0129385	0.0526891	0.0182339	0.0173003	0.0524378	0.0458286	0.0530492
	0.0552242	0.068404	0.00105868	0.032523	0.0209244	0.076817	0.0159072	0.0417179	0.0151275	0.27455	0.0377554	0.0215902	0.0418048	0.0119614	-0.0608902	0.0447161	0.0476476	0.0310633	0.0304207	0.0430087	0.0226882	0.0349896	0.0144519	0.0285849	0.00694043	-0.013459	0.0411822	0.019942	-0.00531535	-0.00651024	0.00968636	0.0758626	0.0443583	0.0069179	0.00053977	0.0504959	0.0330831	0.0492657	0.0238987	0.00635852	0.024875	0.042959	0.0321782	0.00712478	0.000622614	0.0233968	0.0418767	0.0345357	0.0234505
	0.0156255	0.0305823	0.0517098	-0.00670549	0.0236559	-0.00296947	-0.000912177	0.0342491	-0.0110156	0.230023	0.041256	-0.0217699	0.0375435	0.0675966	0.0773479	0.0247573	0.0246912	0.0307566	0.0461966	0.0181355	0.0149018	0.0597986	0.00921271	-0.00501454	0.00516576	0.0021642	0.0645375	0.0183882	-0.00649485	-0.0549972	0.051619	0.0689339	0.00469992	0.0121096	0.0402574	0.0146067	0.0494683	0.0214154	0.0688653	0.020324	0.0331773	0.0450447	-0.0215778	0.00355819	0.0251464	0.000459677	0.0312501	0.000615767	0.0125984
	0.0203227	0.00116272	0.0708316	0.00106327	-0.0469065	0.00167292	0.0368873	0.0489321	-0.0218923	0.296398	0.00387535	-0.0142099	0.0160334	-0.00224482	-0.0237221	0.016698	-0.0014428	0.0305351	-0.00286276	0.0387896	0.0160659	0.0232911	0.0975647	0.00807861	-0.000215489	0.0513923	-0.0175989	0.00930545	0.0150071	-0.0730196	0.0346408	0.0500205	0.00248902	-0.0280306	-0.0152693	0.00668878	0.0494843	0.0236915	0.0623076	0.0424847	0.0387296	-0.0148679	0.00482576	0.0345951	0.0166807	0.00767353	0.0273056	0.022507	0.0620489
	0.0636152	0.0758662	0.0610224	0.059553	0.00209918	-0.0181328	0.0130089	0.0636622	-0.0240143	0.304225	-0.0208869	0.00294536	0.0677339	0.026144	0.00567413	0.029181	0.0384998	-0.0117582	0.0594083	0.00574476	0.0375063	-0.0129258	0.00697596	0.00688921	0.0354428	0.0324166	0.0828634	0.0134867	-0.0181381	0.0298201	0.0476016	0.0538838	0.0338761	0.0082275	0.0335173	0.0399241	0.0672579	0.0141491	-0.00160511	0.0334974	0.0379465	-0.000433639	0.0200486	-0.0118878	0.00942151	-0.0422544	0.00719595	-0.033565	0.0299803
	0.0200906	0.0506994	0.168757	-0.00521586	0.0170068	0.0516215	0.0270073	0.024339	-0.000116075	0.147865	0.0343001	0.0441258	0.0589879	-0.0090424	0.0540843	0.0487618	0.0350907	0.0175612	0.0176705	0.0346982	0.00755634	-0.00482419	0.0352335	0.0235537	-0.0158282	0.0188789	0.051822	0.0140224	-0.0147082	-0.0814876	0.0225341	0.0267403	-0.0105401	-0.0299635	0.0530742	0.029623	0.0410041	0.0296487	0.0563622	0.0490546	0.0350323	-0.0131231	0.0462956	0.0427032	0.0224388	0.0131438	-0.00556803	0.00416672	0.0491588
	0.00914998	0.00357793	0.0610326	0.0144772	-0.000194523	0.0389809	0.0365282	-0.00553948	-0.0280613	0.237364	0.00614906	-0.0187261	0.0309719	-0.0218114	0.0020436	0.0259059	0.0165759	0.0374793	0.0418107	0.0118063	0.0716285	0.00379411	0.00166144	0.0130013	-0.00580339	-0.0513075	0.0264104	0.0115624	-0.0182389	0.0199138	-0.023788	0.0723336	0.0118844	0.00172775	0.0319318	0.0554435	0.00437718	-0.0567248	0.024875	-0.00513306	-0.00983542	0.0612832	0.0346028	0.00556535	-0.0227131	-0.00986235	0.0169811	-0.0136367	0.0539986
	0.0286598	0.0460246	0.141449	0.00700524	0.0217249	0.042522	-0.0254682	-0.00129225	-0.0162796	0.331322	0.0272255	0.0514946	-0.027037	0.033178	-0.0474947	0.0502367	0.083234	0.0184035	0.0234395	0.0288812	-0.0111749	-0.00256136	-0.0411983	0.0417238	0.0161667	0.0267301	0.0619403	-0.0196734	0.00191793	-0.0415483	-0.00142359	0.0393189	-0.02087	0.0528439	0.0724037	-0.0153067	0.114957	0.0132662	0.0407319	-0.0538406	0.0127519	0.0405507	0.0514603	0.0184921	0.0271758	-0.0144878	0.0370944	0.0211034	0.0122461
	0.0479186	0.02612	0.0320308	0.0147019	-0.018184	0.0127012	-0.023528	0.0264243	0.0081923	0.376759	0.0651905	0.0675945	0.0655895	0.0523796	0.0168438	0.00353047	0.0225916	0.00933548	0.0352855	0.0102175	-0.00726855	-0.0127634	0.0413601	0.0360757	-0.00585888	0.0489435	0.0397588	0.0152639	-0.0283831	0.0179414	0.0675274	-0.0087721	0.000498198	0.00834944	-0.000315896	-0.0496526	0.0341977	0.0325555	0.0382579	0.0098417	0.026511	0.0153131	0.00535911	0.00755449	0.0143209	-0.019844	0.00263868	0.00216284	0.0320899
	-0.0217224	0.0052323	0.00646044	-0.00192197	-0.0277711	-0.051839	-0.0257529	0.0222931	0.0189836	0.283301	0.0364412	0.0782042	0.0217455	-0.00750381	-0.0317682	-0.000662627	0.041032	-0.0349566	0.103446	0.0127086	0.0230663	0.0221571	-0.00549818	0.00914328	-0.0394601	-0.00306797	0.0419161	0.0130684	-0.032777	0.0022829	0.0127095	0.120641	0.0305838	0.0276574	-0.028307	0.00308652	0.0201444	0.0337578	0.050847	0.0131756	0.0205978	0.0155171	0.02825	-0.00108525	0.000263035	0.0268257	0.00535994	0.0254193	0.0132872
	0.00184527	0.0189747	0.0329429	0.0201005	0.0245549	0.0523097	0.0168099	-0.00470614	0.0270746	0.23827	0.0398197	0.0359224	0.0181629	-0.00394607	0.0135787	0.00541328	0.0902877	0.00514083	0.0183432	-0.00992877	-0.00210822	0.00565205	0.0977631	0.0310832	-0.0189166	0.0309677	0.0516892	0.00463938	-0.0164966	0.0245155	0.0252153	0.0283183	0.0293002	0.032074	0.050034	-0.0134513	-0.00178919	0.0309939	-0.0088922	0.00497014	0.00586914	0.0387213	-0.020755	-0.0201618	0.0215792	-0.00968524	-0.00491633	-0.0125852	0.0187838
	0.0346462	0.00515944	0.0155593	-0.005475	-0.0012242	0.0125916	-0.0147531	-0.00175207	0.0103897	0.268253	0.0631978	0.0511934	-0.00239072	0.0420745	-0.0310084	0.0535358	0.0214203	0.0868887	0.0100787	0.0391126	0.034936	0.0193616	-0.0121737	0.00392371	0.0300928	-0.0321016	0.0610724	0.0178938	0.00744388	0.0371202	0.0512926	0.064821	-0.0172019	-0.00285553	0.0266378	-0.064977	0.0413394	0.023687	-0.0080772	0.0318817	0.00353738	0.0141947	0.00342779	0.00384548	0.0475481	0.0163849	0.0179461	-0.0315186	0.00888741
	0.0625119	0.0235749	0.0121524	0.0224173	0.00259788	0.0207889	-0.007249	0.029045	0.00695621	0.145735	0.0800253	0.00895758	0.0220084	0.0369119	0.0372572	-0.0283222	0.0438404	0.0219519	0.075047	-0.00882556	0.0314609	0.0477976	-0.0292692	0.0590645	-0.029903	0.0680949	0.0747118	0.0203446	0.0193779	-0.0625714	0.0227212	0.0905873	0.00599023	0.0156741	0.015866	0.0410799	0.0546515	-0.00357195	0.0497327	0.0325649	0.0249478	0.012246	-0.00895097	0.027035	0.03147	-0.00638349	0.040469	0.014605	-0.00516966
	-0.00607019	0.0981372	0.00120799	0.0130216	0.0129339	0.0598652	-0.0181938	0.0418462	0.039841	0.26953	-0.0119672	0.064371	-0.00105613	-0.0219834	0.0061599	0.00174343	0.0119004	0.0276141	0.0640541	-0.00599507	0.0647914	0.0153339	0.010266	0.0271293	0.0596038	0.106108	0.137102	-0.0128403	0.0227034	-0.0315318	0.0270631	0.0332922	-0.00676776	0.0155921	-0.00450824	-0.0311992	0.0230717	0.0385661	-0.0410257	0.0524679	0.00325577	0.0078928	-0.00908115	0.025947	0.0588175	0.0216193	0.00976687	0.0420941	0.0691602
	4.24175e-06	0.0560935	0.0563158	-0.00791441	-0.0196809	-0.00926212	-0.007604	-0.0141728	0.00384423	0.297549	-0.000330489	-0.00226096	0.00669515	-0.00550993	-0.0581412	0.00513095	0.0261575	0.053905	0.00139157	-0.0139159	0.0381528	0.0384028	0.052786	-0.0503837	-0.00761704	0.0692227	0.114773	-0.00300063	-0.00968484	-0.0195169	0.0680674	0.0221428	0.012696	0.0230038	-0.0117112	0.0343295	0.0286023	0.0100731	0.021673	0.0510489	-0.0110055	-0.0186424	0.0181199	0.0173384	0.0421904	0.0110682	0.0226678	0.0951169	0.00577335
	0.0718926	0.035278	0.00357219	0.0288676	-0.0294852	-0.0321125	-0.0145927	-0.0259565	0.0291698	0.235308	0.0552038	0.0675543	0.068663	0.0258237	-0.0253807	0.0292721	0.03157	0.0176602	0.0171278	0.0135198	-0.00805321	0.0218511	-0.00909012	0.00796588	-0.0264276	-0.00857873	0.0420668	0.011133	0.0207195	0.00961072	-0.0215156	-0.0131771	0.0162617	-0.0370809	0.0176734	0.0155289	0.036651	0.0145492	-0.00175563	0.0177965	0.0233966	-0.0373154	-0.0161789	0.00590193	0.0473337	-0.00250742	0.0107431	-0.0308283	0.0490013
	0.0133291	0.0414986	-0.00310367	0.0268849	0.00529048	0.0178242	0.00621079	-0.00587878	0.0249563	0.239479	-0.0202631	0.0268778	-0.0437742	0.00191838	-0.0496171	-0.0300443	0.0232657	0.00723847	0.0162348	0.0348425	0.0307577	0.0252914	0.0151046	-0.00729686	0.0165921	0.0124159	0.112745	0.0141528	-0.0122315	0.00580522	-0.0136671	0.0421738	0.0167312	0.00343136	-0.00471052	0.0745278	0.0150034	0.0288862	0.0235887	0.0214402	-0.00261822	0.0371035	0.014432	-0.00722156	0.00811141	0.00530654	0.0428525	0.0132554	0.048044
	-0.0123883	0.0010669	0.0844583	0.00566518	-0.0154552	0.0434717	-0.0531353	-0.0132756	0.0243653	0.220757	0.0455688	0.0454996	-0.0446448	0.0140214	0.0116032	0.026563	0.0472368	0.00510084	-0.00577905	0.0362294	0.055899	0.0407066	-0.0528193	-0.00650414	-0.0385531	0.0800626	0.0902896	-0.000109802	0.0308219	0.0187118	-0.00239384	0.0737244	0.00450828	0.00984368	-0.00448318	-0.00255323	0.027092	0.0560251	0.0368055	0.0205463	0.0195804	-0.00537579	0.0291046	-0.00212829	-0.00110176	0.0109636	0.0233948	0.0046062	0.0347638
	0.0148436	0.00857948	0.0217003	-0.017301	0.0323095	0.0899762	0.0292963	-0.00613046	-0.0134558	0.215409	0.0291835	-0.0107894	0.100018	-0.00471781	-0.0426881	0.0460343	-0.0453788	-0.00296043	0.0498569	0.0283933	-0.0290262	0.0118903	-0.0213396	0.0376324	-0.051157	-0.00831763	0.0445231	0.00357795	0.0444588	0.0082606	0.0164567	0.00943674	0.0345659	-0.00606467	-0.0162883	0.0548912	0.0225339	-0.0506224	0.0156701	0.0121947	0.017828	0.00460755	-0.0132705	0.000477172	0.00761683	0.00621546	0.047762	0.0199945	0.00659537
	0.0148742	0.0434195	-0.0102205	0.0258518	-0.0179091	0.022962	-0.0548458	0.0122611	-0.0402134	0.201741	0.101114	0.0270173	0.0465406	0.00806171	-0.0016483	0.0302697	-0.0100085	-0.00483277	0.0011973	0.0333268	0.027412	0.0165216	0.0498297	0.0179588	0.00223354	0.0200552	0.0600458	0.00077746	0.00395083	0.0141714	0.0136717	0.0617215	0.0550431	0.00382581	0.0419006	0.010014	0.0564258	0.0176256	0.016412	0.040993	-0.0123942	0.0323347	-0.00674654	0.0402821	0.0469376	0.00329042	0.00608548	0.00117055	0.0191354
	0.0675132	0.0020479	0.00995634	0.00599297	-0.0126079	-0.0172119	0.00217424	0.00580655	0.0459815	0.286685	0.0390045	0.0491582	0.0231041	0.0313681	0.0113285	0.00845678	-0.0113821	0.0587803	0.00293361	-0.0236362	0.0199994	0.032008	-0.00176847	-0.0362316	-0.0114584	0.00279475	0.0100742	0.00132085	0.0116337	0.0172335	0.0326354	0.0476691	0.0263919	-0.0232008	0.11037	-0.0256611	0.00990575	0.00390099	0.0229004	0.0216496	0.0127612	-0.0190564	-0.0310383	0.020691	-0.0042045	0.0560746	0.0261504	0.00973576	0.0203794
	0.00888135	0.0262327	0.0767413	-0.00984763	-0.00511253	0.0107488	-0.018622	0.0429161	-0.000411464	0.222847	0.0388768	0.0335219	0.100628	-0.0713331	0.0140464	0.0333033	0.0200532	-0.0280698	0.0383484	0.0231635	0.00598086	0.0302304	0.00442366	0.0119818	-0.0236843	0.0507133	0.0734995	0.0140319	0.00836201	-0.0641419	0.0582562	0.045576	-0.0116808	0.00376244	0.0957071	0.0397176	0.105559	0.024127	-0.0116004	0.0281743	0.0154129	0.0290925	-0.0135486	0.0423294	0.0291686	0.0158717	0.0387741	0.0244689	-0.0117809
	0.0197304	0.0135342	0.0254549	-0.00994574	0.00289959	0.0265011	-0.0435615	-0.0247524	-0.04591	0.26762	0.0925411	0.0254055	0.0284721	0.0202677	0.0143958	0.0420704	-0.0133639	0.0432454	0.00441229	0.00428096	-0.0236061	0.0412726	-0.0154799	0.0253558	-0.00921727	0.00652355	0.0449234	0.00400285	-0.0192033	0.0295782	0.0398416	0.0378603	0.0200722	0.00993389	-0.0229788	0.010866	-0.00182482	-0.0283883	-0.0540673	0.0137651	0.00668013	-0.0197416	0.000501747	0.042526	-0.00157023	0.048811	0.0341121	-0.0266188	0.00399274
	0.0379735	0.0778336	0.0437033	0.0176617	-0.0141973	0.0111715	0.0332725	0.0401434	0.0124525	0.338087	0.0190231	0.0922344	0.0237986	0.0184043	-0.00474832	0.0170805	-0.0110622	-0.00386993	0.0367402	0.030298	0.011908	0.0298702	-0.0214683	-0.00623859	0.0108821	0.0306952	0.0423492	-0.00642202	-0.0364743	-0.0460897	0.0172749	0.109109	-0.0302841	-0.0259482	0.0410238	0.11784	0.0301315	0.0522667	0.00201076	0.0461709	0.0111658	-0.00854299	0.00018025	-0.0201769	0.0363626	0.0151481	0.0323767	0.0403577	0.0345586
	0.0395562	0.0373713	0.0518353	-0.0174519	-0.0354694	-0.0376278	-0.0649288	-0.0295225	0.0229232	0.169463	0.0208352	0.0567469	0.00276299	-0.0334944	0.00132152	0.0266834	0.00322051	0.021117	0.0332026	-0.0424698	0.0217858	0.0979233	0.0185822	0.0142536	-0.0488975	0.0383641	0.0194176	-0.00869185	0.0127965	0.0448697	0.0288136	0.0517296	0.0474044	0.0011212	0.0248894	0.00700488	0.0326582	0.0631811	0.0149731	0.0191864	0.0497137	0.010034	-0.0243885	-0.0144965	0.0175953	0.0181255	0.04244	0.00703941	0.0244007
	-0.00307061	0.0569193	0.0789191	0.0212348	0.0134204	0.066034	0.0224421	0.032856	0.027488	0.181676	0.066831	0.0620985	-0.0581761	-0.0641636	0.0536645	0.00898706	0.0544202	0.0166084	0.066147	0.0438651	-0.0328799	0.0492963	0.02713	0.00347923	-0.0275657	-0.00508681	-0.0227023	0.0107299	0.00990271	0.0509673	0.0198886	0.0690389	0.00731818	0.0365845	-0.00475702	0.00908706	0.0773215	0.0145509	0.0244963	-0.0309759	-0.0149616	0.043619	-0.0039801	0.00515431	-0.00956383	0.0520846	0.0416494	-0.0274984	-0.00341316
	0.0488025	0.0105299	0.0459281	0.0226804	0.00601872	0.0267027	0.0340283	-0.00647482	-0.000631403	0.243388	0.000441678	0.0189058	0.0508088	0.0101416	0.030195	-0.0229693	0.0290411	-0.0470798	0.00637646	-0.0213899	0.00286808	0.0483483	0.0244983	0.0280044	-0.000398867	-0.0125559	0.0123517	0.0107281	0.0323387	-0.00239374	0.0458488	-0.0175277	-0.0234729	0.0229285	0.0318007	-0.029907	0.0188652	-0.00698225	0.0422815	-0.00940826	0.0249751	-0.00741057	0.00769202	0.0292236	0.0163271	0.00203587	0.0574017	0.0158084	0.0213369
	0.0291778	0.0139361	0.042052	0.0396186	0.0104953	0.141308	0.042145	-0.00612181	0.00863442	0.151338	0.0421143	0.0952552	-0.0146578	-0.000444005	-0.0081751	0.0410257	-0.00533378	0.0290103	-0.0376747	0.00064029	0.0227006	0.0355279	0.0332256	0.0208823	0.0197636	0.0146898	-0.0191707	0.00664045	0.0326639	0.0188383	0.0758199	-0.00152976	0.0321723	0.0425626	0.0393896	0.042362	0.0840995	0.0162621	0.0144662	-0.0183849	0.0115637	0.0284709	0.0112048	-0.0414678	-0.00870165	0.00843455	0.0461734	0.0575877	-0.0219648
	-0.0158869	0.0338347	0.026131	0.0149125	0.0125537	0.0640578	-0.0109686	-0.0369234	0.0110721	0.21122	-0.000777296	0.0242574	0.067063	0.0529405	-0.0041679	0.0103998	-0.0159911	0.0199875	0.00359694	0.00396703	0.0470605	-0.000585787	-0.0137396	0.0123443	-0.0630566	-0.0207039	-0.00669149	0.0136916	-0.0030555	0.0217995	-0.0311641	0.0547745	-0.00882605	0.00499006	0.0209866	0.066541	0.087792	0.0354209	0.0396695	0.0129837	0.061518	0.01589	-0.0045771	0.0350028	0.00644264	0.00147108	0.0142054	0.0495447	0.0108913
	-0.0355495	-0.00510434	-0.00508198	0.000707419	0.0079765	0.0583196	0.0423494	0.0481064	-0.00794869	0.143666	0.0332707	0.0278519	0.0293133	0.00556442	0.0545842	0.0181516	-0.00856395	0.0475562	-0.00131406	0.0414194	-0.00141416	0.0259649	-0.000876603	0.0417674	-0.0214733	0.0106884	-0.0147094	0.0411153	0.0082778	0.032204	-0.0281159	0.0707139	0.0558506	-0.00590472	0.0620693	-0.0187231	0.0398062	0.0462165	0.0573013	0.0481315	-0.0055901	0.0192387	0.00219856	0.0073431	0.00189044	0.0482248	0.0293229	0.0675875	0.0202804
	0.00712257	0.0151384	0.0424574	0.014208	0.0183275	-0.0111259	-0.0396766	0.0122346	-0.00770829	0.289212	0.0316205	0.0765464	0.0550294	-0.0505103	-0.0192196	0.0154145	-0.0162944	0.047919	0.0172237	0.0443413	-0.00453789	0.0414645	0.0105279	0.030704	-0.0220727	0.0239475	0.068516	0.0147767	0.0118202	-0.0267472	-0.0167114	0.0121931	0.0384233	0.0235669	0.0120231	-0.00676315	0.0550151	0.0349346	0.0225816	-0.0204561	-0.00868848	-0.0223076	-0.0310261	0.0275489	0.0155438	0.0125918	0.0262846	0.0539664	0.0107249
	-0.0213056	-0.0173031	0.00346178	-0.000484712	0.00409351	0.142914	-0.0317228	0.0148398	0.00772976	0.249716	0.0198234	0.0606492	0.0888818	-0.00603666	-0.00212927	0.0336156	0.0217006	0.0236351	-0.0315962	-0.0247528	-0.00495255	0.0140314	0.0330682	0.0351814	-0.043223	0.0127012	0.0510724	0.0225991	0.00446324	0.0279714	0.0306696	0.044992	0.0222468	0.0070582	0.0877419	-0.0276765	0.0694639	-0.0295824	0.069086	0.0504976	6.35621e-05	-0.00757782	-0.011148	0.0312473	0.0107292	0.00237899	0.0406703	0.0106161	-0.00807041
	0.0212427	-0.00684432	0.0250165	-0.0100948	-0.00907723	0.157823	-0.00818953	-0.0326814	-0.0186775	0.225701	0.0570006	0.0574543	0.0251269	0.0331007	0.0522142	0.0125114	-0.00982736	0.0382313	0.0350685	-0.0293955	0.0533231	0.017327	0.012435	0.0189753	0.0302022	0.026039	0.0566954	0.00379375	-0.0410691	0.0450488	0.0441493	0.0274336	0.0282023	0.0184676	0.057446	0.0241881	0.0159194	-0.00367327	0.0977244	0.043942	0.00830739	0.00631389	-0.0163051	-0.0243791	-0.00833118	0.0272686	0.0131156	0.0311877	-0.01595
	0.0142579	0.0713386	0.000691761	0.00719627	0.00625249	0.27026	-0.00219927	0.000291276	0.0503831	0.268983	-0.0403657	0.104786	0.0555398	0.0182551	-0.00211003	0.0674553	-0.0016588	0.0405796	0.0187681	-0.014039	0.0420548	0.0360921	0.028776	0.0181002	-0.0405939	0.03486	0.0246794	0.0176529	-0.000468813	-0.0206926	0.00929183	0.0716578	0.0388216	-0.0376906	0.018645	-0.0247271	0.0363714	0.0600626	0.0300897	-0.0376365	0.00383913	0.0265876	0.00226453	0.0295612	0.0101224	-0.00151889	0.0388942	-0.00412463	0.0448906
	-0.0165706	0.0651024	-0.0317788	0.0182306	0.0186113	0.293633	0.0415582	-0.00810875	0.027451	0.291455	0.049425	0.0329597	0.00731015	0.0524132	-0.0353755	-0.00862652	0.0392726	0.00180072	-0.0118837	0.0340146	0.0160657	0.0366539	-0.0336874	0.0500979	-0.0151575	-0.019461	-0.000862505	0.0177843	0.0287099	0.0798012	-0.0169063	0.0457088	0.0781112	-0.0521049	0.042392	-0.00978203	-0.00762542	0.0319341	0.0461712	0.0315577	0.0212952	0.0121977	0.0154407	0.0267857	-0.00460023	0.0157922	0.0340902	0.00590439	0.00555439
	0.0371106	0.00657016	0.0563996	-0.0172047	0.0180614	0.303955	-0.027579	0.0104733	0.0670639	0.268243	0.0114873	0.0412157	0.0261474	0.0528554	0.00810619	-0.00553878	0.0220285	0.0111121	0.045299	0.0122826	0.0696104	-0.0167194	-0.0147857	0.0278845	0.0285005	-0.00989435	-0.0364076	0.00238984	-0.00134403	-0.000621584	0.000349489	-0.00405349	0.0236091	-0.00471843	-0.00695145	0.0334622	0.0360476	0.0720021	0.0428615	0.0256006	0.0271429	-0.00525407	-0.00240901	0.0235226	0.0322416	0.00978171	0.00723121	-0.0160958	0.027009
	0.0188923	0.0371706	0.00609872	-0.00611336	0.003492	0.217385	0.0185923	0.0322897	0.0337886	0.176839	0.00521646	0.0836772	-0.00146383	0.063851	0.0192664	0.0207055	0.0601055	0.0161346	0.00771915	0.0172711	0.0506853	0.018481	0.00896764	0.0359451	-0.0463521	0.0196003	-0.00530836	0.0145123	0.0171077	0.0575219	-0.0635529	0.057487	0.0124279	0.0515067	-0.0130562	0.0258589	0.0941796	0.03059	-0.0031224	0.0461438	0.0515954	0.0267695	-0.00811391	-0.0144454	-0.0161091	0.0162922	0.0163811	0.0766094	0.00547365
	0.0244379	0.0411101	0.0421675	-0.0297421	0.0206857	0.198962	0.010255	0.0479709	-0.0136749	0.280664	0.0259106	0.0242344	-0.0496759	0.0194965	0.00512503	-0.0126366	-0.000178576	-0.0293282	0.0223585	-0.00557942	0.0620041	-0.00427244	-0.0703298	0.0305814	-0.0527659	-0.0103546	0.0138105	0.0208624	0.0310178	0.021633	0.074182	0.0750272	0.0268858	0.0307118	0.0214188	0.0398676	0.0249822	-0.00816122	0.0372152	9.0412e-05	0.02618	-0.0061493	0.00738231	0.0207233	0.029181	0.00567321	0.0373778	0.0291486	0.0148752
	0.04617	0.074319	0.0223991	-0.00128331	0.0436826	0.237799	-0.0110453	0.0307185	0.0302089	0.237262	0.0134744	0.0295679	-0.00491441	0.022205	-0.0286	0.045006	0.0977425	-0.0335538	0.0461466	-0.0118911	0.0134759	0.0377751	0.0395277	-0.0121833	-0.000479327	-0.0648513	0.00893228	0.0197721	0.0175434	0.044693	-0.00752287	-0.00141187	0.00714129	0.0464876	-0.0204718	0.0311507	-0.0154322	0.0386301	0.0271657	-0.000410778	0.010332	0.0385699	0.0036915	-0.0312098	-0.0143529	0.0182339	0.0435667	-0.0136318	0.00587289
	0.0127002	0.0103197	-0.00678139	-0.0264121	-0.00556185	0.207242	0.0663908	-0.0196795	-0.0189602	0.262655	0.0228186	0.0616463	0.0744264	0.0412401	0.0493773	0.00604013	0.0590615	0.021239	0.0474509	0.0350353	0.0238547	0.00325669	0.00403673	0.0178591	0.0234692	-0.0079179	0.0241977	0.00461927	-0.0412308	-0.00778817	0.0320562	0.0812764	-0.0327019	0.0374637	0.0543834	0.0061476	0.0830851	-0.0322095	0.0215859	-0.0210273	0.0351552	0.0352844	-0.00988458	0.0321007	-0.00649299	-0.00840892	0.0278932	0.00721852	-0.0250735
	-0.00331391	0.0412529	0.0361889	-0.0126428	-0.00901932	0.271217	-0.0458849	-0.0218502	0.022872	0.276129	-0.0277013	0.108903	0.00451778	0.00693806	-0.00892388	-0.000891861	0.0543204	0.0555397	0.0390651	-0.0113389	0.0631956	0.031657	-0.00887955	0.019152	0.00292269	0.0196306	0.116017	0.0172194	-0.00882791	0.0502041	0.0545015	0.0469274	0.0255306	0.00647999	-0.0326028	-0.0397346	0.063637	0.0367511	0.0915532	0.0164828	0.00662167	-0.00487258	0.0104078	-0.00223099	0.00867893	0.0173653	0.0172481	0.0163987	0.00723217
	0.00106573	0.0265505	0.0320679	-0.0114307	0.011882	0.238084	0.0257573	-0.00389333	-0.0232823	0.277342	0.0435455	0.00362904	0.032664	0.0366209	-0.0229021	-0.00990052	0.011614	0.0363264	-0.0384607	0.00859836	0.0357362	0.0197383	0.0197892	0.00981518	-0.00653348	0.0458513	0.0160846	0.0100417	0.0282864	-0.0224576	0.00835642	0.0294481	0.049934	0.0194108	0.00182601	0.0865962	0.0458355	-0.0268682	0.0806022	-0.0356129	0.00467087	0.00957284	-0.0136883	0.0256072	0.0234975	0.0330015	-0.00522864	0.0139875	0.0491558
	0.036134	0.00139986	0.010068	-0.0156372	-0.0125146	0.238937	-0.0576463	0.0297877	0.0118403	0.236576	0.0114942	0.00650467	0.0293182	-0.020839	0.031939	0.031694	0.0441265	0.0650891	-0.00214623	0.0123389	0.0666403	0.0197477	-0.0329633	0.00763952	-0.0364639	0.00155787	0.0325594	-0.00510647	-0.0134253	0.0223049	0.0207813	0.0590758	-0.00166692	-0.0109313	0.0590273	-0.0632273	0.0812464	-0.0255448	0.0424211	0.0206997	0.0335367	0.048733	0.0311329	-0.0101525	-0.00102567	0.0364723	0.042228	-0.00333673	0.0367388
	0.0327108	0.044341	0.0285197	-0.000283563	0.0364823	0.123094	0.0475709	0.0024374	-0.0109813	0.22316	-0.00260407	0.0300669	0.0161975	0.0551621	0.0299988	0.0188721	-0.00842	-0.00162956	-0.0255832	0.053211	-0.0203162	0.00668357	-0.0085381	0.0206016	0.00757454	0.03971	0.0117092	0.019829	-0.0238298	0.0617031	0.012665	0.0510907	0.0335948	0.0470173	0.0571528	0.0146521	0.0733686	0.00871751	0.0623852	-0.00225183	0.00534186	-0.0208828	0.00439148	0.00562581	-0.00788356	0.000889269	0.00653459	0.0244355	0.0399863
	0.0080784	0.0442676	-0.0158892	0.030807	-0.00135352	0.219334	0.0307994	-0.04446	0.00212142	0.273569	-0.00340233	0.106398	-0.0367736	0.00661508	-0.0153389	0.0253665	0.0663541	-0.00273716	0.0267285	0.0129152	-0.00416652	0.0209925	-0.0267974	0.0119335	0.00657871	-0.0158176	-0.00419539	0.0271755	0.0133352	0.0623364	-0.0117304	0.0733519	-0.0148533	0.0147653	0.0203367	-0.0367908	0.0301109	-0.0538018	0.0950911	0.0298864	0.0248741	0.00194811	0.000813107	0.0113417	-0.0255996	0.0326775	0.0434593	0.00175423	0.0206638
	0.0421262	0.0419662	-0.00244949	0.010099	0.0112996	0.263205	-0.00116328	0.0307116	0.0552428	0.280277	0.0333415	0.0461373	0.0523596	0.0628804	0.087176	0.0071121	0.0898553	0.0268913	0.0332897	0.0221262	0.091454	0.0257282	0.0104902	0.0213388	-0.0497334	-0.023074	0.00020836	0.0198748	-0.0159321	0.0389082	0.0235151	0.0706355	-0.0291054	0.0142514	0.0358435	0.00262991	-0.0125009	0.0350941	0.0460643	0.00114224	0.0225298	0.0186022	-0.00983938	-0.000504489	0.0274746	0.0430703	0.0328388	0.00179542	0.0164206
	-0.00244693	0.0305607	0.0284543	0.00413706	-0.0212104	0.289169	0.0028051	-0.0100852	0.0439764	0.24527	0.104291	0.0235327	0.0240312	0.0250205	-0.0111318	0.0458968	0.0778307	-0.0289809	0.0362053	-1.35638e-05	0.0335353	0.0214178	-0.0222588	0.0381633	0.0023986	-0.041753	-0.0331603	0.0126667	0.00594246	0.0721194	-0.00796854	0.0706247	0.00801588	-0.0338218	-0.0118448	-0.0111987	0.042264	0.0663177	0.0580703	0.0239176	0.0151611	-0.00429429	-0.00452588	0.0195064	0.0372205	0.0276724	0.0102578	0.040914	0.0197038
	0.0256008	-0.0273151	0.0423821	0.00912117	0.00266469	0.180509	0.00256474	0.0405221	-0.00114624	0.279298	0.048902	0.0709633	-0.0580638	-0.00653783	0.00522458	-0.0371875	0.069496	-0.0103549	-0.0120193	0.0129892	0.000718996	0.037127	0.0121308	0.0204752	-0.0337023	0.0157806	0.0306329	0.00646568	0.0302451	0.0967381	0.118413	0.0429877	0.0290891	0.03418	0.0815709	0.0371629	0.0322098	-0.00591086	0.0379457	0.0537798	0.0610125	-0.00894373	0.00765629	-0.0324163	0.0564104	0.0341402	0.0654982	0.0335861	0.0096513
	-0.016099	0.0391136	-0.016564	-0.00294642	-0.00347771	0.070102	0.0193195	-0.00237798	0.0190029	0.267749	0.075329	0.0788188	0.05987	-0.0079188	0.0268892	0.0362152	0.0348537	0.0677825	-0.028753	-0.0137748	0.0284837	0.016057	0.00106455	0.0165581	-0.00482951	-0.0360363	0.00490862	0.00460719	-0.0164018	0.0654335	0.0676638	0.0726019	0.00973076	-0.00634599	-0.0314092	0.0589901	0.0600622	0.0559815	0.0297936	-0.0201259	0.0167765	0.0184608	0.0134546	-0.00251549	0.0420138	0.0522518	0.0321983	0.059208	0.0160178
	-0.000487077	-0.0311351	0.0454448	-0.0109669	-0.00683994	0.0883822	0.0423231	-0.0128829	-0.0128485	0.21125	0.00937866	0.0794335	0.0387748	0.0153488	0.0241463	0.034177	0.0726472	0.0295507	0.048034	0.00994109	0.0788137	-0.0228917	-0.0268274	0.00710387	-0.0234992	-0.021177	-0.00787172	-0.0157372	0.057824	0.0690296	0.0717703	0.0720098	0.00656843	-0.0175242	0.0574679	0.0753409	0.0610903	0.0269069	0.0326396	0.053173	0.0252327	0.0509666	7.36134e-05	0.0589514	0.0615219	0.0172586	-0.00982543	0.000328426	0.020822
	-0.00937632	0.00961016	0.00968274	0.00215952	-0.0175157	0.158676	0.00593639	0.0527191	0.0181919	0.277548	0.0154691	0.0852078	-0.0348895	0.0431571	0.0421317	0.0159461	0.0643934	0.0360556	-0.00875149	0.0306087	0.0532216	0.0431917	0.0538967	-0.00928131	0.0160774	-0.0335747	0.0132798	0.0358541	-0.00609489	0.0781346	0.0145562	0.0262879	-0.0188847	0.0239814	-0.00511007	-0.00711147	0.00609887	0.052548	0.0185773	0.0239	0.0245788	0.0372858	0.0149938	0.0303728	0.0314315	0.0254842	0.0295632	0.0449855	0.00844949
	-0.0298706	0.0700345	-0.0271991	0.00432262	0.0260068	0.231439	0.0432623	0.0348669	0.0549071	0.173873	0.0118414	0.061849	0.110916	0.0100962	0.0199196	0.0486609	0.058946	-0.00306092	0.0216362	-0.000205597	0.053719	0.0113181	-0.0112692	0.0518844	-0.00443321	-0.0455	-0.0462363	0.00883868	0.00158228	0.0644559	0.0476758	0.0043505	-0.00649267	0.00968866	0.0111116	-0.0351813	0.0114052	0.0539731	0.0928363	0.0152309	0.0443095	0.0228645	-0.032189	0.0320791	0.0181255	0.0372311	0.0312065	0.0559628	0.00693233
	0.0211722	0.0392056	-0.0610447	0.00567838	0.00976333	0.0918058	-0.0142967	0.0143791	0.0192491	0.317841	0.0171251	0.0808426	0.018212	0.026719	0.0429262	-0.0199788	0.0364603	0.0450422	0.0186568	-0.0366866	0.0381859	0.0284272	0.0483641	0.0457315	-0.0195618	-0.0121555	0.00762177	0.00216565	-0.00896146	0.109196	0.057404	0.0251747	0.0434613	-0.0298355	0.0199726	-0.0293522	0.0373475	0.0428778	-0.00548018	-0.0225786	0.0184469	0.0290874	-0.00082963	0.048047	0.0361805	0.0422361	0.0246093	0.0200827	0.039308
	0.039505	-0.0166683	0.0223932	-0.0143452	-0.0321192	0.17806	-0.00244432	-0.00378626	0.0294122	0.243968	-0.0069282	-0.0360669	0.0370918	0.0342883	0.0319215	0.0536732	0.083035	0.00539325	-0.028875	0.0302609	0.00707087	0.0477209	0.0195019	0.0463848	0.0305713	-0.0792988	-0.0455113	0.00564378	-0.036843	0.0218025	0.043484	0.0600016	-0.0085317	0.00549046	0.0456506	0.0232279	0.0944291	0.00796028	0.100414	0.0367012	0.0657341	0.0268509	0.0471729	0.0540137	0.0142344	0.0179585	0.0208114	0.0193589	0.0328257
	0.0206671	0.0138538	-0.0458074	-0.0167959	-0.0268662	0.159982	0.00990063	0.0144552	-0.0179428	0.221148	-0.012726	0.031023	-0.0720431	0.0759625	-0.00812889	-0.0114973	0.0693162	0.0141922	0.0124718	0.0127121	0.0305148	-0.0130691	0.0080141	0.0259422	-0.0213976	0.0466938	-0.0835409	-0.00281521	0.0394449	0.076166	0.0515359	0.08238	0.0169336	0.0242922	-0.0257369	-0.0318207	0.0579599	-0.0101459	-0.0096677	0.0259033	0.0103636	0.0407739	0.0124951	0.0140825	-0.00339356	0.0147897	-0.026434	-0.00908649	0.016552
	0.0376126	0.0610522	-0.0164605	-0.0448234	0.0164272	0.132279	0.0316682	0.0200118	0.0378229	0.354447	-0.0237063	0.0980036	-0.0118173	-0.082333	-0.0216886	0.0246608	0.0402855	0.00306994	-0.0163232	0.059318	0.0636738	0.0282584	0.0389191	0.0113002	0.00841353	-0.0299253	-0.06231	0.0374609	0.0183906	-0.0465446	0.021301	0.0861039	-0.00445208	0.0150209	-0.0237795	-0.00764448	0.0517657	0.0102274	0.0468085	-0.0150071	0.0482334	0.00749148	-0.0125538	0.0330811	-0.0098467	0.0264005	0.0192554	0.00479771	0.0321753
	0.0634364	-0.018556	0.010383	-0.0352944	0.0115874	0.188275	-0.0291458	0.0132651	0.0481055	0.22374	0.0832671	0.110781	-0.0324916	0.0168361	-0.0405853	0.0364909	0.0698504	0.024852	0.0169316	0.00229889	0.0898283	-0.024926	-0.0312625	0.0230436	-0.00840076	0.05871	-0.100353	0.0591559	0.0360539	0.082588	-0.0142959	0.0686551	0.0509773	0.0189146	0.0511819	0.0295395	0.0356998	-0.0458191	0.0742263	0.0229982	0.0563305	0.0246313	0.00294975	0.0342663	0.0182868	0.0445919	0.0373865	0.00531885	0.0455001
	-0.0440397	0.00776147	0.0590577	-0.0110479	-0.0152836	0.166283	0.0489206	0.0288966	0.0056437	0.256962	-0.0351167	-0.0527124	-0.0264717	-0.0366865	0.0370655	0.0421255	0.0397702	-0.00721294	0.0114214	-0.0198212	0.0326284	0.0493578	0.00266549	-0.0295607	-0.0303306	0.0145141	-0.0419992	0.0388441	0.00335758	0.0286625	0.0440383	0.161412	-0.0162746	-0.000568404	0.059555	0.0132755	0.0579944	0.0773904	0.125785	0.0168624	0.0519288	0.0279755	0.0447478	0.0558887	0.00071847	0.0518618	0.00857539	0.0446715	0.0589592
	-0.0259477	0.0393158	0.0392973	-0.0300395	-0.00720778	0.0349111	0.0436626	-0.000201089	-0.00866772	0.195816	0.0039041	0.0207383	0.0899342	0.0523473	-0.00404382	0.0153708	0.0718983	0.0382314	-0.0199947	0.0393146	0.0532876	0.0443013	0.0181296	0.063996	0.00818814	-0.0262692	-0.0676536	0.0142673	0.0176928	0.0406736	0.0699638	0.127169	0.0227882	0.0276485	-0.0232121	-0.0258977	-0.0151187	0.0613715	0.0848738	0.0724367	0.035558	0.0203933	0.0305223	0.00177915	0.019388	0.0602086	0.0420269	0.000263419	-0.000113327
	0.0375125	0.018966	0.0436883	0.00576362	0.0255225	0.0923427	-0.0356293	0.0397981	0.0235574	0.241453	0.0908172	0.0147606	0.00850842	0.0250194	-0.0209257	0.003533	0.0586931	7.08501e-05	0.0616648	0.0408162	0.0373418	0.00461027	0.0204802	0.0380092	-0.0208183	0.0200915	-0.0922254	0.00897799	0.0125959	0.0243692	0.0372929	0.0966701	0.0296311	-0.00811559	-0.00598565	-0.00165175	0.0505286	-0.0417555	0.0144409	0.00171823	0.0533382	-0.013794	0.0190879	0.00171012	0.0277936	0.0333722	0.00639973	0.0252543	0.0143315
	0.0269534	-0.00438247	0.0407208	-0.00366759	-0.0211093	0.030124	-0.00526113	0.0308898	0.0195873	0.284214	0.0381108	0.0535413	-0.00312022	-0.0144881	-0.0124867	0.000507163	0.0367299	0.000307956	0.018127	0.00906047	0.0964498	0.0009058	0.0246517	-0.00429178	-0.02882	-0.00666285	-0.0562659	0.0341942	0.00537303	0.0472371	0.0548701	0.0486364	-0.0282034	0.037057	0.0706924	0.0528357	0.0169598	0.0403513	0.0716833	0.0248387	0.024435	0.00259354	0.0484302	0.0561189	0.0666902	0.0430986	0.0232738	0.0133205	0.0163019
	-0.0190343	0.0511523	0.0642365	-0.0116413	0.00677875	0.121826	0.0363113	0.0331258	-0.0299375	0.204586	0.00184692	-0.0402301	-0.045249	0.0196316	-0.0252238	0.0274155	0.0284222	0.0200237	0.0768109	0.00899403	0.0300162	0.0472161	0.0481295	-0.00165603	-0.00544391	-0.0290882	-0.0781014	-0.000543812	0.0164851	0.129153	0.126297	0.0876511	0.00248486	-0.00925776	-0.0222495	-0.01174	0.00341224	0.0577668	0.0518513	0.0668951	0.0254159	0.0013538	0.0134207	0.0178009	-0.0125165	0.0420945	0.00444178	0.0294417	0.0228199
	0.0671449	0.0080232	0.0640984	0.0177126	0.00735061	0.0819262	0.0292754	-0.0329588	-0.00954049	0.339392	0.0913064	0.0606779	-0.0324754	0.0207885	-0.0289142	0.0204725	0.0931376	0.00342246	-0.00248143	-0.00532048	0.0180224	0.0256696	0.0552674	0.0508053	0.0384056	0.0255659	-0.0780381	0.0050897	-0.00344815	-0.0139849	0.0449941	0.0558629	0.0441267	0.00825265	0.0122799	0.0556484	0.00701805	0.0512799	-0.00112594	0.0447388	0.0496194	0.0178752	0.0335222	-0.014594	0.00253638	0.0203083	0.051246	0.0233988	0.0247412
	0.016691	-0.0201904	0.0657887	0.0252251	-0.00852759	0.123868	-0.00572719	0.0422018	0.00170309	0.202168	0.0132661	0.11673	0.00786937	0.0186547	0.0239239	0.0271567	0.0491411	-0.0355785	0.0272185	0.0172039	0.0712099	0.0388362	-0.00737493	-0.0431417	0.0147383	0.0257779	-0.118579	-0.00127339	-0.0290333	0.0545893	0.0513855	0.0210697	0.00417637	0.00880447	0.0666466	-0.00520123	0.0306907	-0.00305726	-0.00122665	0.0401699	0.0440648	0.00307533	0.0107597	0.0135616	0.0285365	0.0316832	0.015875	0.036206	-0.00365013
	-0.00224059	0.0448955	0.0208144	0.0167136	0.0276067	0.0343911	0.0334494	0.00143107	-0.00720681	0.307761	0.00791072	0.0374932	0.0296906	0.0344948	-0.000154174	-0.00800934	0.0664759	0.0321569	-0.00598292	0.0481171	-0.00817484	0.0755725	-0.0457135	0.0168753	0.017111	0.0181211	-0.110477	0.0119311	-0.0108268	0.0412728	0.0497272	0.0759162	0.0217975	-0.000454559	0.00550119	0.0247695	0.0349766	0.0311923	0.0928534	0.0113527	-0.0103937	-0.00995279	0.0244635	0.00276527	0.0298143	0.0451122	0.0302111	-0.0110511	0.0574832
	0.0422314	0.0350846	-0.0277742	-0.00061682	-0.0287292	-0.0210608	0.0269666	0.0131508	-0.0276313	0.240576	0.0232488	0.0401373	0.035946	0.00375183	-0.0206472	0.000278031	0.0722959	0.00320236	0.00808182	0.0265289	0.0759114	0.0198306	-0.00427659	0.0190534	0.0255706	0.0118163	-0.135732	0.0123761	-0.0227596	0.0548992	0.0280583	0.110126	0.0139065	0.00335749	0.0322805	0.0294735	0.0854808	0.0158371	0.0177219	0.00886838	0.0490218	0.0239929	0.0474387	0.0510621	0.00639279	0.0526769	0.0222922	0.0619826	-0.0152597
	0.00752814	-0.0125951	0.053651	-0.0114414	0.0146234	0.0507468	0.00927394	0.025917	0.0221484	0.233533	0.00155795	-0.0147843	-0.0235295	0.0592722	-0.0204173	0.0701959	0.0356893	-0.0172869	0.0167499	0.0721377	0.0195967	-0.00495653	-0.0145088	0.044792	-0.0193222	0.026142	-0.0873497	0.0391494	-0.0219033	0.0860248	0.0274772	0.0409636	0.0102836	-0.0192558	0.0822348	0.00917684	0.057087	-0.0228158	0.097937	0.0293094	0.0198974	-0.00414534	0.0193552	0.00939211	0.00275172	0.046765	0.0189558	0.0340618	0.0486797
	0.00965744	0.0365251	0.0360098	-0.0138907	-0.0287082	0.00308641	-0.0338828	-0.0252601	0.039949	0.317694	0.0555208	-0.0146564	0.0254207	-0.0108645	-0.0403134	-0.0184184	0.128973	-0.00374498	0.0903743	-0.00219307	0.0389011	0.04299	0.0025087	0.00914233	0.0195352	-0.0177086	-0.0559631	-0.0123752	0.00400689	0.0865858	0.0568624	0.106118	-0.00242695	0.0324178	-0.00701324	0.046542	0.0208918	0.0354317	0.0495668	0.005291	0.0134538	0.0414134	0.0289431	0.0364808	-0.0114066	0.0469932	0.013188	0.0154722	0.00815787
	0.0346152	0.0391762	-0.00837766	0.00474812	-0.00850967	0.0384208	-0.00923259	0.0332022	-0.000108011	0.227914	0.0502158	-0.0295334	-0.0007523	0.0192941	0.0209352	-0.00202023	0.0525453	0.047219	0.0283543	-0.00324324	0.00154697	-0.00675989	0.0255778	-0.00330494	-0.0223396	-0.0193883	-0.136499	0.0065595	-0.019221	0.108123	-0.0176573	0.0369772	0.0144477	-0.0192213	0.0756346	-0.00515125	0.0345814	-0.0472715	0.0115524	0.0447841	0.0372156	0.0162879	0.0143712	0.00391938	0.0580901	0.0528842	0.00649264	0.0422959	0.0318536
	0.0440603	0.073919	0.0262629	-0.0179803	-0.0118651	-0.0379904	-0.0494214	0.0129245	-0.0059954	0.225873	0.0541315	0.0317419	-0.0203693	0.024811	0.0469032	-0.00422385	0.0988887	0.0464318	0.0158695	0.0358877	0.0534279	0.00956571	-0.0287781	0.0732418	0.0137	0.0648089	-0.11185	0.0109283	0.0185175	0.0917185	0.0858425	0.0553668	0.00999661	0.032735	0.0643842	0.0142734	0.0135267	0.00341176	0.115006	0.0230395	0.0436939	0.0371352	0.0137925	-0.00476415	0.0154105	0.0333602	0.0246076	0.0577573	0.00914681
	0.00430617	0.00890287	-0.0283964	0.00746186	0.0391907	0.0151236	0.0397125	0.0276131	0.0207518	0.0832558	0.0345581	-0.0106096	0.0028468	0.0225782	0.0473403	-0.0027127	0.0776062	0.0436693	0.0320672	0.00854272	0.0527848	0.0186567	0.0198133	0.00825326	0.0265776	0.0434017	-0.0670618	0.0175502	0.00799427	0.0533438	0.0640959	0.103306	-0.0317904	-0.0108656	0.036876	-0.0471636	0.0421956	-0.0139252	0.0770855	-0.0179086	0.0122731	0.00678355	0.0477475	-0.00919592	-0.00739082	0.0375079	0.0125082	0.00628075	-0.0126173
	-0.00233238	-0.0331864	-0.00527391	-0.0164547	0.0224166	-0.01341	0.00176596	0.033925	0.0587583	0.32367	0.0764252	-0.0143839	0.0229436	-0.0123928	-0.0273214	0.00753751	0.104411	-0.00853603	0.0425382	0.00978187	0.046516	0.024475	0.0269551	0.0284893	0.00690463	0.038037	-0.172192	0.0180674	0.00557431	0.0998843	0.0204454	0.115977	0.0241254	0.0481094	0.0846059	0.0170766	-0.0109148	0.0781962	0.0159662	0.0266629	0.0642322	0.0224758	0.0394529	0.0135335	-0.00745851	0.0545757	0.0374892	0.0611129	0.0249335
	0.0374391	0.0477341	0.0659759	0.00331556	0.00143133	0.0238455	0.0471423	-0.0320847	0.00720754	0.226418	-0.0240287	0.017486	0.0787357	0.0272706	0.0248063	0.034999	0.0878123	-0.0419063	-0.0146113	0.0174518	0.0534019	-0.0133294	-0.0422311	0.0237053	-0.00495847	0.0354482	-0.101499	-0.00413547	-0.0189594	0.0451906	0.0344414	0.0543672	0.0382627	0.00258452	0.0537649	0.0197184	-0.0134924	-0.0272078	0.0407776	0.0715132	0.0151793	0.0279844	-0.00091685	-0.0131447	-0.00125385	0.0449952	0.0294195	0.0352188	0.0196864
	0.0277064	-0.0169795	-0.0109394	0.00794889	0.0165492	0.0153851	0.00967841	0.0250253	0.0370894	0.214693	0.0273393	-0.0157243	0.0183019	0.0439994	0.0192729	0.00667977	0.0764493	0.0327601	0.00186455	0.00303746	0.031342	0.00034521	0.0363674	-0.00337237	0.0161503	0.014253	-0.0710908	0.0148322	0.014765	0.081115	0.0281225	0.142849	-0.00162733	0.00479632	0.0313231	0.025515	-0.0134751	0.0055745	0.0474693	-0.0140413	0.0696731	0.00799307	0.0746522	0.00316463	-0.00767692	0.0313105	-0.00341957	-0.000670836	0.027017
	0.0311186	0.00644974	0.050494	-0.0186014	0.0197047	-0.0224426	0.0367421	0.0209011	-0.00306072	0.141711	0.0417964	0.04159	0.0182209	0.0108146	-0.0274201	0.0116145	0.0770292	0.0380664	0.0470371	0.01313	0.0929261	0.0267021	-0.0121383	0.00247183	0.0254932	0.0545027	-0.167106	-0.000176256	0.0154154	0.0752151	0.00332987	0.0903351	0.0709133	0.0135559	0.00372067	0.0769177	0.0139284	0.0669247	0.0311717	0.0562051	0.027855	0.0373015	0.0283918	0.000194134	0.00988562	0.0495615	0.0122753	0.0259924	0.0352779
	0.0822137	-0.0208749	0.00175412	-0.024623	0.0346235	0.0502611	-0.0203975	-0.00835572	-0.012177	0.224782	-0.047498	-0.00125471	0.0246855	-0.000721425	-0.0189697	0.05916	0.108864	0.0149911	0.0226743	0.00334146	0.0403443	-0.00278752	-0.00835805	0.0226988	0.00883769	0.0205215	-0.122775	0.00823313	0.0620673	0.078557	0.0909304	0.105526	0.0678363	0.0274077	-0.00149345	0.0188372	-0.00635042	-0.0342698	-0.0218231	0.0529936	0.0398043	-0.0166488	0.0234439	0.052735	0.0348543	0.0401558	0.0231455	0.0197401	0.0113861
	0.0459131	-0.000927725	-0.018694	-0.0143784	-0.0140615	0.0258813	0.0202751	0.00808142	-0.0371108	0.116597	0.0216667	0.0929932	-0.0203894	0.038986	0.0238448	0.0229632	0.078541	0.00686398	0.0611385	0.0134223	-0.00671169	-0.0158065	0.0372213	-0.0175563	-0.0145488	0.00323149	-0.180498	0.010491	0.0215203	0.0782483	0.0644903	0.126702	0.0237789	0.00841304	0.0233746	0.00602792	0.0612861	0.0344179	-0.00410093	0.0881313	0.0381207	0.00266309	0.00700937	0.0199219	0.000755317	0.0318799	-0.0161681	0.0399038	0.0163926
	0.0192722	-0.023901	0.0988383	0.0246426	0.0183543	0.0283348	0.0294108	0.022736	-0.0301546	0.129558	0.0485692	0.0319164	-0.0625162	0.0741848	0.036173	-0.0246806	0.0601129	0.0369078	0.0289064	0.0800322	0.044726	0.0451968	0.00203709	0.012897	-0.00826854	0.0269482	-0.115774	0.0274085	0.0536899	0.104973	0.087001	0.150655	0.0294103	0.000985602	0.0689764	0.0399678	0.0355912	0.0315577	0.0576939	0.0623853	0.0193915	-0.0198637	0.00106178	0.0565158	0.0469669	0.0401108	-0.0252831	0.0308545	-0.0274999
	0.00814387	-0.00944483	0.0161673	-0.021849	-0.00276785	-0.0398589	0.072815	0.00181216	0.0234077	0.100379	-0.0199564	0.0527424	0.0138832	0.0403884	-0.0275378	0.0633671	0.0774082	0.0113562	0.0464472	0.0302148	0.0390803	0.0253689	-0.0320044	0.0349528	0.000201934	0.0450875	-0.108105	-0.0058001	0.0453682	0.0736088	0.00754291	0.0800354	0.0260312	-0.0118463	0.0366474	0.0496472	0.0578829	0.0318701	0.043631	0.0711506	0.0308437	0.0120874	0.0268327	0.0418416	0.0124095	0.0271814	0.0170852	0.0354229	0.0437399
	-0.0138083	0.0361237	-0.0277403	-0.000673062	-0.0100576	0.0674258	0.0454265	0.0234835	0.0485864	0.129797	0.0368443	0.0722429	0.00609407	0.0119541	0.0231638	0.048119	0.0620797	-0.0237196	-0.0225227	0.0287163	0.0819131	0.0323306	0.0491459	-0.0243773	-0.0285321	0.0253782	-0.118957	0.0304585	0.0015121	0.0668495	-0.00217963	0.123181	-0.00457046	0.0620669	0.0255347	-0.010054	0.0457615	0.045391	0.0333132	0.0479398	0.0359778	-0.00607504	0.00142083	0.0550111	0.0156617	0.0533988	0.024419	0.015503	0.0218357
	0.0278528	-0.0183915	0.0369183	0.00411957	0.0168596	0.00385227	0.0414465	0.0476425	0.00251989	0.0450958	-0.0030857	0.00811717	-0.00349077	0.0353659	0.0135292	0.018047	0.0826082	0.0154867	0.0153453	0.0171899	0.0230106	0.020767	0.00547077	0.0577115	0.0406488	0.0365875	-0.123645	0.00527531	0.0349351	0.101347	0.0253966	0.0874294	0.0412556	0.0382048	0.0652892	0.122328	0.0277538	-0.00368762	-0.00333966	0.0541707	0.0778908	0.0151958	0.0248675	0.0689712	0.0395427	0.0375535	0.00881253	0.0215634	0.0506473
	-0.0405633	-0.0368932	0.0305338	-0.00827554	0.00109296	-0.0194963	0.0511075	0.00392685	-0.00825587	0.124171	-0.0107575	0.0698834	-0.00273843	-0.0187587	0.0218052	0.0193385	0.155393	0.0256255	0.0389481	0.00361552	0.0879271	-0.00931997	-0.053144	0.0459196	0.000902728	-0.0281608	-0.118601	0.0201271	0.0269214	0.050334	0.0242234	0.166728	0.0477081	0.0394041	0.0626954	0.0464177	0.0437204	0.0568807	-0.012655	0.095178	0.0265038	0.000406305	0.0103645	0.0270349	0.0163687	0.0323369	-0.00638373	0.013798	0.0234276
	-0.0254314	0.0158705	0.0697911	0.0174859	0.00888557	-0.0193908	-0.0239432	-0.0152428	-0.0307018	0.10304	0.0295479	0.0201793	0.0211399	0.0285207	-0.0581778	0.0485966	0.0696281	-0.0138269	0.0160124	0.0110221	0.0666057	0.033566	-0.018263	0.0458033	-0.0141762	0.0575767	-0.0730886	0.0214911	-0.0406616	-0.000967911	0.0269167	0.0411523	0.0199675	0.020561	0.0103813	0.0558684	0.0405659	0.0332271	-0.00757692	0.101636	0.0479874	0.034324	0.0459001	0.00700548	0.0225225	-0.00171888	0.00634529	0.0603354	0.0302312
	0.0362018	0.00316675	-0.00169154	-0.00304945	0.000163343	-0.00019079	0.0312828	0.0343166	0.0312745	0.0323666	-0.0417607	0.0549193	0.0557032	0.00937634	0.0456287	0.0308924	0.0583799	0.0183163	-0.0163197	0.00354846	0.0267913	0.0325938	-0.0206696	0.0332331	0.0160602	0.0241777	-0.124796	0.0168412	-0.0196228	0.0479353	0.0251739	0.103559	0.0744668	-0.00622198	0.133223	0.0155887	0.0868576	-0.0193637	-0.0235176	0.027023	0.0567258	0.0193374	-0.0107274	0.00319059	0.0383792	0.034748	0.00535826	0.0193649	0.0319537
	0.0119446	0.0430124	0.0699227	-0.00583574	0.0137228	0.0636498	0.0174777	0.00115993	-0.011598	0.0412323	0.0074363	0.0748202	0.069642	0.0284789	0.0173019	0.0143351	0.102602	-0.0580213	0.0196523	0.0367158	0.0773988	0.104987	0.0388472	-0.00527249	0.0191663	0.0212921	-0.163818	0.0343352	0.0535843	0.0757887	0.0451481	0.0696301	0.0188876	-0.00205734	0.0928378	-0.0108398	0.0484111	0.0189218	-0.00213174	0.0384259	0.0166392	-0.0333587	-0.0148161	0.0252637	0.0256231	0.0416957	0.0332386	-0.00660047	0.0138986
	-0.0263054	-0.0320205	-0.00921899	-0.0200744	0.00289435	0.0147951	0.0192886	-0.00359751	0.0110023	0.0628991	-0.00664124	0.085751	0.0895466	0.0131346	0.0755554	0.0123111	0.0758993	0.0379952	0.0383388	0.00519849	0.0126591	0.027211	-0.0220875	0.00737988	-0.0125452	0.0334293	-0.107474	0.00667267	-0.0167391	0.0335945	0.0377929	0.0660325	0.000920355	-0.0156491	0.00669771	-0.0291747	0.0592073	0.0243441	0.0374347	0.0538699	0.036099	0.0110111	0.0362794	0.00113236	0.0237736	0.0615734	0.0389072	0.0451405	0.019744
	0.0259741	0.00872359	0.0430298	0.00634652	0.0167426	-0.0238853	0.0147112	0.015835	0.0166542	0.0709639	-0.0143534	0.00548495	0.0444828	0.0302651	0.0359079	0.0445493	0.110348	0.042134	0.0496116	0.0239884	0.0107085	0.0356873	0.00652578	0.0416802	0.00987122	-0.0157019	-0.122851	0.002263	0.00841923	0.064872	0.0164004	0.0730812	0.00902122	0.00803724	0.0491	0.0340564	0.0413784	-0.000323328	0.0179635	0.0762712	0.0223091	-0.0152099	-0.00791009	0.0122724	0.0152978	0.0384598	0.0323178	0.0271045	0.0280509
	0.016384	0.00779131	0.0543326	0.0145798	0.0103629	0.00583136	0.0404092	0.0596514	0.0326938	-0.0142604	0.0229676	0.117288	0.00957051	-0.00748718	-0.0277456	0.0159373	0.0881507	0.0147273	0.0131243	0.0122197	0.121697	0.0495629	0.0475024	0.0443994	0.00167503	0.038467	-0.111225	0.0274359	-0.0282205	0.0721582	-0.0466476	0.144213	-0.0206563	0.0636807	0.0560214	0.00378098	0.0408801	0.000618778	-0.0148684	0.0948445	0.0484678	0.00218714	0.00247252	-0.0371972	0.0119145	0.0620272	0.00486007	0.0459785	-0.00201344
	0.0686253	0.00803132	0.0678681	-0.0174416	0.0154632	0.0664339	-0.0170082	0.00677425	-0.0119926	-0.0361453	0.0325507	-0.0119219	0.00320477	-0.0430965	0.0453438	0.0725144	0.124443	-0.0516721	0.0180846	0.0127577	0.0595868	0.0677584	-0.0233441	0.0153072	0.00424518	0.0155808	-0.127026	0.016311	0.0300196	-0.00506512	-0.0346921	0.0784755	0.0494102	0.00149498	-0.0553598	0.102552	0.0422204	0.00301336	-0.000318923	0.0270757	-0.0136086	0.00208852	0.0162736	0.0391497	0.0300304	0.0543011	0.0481844	0.0472012	-0.0106879
	-0.0276682	0.0400363	0.0343989	-0.00547092	-0.0108409	-0.00565544	0.0109045	0.0267605	0.0575562	-0.0142245	0.0160391	0.0181971	0.0331063	0.0522206	-0.00113062	-0.0119795	0.0527225	0.0356124	0.014874	-0.00312657	0.0710522	0.0318289	0.0254276	0.000526794	0.0371058	0.0142833	-0.115492	0.00472677	0.0515476	0.0114023	-0.0186889	0.0681266	0.052935	0.021895	0.046399	0.0353463	0.0632861	-0.0245067	0.00079751	0.0107362	0.0450603	0.0427231	0.0461996	0.0121417	0.0247452	0.0383457	0.0141505	0.00184185	0.0375419
	0.0281095	-0.0144388	0.0125631	0.00380364	0.0426633	-0.0119035	-0.0103709	0.0112948	-0.00350908	-0.0381456	-0.0233281	0.0170968	0.00054915	0.0225077	0.0291087	0.0352589	0.136615	-0.000509309	-0.0171558	0.0184992	0.101518	-0.0147108	0.0362415	0.0246727	-0.0174223	-0.0241777	-0.114429	0.0600365	0.011864	0.0669168	-0.00586347	0.116267	0.0242824	0.00170905	0.0493338	0.0165585	0.0517989	0.0565196	0.00809318	0.00444764	0.033292	0.00828147	0.0255282	-0.0324253	0.0001446	0.0290843	-0.024537	0.00802836	0.0026572
	0.0293187	-0.0112868	0.0510192	-0.00217867	0.0228698	0.060275	0.0501741	0.0582092	0.00534385	0.0189963	-0.0286535	0.0473692	-0.0200091	0.0100441	0.0182038	0.0507178	0.0614429	0.0810044	0.0596277	-0.023708	0.0425564	-0.010219	0.0243775	0.00305991	0.012461	0.0102941	-0.106908	0.0638824	-0.0194638	0.0254485	0.0110188	0.100924	0.0287011	0.00316575	0.0698958	0.0367885	0.0176506	-0.018887	0.0500467	0.0493242	0.0439511	0.035958	0.0673215	0.0159506	0.00306765	0.0333212	0.000175149	0.0200449	0.0120749
	-0.0139945	0.0116593	0.0631844	-0.0262793	-0.0144099	0.0744621	-0.0240777	0.0227587	0.0445012	0.0875354	0.0349066	0.0199135	-0.00581147	0.0228645	-0.00206185	-0.0199887	0.0621653	0.0548904	-0.0021517	0.00616919	0.0607891	0.0529989	0.060576	0.0181997	-0.00171443	0.00897847	-0.00963504	0.0417452	0.0388287	-0.0177075	0.0504187	0.122058	0.0103045	-0.0100664	0.00811303	0.0567201	0.0199604	0.0377195	0.0351005	0.0927594	0.0272964	0.000907572	0.0215282	0.0260027	0.000794429	0.0396245	0.0271043	0.0291849	-0.0126166
	0.0255831	0.0337834	-0.0116485	0.033925	0.0214392	0.0288756	0.0127005	0.0185023	0.0202136	0.130552	-0.000580726	0.0236175	-0.037063	0.0423277	-0.000799683	-0.004103	0.0512011	0.0380921	-0.0115795	0.0271138	0.0465176	0.0129434	-0.00541466	0.00495832	0.0182951	0.0626326	0.0274106	0.0123371	0.030063	-0.00620219	0.00232198	0.0562511	0.0393711	0.0238914	0.0345283	0.0216072	0.0875734	0.0147026	0.00049254	0.0481572	0.036433	0.0268997	-0.0125757	-0.00807753	0.0185297	0.0344926	0.020105	-0.0123751	0.00442977
	-0.0109104	-0.0133375	0.0864887	0.00425563	0.00694997	0.0491217	0.0657746	-0.00759465	-0.0315271	-0.0201121	0.0549902	0.058667	0.0206779	0.0568227	0.000858431	0.0227744	0.0974608	0.0261193	0.00509299	0.0409093	0.0553731	0.0251503	0.0696279	0.0492599	0.00899668	-0.0110215	0.0295429	0.0263626	0.00174435	0.0511241	0.022901	0.171358	0.00795167	0.0245301	0.0634171	0.0688982	0.0251678	-0.0167516	0.0348961	0.0239762	0.0408525	0.0296424	-0.0109515	0.0225715	0.00266462	0.0454029	-0.0281051	0.0519121	-0.0221865
	0.0155709	0.0204286	0.0561696	-0.026511	-0.0105952	-0.0329231	0.0338456	-0.0364125	0.0234776	0.0636031	0.0346723	0.00548946	-0.0327502	0.0502761	0.00418217	0.00487665	0.0803043	0.0570623	-0.0101395	0.030687	0.0632049	0.0374337	0.0513837	-0.0187561	-0.017291	-0.0085424	0.0474766	0.0368764	0.0611601	-0.00822444	0.0372373	0.0870987	0.0596965	0.0359638	0.0796172	0.0247811	0.0614673	0.0915703	0.047946	0.0761124	0.0449458	-0.0132716	0.0529466	0.0364034	0.0143944	0.0415096	0.0176703	-0.0270776	0.00228549
	0.0457494	0.0100156	0.0103492	0.00149155	0.0424907	0.0586556	0.0443886	0.0202041	-0.0109277	0.0787343	0.047214	0.0241774	-0.0401033	0.0398708	-0.0183784	0.0274228	0.0606806	0.0309483	0.0429691	0.00254343	-0.000459982	0.034058	0.0750028	0.00769432	-0.0183856	0.0128708	0.06288	0.0342656	0.0365168	-0.0532762	0.0216634	0.131058	0.0172478	-0.0125672	-0.00105546	0.0771689	0.112823	-0.0306201	-0.0341655	-0.0118293	0.0207776	0.0358044	-0.00476604	0.0312648	0.0153592	0.0273577	0.00880274	0.0196458	0.0311039
	0.0752716	0.0572846	0.0104984	0.00272149	0.00696859	0.0621524	0.0538797	0.034568	0.0532427	0.17933	0.0339876	0.0877266	-0.0215059	0.0241614	0.000412976	0.0416162	0.0622271	0.0933809	-0.00910094	0.0147729	0.0145943	-0.00847789	0.0191608	-0.00100711	0.00621388	0.080323	0.0543994	0.0326083	0.0194045	0.0122388	0.0267793	0.107136	-0.017201	0.00885082	-0.0154138	0.00750775	0.0921518	0.0143533	-0.0384863	0.0910296	0.0382374	0.0130816	0.0447695	0.0222068	0.04527	0.050612	-0.01514	0.0201808	-0.00277836
	0.0141864	-0.045174	0.0775236	-0.0273724	0.0133597	0.00911779	0.0186858	0.0276113	0.0971287	0.142972	-0.028161	0.122968	0.0639123	0.0277357	0.00322105	0.0272432	0.149556	0.00699586	0.0586004	0.0274723	0.0165943	0.050741	-0.0435707	0.0526667	-0.0281189	0.0584677	0.0541384	0.0321145	0.0149887	0.0628906	0.0205973	0.134668	0.0363253	0.0197676	0.0582701	0.0223529	0.065242	0.0817513	0.0260916	0.0367755	0.0528795	0.00325331	-0.00186441	-0.0234057	-0.0050913	0.0454924	0.0152765	0.0411778	0.00922686
	-0.00752215	0.0738887	0.00751295	-0.0154678	0.0394868	0.00621893	-0.0469295	0.0709958	0.04425	0.109116	0.00149684	-0.000834724	0.0156193	0.0352834	0.0379466	0.0168776	0.135501	0.00111006	0.050848	-0.035951	0.0546934	0.0222428	-0.00514259	0.0321212	0.0202614	0.0320834	0.0602339	0.00335708	0.0217134	0.0211583	-0.00974139	0.159267	-0.010543	0.0589445	-0.0054537	0.0208964	-0.0387715	0.00391244	0.0129047	0.0707245	0.0465208	0.025108	0.0334432	0.0218648	0.0306811	0.045969	-0.00573148	0.0295453	-0.00272197
	0.0024919	0.0809072	-0.0193128	0.0302613	-0.00604144	-0.015943	0.0248048	0.0178742	0.00445631	0.0876723	-0.0203784	-0.0134936	0.0127444	0.051611	0.0596345	0.0961284	0.101219	0.0226886	0.047405	-0.0277907	0.1024	0.0379236	0.0544273	0.00682148	0.0220287	0.0516958	0.0455062	0.0372108	0.0134629	-0.0120339	0.0409749	0.109283	0.0699998	0.0276383	0.0283543	0.0399632	0.0190991	0.0039407	-0.0209079	0.0519532	0.0389612	0.0391061	0.0231757	0.0301065	0.0220132	0.0328466	0.00315802	0.0152354	0.0188678
	0.00748753	0.0592942	0.0312286	0.0157947	0.00634064	0.0218883	0.0373317	0.0149752	0.0897706	0.1216	0.0426346	0.0714531	-0.0142731	0.0526101	0.0716266	0.0119863	0.0620218	0.00426176	0.0606991	0.0203173	0.0951115	0.0501785	0.0292095	0.00886236	-0.010074	0.0462396	0.0420682	0.0319457	-0.000791261	0.00307938	0.0178554	0.13595	-0.0158833	0.0493544	0.11404	-0.0258974	0.0541065	0.0632704	-0.00219822	0.0620319	0.0619535	0.0708689	0.014512	-0.0123766	0.0282803	0.0332767	0.000664624	0.0288863	0.0723495
	0.0214856	-0.0325841	0.0675788	0.00755746	-0.00545538	0.155374	0.0280422	0.0299839	0.0345898	0.135855	0.0209162	0.012704	0.0481643	0.0183946	0.0310107	0.0308487	0.136098	0.0242636	-0.0108982	-0.0282823	0.0411311	0.0178986	0.0200301	0.013791	0.0233421	-0.0116703	0.0473656	0.0364682	0.0343509	0.0446214	0.0495675	0.0758759	1.90921e-05	0.0215304	-0.018979	0.0398916	0.0276465	-0.0139854	0.0359104	0.0465755	0.0486079	-0.0232634	0.0273889	0.0800703	0.0204519	0.059197	0.003385	0.00663615	0.00472836
	0.0187762	0.0224737	-0.037448	0.0148219	0.00146121	0.00542836	-0.0202204	0.0312227	0.0521847	0.140743	0.0113162	0.00928682	0.0376795	0.0108776	0.0294094	0.0466694	0.0374822	0.00535919	-0.0316996	0.0344843	0.0602233	0.00396337	-0.0421558	0.00134796	-0.0145096	0.0585707	0.0396709	0.0361875	0.00951698	-0.0258869	0.0237475	0.110765	0.0413546	0.0114977	0.0625425	-0.0148656	0.04506	0.0026794	0.0250278	0.0618529	0.000788223	0.0264529	0.0109913	0.0153364	0.00661606	0.0348897	0.0259663	0.0140515	-0.00690427
	-0.00490746	0.0240579	0.0269589	0.00109354	0.0108578	0.0400597	-0.00528432	0.00179255	0.0316136	0.124411	0.117377	-0.0267032	0.0530289	0.0147683	0.00586759	0.0209925	0.0943788	0.0454639	-0.00584678	-0.0161843	0.0777958	0.0015237	0.040661	0.0116144	-0.00713237	0.00407402	0.0375758	0.0270418	0.0206442	0.0103932	0.0185316	0.12174	0.0280156	0.0299986	-0.0711748	0.0189766	0.0435007	0.0429904	0.0212177	0.0729502	0.0236543	0.0465081	0.0122648	0.00515634	0.00272543	0.0650234	0.0353479	0.0262597	0.0474224
	0.0757946	0.0284973	-0.00216505	0.021635	0.0158903	-0.0342229	0.00423756	-0.00174653	0.016286	-0.00600893	0.0441049	0.00860583	0.00237939	0.00486759	0.0489769	0.0356364	0.0266983	0.0390001	-0.0285226	0.0349809	0.0476567	0.0323297	0.0656331	0.0292972	-0.013117	-0.0320108	0.03126	0.0303153	0.0128335	-0.0298762	-0.0151723	0.110259	0.0254842	0.0351072	0.0583478	0.0566522	0.0564192	-0.00279753	0.0664901	0.0925823	0.0447601	0.0464513	0.0384149	-0.00807659	0.0464725	0.0423576	0.0120561	0.0316368	0.0293927
	0.0508233	0.0301128	0.00944776	0.0108901	-0.00790001	-0.00710742	0.0271265	0.0269711	0.0601245	-0.00255193	0.108473	0.0335159	-0.0241161	0.0731526	0.0824322	0.0133203	0.0916798	-0.00123711	0.0343121	0.00970912	0.0609787	0.012093	-0.0347784	-0.0262549	0.0119469	-0.0437234	0.041665	-0.0103475	0.0234727	-0.00692872	0.0467865	0.118356	0.0465407	-0.0286318	-0.0375338	0.0527826	0.0585627	0.064464	0.000348212	0.0323418	0.0342904	0.0542174	0.0114195	-0.00407152	0.0260281	0.059984	0.0205845	0.0178869	0.0210479
	0.00616672	0.00591708	0.0221663	0.0576335	0.0362533	-0.0195002	-0.0196849	0.0191409	0.0510506	0.049903	0.0313846	-0.032912	-0.08388	0.0521045	0.00464573	0.00875996	0.109941	-0.0014225	-0.00288338	-0.0161605	0.0262044	0.0283095	-0.048757	-0.00767323	0.00337805	0.0271238	0.00589261	0.0301064	0.0421016	0.0363564	0.00443495	0.0815095	0.0289463	0.0180398	0.0343984	0.00940167	0.063721	0.0392404	-0.00990614	0.0667184	0.0285906	0.0381691	0.0183322	-0.0270278	0.0493913	0.0374627	0.0129947	0.0276849	0.0147921
	-0.0105378	-0.00545026	0.00100966	0.0040893	0.0279397	0.0369113	0.0223176	-0.00893726	0.0164061	0.0941467	0.0671662	0.0778824	-0.0406511	0.0246828	0.0531143	0.0174415	0.0752673	0.0782534	-0.00939281	0.0283104	0.0685604	0.00490611	0.0112834	-0.0216984	-0.0202989	0.0456151	0.0718911	0.0258143	0.00482002	0.0312689	0.0517148	0.114293	0.0365082	0.0146617	0.0244909	0.0499943	0.0246922	0.0240296	-0.00981309	0.0483265	0.0440336	0.0111536	0.0442638	0.0326472	0.023637	0.00237613	-0.00101021	0.00186552	-0.012729
	0.0294644	0.0542669	-0.0138903	-0.00447991	0.00492774	0.0181595	0.00979237	0.0244925	0.0158379	0.0724212	0.0760509	-0.00803649	0.0236429	0.0358305	0.012043	0.0337393	0.107329	0.0700131	-0.00967412	0.0144292	0.0822143	0.0503447	0.0542127	-0.00761728	-0.0151637	0.015041	0.0538329	0.0241645	0.0695884	0.00339407	-0.0437685	0.106646	0.0174143	0.0216338	-0.0226084	-0.0322064	0.100417	-0.0130528	0.0572951	0.0697602	0.0287674	0.061673	0.0600883	0.0177772	0.0356074	0.0208598	0.00965106	0.0363416	0.0460837
	0.00628198	0.0115671	0.0634444	-0.0139587	0.00951057	-0.0610973	-0.0146202	0.029115	0.0187963	0.0741405	0.0428275	-0.026619	0.0181135	0.0317685	0.0179041	0.0437399	0.100123	0.0916453	0.028417	-0.00432323	0.0545062	-0.0061109	-0.0240911	-0.0423769	0.0394078	0.0133923	0.0733626	0.0418909	0.0446705	0.0357978	0.0222479	0.142687	0.0308357	0.0345403	-0.0429521	0.0148979	0.075707	0.0848267	-0.0207873	0.0233484	0.0445434	0.0275763	-0.00299457	0.0296466	0.0371516	0.03566	0.00801946	0.00862307	0.0316472
	0.00385514	0.0230623	0.0128639	-0.0106785	-0.0270495	-0.00129772	0.0501483	-0.0100204	0.0271258	0.153831	0.0355497	0.036555	0.0120862	0.0219596	0.0211924	0.0800975	0.119246	0.01749	0.0194881	-0.0245443	0.0284936	0.0332984	-0.00972541	-0.00102658	0.0181805	0.0320956	-0.0331283	0.0492628	-0.0147404	0.0264155	0.00374732	0.0762497	0.0127253	0.0481387	-0.0108136	0.00680145	0.0673313	0.028648	0.0450923	0.0420087	0.0245677	0.0404978	0.034315	-0.0182417	0.0363945	0.0354151	0.00751813	0.0275014	0.0399724
	0.00893156	0.0347766	0.0188303	0.00982214	-0.00322501	0.049235	0.0254765	-0.0159175	0.00462995	0.0459854	0.0554463	-0.0263656	0.043944	0.0156908	0.0122992	0.0253035	0.0728568	-0.0133448	0.0384526	0.0285826	0.0427696	0.0200141	0.0406599	0.0283027	-0.0554058	-0.0201097	0.0103306	0.017248	0.0641844	0.0148253	0.0426701	0.12168	0.00551181	-0.00307145	0.0276382	0.0305609	0.122832	0.00632079	-0.0791682	0.0562743	0.066836	0.00413202	0.0230095	0.0465949	0.0158056	0.062428	0.0449241	0.0410906	-0.0170381
	0.00331261	0.0395256	0.0306987	-0.0292309	0.00378966	-0.055774	0.0181233	-0.0255815	-0.00942499	0.105703	0.0826883	0.0357854	0.0088463	0.0207434	0.0819974	0.0166027	0.0824928	0.0311898	-0.0128843	0.0119704	0.0682026	-0.0215164	0.0360089	0.0638655	0.0582974	0.0658883	0.0483246	0.0270298	0.0196609	0.0212116	-0.0435998	0.0717488	-0.0123211	0.00358876	-0.0475995	0.0179089	0.0619082	-0.00112112	-0.0406294	0.0562075	0.061759	-0.0106217	0.0468971	0.00335265	0.0350905	0.00670227	0.0342411	-0.0197191	0.0131186
	0.00854903	0.0478918	0.0394953	-0.0146521	0.00221965	-0.0553012	0.0132393	-0.0370233	-0.0222539	0.0839892	0.0995841	-0.00310151	-0.0136842	0.0788835	0.0841241	0.0454657	0.0476297	-0.0179504	0.0156252	0.0695282	0.0567093	0.02155	0.024455	0.000127291	0.0294824	-0.0525747	0.050205	0.00516764	0.0283446	0.042256	0.0773702	0.0501646	0.00699209	-0.0449012	0.0252723	0.0702017	0.0928671	0.0426186	0.0042597	0.0298188	0.0438628	0.00996387	0.0490962	0.0386669	0.0464689	0.0411535	0.0308305	0.0181755	-0.0176003
	0.0411794	0.0765073	-0.00564661	-0.00196432	0.00253562	0.0213082	0.0368799	-0.0214791	0.028448	0.0358136	0.0808041	0.0715287	0.0429122	0.0514276	-0.0212252	0.0434364	0.117516	0.0568828	-0.0224505	0.00317123	0.0031298	0.0471453	-0.0422474	0.0214306	0.0228668	0.035539	0.083684	0.035635	0.0267187	0.0308178	0.0237791	0.0940589	0.0133641	0.0629891	-0.020539	0.0639913	0.0456869	-0.0273789	0.013854	0.0408175	0.0495106	0.0383731	0.0572324	0.00393047	0.022118	0.0157258	0.00976413	0.0242612	0.0316605
	0.0217884	0.170174	0.0406943	-0.0224245	0.0349321	0.0389209	0.0315085	0.00291943	0.0447821	0.0633285	0.032436	0.0105726	0.0612186	0.0634347	0.0220096	0.0100381	0.12764	0.0997965	-0.00622032	0.024591	0.0277199	0.056995	-0.0352361	0.0122137	-0.0115113	0.0455121	0.0331129	0.038791	-0.000594073	-0.0102845	0.0428882	0.0964451	0.034739	0.00637766	0.0358331	0.0946513	0.0102128	0.0143404	0.0288997	0.0516332	0.0220611	0.0304096	0.0342449	0.0282715	0.0978078	0.054605	0.0226565	-0.0103874	0.0341151
	0.0299243	0.0540158	-0.0216344	0.0112616	-0.00532962	0.00350392	0.0488828	0.0181021	0.0537073	0.0488739	0.0889287	-0.0308878	-0.0140122	0.0439431	0.0402475	0.0401496	0.0329576	0.0109042	-0.015412	0.0623944	0.00818848	0.0344591	0.0275898	0.0643183	-0.0453476	0.0226561	0.00367035	0.0313899	0.0450247	-0.00173929	0.0425245	0.0870059	0.0223062	0.0738216	0.0414227	0.0115106	0.0167563	0.00346346	0.033592	0.0402115	0.0499868	0.046865	0.0420696	0.0464923	0.049275	0.0509437	0.0308643	0.0468466	0.0418179
	-0.00244232	0.125311	-0.0350113	0.00540193	-0.0436803	0.00686935	-0.00482752	0.00958262	0.00223615	0.0514864	0.0608629	0.0189572	-0.0268698	0.119917	0.0423185	0.0659244	0.0462705	0.0490929	-0.00262545	0.00933755	0.0860149	0.00282612	0.0593727	-0.0214475	0.010149	0.00286743	0.0161277	0.0248059	0.0170069	0.0571162	0.0826417	0.149753	0.0272289	0.00440522	0.0515864	0.0324951	0.0610856	-0.0092436	0.0342349	0.0611506	0.0584954	0.0430251	0.00958623	0.0416609	0.0001959	0.026217	0.0420065	0.0384003	-0.00991326
	0.0463976	0.0133623	0.0568289	0.0247998	0.0470136	0.0342214	0.0140267	0.0400884	0.0540832	-0.0307772	0.0456188	-0.00642957	-0.0205165	0.0488232	0.0188799	-0.00415433	0.169057	0.0382299	0.0102923	0.043435	0.0053385	-0.0069968	-0.0159413	0.0221588	0.00647488	0.0102638	0.0104765	0.00066908	-0.00475122	0.0159205	0.0329746	0.125386	0.0128738	0.00751625	0.0110105	-0.0276368	0.0553591	0.0552406	-0.00141268	0.0768044	0.0188899	0.0140844	0.0221082	0.0495755	0.00994283	0.0518674	0.0270866	0.068921	0.00356905
	0.0129233	0.0639513	-0.00670988	0.0140495	-0.00111504	0.0115955	-0.0614923	0.0191807	0.0226566	0.118566	0.0445286	-0.00231377	0.0289626	0.104913	0.021133	-0.01749	0.121384	0.0374753	0.00644383	0.0289607	0.102785	-0.00945015	-0.0218651	-0.0192017	-0.00924937	-0.0218614	-0.0126628	0.0183308	0.0322843	0.0619199	0.0293921	0.129101	0.0295327	0.0477658	-0.0714911	0.0354189	0.0267448	-0.0423416	-0.0283525	0.0495759	0.0447607	0.0605096	0.0437911	0.0623887	0.00257685	0.0374075	0.0383522	0.0478693	0.0363713
	-0.00193098	0.0298989	0.0582823	0.00703559	0.0363294	-0.00647762	0.0204123	0.0284247	0.0598446	0.0484551	0.0699083	0.0416817	-0.0231183	0.0885236	-0.0315231	0.0588647	0.108032	0.0282507	0.0472701	-0.00314481	0.0591586	0.0182812	0.0611165	-0.0376219	-0.00346532	0.0426864	0.0201775	0.0288249	0.00531004	0.0651994	0.0616498	0.0970209	0.000783491	-0.0221936	0.0131755	0.0366357	-0.0212256	0.0441152	0.0412274	0.0489427	0.0969534	0.0121114	0.0521261	0.0503325	-0.000636804	0.0505332	0.0562983	0.0154709	0.00916166
	0.00843018	0.027163	0.0197616	-0.0023771	0.0303411	0.0372717	0.072109	0.016753	0.0561633	0.0301283	0.119278	0.0167196	0.0415838	0.107699	0.0283044	0.0610501	0.0670175	0.0934904	-0.0121977	0.00909772	0.0344922	0.0116606	0.0346732	0.0139516	0.0157638	-0.00572948	0.106856	0.0235687	0.0669803	0.0576201	0.0772748	0.0620329	0.0616377	0.0383771	0.0160009	0.0809006	0.00558894	0.108462	0.00928008	0.0282303	0.0397421	0.0291657	0.0483229	0.0415013	0.0375975	0.0639349	0.0358819	0.041732	0.00473618
	0.0229635	0.1131	0.0279237	0.0295562	-0.025292	-0.0453001	0.0100723	0.00147583	-0.00512032	0.0376049	0.0516473	-0.00742867	-0.0268787	0.0286805	-0.00132364	0.0163275	0.0932835	0.0457779	-0.0373657	0.0535599	0.0613519	0.00512197	0.0281369	0.0124197	0.00368102	0.064718	-0.00965914	0.0473015	0.0453437	0.00689628	0.118202	0.122989	0.0217384	0.0178795	0.0596736	0.0386476	-0.0200044	-0.00290119	0.0785373	0.0165172	0.0473648	0.0401025	0.0461273	-0.00176632	0.00374493	0.060242	0.0560723	-0.0362899	0.0138038
	0.0368688	0.0142604	0.0806793	0.00773313	0.0116632	-0.0631195	0.0294275	-0.021192	0.0219715	0.0900846	0.0711458	0.0288568	0.0714566	0.11363	-0.0611085	0.0339675	0.0629694	0.0732126	0.0576654	-0.0300218	0.0807712	0.0168658	0.0199402	0.000251234	0.0122277	0.0320532	0.02588	0.0211539	0.0809728	-0.0266509	0.0592017	0.0733978	0.0033382	0.0136189	0.0102201	0.0624274	0.0221696	0.0299665	0.0328733	0.041959	0.0670646	0.0102761	0.040323	0.0399056	0.00153101	0.0193654	0.0579319	0.0367062	0.0687565
	0.0163904	0.0772327	0.100344	0.0222565	0.0382674	-0.113883	0.0615128	-0.0222844	0.0226042	0.166226	0.0969464	-0.00184092	0.0567754	0.0781182	0.0157548	0.0679818	0.10714	0.0203642	0.00975447	0.0429248	0.0538377	-0.016123	-0.0168584	0.0261135	0.012036	-0.0581642	0.0370803	-0.00441523	0.0146442	-0.044378	0.131887	0.104842	0.0477116	0.0280864	-0.023927	-0.00809454	0.0060077	0.00656961	0.0566406	0.0546826	0.0273547	0.0330888	0.0394862	0.0905877	0.0254689	0.0323154	0.0356771	0.0298806	0.0166981
	0.00598733	0.0708082	0.0209009	-0.00452497	-0.0161464	-0.120033	-0.0346477	0.0107647	0.00910814	0.142221	0.0159029	0.0271796	0.0540284	0.085355	-0.0165168	0.026174	0.053625	0.117295	0.0188653	0.0302082	0.06084	0.0246325	-0.00335082	0.0193131	0.054917	-0.00944549	0.0278003	0.0143892	0.0149999	0.0110467	0.0352807	0.073817	0.00727384	0.0549051	0.0390034	0.01018	0.0222426	0.0140827	0.00187643	0.0549468	-0.00528266	0.00526829	0.0442363	0.0537597	0.0167275	0.0488607	0.045886	0.0061393	0.0196389
	0.0155834	-0.00804083	0.045522	0.0229129	0.0139038	-0.0152956	0.00226063	-0.0032226	-0.0173551	0.0484832	0.0707372	0.011754	0.00586078	0.11128	-0.0157808	0.0381992	0.0517107	0.0941871	0.0077849	-0.009776	0.0130013	0.00174894	0.00649922	0.00452708	-0.00902341	0.0218069	0.0377808	0.0490213	0.0267378	-0.0104349	0.0933515	0.055918	0.0354364	0.0143112	0.05999	0.0469746	0.0615281	0.0435535	0.0843692	0.0670962	0.0353311	0.0310806	-0.0045153	0.0304869	0.043645	0.0286503	0.01936	0.0401635	0.0401185
	0.00181001	0.0139534	0.00544189	-0.00616441	-0.00913535	-0.00973608	0.0824136	0.00161417	-0.0127137	0.0350315	0.082245	-0.0151075	-0.0253473	0.105751	-0.0214702	0.0322623	0.0610428	0.0557723	0.0422769	0.0800881	0.0519627	0.0448755	-0.0793734	0.00579151	-0.00291429	-0.00591117	0.0797113	0.0381437	-0.00532088	0.0334731	0.0496211	0.0476641	-0.00104861	0.048973	-0.0225165	-0.00307815	-0.0322128	-0.0184786	0.0476889	0.081068	0.0379745	-0.00313385	0.0523896	0.0644022	0.0149648	0.0534066	0.0705076	0.0144667	0.0487758
	0.0272147	0.0214024	0.00464282	-0.00624737	0.00384936	0.0709995	0.00509032	0.00585106	0.0241752	0.0531668	0.0667301	0.0247511	0.019232	0.0564642	0.0534655	0.0543976	0.124106	0.0443631	-0.00240843	0.0356805	0.0305379	0.0450736	-0.0510751	-0.0113915	-0.000134482	0.0944489	0.0590352	0.0555611	0.0434377	0.0143479	0.0535499	0.0558381	0.0694643	0.0275971	0.0301934	0.00193393	0.0668057	0.0365323	0.0430076	0.0351316	0.0454895	0.0350909	0.0432332	0.0519007	0.00593516	0.0528054	0.0353619	0.0667881	0.0138749
	0.00970617	0.0611884	0.0231875	0.0106984	0.0266213	-0.068577	0.0246284	-0.00525791	0.0806809	0.0559642	0.0901433	0.0324304	0.0318967	0.0521416	0.0657801	0.0104463	0.109815	0.0763897	0.00450146	0.0184713	0.0584497	0.0343552	0.0266499	0.0457044	0.00269915	0.0117557	0.0302393	0.0139638	0.0510395	-0.000784399	0.0667103	0.111583	0.0599505	0.0338141	0.015584	0.0685635	0.0231665	0.05904	0.00491818	0.0214369	0.0738754	0.0332381	0.053727	0.0416139	0.015474	0.0398152	0.0355234	0.0435492	0.000502936
	-0.00398256	0.111525	-0.00130469	0.0201686	0.0353547	-0.00746936	0.0533588	0.00632963	0.0240172	0.106251	0.125967	0.0222362	0.047521	0.0689196	-0.00976412	0.0305939	0.134709	-0.0113894	0.0117109	0.0301078	0.0294578	0.0304701	-0.0179118	0.0621738	0.0176538	-0.0439536	0.0659575	0.0203297	0.00288161	0.042998	0.0420981	0.0866602	0.0376337	0.0231772	0.0266412	0.00541552	-0.0204805	0.00147193	-0.0170353	0.0581946	0.0706718	0.0359935	0.0449984	0.0331231	0.0288727	0.0395152	0.0757038	0.0509247	-0.00773035
	0.0137842	0.0836298	-0.031875	-0.00233977	0.0233671	-0.0810615	0.0101821	-0.0109218	0.0116652	0.113706	0.0812385	0.0576251	0.00146257	0.115084	0.0416426	0.0591097	0.0722898	0.0281942	-0.0185354	0.0107932	0.0168284	0.0244978	-0.0211949	-0.00562633	0.0234836	-0.019788	0.0433432	0.0110201	0.0590847	-0.025173	0.0614286	0.121443	0.0136094	0.0370772	0.016798	0.0394807	0.0336665	0.0208916	0.117442	0.0213783	0.0343337	0.0346727	0.0386424	0.0371567	0.0174939	0.0420154	0.0533145	0.0599167	0.037274
	0.0484097	0.0541632	-0.00036634	0.014266	0.0400956	0.0321657	0.0106152	0.0485934	-0.00866983	0.128181	0.143019	0.0299296	0.0592335	0.022863	0.0508519	0.0666179	0.143018	0.0375376	-0.00635629	0.0235773	0.067985	0.083183	0.00538597	0.0289208	0.0213572	0.00972409	0.0561919	0.0214629	0.0470418	-0.0385833	0.0221557	0.128452	0.034747	-0.0280517	0.0317708	0.0282742	0.00906456	0.0518546	0.0425265	0.0611704	0.0602509	-0.00467444	0.0130861	0.0765328	0.0787393	0.0494824	0.0891983	0.0453783	0.0374726
	0.0791681	0.0429859	0.0280201	0.0377375	0.0158122	-0.0180071	-0.0126529	0.0372557	0.0348097	0.115818	0.122036	0.0424033	-0.00091018	0.0474168	0.0185061	0.0479044	0.112088	0.0992695	0.0231621	0.0243583	0.0199588	-0.0137962	0.00815971	0.00924282	0.0381548	-0.0417591	0.0952756	0.0164057	0.0119545	0.0224789	0.0267224	0.145533	0.0203262	0.0274395	-0.00507724	0.0308433	0.0661362	0.0215083	0.0275401	0.0360242	0.0725793	-0.00326436	0.050443	0.0187299	0.0222436	0.0421246	0.0297014	0.0377614	0.0334374
	0.0702551	0.0113227	-0.00333056	0.00253701	-0.0127428	-0.0225364	0.0113106	0.0507534	0.0403944	0.0903557	0.170628	-0.026437	0.0235943	0.0903333	0.0495387	0.0458413	0.116065	0.0609665	0.00838865	0.0216139	-0.00340786	0.0105215	0.0292042	0.0255934	-0.00421001	0.0302402	0.00336857	0.00104798	0.0324736	-0.0433928	0.0531928	0.129737	0.0493395	0.0321364	-0.0631793	0.00725147	0.0575625	-0.0461597	-0.00478237	0.0395159	0.0899999	0.0472592	0.0718503	0.0177965	0.00924998	0.0599312	0.0294838	0.0668986	0.00789058
	0.0826744	0.0139234	0.0582484	-0.0187874	0.0156181	0.0273647	0.00170055	0.0219185	0.0131325	0.0698952	0.0439209	-0.0336926	-0.0186018	0.104412	0.0376845	0.0469881	0.10029	0.0529334	-0.0221266	-0.0149776	0.0227072	-0.00595378	0.000931081	0.00998401	0.0284448	-0.0450814	0.0378398	0.044196	0.0583582	0.014059	0.12209	0.123775	0.0283628	-0.00267957	-0.018589	0.030538	-0.0280951	0.00846025	0.0512986	0.0470398	0.068085	0.0460949	0.0586173	0.048531	0.053542	0.0273579	0.030367	0.0331981	0.0191218
	0.00799175	0.124473	0.0230768	-0.0170477	0.0451967	0.0509288	0.0182793	-0.0239708	0.0117122	0.080409	0.105942	-0.0158752	-0.0604581	0.0438478	0.0498895	0.0584988	0.0758725	0.0865983	0.00492133	0.0133762	0.0592168	0.0025566	-0.0147323	-0.0155403	0.0274358	0.034963	0.0405684	0.017209	0.0642034	-0.0332619	0.0282261	0.106561	0.0500017	-0.00432844	-0.024164	-0.00871155	-0.0116112	-0.00978125	0.0461938	0.111016	0.0861355	0.00735578	0.044403	0.0566902	0.0268031	0.0543534	0.0351929	0.0390964	0.0252677
	0.00504736	0.0637402	0.0113908	0.0233895	0.00843164	0.0520645	0.00762717	-0.00521943	-0.0124366	0.155604	0.0891111	-0.0195494	0.0225913	0.069792	0.0566953	0.025733	0.12413	0.0955544	0.0163891	0.0515803	0.00902748	0.0360608	0.0222621	0.00954239	0.0207155	0.0243412	-0.0044908	0.0174397	0.0418504	-0.00651594	0.10197	0.106131	0.0412433	0.0115256	0.0715164	0.0369286	0.0438544	-0.000829148	0.0668525	0.0434286	0.0828346	0.00235065	0.00478815	0.0749674	0.0352686	0.0360905	0.0395463	0.0106873	0.00476296
	0.0692912	0.089839	-0.0230855	-0.0176484	0.046841	0.0908382	0.00564451	-0.0301179	0.0219295	0.0851103	0.119873	0.025959	0.0103937	0.028087	0.0131252	0.0236112	0.0402713	0.0620094	-0.0137869	-0.00509568	-0.00811451	0.00295808	0.0576954	0.0155965	0.0237909	0.0119192	-0.0414071	0.0260557	0.0159366	-0.0166946	0.151582	0.082216	0.0118417	-0.0467633	0.0179626	0.0165165	0.0523707	-0.00293856	0.0710001	0.0128336	0.0626921	0.0346854	0.0133854	0.0597267	0.0149404	0.047542	0.0593469	0.070478	-0.0123687
	0.00134666	0.0132113	-0.0154097	0.000666248	0.0564938	0.210554	0.0253277	-0.0267028	-0.00698362	0.0697687	0.156476	0.0374044	0.0109805	0.0821375	0.0110108	0.0467104	0.0914559	0.0688978	0.0370453	0.0112699	0.0206604	0.0510891	-0.0148475	0.00501227	0.0107552	0.0723385	0.0570986	0.020637	0.0297993	0.00971377	0.091816	0.0970187	0.0809377	0.0113405	-0.084841	0.0957	0.0295746	0.00236229	0.0243402	0.0674402	0.0461229	0.0242009	0.0243085	0.0944702	0.000430276	0.0627483	0.0476836	0.0839131	0.0324223
	0.0179997	0.0765934	0.0347561	-0.0131847	0.0113166	0.346952	0.066368	-0.0115181	0.0722492	0.116616	0.124182	0.093448	0.0025	0.0586024	-0.0367896	0.0912764	0.0986815	0.106757	0.0712371	0.034797	0.00882799	0.0384053	0.0155131	0.00509253	0.0141894	0.037	0.0654589	0.026493	0.0335698	-0.00581257	0.0801396	0.123791	0.0111229	-0.0399421	0.0337576	-0.00991078	0.0535908	0.0785361	0.0686416	0.0185961	0.0846884	0.0317869	0.0547011	0.0828704	0.006769	0.0469027	0.0339628	0.0735634	0.00556342
	0.00400501	0.00669809	-0.00463869	0.00963354	0.0191621	0.382273	0.0051095	0.0313308	0.0337852	0.0776078	0.079788	0.0458523	0.0681811	0.0311548	0.0051367	0.0591041	0.0815358	0.019522	0.0387326	0.0275533	0.002919	-0.0256255	-0.029751	0.0146415	0.0416384	0.0585464	0.0652772	0.0537556	0.0531784	-0.088599	0.0984191	0.107637	-0.00510902	0.0275426	0.0212567	0.0394431	0.0777227	-0.0122619	0.0242903	0.0205578	0.0346984	0.0097262	0.0381585	0.0231875	-0.00666033	0.0519124	0.0654838	0.0272226	0.0147131
	0.043106	0.151381	0.0326654	0.00456313	0.0106187	0.402207	-0.0196992	0.00573194	0.0531963	0.0370611	0.102687	0.0991265	-0.0118832	0.0201561	0.00860807	0.0244684	0.127115	0.0697543	0.0718915	-0.0450659	-0.0162674	-0.024085	0.0213332	-0.00235728	0.0217153	0.03064	0.0320081	0.0308059	0.0555306	0.0248773	0.0546453	0.075865	0.0398022	-0.0248453	-0.0356525	0.059214	0.0114452	0.0264801	0.0289264	-0.00808431	0.0572814	0.0156523	0.0492318	0.0560292	0.0127	0.0522478	0.0386572	0.0917708	0.0164561
	-0.00372658	0.0416328	-0.0117756	0.0149406	0.0270472	0.452681	0.0368496	0.00656781	0.0335302	0.0749265	0.107289	0.0767704	0.0309775	-0.0054478	0.0279165	0.0192544	0.0970838	0.0792733	-0.0123708	-0.00223291	-0.00890773	-0.00321023	-0.0367526	-0.0276044	-0.015126	-0.00178869	0.105323	0.00552055	0.0513902	0.000580566	0.0867401	0.0205694	0.0035832	0.0154565	-0.0189709	0.0648657	0.0398154	0.0298525	0.0656725	-0.0184047	0.0576626	0.032845	0.0272274	0.003857	0.00573588	0.0922252	0.0296199	0.035123	0.0207004
	0.00347475	0.083086	-0.0330512	0.00228208	0.0111415	0.523335	-0.0451867	-0.00917029	0.0396252	0.0878507	0.0830527	0.0810634	0.0212904	0.050613	0.019408	0.00756114	0.129724	0.0283813	0.0487468	0.0579492	0.0440035	-0.0216324	0.00134376	-0.0331735	0.00767884	-0.0187759	0.0429205	0.00506619	-0.025084	-0.00635321	0.142819	0.117255	0.0630106	-0.0275659	-0.038575	0.0567742	0.0244775	-0.0300258	0.0400904	-0.0186595	0.0736038	0.0429471	0.0385254	0.0473433	-0.000665548	0.0496387	0.0512369	0.100366	-0.00248024
	0.0527335	0.0884397	0.0125165	0.0346429	0.0331252	0.471338	0.0127131	0.0476883	0.0846817	-0.00776047	0.125292	0.0113842	0.0433967	0.0578471	0.0208184	0.0297235	0.0916207	0.101917	0.0217708	0.0293201	-0.0193328	-0.00426488	-0.0215002	0.0237456	-0.00106254	-0.0256083	0.0545793	0.00220743	0.0299151	-0.0232462	0.0875017	0.0844906	0.0130465	-0.0406452	-0.0258007	0.0246852	0.0664103	0.0245361	0.0133143	0.0352817	0.0659527	-0.0166873	0.0675168	0.0651301	0.0103607	0.0197833	0.0686302	0.0756401	0.0194599
	0.0546919	0.117843	0.0133446	0.0179499	0.0324743	0.519149	-0.000489846	0.0166076	0.117855	-0.0163539	0.104864	0.0721875	0.0371871	0.0154297	0.0496451	0.0282262	0.104755	0.0750867	-0.00486346	0.0582212	-0.0389194	-0.00738802	0.0337078	0.0072211	0.0541313	-0.0089603	0.0916624	0.0214926	0.0110027	-0.0177249	0.188458	0.116742	-0.00217551	0.0189275	0.0409356	0.0111152	0.00790198	0.0822102	0.013574	0.0673542	0.0718625	0.0336619	0.065713	0.0632613	-0.00364096	0.0309366	0.0311177	0.0246281	0.0499216
	0.0287951	0.0937807	0.00872252	-0.020852	-0.0107223	0.605981	0.00388197	0.00374103	0.04552	0.0260882	0.0702177	0.0293847	0.0139147	0.0101613	-0.00278057	0.0139587	0.0911068	0.0331655	0.0466535	0.0276297	0.018747	0.0428829	0.0600609	-0.0145415	0.0247224	-0.0390067	0.0687809	0.00861533	0.0273952	0.0309844	0.055327	0.0879652	0.0266767	0.025337	-0.0759279	0.0085523	0.0236541	0.0719083	0.0188988	0.0899755	0.0916681	0.0278126	0.0573022	0.0466595	0.0595868	0.0586905	0.066757	0.0759507	-0.00379157
	0.057698	0.0757117	0.01851	0.0055835	0.0501096	0.465842	-0.00700847	0.0488989	0.0687182	0.0645587	0.181413	0.0431434	-0.0100374	0.0792423	0.0529787	0.0443864	0.110099	0.0766233	0.00431906	0.00201942	-0.0300145	0.00315873	-0.0448062	-0.028037	0.0118856	0.0663674	0.0741415	0.0211084	-0.0282126	0.0100317	0.104061	0.0518466	-0.0214799	0.00728413	0.0424385	0.0239236	0.00590269	0.102114	0.048973	0.019604	0.0687825	0.0165568	0.0236043	0.0664211	-0.0195687	0.024708	0.0505119	0.0586443	0.0279305
	0.0224589	0.0658893	0.0460064	0.0115724	0.0228889	0.508763	0.0257634	0.0391938	0.00184282	0.0269379	0.053682	-0.00274472	0.0130135	0.0385101	0.0336222	0.0155836	0.0934216	0.0228179	0.041782	0.000609234	-0.0113445	-0.00987005	-0.0272849	0.0234014	0.00783526	-0.0105794	0.0463188	0.0091814	0.0123474	-0.00709664	0.107018	0.0614338	0.032444	-0.0137385	0.0515523	-0.0371863	-0.00312098	0.0675692	0.0958285	0.0567899	0.0781562	0.0244116	0.047416	0.0200873	0.0284579	0.0502666	0.0607675	0.089604	0.00468536
	-0.00955522	0.083425	0.012826	0.00807201	0.03156	0.40109	-0.0581116	-0.00352217	0.07586	0.104079	0.085145	0.049406	0.00935629	0.0454534	0.00954453	0.0434856	0.135014	0.0503286	0.0726699	0.00653152	0.0517132	-0.0253407	-0.0839161	-0.00699743	0.00754263	-0.0239536	0.105875	-0.00354513	0.0125196	-0.0463838	0.0685275	0.103576	-0.00614754	-0.0175058	0.00297673	0.0289839	0.0555611	0.00234741	-0.0107006	0.0307161	0.070622	0.00754443	0.0312379	0.028429	0.00399244	0.0427559	0.0561088	0.103945	0.0290694
	-0.00346744	0.0911243	0.0141879	0.0027806	0.0112944	0.42664	0.00988823	0.0106976	0.0724603	-0.023705	0.067628	0.0556002	-0.00848802	0.0729077	0.0551639	0.0504873	0.0809881	0.0266808	0.0298393	0.0178187	0.0127379	0.0672127	0.0206629	0.0528487	-0.0317491	0.0188425	0.0463502	-0.00869492	0.00824538	-0.0222262	0.105738	0.0902166	0.00594588	-0.0048076	0.0116489	-0.00365507	0.0118862	0.125635	0.0271877	0.0156524	0.0722335	0.0289968	0.0567694	0.0617256	0.0283258	0.0430575	0.047653	0.0579364	0.00141729
	0.0235641	0.18478	0.00329722	0.00203543	0.0364045	0.488689	-0.0414183	0.00350067	0.0711923	0.0459839	0.0957337	0.119954	0.0466961	0.0195036	0.048675	0.0564454	0.0684852	0.0207133	-0.0098358	-0.012633	-0.0150286	-0.00486847	0.0393909	0.0330952	-0.0437589	0.0111494	0.0324849	0.0157682	0.0301988	0.0104534	0.123807	0.133619	-0.000486953	0.013454	-0.00134112	-0.00822981	-0.0260645	0.08737	0.0213945	0.0355803	0.0249801	0.00532501	0.0395082	0.0569603	0.0493275	0.067649	0.0533074	0.0772145	0.0223631
	0.0782173	0.104465	0.00515664	0.00779901	-0.00127818	0.304957	-0.016477	0.0408975	0.045151	0.124866	0.145256	0.0351143	-0.0268862	0.0377274	0.0405633	-0.000858139	0.082708	0.0773609	0.0293278	0.0567775	0.00988342	-0.014923	-0.0076521	0.00142071	0.030727	-0.0284939	0.0482183	-0.0031321	0.0141216	0.0361593	0.149553	0.120914	0.0218281	0.0110442	0.0326608	-0.0298233	-0.0106132	0.00167019	0.0277539	0.0231913	0.06158	0.0281609	0.0689845	0.0296931	0.0260439	0.0568686	0.0181158	0.0471118	0.00422741
	0.0148379	0.096122	0.0472813	0.0150888	0.0278113	0.373301	0.0246328	0.00992311	0.0377244	0.105969	0.065128	0.0170213	0.0572096	-0.000374149	0.0171235	0.0220378	0.123643	0.0471056	0.0247421	-0.0186011	-0.0567382	-0.0176871	0.039784	0.0341603	-0.00530385	0.0134226	0.0523223	0.00332557	0.0369835	0.0910753	0.0548013	0.131918	0.0359886	-0.00436695	0.038065	0.0188288	0.0536694	-0.0092859	0.0446258	-0.00852941	0.048917	0.0497187	0.0392896	0.0435771	-0.00236197	0.046399	0.0383528	0.0579202	0.0148633
	0.0108525	0.0657937	-0.0448628	0.0150386	0.045984	0.455229	0.0357702	-0.00994776	0.0214492	0.151531	0.0970393	0.105834	0.0193593	-0.0103397	0.0126951	0.0423668	0.0767097	-0.0344036	0.00586564	0.0608336	0.0174722	0.0747947	-0.0353755	0.0263533	-0.00119359	-0.042996	0.0790415	-0.0232764	-0.0139417	0.0626915	0.0635411	0.122486	0.0525092	0.0498199	0.00579566	0.0417086	0.0668494	0.0515583	0.0769703	-0.0218899	0.00801986	0.0467545	0.014966	0.074562	-0.0156937	0.0813162	0.0368655	0.0813559	0.0115866
	-0.0302155	0.092972	0.0139829	-0.0407336	0.0200723	0.448002	0.0608584	0.0201599	0.0595195	0.0910944	0.123104	0.0486139	0.0161347	0.0461764	0.0480862	0.0716363	0.109564	-0.00395824	0.00494811	0.0181157	-0.0120815	-0.027825	0.0480451	0.0189416	0.017841	-0.00118237	0.0261349	0.00736663	-0.00173639	0.0565409	0.0911957	0.126811	-0.0155399	0.00264746	0.0145512	0.0131149	0.0257888	0.0806419	-0.0038876	0.0467731	0.0168559	0.0214146	0.0183039	0.0246555	-0.00808928	0.0840339	0.0305089	0.0345302	0.0157184
	0.0225612	0.110776	0.0249854	0.00259225	0.0312156	0.356073	0.0226418	0.0735812	0.124565	0.0858925	0.0845737	0.0861481	-0.00374251	0.00834001	0.0307202	0.0271148	0.0709977	0.0417503	-0.0295034	-0.0199993	-0.00657598	0.0640537	-0.00237456	-0.0126723	-0.00435154	0.0368668	0.0482847	0.000375043	0.0338141	0.0316729	0.121789	0.038233	0.0275894	0.0131329	0.039068	0.0573313	-0.0217368	-0.0216702	0.0616286	0.0364828	0.0498662	0.0372723	0.0324057	0.0610706	-0.00503486	0.0360308	0.0555273	0.0946564	-0.00466062
	-0.00367275	0.07532	0.0297945	-0.0295593	0.00880817	0.326557	0.00148115	-0.0281445	0.0648421	0.121837	0.16212	0.011104	0.068497	0.0371291	0.0335412	0.0178421	0.0609634	0.0121721	-0.0363923	0.0250834	0.0132321	0.0251977	0.0268946	-0.0311372	0.00867492	-0.0201157	0.0276522	0.00543018	0.00913279	-0.00915644	0.106125	0.0982687	0.00630902	-0.00940783	0.00259143	0.0204004	-0.00210162	0.0658174	-0.0220589	0.0542608	0.0497728	0.0125788	0.0189484	0.0253859	-0.000663541	0.0644044	0.0506038	0.0730018	0.019795
	-0.0254614	0.076012	0.0123533	-0.0258314	-0.0240904	0.326353	-0.0273223	0.0114418	0.0484678	0.125024	0.134333	0.0631597	0.0105389	0.0309721	0.0895187	0.0425713	0.0614103	0.0379024	0.0105557	-0.00701156	0.0159719	0.0425809	-0.015676	0.0230061	0.0247563	0.00853028	0.0187472	0.0128281	0.00366499	-0.00309275	0.0987468	0.130719	0.0274063	-0.00693158	-0.0238146	0.0238374	0.0313619	0.0870765	0.0353902	0.0167117	0.042085	0.0146336	-0.0203059	-0.0364758	-0.0440821	0.0672749	0.0554942	0.056817	0.00388606
	0.0402143	0.0712118	-0.00056068	-0.0166764	0.00074457	0.272057	0.0132157	-0.013249	0.0478809	0.142149	0.109963	0.0545246	0.0281961	0.0118341	0.0138493	-0.00141754	0.0443583	0.0245646	0.0340863	0.000590121	0.0633398	-0.0353501	0.0485457	0.0236123	0.0314562	0.0162355	0.0371658	0.0182731	0.0339725	0.0116672	0.0154466	0.0366582	0.0494389	-0.0202774	0.062493	-0.0267488	0.00975394	0.0940769	-0.0108988	0.0575531	0.0495293	0.0300977	0.038268	0.0173342	0.0205912	0.0560697	0.0510657	0.0954662	0.00457948
	-0.0145921	0.0436392	-0.0492835	0.00464774	0.0233465	0.316036	0.0244152	0.00272439	0.0663329	0.191067	0.071932	0.0171238	0.035988	0.0414937	0.0357718	0.052256	0.0695473	0.0315372	-0.0268793	-0.00801083	0.0085565	0.0207165	0.0478063	0.00291809	-0.0101372	0.0501743	0.0334824	0.0146551	0.0161184	-0.0194689	0.0204456	0.118663	-0.0298555	0.0364722	0.0368529	0.0464634	0.0099419	-0.0548964	0.0256771	0.0160501	0.107098	0.0523177	0.0485814	0.0776632	0.0078966	0.0560981	0.00121069	0.0755723	-0.00708147
	0.0678769	0.0966508	0.0469898	0.02502	0.0460922	0.277671	0.0171649	0.0354758	0.130814	0.112592	0.106457	0.0463027	0.038506	0.037879	0.0489947	-0.00925127	0.07101	0.0467088	0.00461308	0.0336812	0.0705384	0.0279715	0.0493615	0.029838	0.0189489	0.00966353	0.0862407	-0.0139591	0.0197658	0.0701614	0.069643	0.0739061	0.000825686	0.00505039	0.0420804	0.00655642	0.00480248	-0.0165262	0.0485864	0.00996482	0.0466988	0.0316692	0.0232631	0.0447642	0.0195002	0.0884741	0.0469158	0.0684647	0.0238995
	0.0540403	0.105709	0.0270029	-0.00876891	0.0403369	0.2261	0.00485356	0.0733781	0.0229134	0.150572	0.111924	0.0747173	0.0228204	0.0504642	0.0259691	0.035449	0.119294	0.0119177	0.0158823	0.00900311	-0.00338395	0.0223152	0.0581968	0.0764553	0.0402229	0.0660094	0.0128585	0.00297012	0.0216653	0.0156664	0.120369	0.0915602	0.0164716	-0.00621401	0.0339424	0.00745284	0.0226361	-0.0360772	-0.00651796	-0.0453011	0.0472349	0.044303	0.0412499	0.00610959	-0.0172611	0.0699156	0.0458109	0.0767131	0.00791577
	0.00621515	0.0628783	0.045603	0.0213083	-0.00954712	0.193347	0.00876522	0.0107195	0.00670572	0.102414	0.105265	0.0472568	-0.0263937	0.0280367	-0.000901112	0.042101	-0.0171134	0.0727298	0.0406351	0.0383419	0.0225826	-0.00699857	-0.00522109	0.0107639	0.00399713	0.0228802	0.023567	0.0102808	0.0102481	0.109755	0.0449859	0.0626924	0.00648839	0.0215991	0.0259771	0.000985646	-0.0299008	0.0617515	0.0693388	0.0256037	0.0546364	0.0219244	0.0372782	0.046238	0.00617613	0.0447832	0.0195899	0.0227464	0.0015026
	-0.00496255	0.130371	0.00805274	0.00353113	0.00938128	0.297662	0.0146177	0.0194415	0.0480517	0.0215823	0.0701253	0.024617	0.00934731	0.0313339	0.0211786	-0.0236065	0.134469	0.00647308	0.00635899	-0.000701846	0.0593687	0.0115385	-0.013022	-0.019665	0.00189883	0.045354	-0.000966895	-0.0049304	0.0465812	0.0669677	0.00761692	0.148805	0.0379753	0.035479	-0.0189588	0.0197386	0.0154233	0.0374815	0.0154128	0.00125309	0.0809856	0.0259623	0.0249046	-0.0149036	-0.0208846	0.0520327	0.0468351	0.0314486	-0.00610749
	-0.00709074	0.167683	-0.0110197	0.0291755	-0.019149	0.201974	0.0220336	0.00850746	0.0390574	0.0735075	0.124488	0.0909288	0.0441198	0.0726972	-0.031909	0.0570298	0.0920801	0.0435848	0.0262154	-0.0281739	0.00550192	-0.00274312	-0.0562266	-0.00975937	-0.0012621	0.0544542	0.0442505	0.0119215	0.0231071	0.130526	0.000909901	0.0804444	0.0122318	-0.00202644	0.0786688	0.0326326	0.0492971	0.0127729	-0.0231597	0.0356186	0.0742265	0.0632933	0.0283114	0.0280948	0.00933174	0.0406802	0.06479	0.0338134	0.0238582
	-0.0419855	0.0725777	0.0601022	0.01289	0.0334135	0.306378	-0.0174944	0.00560079	0.0396907	0.0912773	0.078665	0.0924433	0.0504476	0.12874	-0.0636809	-0.0248081	0.0899698	0.0213843	0.0502063	-0.000628836	7.56485e-05	0.0113511	0.0961981	-0.0135934	-0.0168509	0.0328109	0.0114726	0.0085285	0.0397198	0.0700358	0.0606954	0.0806222	0.0134173	-0.00250336	0.0102565	0.0435737	0.0244809	0.0797089	0.0936018	0.00556236	0.056218	0.0783928	0.0541013	0.0868035	-0.00336853	0.0638694	0.0505034	0.0719285	0.0596598
	0.046306	0.113959	-0.0192031	0.0292097	-0.019082	0.291542	-0.0252943	-0.00300592	0.0181358	-0.00226072	0.138097	0.0620978	0.0647545	-0.00956312	0.0867398	0.00374793	0.0124595	0.0207645	0.026353	0.0301137	0.0337678	-0.000561978	-0.00855099	0.0187664	-0.0113609	0.0569764	-0.00420212	-0.00870167	0.0695014	0.0792522	0.0462418	0.127702	-0.0313711	-0.00643545	0.0802319	0.0603465	0.0518466	0.0385571	0.00119166	0.0351656	0.0313727	0.0570427	0.0290943	0.0305135	-0.0354284	0.0355511	0.00875456	0.107374	0.0108272
	-0.00834649	0.0524569	0.0591155	0.00119497	0.00583212	0.253184	0.0355848	0.0193855	0.0603712	0.0084253	0.120867	0.0262388	0.0608413	0.0578014	0.0106617	0.0144534	0.12941	0.0196578	0.00436562	0.0177611	-0.0279816	0.0352908	-0.00843359	0.0210777	0.0566751	-0.0161265	0.116858	0.0017891	-0.0333655	0.0383297	0.146845	0.0899764	0.00362266	0.0171458	0.0104088	0.0646211	-0.0257478	0.099075	-0.00720253	-0.0225217	0.0292589	0.0494543	0.0172285	-0.001483	-0.010455	0.0392606	0.0103299	0.0436657	0.0221743
	0.0131904	0.0995566	0.0600999	-0.00866902	0.0382084	0.232512	0.0240923	-0.0075666	0.0958498	0.0863749	0.0964967	0.0459763	0.0211617	0.0700801	0.0252801	0.0715146	0.126777	0.0723828	0.00781424	-0.0203918	0.0176493	0.0539202	-0.0167082	0.0410141	-0.0180231	0.0964435	0.0464052	-0.00573043	0.0297395	0.05395	0.0388849	0.137923	-0.0183763	-0.0188357	0.0415997	0.04622	0.0752503	0.104516	0.0398582	0.0173682	0.0547246	0.0685905	0.0141693	0.022144	0.0135222	0.0192958	0.0461978	0.0873285	0.00892864
	0.0660976	0.0454411	0.0387204	-0.00388346	-0.0339698	0.196762	-0.0190136	0.0215492	0.0491611	0.0668272	0.119982	0.0274703	-0.00290868	0.0580853	0.00549355	0.0104392	0.0625926	0.00302136	0.004364	0.0243818	0.0102198	-0.000294672	-0.00958068	0.0111956	-0.0196977	-0.0187335	-0.000994025	0.0140685	-0.00788175	0.0764912	0.0680555	0.0647814	0.0338446	-0.0313502	0.00638896	0.0471584	-0.00218647	0.0768088	-0.0288982	0.0100493	0.0432392	0.0663258	0.0195516	0.0612947	0.0213422	0.0231743	0.0333832	0.0559443	0.0187027
	0.00146804	0.126695	-0.00151431	-0.024437	0.0344479	0.288119	0.058107	0.0494525	0.0435605	0.0336304	0.137813	0.06113	0.0282216	0.0472763	0.00557192	0.0379729	0.132438	0.0284687	0.0563787	0.0203692	-0.0128389	0.00329939	0.0230721	0.0586854	0.0228721	0.0595464	0.0736371	0.0139403	0.0157218	0.0491203	0.0386442	0.117396	0.0100425	0.00736913	0.0384187	0.0278522	-0.0217828	0.0316673	-0.00447705	0.0394041	0.0594118	0.0573043	0.00963228	0.0309691	-0.0198902	0.0379843	0.00747301	0.0588173	0.0115015
	0.00423729	0.106666	0.0476394	0.00281002	0.0058522	0.264663	0.0158575	0.000370011	0.0278075	0.0234812	0.0749137	0.0315958	-0.00362275	0.0280203	0.00319848	0.0300662	0.124329	0.0480485	0.0216691	0.0573554	-0.0293576	0.0252524	-0.00716072	0.0224439	-0.01076	0.0500162	0.00037932	0.00685854	-0.00394089	0.0166529	-0.00658098	0.153684	0.0015629	-0.0118024	0.0117557	0.0198663	0.00646581	0.111397	0.00720452	0.00398659	0.040485	0.0467598	-0.016862	0.0368907	-0.022591	0.0546479	0.013069	0.0809784	0.0281188
	0.0253113	0.0608277	0.00532879	0.0197123	0.0113004	0.173085	-0.0145236	-0.0319724	0.0244174	0.0383893	0.103022	0.0718706	-0.0432425	0.0648582	0.0183973	0.0300866	0.128188	0.0747275	0.015663	0.0206116	0.00602417	0.0575948	-0.0749348	0.0317266	0.0350892	0.0982927	0.0173868	0.0488904	-0.000644214	0.0512808	0.0897674	-0.0225781	-0.0040103	0.0168748	0.0536349	0.0468196	0.0305156	0.0868643	0.062079	0.0388866	0.090233	0.0450177	0.0348828	0.0316615	-0.00516046	0.0400205	0.0623603	0.0593349	-0.0104386
	0.004529	0.0611322	-0.00206287	0.00970063	0.0214893	0.135635	-0.0415034	-0.0295354	0.102966	0.135284	0.134866	0.0682189	0.0182275	0.0469918	-0.0205419	0.0164464	0.0455677	0.0194346	0.0654427	0.0407767	0.0266842	0.0225398	0.053631	-0.0246263	-0.0196576	0.0538297	-0.0115096	0.0206336	-0.0240129	0.0665008	0.0633767	0.0478317	0.0132038	-0.0161468	-0.0116793	0.00838229	-0.0462728	0.0361027	0.0504317	0.0297537	0.0461033	0.0529308	0.0461568	0.0287108	0.00251377	0.0414406	0.0535645	0.0544122	0.0204979
	-0.0212345	0.0864311	0.0114632	0.00609549	-0.00295386	0.358007	0.032909	0.0395074	0.0418496	0.0190338	0.117052	0.0575817	0.000561377	0.0292275	-0.00352909	0.00585967	0.0621673	0.0137	0.0335822	0.0024817	-0.0359016	-0.0329797	-0.0197107	-0.000926734	-0.012878	-0.0268634	0.0361007	0.00920477	-0.00854421	0.0828022	0.04586	0.0859859	-0.0139083	-0.001205	0.0585852	0.00132219	0.0267295	0.0759818	0.0228483	0.0515823	0.0993346	0.0421273	-0.0022865	0.0641213	-0.00500422	0.054923	0.0430043	0.0484282	-0.027806
	0.00278018	0.143509	0.00395459	-0.0320678	0.0152768	0.278214	-0.0300257	0.0122044	0.0543393	0.178097	0.111744	0.0854292	0.0277036	0.0581589	0.0145749	0.00750341	0.0840806	0.0475133	0.0381998	-0.0720072	0.0193954	-0.0265093	-0.0333979	0.0251614	0.0240044	0.00466824	0.0205966	-0.00718328	-0.0052249	0.0852714	0.0472701	0.019911	-0.0101362	-0.0469806	0.0141231	0.0378454	0.0565012	0.0174477	0.0984921	0.00737657	0.081359	0.0522685	0.0227027	0.0253332	-0.0193898	0.0297645	0.029271	0.115893	-0.0106614
	0.045939	0.134987	0.0220068	0.023954	0.0478113	0.165675	0.0291574	0.00722555	0.0121694	0.222122	-0.00265193	0.0712152	-0.00823353	0.0716321	0.0472375	0.0164993	0.0334218	0.0598543	0.0560605	-0.0308441	0.00560205	-0.0214674	0.00257203	0.00521341	0.0319165	-0.0265908	0.0572179	-0.0103441	0.00913059	0.114594	0.0592711	0.101829	0.0253962	-0.0200345	0.0179588	-0.000878001	-0.0270578	0.0838648	0.0653911	-0.0026292	0.071428	0.0562379	0.0668536	0.0174975	-0.00992536	0.0619861	0.0243408	0.0643143	0.0342233
	0.0209672	0.0815254	0.0581641	-0.000606174	0.0146239	0.194111	0.0272424	0.00247593	0.0280185	0.179706	0.111082	0.0862058	0.0238159	-0.00968032	0.0566018	0.0304703	0.0695299	0.0284667	0.0307386	0.0203148	0.00547888	0.0451003	-0.0392041	0.0173653	-0.0110146	0.0360485	0.0368395	0.0007541	-0.00591899	0.120915	0.0270569	0.0296515	0.00335713	-0.036104	0.00607293	-0.00147851	0.0208626	0.0863146	0.016822	0.00822989	0.055888	0.056967	0.0305693	0.0222933	-0.00882173	0.0129151	0.0572917	0.0748102	0.00257466
	0.0192347	0.107697	0.0388305	0.0278767	-0.0102227	0.224279	0.0159071	-0.0179695	0.0818081	0.162863	0.100255	0.14087	0.0460584	0.0213983	-0.0329589	-0.0094175	0.0550642	-0.00487808	0.0346682	-0.0253234	-0.00138982	-0.0139103	-0.0633889	0.0455588	0.00992532	0.0255902	0.0782894	-0.00876031	-0.0280673	0.106675	0.020573	0.0836387	0.0404749	-0.005292	0.00582001	-0.00264051	-0.00496531	0.0434313	0.0128883	0.0393017	0.0538936	0.0368802	0.0369094	0.0341838	-0.000935857	0.0515057	0.0372295	0.0483583	0.0311774
	0.014689	0.106808	-0.0362527	0.0024846	-0.00469702	0.288389	0.0232523	-0.0054502	0.0954459	0.192121	0.0962802	0.0395406	0.112072	0.0336732	-0.061571	0.0446801	0.0690963	0.0133795	0.0780224	-0.0193317	-0.0111362	-0.0110049	-0.0236876	-0.0118702	0.0135263	0.00528668	0.0387075	0.00705597	0.0145914	-0.0163044	0.0675081	0.0463931	0.0484836	0.0231363	-0.0221392	0.0220326	0.0616671	0.0666369	0.00599465	0.0301741	0.0741121	0.0528013	0.0184841	0.0688869	0.027964	0.01741	0.0491722	0.087947	0.0254075
	0.0160389	0.103969	-0.0154609	0.00282503	-0.0184842	0.168397	0.0226771	0.0172784	0.0318104	0.14379	0.0355164	0.0466504	0.0387605	0.0245406	-0.0241502	0.0929002	0.0298431	-0.0174293	0.0329436	-0.00790599	-0.0171113	0.02483	0.0135984	0.0393875	-0.0150659	-0.0382914	0.00552431	0.0179459	-0.0106401	0.076025	-0.00684624	0.0773235	0.000579076	0.0442688	0.0543982	-0.0176504	0.0357621	0.109808	0.0531904	0.00152747	0.0528108	0.030884	0.0195037	0.0202925	0.0472266	0.0549327	0.0295659	0.0855553	-0.00172265
	-0.0464922	0.0479155	-0.0281142	-0.0381967	0.010032	0.17587	0.0183763	-0.00474156	0.0808743	0.13856	0.0793133	0.0842855	0.0998997	0.0282577	0.0455194	0.0476178	0.0240429	0.0342406	0.0233743	0.0385067	-0.0621004	0.0064213	0.00563754	0.0259467	0.0126063	-0.0131258	0.0575301	-0.0177624	-0.0694906	0.101427	0.0192437	0.106189	-0.0104031	0.0541603	-0.0111726	0.025038	0.0194777	0.0897182	-0.0173107	0.0211253	0.0496731	0.0379613	0.00551572	-0.00920158	-0.0160059	0.0513137	0.0415405	0.0748615	0.0247208
	0.0902454	0.0677305	0.0249544	-0.0107688	0.000970779	0.176326	0.0378437	0.0131597	0.0246544	0.170422	0.102172	0.102152	0.0151228	0.0836361	0.0900671	0.00915687	0.0981294	0.05476	-0.0241135	0.0139123	0.034851	0.0179556	-0.0329421	-0.0271287	0.0322855	0.02014	-0.0113856	-0.000546766	0.011663	0.0914127	0.057688	0.0520695	0.000756069	0.0370567	0.025629	0.00460962	-0.0248253	0.0336034	0.0171815	0.0346846	0.0766704	0.0489058	0.055546	-0.0132079	-0.0438431	0.0469834	0.0195774	0.080455	-0.00861323
	-0.0233573	0.017732	-0.0212382	-0.00600705	0.037819	0.214488	0.0309104	0.0339841	0.0397875	0.140463	0.110813	0.0636127	-0.00726347	0.0387097	-0.00521966	0.0283432	0.0669577	0.081861	-0.0232909	0.00429921	-0.0101258	0.0268415	0.0655433	0.0282688	0.0313431	0.00642665	0.0384444	-0.00695664	-0.00166432	0.117517	0.00571694	0.112059	-0.0251017	-0.0113288	0.0264834	0.0298645	0.0351148	0.0868459	0.0878	0.109158	0.0444782	0.0564514	0.0577336	-0.0294444	0.0285932	0.0457584	0.0138268	0.0720545	0.0569991
	0.0272876	0.0723608	0.0110088	0.0129917	-0.0318632	0.287248	-0.0209106	0.0096146	0.0981895	0.140014	0.0890881	0.109404	-0.0128608	0.0908497	-0.0178647	0.0209792	0.0744625	0.0169813	0.00485485	0.00822963	0.0299315	0.0624645	0.00100676	-0.00128944	0.0163213	0.0580915	0.0477557	-0.01054	-0.0260229	0.0484467	0.0481929	0.146823	0.024932	0.0422736	0.0306445	0.0123349	0.0225054	0.0637801	-0.00357671	0.0436596	0.053426	0.021342	0.0407398	0.0100011	-0.029717	0.0112008	0.0513032	0.0613628	0.0353681
	0.0436094	0.113511	-0.0507243	0.0313871	0.0136342	0.217171	-0.0268668	-0.0168324	0.0211903	0.107176	0.0969124	0.0620743	0.0310539	0.0380199	0.022942	-0.00201195	0.0644108	0.0171922	0.00577637	0.0448301	0.00797781	-0.0042164	0.0257632	-0.0143667	0.0463189	0.0150229	0.0250872	0.0178668	-0.0246054	0.0810641	0.112673	0.0815737	0.0536915	-0.0338843	-0.020079	0.00355527	0.00651097	0.150612	0.00126521	0.0356545	0.05715	0.0278783	0.0436648	0.0344994	0.000499225	0.0242104	0.0559873	0.107247	-0.0143587
	0.0349729	0.0767808	0.0108161	-0.0075524	-0.0116983	0.158163	0.0182559	0.00653106	0.0292979	0.23008	0.216868	0.10849	0.0108189	0.0751266	0.0641088	0.0190949	0.0822414	0.0187149	-0.0171846	0.00878201	-0.0159698	0.0248995	0.00485601	3.48014e-05	0.0424598	-0.0154051	0.0463754	-0.00455502	-0.0205779	0.0977016	0.100934	0.0984879	-0.00374507	0.0246759	0.0278089	-0.014932	-0.00204646	0.0795127	0.0589568	0.0695621	0.0644243	0.0196667	0.0630994	0.0114862	0.000206659	0.095457	0.0491699	0.0915323	0.00201463
	0.0344284	0.106574	0.0222283	0.0191361	0.0172912	0.152001	-0.0058449	0.060794	-0.0048121	0.219392	0.124845	0.0997381	-0.0661407	0.0535647	-0.0299271	0.0544611	0.0781397	0.0681965	0.0374898	-0.0302741	-0.0362081	0.0124492	-0.0437834	-0.0163844	0.0190843	-0.0384065	0.0103505	-0.00535554	-0.014373	0.10287	0.0473858	0.0119942	0.0184888	-0.00858553	-0.00500532	-0.0255467	0.0567107	0.0686313	-0.0267618	0.032107	0.0646616	0.0473892	0.0177825	0.049835	-0.00845706	0.0393072	0.0471477	0.0838003	-0.00847701
	-0.0436935	0.0866196	0.0727021	-0.00095978	0.00827063	0.197133	0.0125326	0.0050656	0.0088162	0.194587	0.122688	0.0425875	0.00437126	0.0781979	0.00321967	0.0443924	0.0482663	0.0457655	0.009305	-0.0181691	0.0466983	-0.0328198	-0.0723145	-0.0161157	0.00417573	-0.0395404	0.0509926	-0.00813347	-0.0021396	0.0481028	0.106631	0.0358156	-0.00671966	0.0323588	0.0749602	0.0336033	0.0861965	0.11318	0.0204011	0.053846	0.0703679	0.021105	0.054491	-0.0137249	0.0132791	0.0622023	0.0379693	0.0630777	0.00562837
	0.0467088	0.124523	0.0460618	0.00848271	-0.0108145	0.112941	0.0392592	-0.0103347	0.0405876	0.230403	0.1462	0.102723	-0.0578129	0.0472419	0.0232823	0.0402643	0.0797332	0.0293899	-0.0202285	0.0305956	-0.0044447	-0.0366	-0.0551248	0.000733921	0.0064209	0.050144	0.00611328	0.0185531	0.00868693	0.0470815	0.0884534	0.0569247	0.0270836	-0.0178079	-0.0130074	0.0645537	0.0459929	0.0545734	0.0745941	0.0230412	0.0857324	0.0459477	0.021344	0.0813334	-0.029327	0.0308858	0.0183537	0.0981243	0.000508354
	0.0374458	0.0624039	0.0101249	-0.0227474	-0.00476541	0.190583	-0.00107518	-0.04043	0.0666484	0.269432	0.127442	0.163888	0.0477425	0.0476953	0.0376769	0.0386349	0.0702648	0.0208574	0.0216588	-0.0196467	-0.00471115	-0.0198308	0.0190299	-0.00775787	-0.00420619	0.0644213	0.00286724	-0.00293805	-0.0179902	0.0568507	0.0949107	0.038203	0.0220122	0.0597167	-0.0760868	-0.0385642	0.0382244	0.0989078	0.00918655	0.0199606	0.0342919	0.0327972	0.00493638	0.00225545	0.0337794	0.0542752	0.0377647	0.0599629	0.0128575
	0.0126326	0.135265	-0.000126213	-0.024123	0.00584018	0.0879248	0.0244599	-0.00462739	0.0520104	0.315424	0.039862	0.115071	0.0340314	0.0426021	0.0239648	0.0725569	0.0613809	0.089557	0.0345727	0.0188261	0.0298989	0.0323627	0.0517219	0.0227712	0.0360078	0.0234139	0.0870229	-0.00876591	-0.00381712	0.12946	0.100684	0.0714912	-0.0114654	0.0473691	0.0732046	-0.00587649	0.0448762	0.203355	0.0849054	0.0402889	0.0408058	0.0514521	0.0418625	0.0453138	0.0230801	0.0877809	0.0313257	0.0723314	0.0343913
	-0.00493796	0.0645539	0.0223325	-0.00144443	0.0442967	0.0345871	0.00999121	-0.00299596	0.0513101	0.278228	0.125073	0.091623	-0.00147156	0.0279764	0.0216737	0.0981086	0.0549074	0.0522248	0.086263	0.0421608	-0.0215767	-0.00579698	0.0614835	0.0131452	0.0183238	-0.0127073	0.0286569	-0.0094014	-0.0218775	0.0485337	0.0468867	0.0664717	-0.014497	0.030946	0.0123311	0.0216197	0.0318054	0.099633	-0.0352297	0.00482359	0.0951285	0.0218855	-0.00703086	0.0522238	-0.024019	0.0703714	0.0299119	0.122891	0.0207919
	-0.034831	0.11718	0.0201149	0.0134483	-0.00604066	0.155711	-0.0281289	0.0090877	0.0935299	0.337139	0.130596	0.0782199	0.039271	0.0546485	0.00521396	0.0773972	0.0448587	0.0877003	-0.0313992	0.0121741	0.0306779	0.0381962	-0.0213737	-0.0349254	0.0358988	0.0431655	0.00892292	0.0371036	0.01679	0.0812342	0.0843531	0.0613752	0.0139816	0.0354694	-0.0329421	0.0194778	0.0542486	0.0949103	-0.00948124	0.0391587	0.0725003	0.0120068	0.0153713	0.0362365	0.0253746	0.0601146	0.033957	0.136587	0.0454918
	0.00724753	0.0339347	0.0640549	0.0153702	0.0179014	0.15807	-0.00723276	0.0355711	0.0317549	0.255579	0.105288	0.152959	0.0623548	0.0805007	0.0250118	0.0934414	0.0414732	0.0371511	0.0425117	0.0440354	-0.00732599	0.0176853	0.0428789	0.00304415	0.0122884	0.0232503	0.0608384	-0.00494585	0.0114881	0.0375867	0.0185247	0.0514789	-0.0232483	0.0192421	0.01475	0.0570204	0.0093217	0.0550915	-0.0554989	0.024197	0.0351517	0.0129393	0.0347366	0.0240347	-0.00349849	0.065854	0.0373631	0.096923	0.00414013
	-0.00894627	0.0722183	-0.0101354	0.00798478	-0.0161467	0.0928407	0.013756	-0.0112774	0.0796075	0.289863	0.150849	0.132644	-0.0263249	0.0831825	0.0618287	0.0637962	0.0601795	-0.0168242	0.0195293	0.0691294	0.0278536	0.00713792	-0.0135217	-0.023433	-0.0109661	-0.0341629	0.00798618	0.0271816	-0.0318175	0.0143323	0.0878839	0.0664991	0.012853	0.0261665	0.0543974	0.0223378	0.00140438	0.103924	-0.0281497	0.0126359	0.0604858	0.0591005	0.0174244	0.0610491	-0.0186822	0.0961526	0.04586	0.123355	0.0280365
	0.00935834	-0.0130815	0.0785403	-0.00245197	0.00941469	0.103338	0.0765151	0.0474811	0.0858207	0.362846	0.161634	0.130548	0.0348473	0.000142355	0.0452801	0.111808	0.0568254	0.0540503	0.0210422	0.0966328	-0.0437069	0.0091188	-0.0027566	0.00592329	0.0197787	0.0530538	0.0406371	-0.00319873	0.0229092	0.099194	0.0390723	0.0101454	-0.0258388	0.0240006	-0.00527166	0.0387599	-0.0173353	0.0601527	-0.0517604	0.0405171	0.01708	0.0615556	-0.00466869	0.0253503	0.018074	0.0803813	0.0133999	0.0879741	0.00870916
	-0.0111042	0.0380446	0.0766447	-0.00211705	-0.00101199	0.115695	-0.0149919	-0.0170238	0.0389685	0.36592	0.12799	0.148634	0.0660464	0.000821301	0.0712354	0.148092	0.0741629	0.0701685	0.0252209	-0.000698032	0.0451281	-0.0181536	0.0228661	-0.0051752	0.014085	0.00803297	0.0216918	-0.00443238	0.0382478	0.0627436	0.0546996	0.051017	0.0342385	-0.0330766	0.0106496	0.0113026	0.0481671	0.0784872	-0.0568205	0.0167542	0.0912952	-0.00566859	0.079321	0.0290214	0.00186003	0.0903267	0.0458552	0.0788552	0.0141155
	-0.0276839	0.0279426	0.0268404	-0.0240967	-0.00598465	0.137487	-0.0495044	-0.0289095	0.0733689	0.263561	0.160496	0.176961	-0.00239072	0.0145474	0.0788462	0.0982484	0.177666	0.0578192	-0.00866779	0.0654955	0.0251687	-0.023841	0.0227335	0.0496573	-0.00544488	0.03429	0.0130421	-0.0132295	-0.0224922	0.0629223	0.0252244	0.0393529	0.0462782	0.0382871	0.00904771	0.0264465	0.0319663	0.144242	-0.0450166	0.0672972	0.0669276	0.0156304	0.00603196	0.0378261	-0.0153747	0.0539623	0.0312934	0.115272	-0.0203763
	0.024513	0.0708512	0.0493325	0.0280625	0.0371159	0.143273	0.0344928	0.0443214	0.0359189	0.417124	0.0620902	0.0503924	0.0420524	0.103236	0.0581971	0.095299	0.0481105	0.0749687	0.0299183	-0.0486423	0.00244285	0.0429934	0.0735361	0.0220321	0.00530375	-0.023074	0.0276119	-0.0140468	0.00508774	0.0613708	-0.0156122	-0.0179737	0.00914402	-0.0173303	0.00703751	0.0257774	0.0368543	0.0847097	-0.00961698	0.0437044	0.069437	0.0260531	-0.00674219	0.0397556	0.0262059	0.065935	0.0394691	0.0734096	0.00347085
	0.0789808	0.0417387	0.0404716	0.00910792	0.0421331	0.090529	0.0251492	-0.0200132	0.0527151	0.41669	0.1254	0.128911	0.0627126	0.0913637	0.0133527	0.0851496	0.0933377	0.0407475	0.00201009	0.012239	0.0437787	0.0516616	-0.0448233	-0.0552788	0.0293975	-0.00623822	0.0617112	0.0165958	-0.0118934	0.0983494	0.0415249	0.0392468	0.0130248	0.00512018	-0.00457196	-0.0540233	0.0252233	0.189815	0.00754117	0.0337323	0.0606227	0.0425241	0.0554812	0.0490544	0.0137444	0.0854029	0.0496329	0.12573	0.0157575
	0.0600563	0.046672	0.0762343	-0.00989126	0.00508284	0.230607	-0.00497632	0.0324194	0.0476825	0.436257	0.0968939	0.197605	0.0637425	0.0831414	-0.0110304	0.0722625	0.0871818	0.0515893	-0.018678	-0.0500206	0.014163	-0.00757518	-0.0258802	0.00430167	0.0247728	-0.0122463	0.0519664	-0.00283357	0.00710563	0.018002	0.0620593	0.032762	0.00543999	-0.0136337	-0.0424157	0.0754427	-0.0301617	0.0850502	-0.0422951	0.0406253	0.111148	0.0370143	0.0358668	0.0253865	0.0350526	0.0594901	0.0252391	0.10062	0.00710349
	-0.026959	0.0420447	0.0979483	0.0123093	0.0143969	0.220504	0.0225201	0.0239753	0.0429867	0.407546	0.178196	0.202468	-0.0134985	0.0151999	-0.00387461	0.0689315	0.0469733	0.0720159	0.0630204	0.00438153	-0.049643	0.0344759	6.21522e-05	0.00794526	-0.00319276	-0.0258506	0.0156244	0.0087971	-0.0157396	0.0329035	0.0672543	-0.00968372	0.000610867	-0.00898072	0.0463751	0.0453857	-0.0380717	0.145841	0.0587419	0.0388978	0.0948147	0.00313462	0.00425943	0.06154	0.0108192	0.0839469	0.0135059	0.0658962	0.0600216
	-0.00616615	0.0851768	0.0751935	-0.00753085	0.00761234	0.2538	-0.037726	-0.00365725	0.0317106	0.403313	0.145247	0.165293	0.029524	0.0240986	0.0225738	0.127217	0.0342428	0.0992048	-0.000536143	0.0333617	0.0354248	0.0011962	0.0120432	0.0236877	-0.0117421	-0.0183755	0.0461843	-0.0112908	0.0289837	0.00625079	0.0529869	0.050381	0.0267663	0.0320924	0.0326401	0.0968032	0.00302396	0.107865	-0.0329249	0.0460415	0.0676634	0.0230665	0.0297686	0.00796611	0.0133432	0.0639408	0.026751	0.1272	0.00246696
	0.00700131	0.0433635	0.00311005	-0.0132344	0.0110918	0.303215	0.0347397	0.0206679	0.0575836	0.410264	0.125456	0.222382	-0.0624147	0.0372805	0.0826543	0.0935758	0.0489816	0.0379567	0.00437213	-0.00742993	0.00558655	0.0281434	-0.00233706	-8.4152e-05	0.0164552	0.0129556	0.0662875	-0.0103695	0.0403028	-0.00134065	0.0302473	0.0605074	0.0121807	0.0350759	0.00113519	-0.0304794	-0.00685065	0.149066	-0.0338448	0.0546048	0.0638843	0.0522772	0.0515114	0.0389005	0.00638679	0.0755019	0.0299429	0.110866	0.0293698
	0.0650824	0.0810525	0.050388	0.000385424	-0.0112152	0.400837	0.0427277	0.000629556	0.0383293	0.303106	0.12979	0.145894	0.000494012	0.0364043	0.0342625	0.0810929	0.127884	0.0197221	0.0362393	0.00303021	-0.0292255	-0.024495	0.0878446	-0.0196723	0.0302581	0.0140653	0.0538333	-0.0027283	-0.0165263	0.0205995	0.0529056	0.044859	-0.00117372	-0.023916	0.0500093	0.0423255	0.0225039	0.116188	-0.0126355	-0.00349994	0.097304	0.0523753	0.0622035	0.0971899	0.0244089	0.045309	0.0191743	0.0403633	0.006218
	0.0419767	0.051839	-0.00434396	-0.0225395	0.0290349	0.44359	0.0244154	-0.0355346	0.0512403	0.359644	0.0927871	0.143942	0.0384551	0.010519	-0.0102366	0.0558129	0.124069	0.0846359	-0.00149697	0.0382635	0.0449556	0.0197626	0.0430664	0.0770906	0.0227766	0.0216312	0.0589295	-0.0116068	-0.00608765	0.0177723	0.00136116	0.0272013	0.001323	0.0161607	0.0115043	-0.00726861	0.0118532	0.134608	-0.0196528	-0.0125202	0.0436745	0.043791	0.0576073	0.0587525	-0.00131531	0.0552171	0.0147944	0.103303	0.0211465
	0.0326621	0.0644417	0.0595624	-0.0212677	0.0369829	0.663136	0.0928121	0.000619632	0.0400373	0.335218	0.160742	0.156841	0.0344566	0.0783371	0.0458156	0.0505874	0.0726066	0.0121939	0.0382693	-0.00990743	0.00553698	-0.0330944	0.0157319	0.0512334	0.0284012	-0.012568	0.0473911	0.0445504	-0.011649	0.0273767	0.109648	-0.0451895	0.0276891	0.039706	-0.0309388	0.0114908	0.0146914	0.150506	-0.0524562	0.0498537	0.0945789	0.0416215	-0.0188	0.101586	0.00557335	0.0634451	0.0575291	0.0877719	0.0427913
	0.0490307	0.0405401	0.00697277	-0.010081	0.0101795	0.599214	0.0953366	0.0578369	0.0862065	0.510371	0.115073	0.162449	-0.0283374	0.0534885	-0.000176331	0.0328006	0.105778	0.0705866	0.000757441	0.00413361	-0.00700532	0.0211126	0.0291228	-0.0191976	0.0271856	0.0612443	0.0520675	-0.0183067	-0.00167122	0.0313025	0.0882688	0.0202609	0.0286994	0.0118336	0.0557063	0.0661713	-0.0357663	0.095406	0.0038673	0.0411124	0.0478068	0.0370501	0.048816	0.0568241	0.000435351	0.0502722	0.0172942	0.135632	0.0241103
	-0.0368818	0.0320978	0.0767718	0.00608331	0.0266655	0.722718	0.0327735	0.0110533	0.0697728	0.450295	0.0805078	0.146406	0.00482656	0.0315194	0.0478236	0.0949461	0.0853585	0.0534608	0.0345071	0.00189518	-0.016683	0.00944	-0.00310043	0.0255751	0.0335461	-0.0545511	0.0533859	0.0246064	-0.0237351	-0.00973633	0.0258398	0.0530559	0.0169744	0.0455999	0.0833862	0.0413482	0.0432683	0.0596054	0.0612495	0.00575628	0.0751883	0.0451086	0.0251963	0.0778269	0.0101493	0.0591749	0.0408364	0.141013	0.00405547
	0.0320125	0.0698886	0.0675776	0.00303484	0.0373872	0.835731	0.0276561	0.0435848	0.072439	0.497289	0.168063	0.191166	-0.0105566	0.0784352	0.0445958	-0.0220482	0.0682075	0.0679655	0.00471905	0.0330949	0.0510145	0.00888562	0.0746937	-0.0132764	0.0123671	-0.039358	0.0513005	0.0140058	0.020111	-0.0224465	0.0846975	-0.00217631	0.0244642	0.0276171	-0.0163841	0.00954523	0.023462	0.164915	-0.0290586	0.0802888	0.0842205	0.0325329	0.0364206	0.0773618	0.0260359	0.0621207	0.0554779	0.0884537	0.0160697
	0.0583321	0.0651273	0.117795	0.00661014	0.000609091	0.888976	-0.0305369	0.00445909	0.0605179	0.394136	0.196798	0.135797	-0.0210079	0.0601718	0.00378955	0.0598598	0.0881334	0.0310243	0.0728158	0.0108836	0.0535598	-0.0150297	-0.00749385	0.0156825	0.0400921	0.015714	0.0534722	0.0304146	-0.0411224	0.0182053	0.119402	0.00274791	0.0118735	0.0485177	0.0104542	0.053496	-0.0131229	0.172926	-0.0152939	0.0515544	0.0881951	0.0374348	0.0392107	0.0460391	0.0282584	0.0568796	0.0397893	0.11075	0.0574446
	0.0433061	0.0297857	0.107822	-0.00567459	0.0334409	0.94693	0.0537219	0.053524	0.0845717	0.469665	0.177115	0.15558	0.0448625	0.0136434	0.000666968	0.0581251	0.0399491	0.110582	0.0328312	0.0660724	0.0989628	-0.0234326	0.0744611	0.0132151	0.0289898	0.0265357	0.105792	0.0305935	-0.0133264	-0.0106381	0.0536873	-0.0134431	0.0187757	0.0197706	0.0399028	0.022041	-0.00216824	0.120016	-0.0141308	0.0711233	0.116637	0.0190717	0.0436171	0.108954	0.038933	0.0795579	0.0187784	0.139693	0.00328516
	0.0330742	0.0483931	0.0785467	0.0444755	0.00811332	1.07216	0.0260949	0.0423265	0.0869366	0.53163	0.226743	0.187789	0.0412964	0.0222003	0.0872528	0.0448438	0.0880392	0.0589859	-0.00332508	0.00618815	0.0347707	0.0243067	0.0304607	0.0100992	-0.0255979	0.00959085	0.0422572	0.00582631	0.013565	0.0245078	0.0976433	0.00850541	0.02067	0.0101797	0.0277843	0.00133745	-0.00773452	0.124335	0.0106975	0.0626869	0.107473	0.0325373	0.0393498	0.11085	0.0174081	0.069526	0.047144	0.099565	0.0148508
	0.0157866	0.0729218	0.118201	0.0258036	0.041364	1.12366	0.0151798	0.00997215	0.0209964	0.487324	0.181363	0.222904	0.00757387	0.0311659	0.020912	0.0495343	0.0633717	0.109975	0.0309087	0.0315662	0.00931988	0.000374041	0.0167045	0.0568264	0.0044089	0.0181514	0.0146506	0.00485016	0.0246219	-0.0284872	0.0906714	0.0225752	0.0251362	0.0591472	-0.0231288	0.0501192	0.0648303	0.202076	0.0351889	0.0216576	0.0594333	0.0193443	-0.00494874	0.0664776	0.0277909	0.0845831	0.071402	0.112195	0.0679693
	0.00161504	0.0844582	0.120753	0.0329789	0.0523565	1.23119	0.0144313	-0.00677345	0.0776078	0.514543	0.127983	0.190392	0.0128733	0.0904898	0.0160727	0.0157121	0.086785	0.104968	-0.00535847	0.058659	0.0523278	0.0361932	0.111878	0.0351627	0.0275921	-0.011537	0.0295242	0.0224604	0.00608914	0.0199013	0.065005	-0.0239462	0.00678159	0.0730773	-0.000863636	0.028659	0.00539973	0.0694094	0.0462009	0.0459485	0.043715	0.043158	0.0223502	0.0854605	0.0257357	0.107317	0.0704224	0.0923928	-0.0118191
	0.0232422	0.118548	0.088265	0.0334427	-0.00511402	1.20306	0.024073	0.0355501	0.0435046	0.447345	0.164241	0.20102	0.0241486	0.0438872	0.0169626	0.0307742	0.127519	0.107246	0.104599	0.0479485	0.0422402	0.00641901	0.0322213	0.0367219	0.0457901	-0.0123614	-0.000663022	-0.00224965	0.0259543	0.0161479	0.0583858	0.035248	0.0239014	0.0429741	0.0399389	0.0560787	0.0501451	0.194383	-0.0272014	0.00508375	0.0724628	0.0340108	0.00992835	0.108163	0.0182768	0.0830749	0.0369673	0.0719065	0.0336831
	0.0562043	0.147966	0.113257	0.0378608	0.0416662	1.34727	0.0132015	-0.031236	0.0814932	0.482534	0.190729	0.214978	0.00639431	0.103179	-0.0130707	0.0688412	0.0535808	0.0657323	-0.0250446	0.0266802	0.0116442	0.0272713	-0.0127876	0.049343	0.002178	0.00705653	0.0109135	0.0175417	0.0153097	0.0439665	0.0198976	-0.0293326	0.00790933	0.0955175	0.0487833	0.0682517	0.0229478	0.164056	0.00654674	0.0561901	0.0920215	0.0560684	0.0807702	0.122241	0.0507686	0.0751523	0.0613385	0.143754	0.0867704
	0.0652703	0.0434736	0.0608206	0.0562632	0.0245417	1.27131	0.0322505	0.0316318	0.0369366	0.461262	0.206384	0.253994	0.149459	0.0453117	0.109788	0.0413225	0.0936231	0.0707801	0.0571479	0.038299	0.0638196	0.0327643	0.00785721	0.0879848	0.0312011	-0.0159933	0.0274715	0.0372777	0.00563884	0.0586303	0.106154	-0.0138647	-0.0129428	0.00690978	0.0615593	-0.00608729	0.051219	0.12404	-0.0107702	0.074401	0.0793097	0.0596928	0.0661455	0.0480704	0.0412247	0.0972806	0.0835107	0.107362	0.065334
	0.00502548	0.0919711	0.106368	0.0289655	0.0305511	1.22497	0.0878887	-0.0149654	0.112011	0.469082	0.203136	0.172253	0.0444741	0.0516941	0.0254934	0.0410656	0.0805498	0.0630591	0.0061251	0.0833803	0.00557936	0.00899621	0.0199824	0.0194579	0.0316412	-0.0230437	0.0708202	0.0142047	0.0315009	0.0260606	0.0949296	0.06198	0.0165962	0.0329465	-0.0267923	0.062022	0.0166053	0.0927969	-0.0390124	0.0524955	0.108027	0.0404955	0.059818	0.106227	0.00409355	0.0775754	0.0611583	0.113746	0.0420842
	0.0460241	0.0551469	0.100262	0.0497726	0.0273291	1.33457	0.0123358	-0.0247203	0.0809329	0.458396	0.175286	0.219124	0.112247	0.0785985	0.0494704	0.0359906	0.142854	0.142205	0.0780309	0.00577784	0.0469531	0.03777	0.0616871	0.0410172	0.0214421	-0.0219311	0.0056854	0.0281169	-0.0297865	0.0506054	0.0179274	-0.0121541	0.0167921	0.0505298	0.0841774	0.0997416	0.0620443	0.11464	0.0236328	-0.00857237	0.0974995	0.0619921	0.021787	0.0933611	0.0119681	0.0937162	0.0305231	0.0568487	0.0700437
	-0.00979284	0.0877473	0.108921	0.041019	0.0129358	1.0889	0.0321902	-0.0257218	0.121992	0.482616	0.188854	0.208119	-0.0217775	0.0652514	0.0364205	0.0392537	0.141693	0.0847714	0.0646003	0.0411365	0.0289508	0.000445933	-0.0165579	0.0166834	0.029306	0.0228675	0.0775878	0.0255315	-0.0100723	0.0358274	0.0115315	0.0229096	0.0297364	0.0398995	-0.00531675	0.0493917	0.0376834	0.104011	-0.0452671	0.0369826	0.0831509	0.0500354	0.0487106	0.0422184	0.0369276	0.0757557	0.0679911	0.13859	0.0295181
	-0.003422	0.102656	0.14508	0.0266418	0.0593909	1.312	0.0375533	0.0117337	0.0841459	0.510057	0.226311	0.150384	0.0538073	0.0505561	0.0173172	0.0873503	0.146835	0.0569823	0.0570322	0.000200678	0.0100672	0.0346238	0.0486402	0.0568873	0.0351765	0.00790878	0.046663	0.0360505	-0.0179928	-0.00567156	0.106472	0.00701128	0.0132213	0.080188	0.112449	0.0883731	0.0245021	0.167814	-0.0300068	0.0598542	0.112641	0.0219578	0.0484382	0.0724492	-0.00391785	0.0887758	0.0812084	0.111204	0.0392807
	0.00632346	0.0910923	0.127776	0.0115247	0.0377569	1.10461	0.0255033	0.0761567	0.11119	0.620801	0.195716	0.225671	0.068735	0.0416192	0.0600164	0.094697	0.14214	0.0543237	0.092616	0.0390099	0.0679735	0.0396242	0.0266555	0.0272202	0.0116354	-6.72582e-05	0.0419093	0.0386381	-0.0169835	0.0304262	0.0456253	0.0335252	0.0275734	0.0696305	0.0396325	0.0466179	0.0133747	0.194709	0.0416471	0.0193043	0.098506	0.0792519	0.063411	0.0631449	0.0204036	0.131283	0.067894	0.181157	0.0661285
	0.0539202	0.120564	0.0511938	0.0305829	0.0350779	1.17716	0.0170075	0.0902888	0.0815655	0.540538	0.176545	0.191032	-0.0194384	0.0860517	0.0183996	0.0655537	0.115851	0.057269	0.0963298	0.00193841	0.0729604	0.0475092	0.00323065	0.0307977	-0.0313592	0.0456584	0.0529733	0.0322801	0.0441591	0.0815416	0.0865707	0.0633144	0.0291156	0.0874895	0.0545684	0.0170527	0.0659733	0.196837	-0.00316132	0.0285606	0.0941104	0.028383	0.0727585	0.0758789	0.0180699	0.0905267	0.0698169	0.145782	0.0788343
	0.0410601	0.0993597	0.0943416	0.0245729	0.0523505	1.08751	0.0926415	0.0276332	0.0449243	0.614042	0.10842	0.209185	0.00619066	0.035416	0.0322378	0.0306785	0.119468	0.141982	0.0661234	-0.00185729	0.0121418	-0.0169042	-0.00298706	0.0050146	0.0321498	0.0575255	0.0697793	0.0173251	0.0259418	0.105851	0.0453327	-0.0105573	0.0717792	0.0495537	0.0566431	0.0392029	0.0143002	0.103671	0.0767822	0.0425711	0.12556	0.0429514	0.061415	0.0907615	0.026282	0.102177	0.0539642	0.125138	0.0503419
	0.0536069	0.0518125	0.101159	0.0515884	0.0778032	1.02339	0.0112278	0.0657459	0.00918916	0.604226	0.181299	0.187138	0.0186825	0.0815361	0.0789376	0.052435	0.105094	0.0912746	0.0238867	0.018502	0.0301134	0.0305231	0.0294733	0.0540707	0.0706949	0.0606589	0.112074	0.0471187	0.00702579	0.0703796	0.114559	0.0734059	0.0688673	0.085502	0.106642	0.0594916	0.0658412	0.157479	0.00220973	0.0235677	0.0905612	0.0575627	0.0514242	0.0816087	0.0434844	0.0699865	0.0554708	0.123305	0.0892891
	-0.0475698	0.0939269	0.111789	0.0373794	0.0385924	1.09277	0.033832	0.0619638	0.0612662	0.537852	0.190652	0.213871	0.0146603	0.0387227	0.00682175	0.0699862	0.10374	0.124389	0.00892546	-0.0178114	0.0728826	0.0114615	0.0779795	0.0165103	0.0439565	0.0149988	0.134686	0.0485582	0.0347814	0.0783738	0.13954	0.0875173	0.00663215	0.057049	0.0260542	0.0365125	0.0281998	0.0547773	0.0105121	0.032031	0.087709	0.0613355	0.0677441	0.0884788	0.0303938	0.106453	0.0580437	0.139979	0.0670808
	0.0693458	0.073117	0.154868	0.0413536	0.0466724	0.968788	0.035799	0.0136872	0.0637334	0.497667	0.205703	0.208642	0.0190548	0.096752	0.0674822	0.0833861	0.0655548	0.107526	0.0301029	0.0220344	0.0550065	0.0370034	0.0595892	0.0286857	0.0687564	0.0495517	0.103833	0.0494751	0.0152536	0.090787	0.0512853	0.0353571	0.0483034	0.0713927	0.0473774	0.0782416	0.00131678	0.159928	-0.0328976	0.0770291	0.1278	0.0772891	0.0765928	0.0912189	0.0449978	0.0882729	0.070763	0.186148	0.0713411
	0.0521099	0.0687267	0.105028	0.0635541	0.0620765	1.08259	0.0965099	0.0675	0.0610099	0.497516	0.188743	0.284437	0.0618812	0.0785097	0.0632866	0.0773359	0.109321	0.1465	0.0486532	0.0336683	-0.0154406	0.0216521	0.0595831	0.0581658	0.0733258	-0.0107654	0.0785687	0.0328817	0.0101558	0.0534858	0.059053	0.08047	0.00225043	0.109838	0.0405896	0.057439	0.0684336	0.1251	-0.0256225	0.083	0.0680147	0.0435949	0.0302005	0.114425	0.0370281	0.0892141	0.0432665	0.156989	0.0760016
	0.085107	0.0863973	0.143634	0.0644648	0.11103	1.0904	0.0586527	0.0383099	0.102124	0.560237	0.227412	0.271743	-0.0149451	0.0369302	0.089936	0.0469658	0.159642	0.101904	0.0990084	-0.00213093	0.035834	0.0320483	0.00285344	0.025921	-0.000494712	0.0220232	0.0551561	0.0166473	0.0166319	0.0195325	0.0927992	0.0526951	-0.0242254	0.0816313	0.0055727	0.114094	-0.0178336	0.140378	-0.0298818	0.034005	0.128986	0.0910335	0.0826693	0.0706593	0.0588865	0.0982549	0.0818443	0.107595	0.0458833
	0.0327769	0.218047	0.132381	0.064421	0.0350796	1.27672	0.0933073	0.0041621	0.0349422	0.549355	0.207544	0.234348	0.0666299	0.116275	0.0312958	0.0385103	0.0801271	0.11736	0.0685671	0.0576664	-0.0337478	0.0669595	0.020843	0.0531851	0.00673365	0.0988827	0.0243901	0.0327722	0.0125019	0.0331875	0.109981	0.102956	0.0163505	0.082151	0.0139492	0.0146368	0.0760578	0.195071	-0.0247713	0.0487798	0.0975332	0.0526061	0.0594113	0.0768196	0.0271486	0.125747	0.0738563	0.17186	0.0517234
	-0.0473037	0.172488	0.120641	0.0412815	0.0774871	1.34194	0.073117	0.0653446	0.0657924	0.535419	0.206487	0.28435	0.0435873	0.0680744	0.028232	0.0290981	0.165339	0.0784387	0.0467216	0.0471403	0.0422788	0.0414385	0.0740698	0.0803356	0.0472116	0.0330631	0.137267	0.0322932	0.00221909	0.0748796	0.142972	-0.0135318	-0.019669	0.0597092	0.0407112	0.0850071	0.0244668	0.18152	0.032567	0.0124009	0.113705	0.108802	0.059092	0.125587	0.0458928	0.0999893	0.0540916	0.179004	0.0597222
	0.0802911	0.0457464	0.1003	0.026047	0.0375057	1.3098	0.0747645	0.0336787	0.116461	0.445321	0.107696	0.230427	0.0456743	0.028837	0.0491316	0.0565839	0.142218	0.0896624	0.0966057	0.0506477	0.00379196	0.0142009	0.0219079	0.0221824	0.0601446	-0.0190093	0.00509289	0.0608458	0.0144294	0.0580771	0.139989	0.0140526	0.00932587	0.0912778	0.0555985	0.0166513	0.015858	0.145777	-0.0305925	0.0723733	0.108721	0.100766	0.0936224	0.0660883	0.0424778	0.104206	0.0729164	0.154435	0.094921
	0.040972	0.0848607	0.0999623	0.0640022	0.0617243	1.47481	0.107972	0.0038607	0.110985	0.481	0.197439	0.223413	0.0519547	0.129673	0.04333	0.0604	0.102281	0.0904881	0.0266728	0.0115662	0.0386594	0.027176	0.0856434	0.0300154	0.0814955	0.00977656	0.0377434	0.0336012	0.00754052	0.0635949	0.104118	0.00232969	0.0260653	0.0666348	0.0769355	0.0333691	0.0712111	0.151996	0.0234863	0.128681	0.120804	0.0909112	0.103004	0.0726076	0.0548841	0.121824	0.0749	0.187639	0.0852311
	0.0369883	0.0801604	0.1117	0.0337633	0.0751822	1.43119	0.0793297	0.041793	0.134248	0.434077	0.212683	0.253912	0.0472516	0.118518	0.0676332	0.0444365	0.141526	0.0981819	0.0259744	0.092748	0.0451185	0.0199438	0.0644685	0.0853953	0.0108294	0.0456928	0.081084	0.0249734	0.0298331	0.0467173	0.122741	0.0184716	0.0220411	0.0136389	0.0348925	0.0353243	0.0387914	0.248153	0.0329811	0.0525808	0.126559	0.069588	0.0748774	0.102286	0.0474716	0.111416	0.0902268	0.201302	0.0705518
	0.0194481	0.147949	0.123201	0.0786833	0.0381848	1.42579	0.0350723	0.0247251	0.0774709	0.586657	0.198581	0.301594	-0.0194488	0.0750774	0.0492655	0.0747983	0.0863389	0.137281	0.122468	-0.00100055	0.0719344	-0.0269379	0.0297214	0.0562935	0.0580525	0.134915	0.0831766	0.0450847	-0.0162941	0.061499	0.0937211	0.0305993	-0.0360012	0.0678409	-0.0276154	0.0891038	0.0480396	0.214179	0.0844891	0.0704781	0.146726	0.108155	0.128696	0.154983	0.0625978	0.0722317	0.0854148	0.144793	0.0713917
	0.0213545	0.134302	0.127118	0.0940485	0.0977819	1.39912	0.0365144	0.000294866	0.00320377	0.592672	0.188048	0.280797	0.00260362	0.124745	0.0184019	0.0329231	0.133335	0.129879	0.0481653	0.0469212	0.0616644	0.0332022	0.0857434	0.0508809	0.0639528	-0.0141077	0.113085	0.0429886	0.0120868	0.0731568	0.132154	0.0156708	-0.0172542	0.0345841	0.0728704	0.093111	0.0933899	0.219137	-0.00323804	0.112439	0.134296	0.0794035	0.0866683	0.11916	0.0223657	0.107471	0.0572941	0.176095	0.0295425
	0.029739	0.186449	0.0611175	0.0684157	0.107878	1.34977	0.0581951	0.0454498	0.0533488	0.508737	0.244579	0.256438	0.0536296	0.117192	0.0400701	0.0823031	0.106594	0.152385	0.0878294	0.0128934	0.105134	0.0446788	0.079094	0.0662984	0.067063	0.0250296	0.103301	0.0609298	-0.0276494	0.0927257	0.144875	0.0518657	0.0380098	0.111219	-0.0135888	0.0663357	0.0552084	0.155886	0.0369938	0.0882267	0.116999	0.089991	0.0888123	0.0647589	0.0706831	0.081387	0.0990767	0.196333	0.0951667
	0.034181	0.191737	0.0855435	0.072457	0.096251	1.52012	0.086738	0.0288952	0.132786	0.48017	0.162841	0.250328	0.0898812	0.097787	0.0997581	0.084784	0.123048	0.0534907	0.0692642	0.0594499	0.0349093	0.0184634	0.051897	0.0472682	0.0859011	0.0783673	0.101549	0.0479289	0.0399244	0.135042	0.0569496	0.0323564	-0.00429133	0.0747304	0.00458522	0.160003	0.0464401	0.168596	0.0703089	0.0668547	0.0873227	0.124311	0.0982809	0.110805	0.0444259	0.104287	0.0825286	0.135806	0.0719324
	0.0527929	0.120867	0.132031	0.0872685	0.0908975	1.38932	0.118599	0.000333552	0.141083	0.481291	0.210715	0.288496	0.0182392	0.0727876	0.0624595	0.103615	0.117929	0.122209	0.119763	0.0575471	0.0451102	0.034183	0.0261201	0.0631016	0.0644408	0.0142897	-0.000672249	0.0601232	-0.000829785	0.0295407	0.0873332	0.0420292	0.0198351	0.0517538	-0.0205594	0.105289	0.0234682	0.114273	-0.00113053	0.073308	0.0903572	0.067743	0.0997767	0.112763	0.0583474	0.0989217	0.0800417	0.141336	0.10248
	0.044395	0.170521	0.0764398	0.0864931	0.0546877	1.48144	0.0677814	-0.0141997	0.111076	0.394739	0.231738	0.253667	0.097774	0.101075	0.16249	0.0773338	0.104525	0.165244	0.0802196	0.0547463	0.0434252	0.00674649	0.0741576	0.0346923	0.0590679	0.0132963	0.0682118	0.0814966	0.00312274	0.100688	0.106502	0.00906785	0.00513507	0.100635	0.047865	0.170123	0.088547	0.176297	0.0247919	0.0624411	0.127485	0.112494	0.0646114	0.102223	0.0285211	0.102817	0.08041	0.142335	0.138665
	0.0161974	0.11013	0.106877	0.0782826	0.0710463	1.64178	0.113267	0.0746342	0.106755	0.476164	0.258578	0.292581	0.034146	0.169169	0.0936316	0.0334221	0.159916	0.137053	0.0398641	0.0135685	0.0662574	0.0961557	0.0509475	0.121944	0.102899	0.0432049	0.0331948	0.0631002	-0.0326315	0.0516642	0.181913	0.00566691	0.0064358	0.0977569	0.0865917	0.0950079	0.0565167	0.195582	0.0949005	0.0684062	0.116445	0.0950566	0.0759615	0.115281	0.092435	0.133249	0.123274	0.1822	0.0923264
	0.0447551	0.0995617	0.162664	0.0760318	0.0945909	1.59268	0.0635187	0.0392906	0.116111	0.481065	0.264616	0.213392	-0.0124066	0.0947621	0.108825	0.0627169	0.173224	0.12816	0.0900821	0.00693964	0.039283	0.0258618	0.0513645	0.0535264	0.0904708	0.0835115	0.0567377	0.0786355	-0.0102171	0.0558918	0.0386614	0.0263145	-0.0312956	0.0697113	-0.0433749	0.0491553	0.0235851	0.161705	0.0553368	0.0687553	0.137625	0.102574	0.107723	0.114647	0.0546647	0.121633	0.0814771	0.147542	0.0903581
	0.0824622	0.161487	0.117912	0.0540139	0.116703	1.50398	0.0981053	0.0646752	0.155888	0.5134	0.163841	0.319345	0.0377351	0.0117144	0.0252716	0.0499153	0.10933	0.164837	0.129588	0.0384423	0.0275088	0.0525788	0.0790525	0.0761944	0.0942525	0.0422023	0.0934595	0.0793802	-0.0256047	0.0534223	0.0911516	0.0904886	-0.0225265	0.0976576	-0.00116947	0.0582262	0.0510652	0.203521	0.0344964	0.0841586	0.15369	0.0912329	0.107448	0.108944	0.0785001	0.126959	0.0972994	0.16794	0.111488
	0.0751406	0.198234	0.133648	0.055802	0.0659983	1.67916	0.0665898	0.0941364	0.0656694	0.543777	0.19731	0.353301	0.0467224	0.118959	0.066571	0.100345	0.153043	0.123159	0.0384875	0.0536582	0.0085462	0.0501651	0.0475637	0.0567934	0.0514458	0.0983434	0.13358	0.0965893	-0.00291928	0.0492531	0.11262	0.0937445	-0.00668214	0.0875561	0.0699954	0.104394	-0.0108857	0.136316	0.0547666	0.14085	0.170457	0.113453	0.103971	0.0907452	0.089704	0.108439	0.0849875	0.141347	0.0704199
	0.0698862	0.213893	0.0863383	0.105966	0.123886	1.62181	0.139463	0.108532	0.0572269	0.585506	0.210317	0.27886	0.0406768	0.14504	0.0489783	0.0492914	0.152281	0.1362	0.0748569	0.0759839	0.0684575	0.065859	0.0297601	0.0403239	0.0495683	0.0274495	0.0937137	0.0719853	0.0491278	0.0180681	0.134287	0.121223	0.00612184	0.0690718	0.0393281	0.103221	0.00913401	0.0784157	0.0595612	0.126275	0.122875	0.0957333	0.0949681	0.107404	0.0614059	0.105718	0.109596	0.178116	0.0979674
	0.0488904	0.157618	0.0958902	0.127253	0.131455	1.48459	0.104844	0.00955586	0.108071	0.477321	0.210879	0.361316	0.0736386	0.205055	0.0215044	0.102954	0.185358	0.151711	0.100404	0.029174	0.0991224	0.0532916	0.0347709	0.0481861	0.0334187	0.0795679	0.0822236	0.0769792	0.0281788	0.0438487	0.0430312	0.0860432	0.0433992	0.120256	0.0313324	0.0488114	0.0424125	0.117602	0.00368958	0.0779896	0.149989	0.127487	0.0950307	0.121562	0.0734948	0.126319	0.146633	0.170731	0.0885279
	0.0528355	0.234539	0.13141	0.106517	0.109496	1.4428	0.0965143	0.056335	0.0583226	0.482191	0.206914	0.300674	0.0748516	0.130638	0.0548758	0.111079	0.112411	0.217565	0.0975119	0.0326774	0.019213	0.0496881	0.0254978	0.0794365	0.0968076	0.0039168	0.120128	0.0910168	0.00556969	0.0170825	0.141586	0.0887401	0.013802	0.0685024	0.0660978	0.0777689	0.0530612	0.158281	0.0742195	0.0564524	0.136148	0.132424	0.132497	0.100696	0.0353856	0.130814	0.10443	0.168367	0.0736313
	0.0697743	0.209938	0.109682	0.0984446	0.135878	1.46132	0.0693626	0.0327223	0.0907006	0.455184	0.249795	0.338213	0.0894985	0.181076	0.0804475	0.0863795	0.127919	0.162367	0.0277724	0.0341296	0.0671033	-0.0207401	0.0560323	0.129731	0.0358866	0.0422781	0.146947	0.104051	0.0456067	0.0866464	0.118847	0.0672219	0.0539053	0.0869857	0.010653	0.124206	0.0488444	0.138108	0.110646	0.101873	0.135798	0.0922058	0.0979869	0.139291	0.0514571	0.120922	0.115802	0.200462	0.151471
	0.0280306	0.196667	0.133475	0.160481	0.0673829	1.28555	0.112703	0.0647289	0.101313	0.44143	0.227991	0.323689	0.0245738	0.14852	0.106941	0.0661738	0.111055	0.162125	0.0667214	0.07527	0.0525346	0.0351353	0.0658273	0.0778243	0.101146	0.042622	0.105713	0.0783541	0.0270535	0.059101	0.108055	0.0424424	0.00947297	0.0729814	0.0473602	0.0791223	0.0374158	0.147557	0.0442164	0.0823234	0.163649	0.0937131	0.116724	0.121414	0.084281	0.129562	0.119923	0.190455	0.108478
	0.0517336	0.240187	0.084838	0.144332	0.088284	1.44203	0.152231	0.0195188	0.13788	0.448846	0.259338	0.362886	0.0597862	0.111126	0.123491	0.100161	0.128253	0.127028	0.0413701	0.0312697	0.0824151	0.0387376	0.0362484	0.113788	0.111505	0.114372	0.112171	0.101459	-0.0172115	0.0226108	0.154749	0.00914061	0.0447543	0.117422	0.044187	0.0815457	0.0786137	0.111141	0.0754583	0.0351156	0.0823561	0.106931	0.0956332	0.111525	0.0523808	0.12254	0.147124	0.149584	0.0857467
	0.110406	0.156149	0.111361	0.0992873	0.133715	1.33381	0.106196	0.0645301	0.122487	0.42465	0.275212	0.433553	0.0586188	0.118585	0.0782214	0.0574693	0.135176	0.173731	0.0244558	0.0307319	0.100911	0.0393862	0.0268151	0.0687479	0.112064	0.11131	0.121474	0.106792	0.0125065	0.0447015	0.093335	0.126079	0.0466652	0.128908	-0.0078605	0.0590676	0.0971011	0.0895753	0.06639	0.077977	0.133621	0.134386	0.0946793	0.0971249	0.0748964	0.138562	0.118376	0.172842	0.0944348
	0.0779449	0.170883	0.108724	0.0855582	0.107372	1.38174	0.0978135	0.0640819	0.134644	0.460299	0.26623	0.365973	0.0796501	0.117139	0.105793	0.0919564	0.198367	0.166364	0.0873485	0.0193404	0.0310219	0.0314241	0.135783	0.0747976	0.138453	0.0799851	0.10638	0.0745043	-0.0302582	0.0851146	0.0926022	0.117045	0.0143532	0.0991083	0.000613165	0.0999528	0.0771961	0.19217	0.127577	0.0617866	0.101618	0.168161	0.1197	0.100131	0.0521417	0.127933	0.104604	0.223525	0.098714
	0.137686	0.168023	0.0907815	0.148316	0.0743854	1.26664	0.118463	0.0479701	0.103584	0.459591	0.258897	0.484044	0.0689634	0.102578	0.135773	0.073954	0.212425	0.171009	0.0659983	0.0698017	0.124987	0.0291344	0.1271	0.0959993	0.117098	0.0178892	0.105655	0.107962	0.00997896	0.0557536	0.198956	0.00668819	-0.0236183	0.127917	0.0420533	0.0899224	0.096515	0.220138	0.0881058	0.0840494	0.137848	0.112038	0.0981026	0.153332	0.0945191	0.127756	0.145934	0.179227	0.116496
	0.0603703	0.1849	0.121834	0.137809	0.135603	1.34984	0.0885896	0.0225432	0.0837639	0.460008	0.24745	0.415505	0.0547493	0.13906	0.123598	0.0722793	0.17769	0.120411	0.102299	0.0837371	0.100633	0.0194734	0.14276	0.0973917	0.112247	0.0929993	0.0813532	0.0969955	0.0242642	0.0678796	0.193026	0.119325	0.010383	0.139931	0.112139	0.16769	0.0185497	0.18443	0.0678691	0.116233	0.130564	0.138306	0.0751686	0.105292	0.0866883	0.117162	0.151159	0.160122	0.0662069
	0.0941913	0.156779	0.101378	0.107448	0.129813	1.19854	0.124887	0.0873186	0.139926	0.476758	0.246925	0.395056	0.0581724	0.133147	0.143735	0.0670955	0.172283	0.0680749	0.0461379	0.0700723	0.0762095	0.0194233	0.0561569	0.0749353	0.100026	0.0737576	0.100314	0.129696	0.0148916	0.0381802	0.181572	0.0965354	0.0408031	0.0917365	0.216214	0.166047	0.0251405	0.131063	0.0973952	0.0870149	0.156352	0.130302	0.146954	0.13228	0.0873387	0.1687	0.147611	0.235599	0.107742
	0.0956024	0.216366	0.15647	0.148137	0.14589	1.23189	0.130851	0.0854439	0.134157	0.440087	0.300438	0.411137	-0.00817507	0.191227	0.0773583	0.0644299	0.179039	0.184462	0.0893722	0.0913594	0.0711323	0.0139018	0.0725226	0.114595	0.0766073	0.117923	0.0724743	0.0995498	0.0304573	0.0523397	0.0965811	0.109045	0.0407873	0.135938	0.249964	0.104474	0.0955314	0.193724	0.0703432	0.0823404	0.133227	0.153791	0.10838	0.144832	0.0948081	0.121957	0.133017	0.201531	0.0920564
	0.113599	0.130576	0.175962	0.176923	0.119013	1.22736	0.103903	0.0940333	0.107333	0.412968	0.147317	0.563257	0.0930043	0.146002	0.0799066	0.114836	0.177548	0.211282	0.0826398	0.0229321	0.07141	0.0732643	0.0468578	0.121002	0.122277	0.134045	0.0692368	0.129297	-0.025829	0.0613235	0.161254	0.142233	0.0290894	0.115903	0.428061	0.116663	0.0613485	0.249156	0.065198	0.104777	0.184822	0.121702	0.1198	0.107884	0.0955968	0.171061	0.130766	0.227333	0.116705
	0.106713	0.217595	0.196797	0.105993	0.121365	1.21956	0.126854	0.102075	0.0927888	0.39449	0.255296	0.468022	0.0328452	0.181625	0.0171704	0.0818014	0.221571	0.178776	0.0792315	0.0793502	0.0962231	0.115984	0.0838571	0.145347	0.0898806	0.0608379	0.11776	0.103205	0.0354714	0.0503713	0.116061	0.0968089	0.0229752	0.15861	0.364195	0.12805	0.0529379	0.121128	0.0821011	0.0977208	0.168941	0.124716	0.063545	0.0923482	0.127069	0.148836	0.100305	0.201584	0.075862
	0.0609917	0.224441	0.158628	0.173613	0.156271	1.089	0.145282	0.0920564	0.0565099	0.325628	0.168129	0.50937	0.0651602	0.08492	0.0869383	0.0909817	0.167391	0.15964	0.0993922	0.108303	0.0844676	0.0579345	0.0608866	0.100474	0.114985	0.145708	0.0887324	0.115689	0.0573572	0.0390292	0.0997405	0.136751	-0.00294199	0.138803	0.420739	0.115282	0.130489	0.218252	0.136424	0.106871	0.143081	0.167196	0.130577	0.128379	0.0816576	0.12428	0.138584	0.13351	0.121584
	0.103663	0.204066	0.196348	0.168743	0.168341	1.10704	0.125908	0.107777	0.100919	0.371519	0.218886	0.562872	0.0551843	0.153389	0.0577237	0.0759708	0.195105	0.229467	0.0844455	0.0538789	0.054678	0.0527663	0.112266	0.111591	0.119171	0.0719018	0.115711	0.108996	0.048737	0.0760403	0.16996	0.0935774	0.00443382	0.0934912	0.475505	0.104765	0.0397747	0.165561	0.0725373	0.123829	0.164535	0.154811	0.103902	0.14695	0.0806696	0.153194	0.129663	0.253744	0.0910192
	0.117637	0.20744	0.170046	0.167052	0.131393	1.01163	0.133437	0.151811	0.117951	0.355284	0.338409	0.572885	0.10205	0.193473	0.0844384	0.105211	0.249625	0.201931	0.107069	0.0395766	0.062124	0.0800724	0.118649	0.0987349	0.122854	0.0763497	0.107417	0.146268	0.0593953	0.0485608	0.105323	0.131893	0.0732806	0.135412	0.457457	0.159465	0.11424	0.12559	0.124073	0.131792	0.124179	0.142377	0.151266	0.168811	0.052206	0.138377	0.152886	0.192824	0.128684
	0.0954607	0.183991	0.18927	0.142628	0.145081	1.00102	0.0913089	0.0543578	0.124856	0.345282	0.257935	0.464291	0.129374	0.144845	0.117237	0.113995	0.198474	0.208307	0.132781	0.0983567	0.094093	0.0607639	0.0938844	0.0621634	0.135769	0.100484	0.0778653	0.134842	0.0571389	0.0412935	0.191853	0.133687	0.0394968	0.156158	0.411954	0.135274	0.0776912	0.0685539	0.102238	0.125406	0.156024	0.135353	0.127418	0.171901	0.100787	0.144822	0.149595	0.157597	0.128378
	0.0895697	0.217085	0.14143	0.141111	0.1474	0.881001	0.180186	0.100606	0.145622	0.313293	0.201901	0.58492	0.144645	0.117657	0.124507	0.116453	0.128428	0.190747	0.159548	0.045808	0.0867404	0.0509922	0.0607437	0.107671	0.107394	0.099998	0.0916539	0.150428	0.0154418	0.127702	0.0650947	0.122941	0.0184044	0.165585	0.492217	0.119326	0.063612	0.193265	0.198096	0.0802036	0.132463	0.174197	0.110755	0.136683	0.0833213	0.162268	0.142797	0.167372	0.121638
	0.1371	0.220028	0.157505	0.166113	0.1728	0.873775	0.168629	0.073621	0.0847953	0.243802	0.269271	0.549663	0.154054	0.212635	0.162178	0.120327	0.229198	0.182107	0.0919147	0.0587606	0.124484	0.061305	0.0346189	0.0856189	0.15172	0.146508	0.0907526	0.132365	0.0700728	0.0696487	0.110934	0.15686	0.0628313	0.144807	0.528175	0.109857	0.172945	0.106726	0.0866208	0.113241	0.180408	0.159167	0.143743	0.139327	0.127729	0.159612	0.153823	0.233536	0.114551
	0.0708097	0.2213	0.0951699	0.11748	0.157872	0.984624	0.207276	0.0506512	0.224209	0.239605	0.208575	0.559864	0.103605	0.159329	0.146642	0.130394	0.187957	0.20244	0.0904183	0.0627224	0.117678	0.0229497	0.128504	0.153252	0.0868436	0.0772019	0.0626344	0.136541	0.0452068	0.0428966	0.15156	0.0980656	0.0521586	0.120513	0.526421	0.167152	0.0993025	0.156445	0.0849822	0.131163	0.157356	0.133756	0.161137	0.110456	0.0972658	0.165346	0.166343	0.243042	0.166635
	0.101604	0.286705	0.200526	0.119763	0.155192	0.896381	0.149287	0.0634109	0.148678	0.260846	0.235687	0.496715	0.0876756	0.171641	0.10558	0.106503	0.168064	0.181108	0.124247	0.0849314	0.0582343	0.0534785	0.121914	0.1837	0.1534	0.0842107	0.0949118	0.154155	0.0479233	0.0651307	0.204108	0.102421	0.0734945	0.125776	0.506313	0.126189	0.055896	0.15009	0.137701	0.117932	0.232593	0.198136	0.139431	0.135778	0.109135	0.163135	0.170545	0.215554	0.140283
	0.105366	0.189261	0.156918	0.172187	0.135925	0.89023	0.168084	0.119231	0.133522	0.385555	0.240582	0.443577	0.0697185	0.177313	0.164645	0.126619	0.204177	0.208945	0.0898228	0.0913679	0.107815	0.0220472	0.123969	0.0991332	0.130109	0.159311	0.078952	0.130455	0.0139087	0.110024	0.197837	0.186316	0.0143645	0.148208	0.535735	0.130169	0.0709057	0.277981	0.126245	0.149548	0.229965	0.174056	0.162448	0.145692	0.122259	0.129955	0.177047	0.210426	0.0967351
	0.0834527	0.203921	0.181934	0.154945	0.150048	0.903045	0.165185	0.131225	0.128766	0.297448	0.295644	0.565531	0.103473	0.133088	0.150713	0.12184	0.239726	0.13708	0.0616361	0.0648128	0.1424	0.057123	0.0825761	0.115934	0.155459	0.140237	0.0933971	0.143691	0.0097302	0.0215961	0.209917	0.200287	0.0565118	0.131303	0.53655	0.261378	0.0529194	0.181696	0.0695509	0.162486	0.243912	0.166827	0.155956	0.118803	0.136312	0.156636	0.188974	0.176578	0.168596
	0.128553	0.226028	0.147577	0.171594	0.186496	0.866544	0.19073	0.067984	0.110603	0.39778	0.301078	0.546088	0.087993	0.206567	0.122147	0.113603	0.255543	0.232525	0.112315	0.0961456	0.132744	-0.0123356	0.0880668	0.172031	0.160727	0.134992	0.114784	0.136783	0.0387618	0.0861036	0.202017	0.0816055	0.0774264	0.132336	0.464696	0.107453	0.102173	0.114375	0.154766	0.16416	0.163013	0.150469	0.179913	0.137106	0.119334	0.166784	0.195802	0.217892	0.162515
	0.127423	0.215898	0.181109	0.170152	0.183933	0.742783	0.184529	0.0663811	0.0915287	0.469795	0.273929	0.521779	0.103242	0.193729	0.158364	0.150947	0.204412	0.265512	0.125215	0.073146	0.0890458	0.0518223	0.0852553	0.143725	0.165696	0.117284	0.0828934	0.166524	0.0592741	0.0841923	0.217582	0.122241	0.0402158	0.211573	0.489623	0.188395	0.121992	0.158304	0.0766383	0.153147	0.190576	0.213525	0.136522	0.145146	0.132119	0.15468	0.181837	0.239468	0.139649
	0.109924	0.295664	0.235622	0.167974	0.176126	0.748336	0.211465	0.129304	0.126269	0.36499	0.28479	0.537678	0.0818491	0.187779	0.154278	0.109287	0.235214	0.260494	0.10267	0.0344932	0.0760203	0.0407603	0.0782285	0.154982	0.156619	0.107612	0.162724	0.14091	0.071765	0.129038	0.199034	0.244357	0.0670326	0.164335	0.425543	0.198383	0.0245009	0.159202	0.0956346	0.160268	0.192351	0.185596	0.178446	0.192818	0.137215	0.164743	0.189344	0.204552	0.144985
	0.124052	0.231335	0.284348	0.169144	0.196356	0.825273	0.202595	0.0613853	0.121216	0.477547	0.20552	0.630045	0.106037	0.131804	0.265863	0.144309	0.265328	0.193739	0.0918279	0.0665662	0.104902	0.0577731	0.181353	0.134509	0.201244	0.137616	0.158966	0.142903	0.0131355	0.102164	0.217035	0.25245	0.0900116	0.137146	0.461088	0.170064	0.0561382	0.242787	0.116705	0.10337	0.192157	0.209716	0.138742	0.223346	0.130227	0.189533	0.187324	0.234361	0.153891
	0.104972	0.278721	0.204425	0.205547	0.200635	0.665557	0.181138	0.0485811	0.125813	0.374643	0.231542	0.63832	0.131936	0.159503	0.148353	0.120116	0.199507	0.218793	0.138009	0.067176	0.0659964	0.0541829	0.188179	0.16903	0.16147	0.194005	0.0702044	0.150684	0.0323086	0.157437	0.230091	0.192152	0.0695997	0.166327	0.573413	0.145386	0.0418394	0.247308	0.102666	0.128256	0.19763	0.22646	0.151075	0.16032	0.137416	0.176555	0.169277	0.235564	0.123759
	0.149649	0.279205	0.293201	0.135532	0.208695	0.588802	0.247868	0.122705	0.165101	0.472814	0.24534	0.580885	0.174619	0.163796	0.195275	0.122048	0.240052	0.253177	0.152365	0.100643	0.0927525	0.0761007	0.0707876	0.140895	0.20754	0.185121	0.115239	0.116068	0.0433936	0.12262	0.207176	0.11814	0.0960989	0.193513	0.527034	0.181347	0.0618422	0.150544	0.114182	0.0846409	0.180665	0.211236	0.155857	0.232907	0.156265	0.172542	0.224205	0.245796	0.146082
	0.11446	0.235842	0.269606	0.177844	0.231388	0.749635	0.21872	0.112711	0.137208	0.414387	0.303499	0.598507	0.146996	0.206187	0.177157	0.0955811	0.277438	0.222071	0.0963233	0.0721403	0.0599006	0.0533288	0.0920932	0.156686	0.15673	0.165101	0.150756	0.168236	0.0530107	0.0914242	0.2018	0.138333	0.104422	0.206869	0.529233	0.156067	0.0982678	0.18732	0.115255	0.100475	0.240058	0.219177	0.174051	0.20175	0.10462	0.198764	0.1947	0.280514	0.184626
	0.17123	0.276498	0.285489	0.185642	0.226197	0.515801	0.195796	0.119629	0.180383	0.451666	0.36713	0.565955	0.162939	0.183724	0.169222	0.0916363	0.26834	0.20289	0.134627	0.0776811	0.110368	0.0336941	0.12644	0.16024	0.177526	0.229481	0.120507	0.184075	0.0537347	0.121671	0.265212	0.212884	0.0762331	0.212658	0.577332	0.105291	0.124131	0.20897	0.138617	0.145525	0.146026	0.237529	0.15263	0.209719	0.113839	0.157013	0.203961	0.241376	0.165417
	0.144492	0.279387	0.224117	0.166156	0.238537	0.650065	0.201047	0.093499	0.189178	0.525961	0.274497	0.649922	0.122296	0.210799	0.139236	0.103714	0.269739	0.243879	0.163701	0.0599122	0.0903448	0.0402581	0.128971	0.186201	0.226081	0.119576	0.115979	0.197053	0.0197955	0.134351	0.232393	0.169683	0.0376205	0.195559	0.587824	0.199889	0.132722	0.223374	0.105582	0.195955	0.202453	0.208499	0.152422	0.183215	0.159899	0.154976	0.185668	0.21733	0.182357
	0.190797	0.308432	0.268429	0.167469	0.220456	0.545273	0.177431	0.124359	0.159577	0.565341	0.354737	0.673047	0.103773	0.21418	0.193327	0.118959	0.16521	0.301304	0.100002	0.0897842	0.116535	0.053977	0.158522	0.157288	0.187267	0.216706	0.171979	0.197231	0.0378473	0.126292	0.251711	0.213721	0.040289	0.174754	0.573036	0.172433	0.0907371	0.215481	0.130534	0.134636	0.244927	0.267318	0.132354	0.191882	0.133735	0.196061	0.171345	0.221972	0.163014
	0.122499	0.297511	0.272922	0.210027	0.233882	0.49228	0.241862	0.0960094	0.133771	0.524916	0.316234	0.67278	0.169493	0.269579	0.208155	0.109564	0.271875	0.285113	0.150935	0.0922175	0.0464631	0.061183	0.159429	0.19716	0.182993	0.141856	0.143104	0.180319	0.102898	0.122006	0.226282	0.226269	0.117776	0.16451	0.684869	0.143259	0.0889009	0.197681	0.125913	0.182965	0.201709	0.251453	0.146727	0.19801	0.177638	0.186629	0.243115	0.223975	0.1471
	0.166054	0.312613	0.290746	0.187111	0.2674	0.665389	0.249863	0.148606	0.185287	0.491495	0.419622	0.613589	0.0809271	0.19037	0.188713	0.139857	0.272931	0.284994	0.155094	0.102219	0.0888322	0.0952708	0.135767	0.181349	0.182326	0.1779	0.13331	0.225154	0.0784509	0.180511	0.231949	0.199921	0.110574	0.19211	0.574437	0.164703	0.0946401	0.217285	0.0969695	0.0921002	0.276361	0.270737	0.184638	0.179519	0.146282	0.195249	0.228445	0.268064	0.156856
	0.102479	0.27231	0.259558	0.21316	0.250077	0.585506	0.214205	0.0900301	0.119466	0.574883	0.37392	0.640772	0.177819	0.205262	0.217494	0.193384	0.186879	0.272126	0.140177	0.0895478	0.11243	0.0521872	0.138715	0.123604	0.239036	0.220558	0.134551	0.20265	0.107215	0.179085	0.163363	0.141811	0.0739548	0.171442	0.646311	0.153856	0.0776887	0.279938	0.176378	0.175385	0.234723	0.238539	0.210499	0.205701	0.184191	0.222779	0.226192	0.236998	0.180159
	0.109829	0.359864	0.220154	0.222162	0.27228	0.53562	0.256572	0.112798	0.19411	0.547254	0.402267	0.676359	0.132318	0.19873	0.238262	0.100055	0.252298	0.242697	0.170477	0.0844262	0.110346	0.0236249	0.145215	0.172532	0.232016	0.291224	0.16978	0.216593	0.0815914	0.100678	0.171457	0.171778	0.101343	0.18617	0.613112	0.202425	0.0879895	0.223212	0.181097	0.236092	0.257328	0.223384	0.17255	0.24323	0.188494	0.212232	0.211017	0.254881	0.193794
	0.105774	0.339171	0.263436	0.207426	0.220379	0.461061	0.24505	0.108274	0.199651	0.588049	0.39673	0.640005	0.159774	0.233537	0.147617	0.166084	0.220306	0.254806	0.173757	0.0744759	0.114809	0.054395	0.206819	0.16019	0.233922	0.202528	0.162377	0.159381	0.0316933	0.114916	0.233788	0.1949	0.0674193	0.235401	0.630415	0.196864	0.10216	0.330246	0.122141	0.133493	0.23069	0.253928	0.205772	0.249755	0.16639	0.177848	0.212615	0.219399	0.184024
	0.135158	0.345682	0.274656	0.224172	0.268962	0.509295	0.252614	0.0768573	0.196144	0.526273	0.413853	0.699192	0.122959	0.253863	0.206972	0.140123	0.227181	0.289209	0.160983	0.0971433	0.0958028	0.099299	0.128406	0.151109	0.218346	0.214629	0.218298	0.219541	0.0580365	0.141571	0.276058	0.243474	0.0599229	0.201634	0.640038	0.1979	0.140414	0.271958	0.141589	0.187	0.235462	0.283788	0.207083	0.235205	0.200957	0.21146	0.227659	0.218501	0.203877
	0.217955	0.364798	0.24315	0.225955	0.227393	0.490799	0.230687	0.136839	0.197478	0.555447	0.299347	0.630138	0.207072	0.236969	0.195877	0.169094	0.294926	0.285918	0.141488	0.0859224	0.119142	0.0543896	0.11685	0.164862	0.231415	0.284498	0.183412	0.209571	0.0973479	0.170876	0.230143	0.253912	0.0690817	0.220384	0.687459	0.24481	0.10798	0.198009	0.121961	0.153825	0.264693	0.283883	0.189937	0.24326	0.196958	0.202734	0.21879	0.268599	0.183569
	0.118574	0.366944	0.342157	0.205443	0.279839	0.525057	0.24858	0.147525	0.151674	0.541346	0.383662	0.688654	0.108093	0.269491	0.231208	0.173281	0.31307	0.285554	0.160907	0.0591387	0.10087	0.0730287	0.148291	0.204662	0.233805	0.290141	0.204002	0.21538	0.0423357	0.12018	0.189166	0.195178	0.0761973	0.236839	0.670637	0.278143	0.100788	0.181916	0.213668	0.159444	0.266356	0.269208	0.233603	0.19361	0.14202	0.228336	0.207388	0.239896	0.189217
	0.191281	0.406534	0.28955	0.222028	0.256572	0.48579	0.285032	0.131338	0.206216	0.639143	0.388078	0.698401	0.155009	0.244046	0.195782	0.176104	0.2735	0.225496	0.12797	0.0898055	0.162016	0.0868087	0.181925	0.186058	0.257676	0.223627	0.23371	0.207628	0.00769799	0.109416	0.243207	0.193063	0.0643271	0.193109	0.677255	0.212201	0.138554	0.264	0.164808	0.154251	0.261238	0.305053	0.23898	0.229484	0.141652	0.237901	0.247853	0.247712	0.195875
	0.221734	0.41277	0.278828	0.2333	0.289952	0.560627	0.295544	0.145017	0.194389	0.596687	0.430195	0.679487	0.16161	0.271507	0.208092	0.173702	0.333039	0.233811	0.128061	0.129769	0.0347544	0.0500567	0.0947817	0.159771	0.216476	0.257775	0.216648	0.251363	0.039213	0.207766	0.243986	0.218444	0.108496	0.235106	0.703438	0.139657	0.124123	0.15943	0.113109	0.181643	0.275839	0.321997	0.207346	0.261444	0.195131	0.20605	0.239859	0.311267	0.224376
	0.194164	0.434819	0.282645	0.262011	0.253698	0.485807	0.219772	0.117514	0.240536	0.610424	0.469913	0.633584	0.187336	0.256679	0.232011	0.14879	0.237673	0.302279	0.214711	0.0327258	0.163398	0.115697	0.134492	0.197481	0.255688	0.254801	0.262373	0.21874	0.108106	0.12712	0.307201	0.225546	0.143754	0.310838	0.715041	0.217339	0.0540135	0.232245	0.169489	0.18383	0.327718	0.284907	0.245415	0.24211	0.1892	0.230867	0.257543	0.331971	0.209336
	0.129191	0.383178	0.28464	0.238733	0.30375	0.482826	0.276791	0.13663	0.186413	0.640855	0.472673	0.687763	0.147823	0.251683	0.214475	0.133776	0.301672	0.246966	0.155205	0.119964	0.13558	0.0633505	0.207077	0.209384	0.239424	0.238637	0.211193	0.225932	0.0826791	0.152663	0.3848	0.217938	0.0810197	0.2479	0.770373	0.167575	0.0442148	0.182239	0.226322	0.142432	0.325598	0.325219	0.249568	0.240299	0.19676	0.23746	0.239138	0.294902	0.226212
	0.162097	0.403169	0.253461	0.236861	0.264143	0.467599	0.290177	0.165305	0.188013	0.659148	0.433288	0.627705	0.162705	0.258918	0.189419	0.145786	0.353214	0.340273	0.144007	0.0816934	0.114073	0.0730692	0.218824	0.19434	0.259754	0.317822	0.207909	0.236565	0.11632	0.132449	0.225532	0.297962	0.144435	0.229055	0.694462	0.204498	0.14112	0.32416	0.16411	0.220202	0.284745	0.307681	0.179122	0.23693	0.197193	0.230062	0.260999	0.317176	0.216535
	0.211618	0.4629	0.342589	0.232324	0.257062	0.373319	0.284341	0.0929681	0.21073	0.823128	0.487648	0.6966	0.155725	0.290775	0.25266	0.194005	0.31974	0.344159	0.18044	0.122489	0.0995348	0.0922251	0.115735	0.20919	0.267977	0.259615	0.216536	0.244454	0.0713452	0.149354	0.28393	0.313129	0.121535	0.261011	0.72045	0.227569	0.0835483	0.216487	0.205554	0.21303	0.329032	0.328476	0.257309	0.291403	0.165582	0.237815	0.245923	0.338502	0.195533
	0.193901	0.383555	0.312264	0.264177	0.286242	0.374138	0.283968	0.130046	0.182675	0.77321	0.507808	0.715132	0.181671	0.255264	0.261966	0.173453	0.260583	0.377804	0.205142	0.0917921	0.10038	0.0992138	0.235925	0.25405	0.290821	0.160156	0.234002	0.270654	0.0728422	0.0543843	0.312683	0.312578	0.0811805	0.26846	0.737723	0.239004	0.127793	0.281582	0.077168	0.201532	0.279979	0.292536	0.265395	0.227503	0.200137	0.257539	0.236146	0.337389	0.246339
	0.16088	0.441666	0.291015	0.279242	0.302114	0.45408	0.303391	0.127622	0.14102	0.798582	0.43608	0.701234	0.201707	0.214117	0.28094	0.197454	0.294068	0.284039	0.171912	0.132892	0.112058	0.0911664	0.145698	0.170517	0.295174	0.286558	0.225579	0.228028	0.0714468	0.2184	0.269208	0.301087	0.130398	0.248844	0.700627	0.198192	0.140913	0.310672	0.191157	0.187152	0.271808	0.333953	0.24693	0.285934	0.203338	0.266669	0.27044	0.301404	0.22674
	0.187214	0.449095	0.355557	0.234385	0.275741	0.406138	0.305082	0.109238	0.166541	0.758896	0.511886	0.609203	0.237463	0.20381	0.284936	0.200296	0.334406	0.339914	0.171181	0.0900894	0.0829706	0.0652835	0.159926	0.192512	0.316178	0.297813	0.159398	0.235904	0.0849815	0.171	0.251417	0.284157	0.0995049	0.304059	0.711417	0.25634	0.0491994	0.325878	0.205008	0.217535	0.254846	0.338441	0.223769	0.284735	0.217818	0.237943	0.303256	0.31351	0.271759
	0.225559	0.432913	0.275344	0.280723	0.27735	0.446939	0.329092	0.184109	0.221153	0.755103	0.542877	0.686301	0.261725	0.282733	0.259155	0.14723	0.29562	0.321094	0.178606	0.0779412	0.108843	0.114003	0.137726	0.222866	0.250244	0.236365	0.264122	0.240926	0.0652262	0.198743	0.307092	0.349061	0.0707569	0.267101	0.726451	0.271617	0.119759	0.292671	0.217098	0.21978	0.299483	0.332586	0.25941	0.282104	0.189502	0.270273	0.309939	0.337218	0.243812
	0.20037	0.50529	0.38353	0.266186	0.257228	0.386957	0.243752	0.195647	0.197898	0.696046	0.535524	0.734037	0.18603	0.220401	0.239018	0.178997	0.280016	0.313205	0.171951	0.124076	0.0462232	0.0731455	0.209344	0.221542	0.289002	0.273259	0.212204	0.227555	0.0731128	0.185412	0.163918	0.350055	0.0836309	0.300299	0.596405	0.242599	0.169049	0.275485	0.222511	0.235755	0.284604	0.309566	0.261997	0.304735	0.167412	0.280957	0.309026	0.321548	0.237096
	0.209335	0.386884	0.366746	0.278403	0.279466	0.48344	0.363703	0.100154	0.232043	0.721416	0.536252	0.662855	0.287676	0.295922	0.281559	0.188244	0.370197	0.336529	0.235105	0.144489	0.104556	0.0401933	0.249468	0.21983	0.287551	0.250108	0.236452	0.28733	0.104807	0.203601	0.226635	0.236419	0.123629	0.27063	0.738069	0.278015	0.136584	0.327374	0.16426	0.223991	0.293081	0.324271	0.236264	0.318202	0.204492	0.26227	0.303561	0.357974	0.26978
	0.157672	0.455385	0.338875	0.291131	0.336693	0.551667	0.377717	0.209741	0.19327	0.806312	0.543546	0.648284	0.205381	0.373867	0.236599	0.177856	0.357422	0.36458	0.175445	0.135464	0.0872712	0.107589	0.172439	0.247126	0.286512	0.238654	0.307093	0.234709	0.0732944	0.152603	0.350006	0.34574	0.113399	0.28414	0.782777	0.224957	0.090264	0.237706	0.172749	0.2281	0.325851	0.378821	0.287121	0.222022	0.210021	0.285864	0.307277	0.308227	0.234725
	0.194457	0.407542	0.334826	0.27713	0.285765	0.658107	0.310762	0.154757	0.230203	0.700044	0.550329	0.66202	0.258567	0.301061	0.322174	0.138473	0.333881	0.279523	0.212556	0.111739	0.12396	0.088984	0.159277	0.24948	0.304527	0.325613	0.263696	0.304375	0.0703145	0.21604	0.318811	0.367982	0.173937	0.33186	0.782149	0.220508	0.0819809	0.278258	0.167108	0.235433	0.335416	0.370445	0.271446	0.282056	0.228614	0.267793	0.333075	0.280315	0.228181
	0.22703	0.477364	0.406474	0.263131	0.276799	0.845007	0.366242	0.119717	0.224563	0.783334	0.526773	0.682584	0.156789	0.313917	0.300715	0.136986	0.346502	0.314515	0.224799	0.10333	0.155059	0.123193	0.247225	0.217824	0.255346	0.361417	0.261659	0.334202	0.0770128	0.20509	0.354948	0.302691	0.140188	0.300506	0.82609	0.235203	0.057979	0.30061	0.237621	0.252074	0.33262	0.345745	0.309295	0.304355	0.227181	0.263216	0.286381	0.333522	0.252683
[truncated: 706 more rows]
[truncated: 342 more columns]

## Sheet: Description
	This table shows values of changes in fluorescence intensities used to generate the heatmap. Each row is an imaging frame (500 ms). Each column is a single cell.
