# Supplementary material for: Functional rescue and AI analysis of a human inactivating GPCR mutation using a small molecule
Source: EMBO Mol Med. 2026 Jan 8;18(2):725–58. doi: 10.1038/s44321-025-00369-2 (PMC12905377; doi:10.1038/s44321-025-00369-2)
Supplement: Supplementary file 9 — Source data Fig. 9 [file 44321_2025_369_MOESM9_ESM.zip › Figure 9/Figure 9B/Figure 9B.xlsx]

## Sheet: Figure 9B
	Basal (Hom) + LHR-Chap	LH (Hom) + LHR-Chap
	0.146726	0.442657
	0.134331	1.00542
	0.200974	0.729618
	0.078008	0.625363
	0.307369	0.610432
	2.71883	2.70409
	0.109287	0.693545
	0.118547	0.453179
	0.097129	0.456931
	0.436058	1.16456
	0.148068	1.34594
	0.268188	1.07432
	0.130174	0.488537
	0.144556	0.891139
	0.152332	0.740305
	0.114551	0.448835
	0.155393	0.795148
	0.156402	0.864619
	0.130313	0.545003
	0.09179	0.385945
	0.125362	0.439404
	0.104987	0.386836
	0.097763	0.444507
	0.090054	0.691443
	0.159794	0.810171
	0.210007	1.00792
	0.227146	0.552075
	0.099878	0.660797
	0.192691	0.369016
	0.271619	0.98299
	0.138432	0.839532
	0.232912	0.943473
	0.100948	0.4169
	0.450372	0.69948
	0.140001	1.36059
	0.404671	0.665531
	0.145487	0.373335
	0.250077	1.03518
	0.128653	0.585041
	0.136246	0.680086
	0.08376	0.693319
	0.090454	0.788353
	0.105826	0.6226
	0.169081	0.704243
	0.086784	0.595235
	0.065023	0.540297
	0.0802	0.762406
	0.113103	0.722419
	0.077098	0.594029
	0.146888	0.768091
	0.161848	0.972618
	0.096485	0.809594
	0.173584	0.859704
	0.131824	0.725174
	0.194641	0.859521
	0.168492	0.82613
	0.171725	0.972661
	0.307736	1.15826
	0.24718	0.722613
	0.165659	0.73102
	1.07062	1.33277
	0.122379	0.168852
	0.344753	0.186027
	0.153297	0.343303
	0.289103	0.3005
	0.093715	0.390254
	0.109072	0.405711
	0.117949	0.432772
	0.043867	0.137894
	0.020664	0.097648
	0.21449	0.08
	0.585654	0.12834
	0.077434	0.526789
	0.142654	0.58627
	0.116184	0.368815
	0.110952	0.378682
	0.144736	0.326578
	0.10918	0.608683
	0.057242	0.234085
	0.78516	0.98532
	0.11236	0.351254
	0.122785	0.498607
	0.178958	0.818909
	0.406569	0.363758
	0.13807	0.58532
	0.097563	0.489302
	0.119647	0.34071
	0.157856	0.665004
	0.310595	1.08968
	0.105085	0.517883
	0.106111	0.346696
	0.485315	0.762421
	0.097117	0.890758
	0.129219	0.420556
	0.486189	0.705531
	0.165564	0.704075
	0.166995	0.61913
	0.381133	1.18254
	0.04652	0.117667
	0.016923	0.068182
	0.029051	0.079369
	0.069363	0.039869
	0.048421	0.031711
	0.053459	0.117337
	0.033844	0.063542
	0.062819	0.052112
	0.06026	0.047026
	0.063256	0.077112
	0.05917	0.040265
	0.024252	0.071189
	0.044661	0.044838
	0.0196	0.058978
	0.047081	0.041281
	0.010867	0.043735
	0.027156	0.066268
	0.067607	0.15921
	0.044128	0.092382
	0.065861	0.151598
	0.071194	0.094682
	0.084006	0.161439
	0.147842	0.300868
	0.174654	0.447235
	0.022179	0.118083
	0.10651	0.145126
	0.040653	0.090925
	0.026171	0.216388
	0.058322	0.090137
	0.085957	0.124918
	0.055164	0.181896
	0.033374	0.103421
	0.049532	0.168467
	0.10772	0.200702
	0.089104	0.143244
	0.13674	0.338298
	0.182386	0.217758
	0.032441	0.037944
	0.039307	0.067518
	0.032424	0.046915
	0.095504	0.119081
	0.048248	0.104096
	0.030962	0.041612
	0.036206	0.02397
	0.042598	0.046253
	0.060532	0.101827
	0.046907	0.06677
	0.056493	0.076994
	0.056473	0.075846
	0.03264	0.059847
	0.031784	0.036531
	0.025532	0.056217
	0.050232	0.070902
	0.065926	0.086209
	0.036683	0.070348
	0.019095	0.018126
	0.030697	0.063206
	0.033541	0.036949
	0.04567	0.083004
	0.030376	0.042553
	0.028989	0.060944
	0.076866	0.070918
	0.030824	0.066627
	0.030899	0.059171
	0.045874	0.058553
	0.086419	0.10686
	0.044113	0.076452
	0.058537	0.090524
	0.028335	0.059373
	0.041203	0.077866
	0.041046	0.077645
	0.04234	0.055712
	0.044507	0.083127
	0.054351	0.104103
	0.030749	0.0326
	0.024257	0.033952
	0.052747	0.061586
	0.049158	0.166467
	0.025032	0.054714
	0.036723	0.086305
	0.071757	0.047094
	0.038967	0.027413
	0.027831	0.125581
	0.024728	0.127996
	0.048904	0.155288
	0.066234	0.126183
	0.028642	0.139385
	0.035586	0.064803
	0.043309	0.155975
	0.02878	0.120628
	0.049078	0.147328
	0.028084	0.105553
	0.046203	0.15146
	0.047075	0.170339
	0.036336	0.125313
	0.049823	0.087972
	0.035529	0.095031
	0.041042	0.058147
	0.044491	0.187805
	0.065512	0.773844
	0.052737	0.087799
	0.080968	0.056364
	0.038779	0.130961
	0.056712	0.320714
	0.082263	0.378674
	0.084079	0.402354
	0.11978	0.361282
	0.087898	0.313983
	0.082129	0.348719
	0.090739	0.286864
	0.146547	0.413698
	0.129259	0.368539
	0.101607	0.350662
	0.070338	0.33077
	0.101177	0.380643
	0.081167	0.355139
	0.138815	0.361511
	0.157137	0.408403
	0.092003	0.377856
	0.050981	0.293961
	0.086306	0.27945
	0.080509	0.294024
	0.084933	0.309419
	0.152409	0.358821
	0.039988	0.301902
	0.050186	0.278065
	0.05453	0.287584
	0.086264	0.310538
	0.063556	0.295547
	0.056165	0.20523
	0.084657	0.360479
	0.082239	0.360531
	0.036502	0.218567
	0.047096	0.263497
	0.06518	0.282848
	0.074765	0.343869
	0.153008	0.457153
	0.077483	0.298987
	0.065487	0.346874
	0.052294	0.269731
	0.060211	0.287777
	0.034729	0.286783
	0.084228	0.343239
	0.324992	0.415414
	0.063035	0.181872
	0.076402	0.296418
	0.11562	0.600152
	0.114149	0.433033
	0.061221	0.27778
	0.08254	0.306568
	0.12426	0.262295
	0.133658	0.364527
	0.119988	0.367003
	0.118406	0.389276
	0.057756	0.362233
	0.054752	0.32065
	0.086584	0.411585
	0.116995	0.302722
	0.090569	0.395377
	0.14823	0.349713
	0.080537	0.241464
	0.089267	0.283535
	0.073382	0.318066
	0.077107	0.263301
	0.045459	0.074001
	0.041541	0.063626
	0.047177	0.066809
	0.08825	0.11481
	0.050389	0.057507
	0.040132	0.056033
	0.036599	0.05961
	0.101428	0.131731
	0.080611	0.104413
	0.047571	0.06363
	0.054855	0.087712
	0.051136	0.088788
	0.065619	0.086158
	0.077165	0.071055
	0.038388	0.051877
	0.076349	0.098095
	0.079612	0.090443
	0.083255	0.108615
	0.046104	0.080742
	0.072206	0.083941
	0.07936	0.095917
	0.053408	0.092551
	0.07944	0.124315
	0.082596	0.146048
	0.102854	0.141124
	0.077713	0.11932
	0.179537	0.65625
	0.241198	0.542071
	0.135074	0.320084
	0.104247	0.6637
	0.268999	0.683394
	0.224425	0.417251
	0.088005	0.528879
	0.127861	0.593108
	0.138205	0.466891
	0.081321	0.366101
	0.070588	0.375302
	0.280038	0.540631
	0.102542	0.447423
	0.570127	1.21646
	0.071557	0.580263
	0.100287	0.489805
	0.056006	0.312435
	0.131454	0.537755
	0.109801	0.458913
	0.065646	0.607705
	0.194388	0.533742
	0.07488	0.598544
	0.07702	0.063885
	0.099308	0.085189
	0.088368	0.344709
	0.147989	0.448013
	0.090107	0.59124
	0.130308	0.380149
	0.127774	0.269206
	0.126509	0.530499
	0.119665	0.706827
	0.100398	0.549005
	0.107001	0.571301
	0.046806	0.496021
	0.160458	0.562864
	0.117584	0.707874
	0.088893	0.64562
	0.210751	0.636686
	0.108463	0.522118
	0.156392	0.363864
	0.212823	0.711975
	0.140779	0.622007
	0.328739	0.675981
	0.082504	0.418439
	0.158042	0.563628
	0.082806	0.355046
	0.065466	0.168188
	0.057223	0.168918
	0.127722	0.654999
	0.152397	0.407282
	0.11769	0.433346
	0.138708	0.278326
	0.076152	0.36743
	0.069581	0.255861
	0.134549	0.725348
	0.059	0.617729
	0.08087	0.598045
	0.097552	0.461799
	0.078912	0.677005
	0.125092	0.46694
	0.13415	1.1245
	0.187585	0.747025
	0.105485	0.477641
	0.099998	0.577695
	0.177079	0.709091
	0.165839	1.11177
	0.135175	0.773149
	0.200683	0.656689
	0.047769	0.472481
	0.138099	0.729621
	0.099239	0.897507
	0.192406	0.565125
	2.02782	3.76367
	0.391945	0.950955
	0.177628	0.748514
	0.078205	0.463464
	0.068389	0.331015
	0.075049	0.518944
	0.094623	0.464023
	0.094722	0.641681
	0.337257	0.305687
	0.108076	0.257076
	0.108851	0.44653
	0.119383	0.493212
	0.176701	0.534229
	0.604439	1.17032
	0.187318	0.607268
	0.090587	0.465056
	0.092343	0.285443
	0.165853	0.822127
	0.146707	0.836998
	0.057126	0.319739
	0.16758	0.531969
	0.334166	1.27014
	0.693396	1.66972
	0.286255	0.72049
	0.144659	0.224669
	0.067103	0.243464
	0.117913	0.505715
	0.098162	0.096611
	0.174842	0.375377
	0.161982	0.383504
	0.205218	0.250286

## Sheet: Description
	This tables lists changes in fluorescence intensities (readout of changes in intracellular calcium levels) before (Basal) and during LH application.
