# Supplementary material for: Functional rescue and AI analysis of a human inactivating GPCR mutation using a small molecule
Source: EMBO Mol Med. 2026 Jan 8;18(2):725–58. doi: 10.1038/s44321-025-00369-2 (PMC12905377; doi:10.1038/s44321-025-00369-2)
Supplement: Supplementary file 9 — Source data Fig. 9 [file 44321_2025_369_MOESM9_ESM.zip › Figure 9/Figure 9D/Figure 9D.xlsx]

## Sheet: Figure 9D
	Basal (Het)	LH (Het)	Basal (Hom)	LH (Hom)	Basal (Hom) + LHR-Chap	LH (Hom) + LHR-Chap
	0.122651	1.10468	0.0629	0.088324	0.146726	0.442657
	0.259023	1.24812	0.022908	0.040452	0.134331	1.00542
	0.230114	0.499915	0.03893	0.040727	0.200974	0.729618
	0.37372	0.507354	0.057294	0.105296	0.078008	0.625363
	0.129285	0.967445	0.04835	0.051731	0.307369	0.610432
	0.140302	1.57668	0.020659	0.028042	2.71883	2.70409
	0.12186	2.68638	0.035501	0.025225	0.109287	0.693545
	0.235449	3.15727	0.020414	0.015645	0.118547	0.453179
	0.196498	1.84973	0.029696	0.059386	0.097129	0.456931
	0.399656	0.517802	0.03238	0.044967	0.436058	1.16456
	0.200598	2.49877	0.017286	0.017246	0.148068	1.34594
	0.23888	0.457004	0.054702	0.074529	0.268188	1.07432
	0.12561	0.440227	0.069721	0.121637	0.130174	0.488537
	0.256075	1.17805	0.061359	0.081202	0.144556	0.891139
	0.127644	0.539005	0.055473	0.060244	0.152332	0.740305
	0.259029	1.16898	0.070478	0.103215	0.114551	0.448835
	0.139819	0.598888	0.065405	0.067047	0.155393	0.795148
	0.12053	0.495881	0.031202	0.047799	0.156402	0.864619
	0.154682	0.70026	0.048208	0.070144	0.130313	0.545003
	0.201743	1.13475	0.026801	0.055489	0.09179	0.385945
	0.333814	1.06108	0.062927	0.121444	0.125362	0.439404
	0.357722	0.816354	0.08243	0.082003	0.104987	0.386836
	0.195618	0.578231	0.06505	0.06654	0.097763	0.444507
	0.189373	0.553713	0.037288	0.060855	0.090054	0.691443
	0.206542	0.61667	0.051883	0.072336	0.159794	0.810171
	0.101258	0.311331	0.02482	0.054295	0.210007	1.00792
	0.215875	0.65172	0.051844	0.071259	0.227146	0.552075
	0.247782	0.762861	0.103244	0.143955	0.099878	0.660797
	0.212769	0.624525	0.158975	0.194006	0.192691	0.369016
	0.120451	0.442829	0.046693	0.060046	0.271619	0.98299
	0.137439	0.44063	0.057812	0.060199	0.138432	0.839532
	0.310178	0.71947	0.052277	0.061549	0.232912	0.943473
	0.324784	0.658465	0.080692	0.155482	0.100948	0.4169
	0.359906	0.757599	0.100521	0.133038	0.450372	0.69948
	0.274001	0.739082	0.047652	0.046908	0.140001	1.36059
	0.20867	0.856158	0.133998	0.123362	0.404671	0.665531
	0.046609	0.175186	0.060716	0.086767	0.145487	0.373335
	0.103478	0.119786	0.145419	0.224097	0.250077	1.03518
	0.037596	0.071277	1.05012	2.97683	0.128653	0.585041
	0.061596	0.408494	0.142807	0.200751	0.136246	0.680086
	0.085253	0.368462	0.048156	0.14812	0.08376	0.693319
	0.089182	0.652883	0.044852	0.057235	0.090454	0.788353
	0.085549	0.889896	0.065799	0.086731	0.105826	0.6226
	0.337729	1.20549	0.076296	0.070104	0.169081	0.704243
	0.06492	0.552556	0.468269	1.05862	0.086784	0.595235
	0.059379	0.612288	0.268924	0.621628	0.065023	0.540297
	0.055324	0.890105	0.053635	0.057843	0.0802	0.762406
	0.088301	0.628844	0.054594	0.070855	0.113103	0.722419
	0.077452	0.764975	0.048443	0.050111	0.077098	0.594029
	0.087497	0.84246	0.04443	0.062503	0.146888	0.768091
	0.131665	0.733958	0.188906	0.256628	0.161848	0.972618
	0.089269	0.511658	0.030727	0.020425	0.096485	0.809594
	0.058742	0.554992	0.038147	0.031822	0.173584	0.859704
	0.100587	0.861015	0.050405	0.072449	0.131824	0.725174
	0.049956	0.596775	0.055837	0.048434	0.194641	0.859521
	0.062598	0.615373	0.163828	0.068755	0.168492	0.82613
	0.107409	0.535395	0.033182	0.034118	0.171725	0.972661
	0.234451	0.574491	0.060431	0.070892	0.307736	1.15826
	0.101106	0.585919	0.051327	0.074518	0.24718	0.722613
	0.081647	0.661238	0.095333	0.079542	0.165659	0.73102
	0.112103	0.561678	0.184059	0.048576	1.07062	1.33277
	0.050983	0.365715	0.070044	0.081718	0.122379	0.168852
	0.055287	0.658953	0.099497	0.052925	0.344753	0.186027
	0.094865	0.520921	0.048499	0.074054	0.153297	0.343303
	0.059876	0.663248	0.042402	0.032821	0.289103	0.3005
	0.064642	0.414051	0.029374	0.024501	0.093715	0.390254
	0.071476	0.529829	0.033296	0.041939	0.109072	0.405711
	0.065282	0.651304	0.063227	0.122466	0.117949	0.432772
	0.089758	0.353488	0.054876	0.134763	0.043867	0.137894
	0.07075	0.258249	0.056311	0.113556	0.020664	0.097648
	0.071077	0.446664	0.064606	0.293629	0.21449	0.08
	0.073809	0.777725	0.054438	0.280903	0.585654	0.12834
	0.143675	0.90839	0.031837	0.030153	0.077434	0.526789
	0.826759	0.576556	0.0684	0.139358	0.142654	0.58627
	0.154434	0.754509	0.068586	0.09497	0.116184	0.368815
	0.048451	0.609452	0.098488	0.113315	0.110952	0.378682
	0.075391	0.468724	0.087831	0.384375	0.144736	0.326578
	0.078883	0.649953	0.078556	0.434166	0.10918	0.608683
	0.053396	0.504495	0.163341	0.204217	0.057242	0.234085
	0.064125	0.353191	0.091013	0.349408	0.78516	0.98532
	0.092112	0.612697	0.043007	0.27357	0.11236	0.351254
	0.451808	0.943323	0.06824	0.662197	0.122785	0.498607
	0.088065	0.547116	0.113385	0.096565	0.178958	0.818909
	0.071272	0.843526	0.13514	0.59221	0.406569	0.363758
	0.164655	1.15469	0.146288	0.421952	0.13807	0.58532
	0.191125	1.06245	0.061192	0.124214	0.097563	0.489302
	0.191534	1.11478	0.083077	0.412839	0.119647	0.34071
	0.38105	1.11841	0.07804	0.39967	0.157856	0.665004
	0.080728	0.667093	0.097704	0.288734	0.310595	1.08968
	0.076433	0.486894	0.027655	0.028578	0.105085	0.517883
	0.0757	0.361647	0.039395	0.074698	0.106111	0.346696
	0.133557	0.589222	0.017846	0.002744	0.485315	0.762421
	0.0736	0.551238	0.024094	-0.00362	0.097117	0.890758
	0.128461	0.799916	0.03602	0.04138	0.129219	0.420556
	0.046208	0.442135	0.024959	0.05464	0.486189	0.705531
	0.092289	0.371505	0.031682	0.081636	0.165564	0.704075
	0.215978	0.864313	0.057551	0.082105	0.166995	0.61913
	0.098378	0.565514	0.035829	0.086119	0.381133	1.18254
	0.086393	0.58103	0.032374	0.02494	0.04652	0.117667
	0.093054	0.849005	0.049822	0.059389	0.016923	0.068182
	0.044067	0.630922	0.021252	0.021893	0.029051	0.079369
	0.075611	0.691499	0.041481	0.043599	0.069363	0.039869
	0.086752	0.793066	0.035028	0.084094	0.048421	0.031711
	0.072608	0.687808	0.040276	0.056994	0.053459	0.117337
	0.062876	0.567737	0.044247	0.05174	0.033844	0.063542
	0.071163	0.641878	0.018328	0.013716	0.062819	0.052112
	0.084091	0.274239	0.037903	0.054111	0.06026	0.047026
	0.119019	0.856366	0.023372	0.051825	0.063256	0.077112
	0.13723	1.25459	0.025929	0.0289	0.05917	0.040265
	0.321941	0.922277	0.028355	0.041265	0.024252	0.071189
	0.186967	1.11705	0.043519	0.055975	0.044661	0.044838
	0.077161	0.534777	0.044951	0.075435	0.0196	0.058978
	0.181548	0.860081	0.032431	0.066481	0.047081	0.041281
	0.125335	0.842191	0.030799	0.047465	0.010867	0.043735
	0.099847	0.678146	0.029675	0.035676	0.027156	0.066268
	0.060182	0.506366	0.041681	0.080772	0.067607	0.15921
	0.078938	0.223618	0.043475	0.077154	0.044128	0.092382
	0.068793	0.269122	0.022451	0.030471	0.065861	0.151598
	0.103316	0.259047	0.025839	0.058845	0.071194	0.094682
	0.080724	0.265312	0.067926	0.08161	0.084006	0.161439
	0.090307	0.281905	0.037206	0.051245	0.147842	0.300868
	0.08959	0.238421	0.03955	0.063588	0.174654	0.447235
	0.13277	0.39967	0.060054	0.083691	0.022179	0.118083
	0.074984	0.24658	0.075665	0.093323	0.10651	0.145126
	0.335448	0.314731	0.055995	0.060124	0.040653	0.090925
	0.089103	0.446759	0.016607	0.010001	0.026171	0.216388
	0.057676	0.043386	0.016924	0.004582	0.058322	0.090137
	0.034157	0.057824	0.016851	0.009253	0.085957	0.124918
	0.081487	0.083029	0.020047	0.015403	0.055164	0.181896
	0.050833	0.09816	0.0289	0.040748	0.033374	0.103421
	0.048752	0.086717	0.014742	0.026837	0.049532	0.168467
	0.244087	0.370677	0.034592	0.028437	0.10772	0.200702
	0.075724	0.095206	0.040085	0.042848	0.089104	0.143244
	0.071542	0.312163	0.023866	0.020339	0.13674	0.338298
	0.159931	0.334091	0.018107	0.016311	0.182386	0.217758
	0.347448	0.574227	0.022346	0.024018	0.032441	0.037944
	0.226218	0.326008	0.026384	0.045367	0.039307	0.067518
	0.10388	0.173352	0.025204	0.040175	0.032424	0.046915
	0.080587	0.341672	0.015986	0.01552	0.095504	0.119081
	0.060003	0.196255	0.033843	0.026952	0.048248	0.104096
	0.069771	0.234036	0.040768	0.025779	0.030962	0.041612
	0.075494	0.218347	0.024854	0.024366	0.036206	0.02397
	0.049464	0.161184	0.027787	0.029631	0.042598	0.046253
	0.070546	0.134112	0.03448	0.0492	0.060532	0.101827
	0.073168	0.21409	0.025851	0.052975	0.046907	0.06677
	0.120751	0.215026	0.027764	0.051524	0.056493	0.076994
	0.085706	0.446488	0.051858	0.047522	0.056473	0.075846
	0.056309	0.236793	0.041648	0.040878	0.03264	0.059847
	0.064902	0.289272	0.047875	0.043551	0.031784	0.036531
	0.087341	0.254129	0.044163	0.038232	0.025532	0.056217
	0.597374	1.08472	0.045753	0.049543	0.050232	0.070902
	0.052137	0.247133	0.04115	0.035123	0.065926	0.086209
	0.074541	0.209032	0.030017	0.035999	0.036683	0.070348
	0.069653	0.247627	0.025624	0.025332	0.019095	0.018126
	0.069774	0.218598	0.0498	0.072294	0.030697	0.063206
	0.083978	0.19139	0.034007	0.026556	0.033541	0.036949
	0.766007	1.36605	0.045553	0.061717	0.04567	0.083004
	0.084416	0.101184	0.033845	0.01619	0.030376	0.042553
	0.188118	0.363168	0.076531	0.038299	0.028989	0.060944
	0.061556	0.249317	0.15163	0.051555	0.076866	0.070918
	0.1299	0.298478	0.080427	0.046895	0.030824	0.066627
	0.071298	0.245283	0.081484	0.08042	0.030899	0.059171
	0.072605	0.183557	0.021328	0.023324	0.045874	0.058553
	0.079471	0.191557	0.04804	0.038986	0.086419	0.10686
	0.065363	0.241096	0.103894	0.069463	0.044113	0.076452
	0.070083	0.226174	0.095399	0.100902	0.058537	0.090524
	0.081863	0.19323	0.152312	0.084315	0.028335	0.059373
	0.092479	0.284414	0.040539	0.03661	0.041203	0.077866
	0.083679	0.276176	0.089988	0.051997	0.041046	0.077645
	0.070722	0.217941	0.056205	0.038438	0.04234	0.055712
	0.113861	0.270864	0.055621	0.034809	0.044507	0.083127
	0.071437	0.184426	0.110937	0.11928	0.054351	0.104103
	0.051981	0.124946	0.061145	0.092785	0.030749	0.0326
	0.068162	0.22738	0.052487	0.033079	0.024257	0.033952
	0.061858	0.199465	0.130264	0.055451	0.052747	0.061586
	0.110652	0.230619	0.067464	0.05756	0.049158	0.166467
	0.081916	0.207647	0.033229	0.035699	0.025032	0.054714
	0.092106	0.226746	0.104831	0.078673	0.036723	0.086305
	0.068525	0.191692	0.049801	0.043875	0.071757	0.047094
	0.09185	0.207656	0.044103	0.053948	0.038967	0.027413
	0.072608	0.28121	0.045798	0.046488	0.027831	0.125581
	0.107723	0.239656	0.118903	0.081074	0.024728	0.127996
	0.144445	0.332895	0.024741	0.034577	0.048904	0.155288
	0.072524	0.156749	0.040072	0.083295	0.066234	0.126183
	0.117161	0.279312	0.070062	0.043646	0.028642	0.139385
	0.081151	0.210482	0.084561	0.025158	0.035586	0.064803
	0.0853	0.196521	0.064518	0.045706	0.043309	0.155975
	0.105538	0.261811	0.122049	0.095288	0.02878	0.120628
	0.092755	0.151418	0.079294	0.053028	0.049078	0.147328
	0.097694	0.290425	0.4319	0.418041	0.028084	0.105553
	0.073824	0.219126	0.043605	0.037483	0.046203	0.15146
	0.09986	0.21203	0.052689	0.029504	0.047075	0.170339
	0.075812	0.218096	0.027505	0.034241	0.036336	0.125313
	0.077857	0.151466	0.066976	0.063694	0.049823	0.087972
	0.096992	0.130374	0.07302	0.033927	0.035529	0.095031
	0.061946	0.150824	0.063918	0.03824	0.041042	0.058147
	0.058258	0.221112	0.148341	0.077325	0.044491	0.187805
	0.083759	0.249248	0.03201	0.034492	0.065512	0.773844
	0.089494	0.127677	0.09149	0.051347	0.052737	0.087799
	0.197092	0.283394	0.049287	0.058221	0.080968	0.056364
	0.169359	0.26407	0.065882	0.074534	0.038779	0.130961
	0.061087	0.241736	0.051629	0.072264	0.056712	0.320714
	0.073256	0.26424	0.035504	0.032631	0.082263	0.378674
	0.082098	0.138489			0.084079	0.402354
	0.084235	0.085192			0.11978	0.361282
	0.055564	0.291652			0.087898	0.313983
	0.070478	0.201834			0.082129	0.348719
	0.08261	0.199071			0.090739	0.286864
	0.073563	0.178641			0.146547	0.413698
	0.073914	0.096725			0.129259	0.368539
	0.245687	0.460189			0.101607	0.350662
	0.072638	0.164747			0.070338	0.33077
	0.123922	0.296106			0.101177	0.380643
	0.145188	0.290152			0.081167	0.355139
	0.184581	0.259924			0.138815	0.361511
	0.138655	0.237636			0.157137	0.408403
	0.091021	0.126812			0.092003	0.377856
	0.067838	0.203367			0.050981	0.293961
	0.096475	0.245148			0.086306	0.27945
	0.0874	0.167756			0.080509	0.294024
	0.101374	0.290664			0.084933	0.309419
	0.125601	0.294651			0.152409	0.358821
	0.063921	0.229449			0.039988	0.301902
	0.07049	0.252556			0.050186	0.278065
	0.11521	0.211714			0.05453	0.287584
	0.155895	0.213163			0.086264	0.310538
	0.120854	0.245454			0.063556	0.295547
	0.094217	0.217677			0.056165	0.20523
	0.103667	0.192106			0.084657	0.360479
	0.981369	1.22637			0.082239	0.360531
	0.320615	0.441113			0.036502	0.218567
	0.187475	0.344358			0.047096	0.263497
	0.115829	0.309494			0.06518	0.282848
	2.12429	0.191273			0.074765	0.343869
	0.10455	0.217337			0.153008	0.457153
	0.10369	0.219119			0.077483	0.298987
	0.056365	0.232268			0.065487	0.346874
	0.05352	0.200087			0.052294	0.269731
	0.059805	0.140348			0.060211	0.287777
	0.070892	0.251778			0.034729	0.286783
	0.067191	0.250579			0.084228	0.343239
	0.091839	0.237193			0.324992	0.415414
	0.061027	0.269951			0.063035	0.181872
	1.60892	0.169313			0.076402	0.296418
	0.104479	0.236298			0.11562	0.600152
	0.063598	0.214367			0.114149	0.433033
	0.120585	0.190856			0.061221	0.27778
	0.100438	0.274622			0.08254	0.306568
	0.069656	0.192772			0.12426	0.262295
	0.151031	0.174199			0.133658	0.364527
	0.201697	0.802783			0.119988	0.367003
	0.517942	0.784456			0.118406	0.389276
	0.100818	0.160076			0.057756	0.362233
	0.119801	0.149447			0.054752	0.32065
	0.162855	0.198689			0.086584	0.411585
	0.131158	0.240749			0.116995	0.302722
	0.110346	0.245415			0.090569	0.395377
	0.094457	0.228683			0.14823	0.349713
	0.06969	0.207667			0.080537	0.241464
	0.131362	0.197437			0.089267	0.283535
	0.242939	0.777329			0.073382	0.318066
	0.091519	0.37573			0.077107	0.263301
	0.093482	0.342492			0.045459	0.074001
	0.096379	0.293581			0.041541	0.063626
	0.104895	0.304334			0.047177	0.066809
	0.121029	0.3214			0.08825	0.11481
	0.092584	0.349713			0.050389	0.057507
	0.078851	0.308552			0.040132	0.056033
	0.089876	0.380219			0.036599	0.05961
	0.843641	3.99234			0.101428	0.131731
	0.428197	0.904233			0.080611	0.104413
	0.207159	0.441993			0.047571	0.06363
	0.237072	0.35606			0.054855	0.087712
	0.072772	0.064655			0.051136	0.088788
	0.829873	0.326568			0.065619	0.086158
	0.417091	0.34406			0.077165	0.071055
	0.129204	0.357094			0.038388	0.051877
	0.072444	0.329509			0.076349	0.098095
	0.106138	0.333197			0.079612	0.090443
	0.096403	0.361793			0.083255	0.108615
	0.078342	0.325603			0.046104	0.080742
	0.108371	0.306219			0.072206	0.083941
	0.093703	0.567847			0.07936	0.095917
	0.100269	0.385533			0.053408	0.092551
	0.090543	1.27273			0.07944	0.124315
	0.063598	0.407801			0.082596	0.146048
	0.094877	0.312476			0.102854	0.141124
	0.067524	0.346714			0.077713	0.11932
	0.099963	0.357696			0.179537	0.65625
	0.092272	0.369085			0.241198	0.542071
	0.099154	0.337689			0.135074	0.320084
	0.099177	0.334332			0.104247	0.6637
	0.104913	0.35618			0.268999	0.683394
	0.089263	0.328227			0.224425	0.417251
	0.064843	0.26818			0.088005	0.528879
	0.101779	0.298269			0.127861	0.593108
	0.094436	0.25238			0.138205	0.466891
	0.096199	0.320956			0.081321	0.366101
	0.136787	0.313022			0.070588	0.375302
	0.138807	0.291856			0.280038	0.540631
	0.114868	0.370416			0.102542	0.447423
	0.146759	0.328166			0.570127	1.21646
	0.119586	0.280578			0.071557	0.580263
	0.070066	0.172747			0.100287	0.489805
	0.07913	0.118027			0.056006	0.312435
	0.11478	0.34675			0.131454	0.537755
	0.105259	0.31411			0.109801	0.458913
	0.082417	0.303437			0.065646	0.607705
	0.150994	0.304314			0.194388	0.533742
	0.086739	0.294663			0.07488	0.598544
	0.153286	0.398879			0.07702	0.063885
	0.065217	0.087316			0.099308	0.085189
	0.091775	0.07968			0.088368	0.344709
	0.108997	0.083933			0.147989	0.448013
	0.132226	0.187632			0.090107	0.59124
	0.105301	0.142564			0.130308	0.380149
	0.141854	0.304762			0.127774	0.269206
	0.141007	0.18465			0.126509	0.530499
	0.089471	0.197694			0.119665	0.706827
	0.118808	0.151633			0.100398	0.549005
	0.087009	0.132052			0.107001	0.571301
	0.098274	0.123853			0.046806	0.496021
	0.076714	0.187922			0.160458	0.562864
	0.101972	0.109464			0.117584	0.707874
	0.188862	0.24778			0.088893	0.64562
	0.060932	0.079216			0.210751	0.636686
	0.063072	0.113413			0.108463	0.522118
	0.073012	0.12967			0.156392	0.363864
	0.087029	0.143092			0.212823	0.711975
	0.093896	0.132417			0.140779	0.622007
	0.083747	0.079005			0.328739	0.675981
	0.087928	0.113463			0.082504	0.418439
	0.066316	0.090866			0.158042	0.563628
	0.080341	0.103936			0.082806	0.355046
	0.08916	0.15213			0.065466	0.168188
	0.095122	0.142178			0.057223	0.168918
	0.116559	0.136646			0.127722	0.654999
	0.106368	0.156095			0.152397	0.407282
	0.098296	0.145277			0.11769	0.433346
	0.136106	0.19152			0.138708	0.278326
	0.12715	0.200399			0.076152	0.36743
	0.13426	0.135299			0.069581	0.255861
	0.167498	0.172025			0.134549	0.725348
	0.149906	0.234148			0.059	0.617729
	0.134123	0.27765			0.08087	0.598045
	0.126225	0.202067			0.097552	0.461799
	0.135398	0.128528			0.078912	0.677005
	0.093287	0.111159			0.125092	0.46694
	0.110572	0.110939			0.13415	1.1245
	0.118384	0.125114			0.187585	0.747025
	0.113967	0.106201			0.105485	0.477641
	0.125514	0.196136			0.099998	0.577695
	0.19998	0.235904			0.177079	0.709091
	0.194333	0.182873			0.165839	1.11177
	0.13058	0.135033			0.135175	0.773149
	0.127113	0.208486			0.200683	0.656689
	0.121713	0.138841			0.047769	0.472481
	0.056203	0.056461			0.138099	0.729621
	0.107538	0.104573			0.099239	0.897507
	0.045413	0.090818			0.192406	0.565125
	0.055716	0.07271			2.02782	3.76367
	0.177807	0.224056			0.391945	0.950955
	0.099026	0.193354			0.177628	0.748514
	0.083032	0.137319			0.078205	0.463464
	0.106716	0.174215			0.068389	0.331015
	0.057876	0.096108			0.075049	0.518944
	0.090129	0.123888			0.094623	0.464023
	0.113226	0.122062			0.094722	0.641681
	0.075135	0.162846			0.337257	0.305687
	0.089302	0.053726			0.108076	0.257076
	0.069277	0.059602			0.108851	0.44653
	0.068016	0.070473			0.119383	0.493212
	0.068596	0.071743			0.176701	0.534229
	0.080964	0.189518			0.604439	1.17032
	0.095712	0.130724			0.187318	0.607268
	0.118908	0.054505			0.090587	0.465056
	0.140066	0.465562			0.092343	0.285443
	0.078247	0.125046			0.165853	0.822127
	0.120028	0.13129			0.146707	0.836998
	0.084059	0.12813			0.057126	0.319739
	0.055512	0.075319			0.16758	0.531969
	0.114806	0.153688			0.334166	1.27014
	0.105057	0.160373			0.693396	1.66972
	0.110508	0.104051			0.286255	0.72049
	0.089806	0.222024			0.144659	0.224669
	0.074816	0.179857			0.067103	0.243464
	0.100617	0.198629			0.117913	0.505715
	0.137212	0.272243			0.098162	0.096611
	0.083212	0.097918			0.174842	0.375377
	0.145054	0.23519			0.161982	0.383504
	0.131046	0.105423			0.205218	0.250286
	0.154806	0.214493
	0.094598	1.57262
	0.070193	0.263341
	0.151655	0.50444
	0.182308	0.353369
	0.079206	0.321833
	0.088942	0.455144
	0.846316	0.53737
	0.120943	0.087903
	0.088539	0.112771

## Sheet: Description
	This tables lists changes in fluorescence intensities (readout of changes in intracellular calcium levels) before (Basal) and during LH application.
