# Supplementary material for: Functional rescue and AI analysis of a human inactivating GPCR mutation using a small molecule
Source: EMBO Mol Med. 2026 Jan 8;18(2):725–58. doi: 10.1038/s44321-025-00369-2 (PMC12905377; doi:10.1038/s44321-025-00369-2)
Supplement: Supplementary file 10 — Figure EV1 Source Data [file 44321_2025_369_MOESM10_ESM.zip]

Archive with 3 entries (1 files):
- Figure EV1/
- Figure EV1/Figure EV1B/
- Figure EV1/Figure EV1B/Figure EV1B.tif
