# Supplementary material for: Functional rescue and AI analysis of a human inactivating GPCR mutation using a small molecule
Source: EMBO Mol Med. 2026 Jan 8;18(2):725–58. doi: 10.1038/s44321-025-00369-2 (PMC12905377; doi:10.1038/s44321-025-00369-2)
Supplement: Supplementary file 11 — Figure EV4 Source Data [file 44321_2025_369_MOESM11_ESM.zip]

Archive with 17 entries (8 files):
- Figure EV4/
- Figure EV4/Figure EV4B/
- Figure EV4/Figure EV4B/Figure EV4B.xlsx
- Figure EV4/Figure EV4C/
- Figure EV4/Figure EV4C/Figure 11C.xlsx
- Figure EV4/Figure EV4D/
- Figure EV4/Figure EV4D/Figure EV4D.xlsx
- Figure EV4/Figure EV4E/
- Figure EV4/Figure EV4E/Figure EV4E.xlsx
- Figure EV4/Figure EV4G/
- Figure EV4/Figure EV4G/Figure EV4G.xlsx
- Figure EV4/Figure EV4H/
- Figure EV4/Figure EV4H/Figure EV4H.xlsx
- Figure EV4/Figure EV4I/
- Figure EV4/Figure EV4I/Figure EV4I.xlsx
- Figure EV4/Figure EV4J/
- Figure EV4/Figure EV4J/Figure EV4J.xlsx
