# Supplementary material for: Functional rescue and AI analysis of a human inactivating GPCR mutation using a small molecule
Source: EMBO Mol Med. 2026 Jan 8;18(2):725–58. doi: 10.1038/s44321-025-00369-2 (PMC12905377; doi:10.1038/s44321-025-00369-2)
Supplement: Supplementary file 11 — Figure EV4 Source Data [file 44321_2025_369_MOESM11_ESM.zip › Figure EV4/Figure EV4B/Figure EV4B.xlsx]

## Sheet: Figure EV4B
	WT	Het	Hom
	23.25	26.4	26.5
	48	25	34
	32	23	31.5

## Sheet: Description
	This table shows the inter-litter interval (in days) of WT, Het, and Hom mice bred to WT females.
