# Supplementary material for: Functional rescue and AI analysis of a human inactivating GPCR mutation using a small molecule
Source: EMBO Mol Med. 2026 Jan 8;18(2):725–58. doi: 10.1038/s44321-025-00369-2 (PMC12905377; doi:10.1038/s44321-025-00369-2)
Supplement: Supplementary file 11 — Figure EV4 Source Data [file 44321_2025_369_MOESM11_ESM.zip › Figure EV4/Figure EV4C/Figure 11C.xlsx]

## Sheet: Figure EV4C
	WT	Het	Hom
	7.5	6.6	7.5
	6.66667	8.5	4
	11.3333	7.16667	9.5

## Sheet: Description
	This table shows the number of pups sired (averaged across litters) by WT, Het, and Hom male mice bred to WT females.
