# Supplementary material for: Functional rescue and AI analysis of a human inactivating GPCR mutation using a small molecule
Source: EMBO Mol Med. 2026 Jan 8;18(2):725–58. doi: 10.1038/s44321-025-00369-2 (PMC12905377; doi:10.1038/s44321-025-00369-2)
Supplement: Supplementary file 11 — Figure EV4 Source Data [file 44321_2025_369_MOESM11_ESM.zip › Figure EV4/Figure EV4D/Figure EV4D.xlsx]

## Sheet: Figure EV4D
	WT	Het	Hom
	70	65.7778	100
	95.2381	58.3333	30
	86.7521	65.8333	92.8571

## Sheet: Description
	This table shows the percentage of surviving pups from breedings of WT, Het, and Hom mice to WT females.
