# Supplementary material for: Functional rescue and AI analysis of a human inactivating GPCR mutation using a small molecule
Source: EMBO Mol Med. 2026 Jan 8;18(2):725–58. doi: 10.1038/s44321-025-00369-2 (PMC12905377; doi:10.1038/s44321-025-00369-2)
Supplement: Supplementary file 11 — Figure EV4 Source Data [file 44321_2025_369_MOESM11_ESM.zip › Figure EV4/Figure EV4H/Figure EV4H.xlsx]

## Sheet: Figure EV4H
	WT	Het
	6.6	8.375
	7.16667	5.85714
	8	10.25
		5.66667
		4

## Sheet: Description
	This table shows the number of pups (averaged across litters) from breeding of WT and Het female mice to WT males.
