# Supplementary material for: Functional rescue and AI analysis of a human inactivating GPCR mutation using a small molecule
Source: EMBO Mol Med. 2026 Jan 8;18(2):725–58. doi: 10.1038/s44321-025-00369-2 (PMC12905377; doi:10.1038/s44321-025-00369-2)
Supplement: Supplementary file 11 — Figure EV4 Source Data [file 44321_2025_369_MOESM11_ESM.zip › Figure EV4/Figure EV4I/Figure EV4I.xlsx]

## Sheet: Figure EV4I
	WT	Het
	65.7778	75.1786
	65.8333	57.8571
	66.1905	97.5
		65.2778
		75

## Sheet: Description
	This table shows the percentage survival of pups from breedings of WT and Het female mice bred to WT males.
