# Supplementary material for: Functional rescue and AI analysis of a human inactivating GPCR mutation using a small molecule
Source: EMBO Mol Med. 2026 Jan 8;18(2):725–58. doi: 10.1038/s44321-025-00369-2 (PMC12905377; doi:10.1038/s44321-025-00369-2)
Supplement: Supplementary file 11 — Figure EV4 Source Data [file 44321_2025_369_MOESM11_ESM.zip › Figure EV4/Figure EV4J/Figure EV4J.xlsx]

## Sheet: Figure EV4J
	WT	Het
	0.2442	0.1923
	0.3384	0.2296
	0.2884	0.2883
		0.235
		0.1345

## Sheet: Description
	This table shows the fetrility indices of WT and Het female mice bred to WT males.
